# Supplementary material for: Transcriptome Analysis and Its Application in Identifying Genes Associated with Fruiting Body Development in Basidiomycete Hypsizygus marmoreus
Source: PLoS One. 2015 Apr 2;10(4):e0123025. doi: 10.1371/journal.pone.0123025 (PMC4383556; doi:10.1371/journal.pone.0123025)
Supplement: S1 Dataset — (XLSX) [file pone.0123025.s001.xlsx]

## Sheet: Table S1
transcript_id	H-M_count	H-V_count	H-F_count	H-P_count	H-M_fpkm	H-V_fpkm	H-F_fpkm	H-P_fpkm	pvalue(edgeR:H-V/H-M）	FDR(H-V/H-M）	log2FC_1(H-V/H-M_count)	pvalue(edgeR:H-V/H-P)	FDR(H-V/H-P)	log2FC_1(H-P/H-V_count)	pvalue(edgeR:H-P/H-F)	FDR(H-P/H-F)	log2FC_1(H-P/H-F_count)	pvalue(edgeR:H-M/H-F)	FDR(H-M/H-F)	log2FC_1(H-M/H-F_count)	pvalue(edgeR:H-V/H-F)	FDR(H-V/H-F)	log2FC_1(H-V/H-F_count)	pvalue(edgeR:H-P/H-M)	FDR(H-P/H-M)	log2FC_1(H-P/H-M_count)	significant(H-M/H-V;FDR<=0.05,|log2FC|>=2)	significant(H-V/H-P;FDR<=0.05,|log2FC|>=2)	significant(H-F/H-P;FDR<=0.05,|log2FC|>=2)	significant(H-F/H-M;FDR<=0.05,|log2FC|>=2)	significant(H-F/H-V;FDR<=0.05,|log2FC|>=2)	significant(H-M/H-P;FDR<=0.05,|log2FC|>=2)	Qeury_length	ORF	NT_tophit_name	NT_tophit_description	NT_topHSP_%-Simil	NR_tophit_name	NR_tophit_description	NR_topHSP_%-Simil	GOs	String_tophit_name	String_tophit_description	String_topHSP_%-Simil	COG	KOG	NOG	KO/Gene_ID
comp0_c0_seq1	8209	13123	30304	18864	740.34	781.94	1210.7	770.26	0.916124	1	-0.0788699	0.930884	1	0.0217124	0.330044	0.680649	0.652424	0.33551	0.505472	0.709582	0.384492	0.71862	0.630712	0.977716	1	-0.0571575	no	no	no	no	no	no	1012	2-3037(+)	_	_	_	_	_	_	_	_	_	_	_	_	_	_
comp0_c1_seq1	371	741	1684	1100	90.38	119.27	181.73	121.33	0.558082	0.781523	-0.400156	0.990298	1	-0.0247051	0.387443	0.73595	0.58286	0.161365	0.295912	1.00772	0.407103	0.739158	0.607565	0.56156	0.798304	-0.424861	no	no	no	no	no	no	468	86-1489(+)	_	_	_	gi|302684105|ref|XP_003031733.1|	hypothetical protein SCHCODRAFT_55644 [Schizophyllum commune H4-8]	0.94	GO:0019752;GO:0046912	104341.JGI45651	hypothetical protein	0.9873	COG0119	KOG2367	_	K01655
comp0_c2_seq1	30690	14972	36926	27542	6135	1977.39	3269.98	2492.71	0.0141981	0.0672261	1.63347	0.647582	1	-0.334118	0.563301	0.861043	0.391567	0.135196	0.264509	-0.907782	0.310868	0.638633	0.725684	0.0440871	0.153872	1.29935	no	no	no	no	no	no	372	700-1815(-)	_	_	_	gi|170109815|ref|XP_001886114.1|	anthranilate phosphoribosyltransferase, TrpD [Laccaria bicolor S238N-H82]	0.88	GO:0009094;GO:0006571;GO:0000162;GO:0004048	29883.JGI253407	anthranilate phosphoribosyltransferase, TrpD	0.8857	COG0547	KOG1438	_	K00766
comp10000_c0_seq1	3	11	12.47	13	1.94	4.7	3.57	3.81	0.390133	0.632936	-1.2766	0.89207	1	0.30287	1	1	-0.0938669	0.670342	0.820007	0.879867	0.683327	0.935555	-0.396737	0.542974	0.780948	-0.973734	no	no	no	no	no	no	218	3-656(-)	_	_	_	gi|170107181|ref|XP_001884801.1|	predicted protein [Laccaria bicolor S238N-H82]	0.66	_	_	_	_	_	_	_	_
comp10000_c0_seq2	3	1	10.53	4	2.47	0.54	3.85	1.49	noTest	noTest	noTest	0.658385	1	-1.46428	0.305221	0.649004	1.36955	0.822492	0.928691	0.640347	0.0577711	0.235467	2.83383	1	1	0.729199	no	no	no	no	no	no	155	52-516(-)	_	_	_	gi|170107181|ref|XP_001884801.1|	predicted protein [Laccaria bicolor S238N-H82]	0.78	_	_	_	_	_	_	_	_
comp10001_c0_seq1	1	2	4	2	0.78	1.03	1.39	0.71	noTest	noTest	noTest	noTest	noTest	noTest	0.726708	0.948511	0.969194	1	1	0.833539	1	1	0.432441	noTest	noTest	noTest	no	no	no	no	no	no	181	2-544(-)	_	_	_	_	_	_	_	_	_	_	_	_	_	_
comp10001_c0_seq2	6	2	6	3	5.08	1.12	2.25	1.15	0.12496	0.297466	2.18133	1	1	-0.0381351	0.585507	0.87179	0.968291	0.390133	0.562664	-1.1749	0.769726	0.966648	1.00643	0.191276	0.40865	2.14319	no	no	no	no	no	no	94	220-501(-)	_	_	_	_	_	_	_	_	_	_	_	_	_	_
comp10002_c0_seq1	1	6	3	11	0.59	2.35	0.79	2.95	0.282609	0.511315	-1.99387	0.854437	1	-0.328054	0.143889	0.42694	-1.90079	noTest	noTest	noTest	0.266667	0.594384	-1.57274	0.191276	0.40865	-2.32193	no	no	no	no	no	no	239	3-719(-)	_	_	_	gi|389741363|gb|EIM82552.1|	MFS general substrate transporter [Stereum hirsutum FP-91666 SS1]	0.76	_	_	_	_	_	_	_	_
comp10002_c0_seq2	2	2	0	5	1.77	1.17	0	2	noTest	noTest	noTest	1	1	-0.773491	0.0942029	0.322785	-1	noTest	noTest	noTest	noTest	noTest	noTest	1	1	-0.176251	no	no	no	no	no	no	160	3-482(-)	_	_	_	gi|389741363|gb|EIM82552.1|	MFS general substrate transporter [Stereum hirsutum FP-91666 SS1]	0.71	_	_	_	_	_	_	_	_
comp10002_c0_seq3	3	1	2	7	3.45	0.76	1.02	3.65	noTest	noTest	noTest	0.186957	0.771033	-2.26383	0.266667	0.608532	-1.83933	0.430642	0.605588	-1.75803	noTest	noTest	noTest	1	1	-0.0813001	no	no	no	no	no	no	370	*	_	_	_	gi|389741456|gb|EIM82644.1|	MFS general substrate transporter [Stereum hirsutum FP-91666 SS1]	0.77	_	_	_	_	_	_	_	_
comp10003_c0_seq1	9	9	6	20	6.04	3.99	1.78	6.08	0.612094	0.825119	0.59816	0.619281	1	-0.607683	0.0837197	0.307686	-1.77219	0.083497	0.184845	-1.76267	0.352672	0.685509	-1.16451	1	1	-0.00952277	no	no	no	no	no	no	634	*	_	_	_	_	_	_	_	_	_	_	_	_	_	_
comp10004_c0_seq1	2.24	5.96	4.23	0	1.5	2.63	1.25	0	0.769726	0.919186	-0.8101	0.0347826	0.311137	1.39506	noTest	noTest	noTest	1	1	-0.263034	0.442579	0.761929	-1.07313	noTest	noTest	noTest	no	no	no	no	no	no	85	3-257(+)	_	_	_	_	_	_	_	_	_	_	_	_	_	_
comp10004_c0_seq2	0	0.94	2.18	2.14	0	0.45	0.71	0.71	noTest	noTest	noTest	noTest	noTest	noTest	noTest	noTest	noTest	noTest	noTest	noTest	noTest	noTest	noTest	noTest	noTest	noTest	no	no	no	no	no	no	67	2-202(+)	_	_	_	_	_	_	_	_	_	_	_	_	_	_
comp10004_c0_seq3	3.7	0	0	0	2.73	0	0	0	noTest	noTest	noTest	noTest	noTest	noTest	noTest	noTest	noTest	noTest	noTest	noTest	noTest	noTest	noTest	noTest	noTest	noTest	no	no	no	no	no	no	576	*	_	_	_	_	_	_	_	_	_	_	_	_	_	_
comp10004_c0_seq4	4.06	1.09	4.59	10.86	3.32	0.59	1.66	4.02	0.282609	0.511315	2.4924	0.137874	0.67699	-2.76841	0.352672	0.701555	-1.27601	0.585507	0.744839	-1	0.430642	0.760195	1.4924	1	1	-0.276012	no	no	no	no	no	no	521	*	_	_	_	_	_	_	_	_	_	_	_	_	_	_
comp10005_c0_seq1	12	13	4	14	7.75	5.55	1.14	4.09	0.597593	0.811762	0.481709	0.619281	1	0.440387	0.11546	0.370281	-1.84307	0.0127669	0.0439842	-2.76516	0.0381992	0.184582	-2.28345	0.315121	0.565996	0.922095	no	no	no	yes	no	no	659	*	_	_	_	_	_	_	_	_	_	_	_	_	_	_
comp10006_c0_seq1	2	0	1	2	1.94	0	0.43	0.88	noTest	noTest	noTest	noTest	noTest	noTest	noTest	noTest	noTest	noTest	noTest	noTest	noTest	noTest	noTest	noTest	noTest	noTest	no	no	no	no	no	no	74	1-222(-)	_	_	_	_	_	_	_	_	_	_	_	_	_	_
comp10007_c0_seq1	3	9	10	14	1.63	3.23	2.4	3.44	0.63315	0.839375	-0.986662	1	1	-0.0908744	0.683327	0.934534	-0.519374	0.822492	0.928691	0.558162	0.745855	0.959385	-0.4285	0.542974	0.780948	-1.07754	no	no	no	no	no	no	784	*	_	_	_	_	_	_	_	_	_	_	_	_	_	_
comp10008_c0_seq1	0	19	22	19	0	3.96	3.07	2.71	0.00100641	0.00887314	-1.9855	0.508053	1	0.547208	0.859853	1	0.179946	0.00744743	0.0290932	1.61824	0.66464	0.924924	-0.367262	0.00286389	0.0207595	-1.43829	no	no	no	no	no	no	436	2-1309(-)	_	_	_	gi|170106020|ref|XP_001884222.1|	predicted protein [Laccaria bicolor S238N-H82]	0.67	_	_	_	_	_	_	_	_
comp10009_c0_seq1	50	0	0	0	22.64	0	0	0	1.12e-07	4.72e-06	4.5008	noTest	noTest	noTest	noTest	noTest	noTest	2.04e-08	5.67e-07	-4.5008	noTest	noTest	noTest	2.56226e-08	1.32431e-06	4.5008	yes	no	no	yes	no	yes	272	124-939(-)	_	_	_	gi|389748273|gb|EIM89450.1|	hypothetical protein STEHIDRAFT_165896 [Stereum hirsutum FP-91666 SS1]	0.56	_	_	_	_	_	_	_	_
comp1000_c0_seq1	60.52	142.4	486.3	216.34	44.26	68.8	157.53	71.63	0.37402	0.614268	-0.636405	0.980471	1	-0.0581554	0.0959107	0.32755	1.13699	0.0125573	0.0435488	1.83155	0.0947595	0.327256	1.19515	0.35417	0.611594	-0.69456	no	no	no	no	no	no	193	2-583(+)	_	_	_	gi|170090217|ref|XP_001876331.1|	predicted protein [Laccaria bicolor S238N-H82]	0.53	_	_	_	_	_	_	_	_
comp1000_c0_seq2	63.48	51.6	227.7	152.66	64.02	34.38	101.73	69.71	0.224211	0.442451	0.896953	0.162471	0.727423	-1.0198	0.436372	0.771338	0.545308	0.404908	0.577878	0.668151	0.0338585	0.172019	1.5651	0.931905	1	-0.122843	no	no	no	no	no	no	140	1-423(+)	_	_	_	_	_	_	_	_	_	_	_	_	_	_
comp1000_c0_seq3	17	35	109	51	19.45	26.46	55.24	26.42	0.647858	0.850763	-0.444043	1	1	0.0021826	0.146409	0.429369	1.06408	0.0650963	0.1502	1.50594	0.16959	0.470515	1.0619	0.654708	0.870873	-0.44186	no	no	no	no	no	no	372	*	_	_	_	_	_	_	_	_	_	_	_	_	_	_
comp10011_c0_seq1	1.74	0	7.83	5.98	0.98	0	1.96	1.53	noTest	noTest	noTest	0.0942029	0.548264	-0.613532	0.840166	0.99952	0.357322	0.769726	0.888748	1	0.0565217	0.233624	0.970854	1	1	-0.642678	no	no	no	no	no	no	755	*	_	_	_	_	_	_	_	_	_	_	_	_	_	_
comp10011_c0_seq2	2.26	3	1.17	9.02	1.56	1.37	0.36	2.83	1	1	0.18737	0.63315	1	-1.04663	0.0577711	0.236027	-2.97473	noTest	noTest	noTest	noTest	noTest	noTest	0.7999	0.959729	-0.859256	no	no	no	no	no	no	615	*	_	_	_	_	_	_	_	_	_	_	_	_	_	_
comp10011_c0_seq3	5	1	0	6	4.65	0.61	0	2.52	0.186957	0.386785	2.93035	0.282609	0.925556	-2.04654	0.0565217	0.234532	-1.33342	0.0347826	0.091729	-2.21723	noTest	noTest	noTest	0.63315	0.853495	0.883807	no	no	no	no	no	no	80	217-459(+)	_	_	_	_	_	_	_	_	_	_	_	_	_	_
comp10012_c0_seq1	41	0	0	0	27.61	0	0	0	5.43e-07	1.78e-05	4.78712	noTest	noTest	noTest	noTest	noTest	noTest	1.12e-07	2.5e-06	-4.78712	noTest	noTest	noTest	1.46828e-07	5.77221e-06	4.78712	yes	no	no	yes	no	yes	93	352-633(+)	_	_	_	_	_	_	_	_	_	_	_	_	_	_
comp10013_c0_seq1	0	4	0	6	0	2.09	0	2.14	noTest	noTest	noTest	1	1	-0.0341079	0.0565217	0.234532	-1.09761	noTest	noTest	noTest	noTest	noTest	noTest	0.161491	0.371341	-1.09761	no	no	no	no	no	no	539	*	_	_	_	_	_	_	_	_	_	_	_	_	_	_
comp10013_c0_seq2	18	3.71	0	1	15.83	2.16	0	0.4	0.00910829	0.0491464	2.87356	noTest	noTest	noTest	noTest	noTest	noTest	5.79e-05	0.000556746	-3.98459	noTest	noTest	noTest	7.44607e-05	0.00110091	5.30652	yes	no	no	yes	no	yes	148	41-484(-)	_	_	_	gi|170088805|ref|XP_001875625.1|	predicted protein [Laccaria bicolor S238N-H82]	0.72	GO:0008233	_	_	_	_	_	_	_
comp10013_c0_seq3	0	1.29	0	0	0	0.84	0	0	noTest	noTest	noTest	noTest	noTest	noTest	noTest	noTest	noTest	noTest	noTest	noTest	noTest	noTest	noTest	noTest	noTest	noTest	no	no	no	no	no	no	73	211-429(-)	_	_	_	gi|170088805|ref|XP_001875625.1|	predicted protein [Laccaria bicolor S238N-H82]	0.79	_	_	_	_	_	_	_	_
comp10013_c0_seq4	3	4	0	0	3	2.65	0	0	1	1	0.17897	noTest	noTest	noTest	noTest	noTest	noTest	noTest	noTest	noTest	noTest	noTest	noTest	noTest	noTest	noTest	no	no	no	no	no	no	425	*	_	_	_	_	_	_	_	_	_	_	_	_	_	_
comp10013_c0_seq5	0	0	0	0	0	0	0	0	noTest	noTest	noTest	noTest	noTest	noTest	noTest	noTest	noTest	noTest	noTest	noTest	noTest	noTest	noTest	noTest	noTest	noTest	no	no	no	no	no	no	424	*	_	_	_	_	_	_	_	_	_	_	_	_	_	_
comp10015_c0_seq1	6	2.51	4	9.39	3.81	1.05	1.12	2.7	0.266667	0.495222	1.8594	0.333681	0.982525	-1.36257	0.305221	0.649004	-1.26946	0.137874	0.266911	-1.76629	1	1	0.0931094	0.700311	0.903748	0.496832	no	no	no	no	no	no	166	2-499(-)	_	_	_	_	_	_	_	_	_	_	_	_	_	_
comp10015_c0_seq2	8.54	5	2	7	6.42	2.48	0.67	2.38	0.305221	0.53808	1.37223	1	1	0.0593785	0.266667	0.608532	-1.82873	0.0197869	0.0621567	-3.26034	0.186957	0.487663	-1.88811	0.187026	0.40865	1.43161	no	no	no	no	no	no	188	2-565(-)	_	_	_	_	_	_	_	_	_	_	_	_	_	_
comp10015_c0_seq3	4.46	0	0	0	3.64	0	0	0	noTest	noTest	noTest	noTest	noTest	noTest	noTest	noTest	noTest	noTest	noTest	noTest	noTest	noTest	noTest	noTest	noTest	noTest	no	no	no	no	no	no	173	3-521(-)	_	_	_	_	_	_	_	_	_	_	_	_	_	_
comp10015_c0_seq4	7	5	3	6	6.1	2.88	1.16	2.37	0.497906	0.731136	1.08274	1	1	0.281182	0.585507	0.87179	-1.03076	0.0999758	0.207489	-2.39468	0.372947	0.703149	-1.31194	0.305221	0.553738	1.36392	no	no	no	no	no	no	488	*	_	_	_	_	_	_	_	_	_	_	_	_	_	_
comp10015_c0_seq5	0	1.49	0	3.61	0	0.9	0	1.49	noTest	noTest	noTest	1	1	-0.727315	noTest	noTest	noTest	noTest	noTest	noTest	noTest	noTest	noTest	noTest	noTest	noTest	no	no	no	no	no	no	98	1-294(-)	_	_	_	_	_	_	_	_	_	_	_	_	_	_
comp10017_c0_seq1	0	5.83	0	5.49	0	2.08	0	1.34	0.0942029	0.244892	-1.05658	0.63315	1	0.634351	0.0565217	0.234532	-0.422233	noTest	noTest	noTest	0.0347826	0.172019	-1.05658	0.161491	0.371341	-0.422233	no	no	no	no	no	no	787	*	_	_	_	_	_	_	_	_	_	_	_	_	_	_
comp10017_c0_seq2	1.21	0	0	0	0.7	0	0	0	noTest	noTest	noTest	noTest	noTest	noTest	noTest	noTest	noTest	noTest	noTest	noTest	noTest	noTest	noTest	noTest	noTest	noTest	no	no	no	no	no	no	736	*	_	_	_	_	_	_	_	_	_	_	_	_	_	_
comp10017_c0_seq3	12.46	0	3	3.51	7.38	0	0.79	0.94	0.00140897	0.0115837	2.88362	noTest	noTest	noTest	1	1	-0.250808	0.00304285	0.0143416	-3.2237	noTest	noTest	noTest	0.00977491	0.0521272	2.97289	yes	no	no	yes	no	no	719	*	_	_	_	_	_	_	_	_	_	_	_	_	_	_
comp10017_c0_seq4	0	3.17	0	0	0	1.29	0	0	noTest	noTest	noTest	noTest	noTest	noTest	noTest	noTest	noTest	noTest	noTest	noTest	noTest	noTest	noTest	noTest	noTest	noTest	no	no	no	no	no	no	692	*	_	_	_	_	_	_	_	_	_	_	_	_	_	_
comp10017_c0_seq5	3.33	0	0	0	2.21	0	0	0	noTest	noTest	noTest	noTest	noTest	noTest	noTest	noTest	noTest	noTest	noTest	noTest	noTest	noTest	noTest	noTest	noTest	noTest	no	no	no	no	no	no	641	*	_	_	_	_	_	_	_	_	_	_	_	_	_	_
comp10017_c0_seq6	0	0	0	0	0	0	0	0	noTest	noTest	noTest	noTest	noTest	noTest	noTest	noTest	noTest	noTest	noTest	noTest	noTest	noTest	noTest	noTest	noTest	noTest	no	no	no	no	no	no	624	*	_	_	_	_	_	_	_	_	_	_	_	_	_	_
comp10018_c0_seq1	4	10	14	26	1.81	2.98	2.8	5.31	0.670342	0.861814	-0.719323	0.393996	1	-0.8334	0.315146	0.662333	-0.923285	0.700311	0.845838	0.629437	1	1	-0.0898855	0.177284	0.398731	-1.55272	no	no	no	no	no	no	943	*	_	_	_	_	_	_	_	_	_	_	_	_	_	_
comp10019_c0_seq1	19	7	6	21	6.43	1.57	0.9	3.22	0.0287437	0.112739	2.03405	0.366588	1	-1.0363	0.0694193	0.271556	-1.83906	0.00254733	0.012808	-2.83682	0.542974	0.843618	-0.802768	0.252505	0.497832	0.997758	no	no	no	yes	no	no	419	1-1257(-)	_	_	_	gi|393233411|gb|EJD40983.1|	hypothetical protein AURDEDRAFT_106480 [Auricularia delicata TFB-10046 SS5]	0.64	_	_	_	_	_	_	_	K00521
comp10019_c0_seq2	0	0	0	0	0	0	0	0	noTest	noTest	noTest	noTest	noTest	noTest	noTest	noTest	noTest	noTest	noTest	noTest	noTest	noTest	noTest	noTest	noTest	noTest	no	no	no	no	no	no	398	1-1194(-)	_	_	_	gi|393233411|gb|EJD40983.1|	hypothetical protein AURDEDRAFT_106480 [Auricularia delicata TFB-10046 SS5]	0.64	_	_	_	_	_	_	_	K00521
comp1001_c0_seq1	137.14	124.89	62.11	40.09	12.51	7.52	2.51	1.66	0.283173	0.511315	0.734277	0.00234267	0.0516615	2.17955	0.448598	0.777484	0.596504	0.000892347	0.00550419	-2.31732	0.020237	0.122183	-1.58305	8.33976e-05	0.00122769	2.91383	no	no	no	yes	no	yes	512	2780-4315(-)	_	_	_	_	_	_	_	_	_	_	_	_	_	_
comp1001_c0_seq2	6.86	32.11	95.89	45.91	1.65	5.11	10.24	5.01	0.0946183	0.245299	-1.63086	1	1	0.0285127	0.167044	0.469847	1.03133	0.00358121	0.016557	2.63368	0.199632	0.503591	1.00282	0.0874894	0.25377	-1.60234	no	no	no	yes	no	no	471	2-1414(-)	_	_	_	_	_	_	_	_	_	_	_	_	_	_
comp1001_c1_seq1	619	577	617	1187	87.15	53.67	38.48	75.66	0.285069	0.512394	0.699385	0.486756	1	-0.495415	0.136116	0.413532	-0.975422	0.0604908	0.141568	-1.17939	0.41707	0.749853	-0.480007	0.714584	0.912185	0.20397	no	no	no	no	no	no	471	2-1414(+)	_	_	_	_	_	_	_	_	_	_	_	_	_	_
comp10021_c0_seq1	1	3	5	3	0.65	1.28	1.43	0.88	noTest	noTest	noTest	0.726708	1	0.540568	0.769726	0.966613	0.70044	1	1	1.1375	1	1	0.159871	noTest	noTest	noTest	no	no	no	no	no	no	659	*	_	_	_	_	_	_	_	_	_	_	_	_	_	_
comp10021_c0_seq2	0	0	0	0	0	0	0	0	noTest	noTest	noTest	noTest	noTest	noTest	noTest	noTest	noTest	noTest	noTest	noTest	noTest	noTest	noTest	noTest	noTest	noTest	no	no	no	no	no	no	521	*	_	_	_	_	_	_	_	_	_	_	_	_	_	_
comp10021_c0_seq3	3	5	11	10	2.52	2.77	4.09	3.8	1	1	-0.136462	0.840166	1	-0.456113	1	1	0.106101	0.822492	0.928691	0.698677	0.700311	0.944588	0.562215	0.822492	0.972737	-0.592576	no	no	no	no	no	no	507	*	_	_	_	_	_	_	_	_	_	_	_	_	_	_
comp10022_c0_seq1	7.72	5.38	2.63	15.23	4.86	2.24	0.73	4.34	0.390133	0.632936	1.11746	0.431875	1	-0.954196	0.0493358	0.222308	-2.57173	0.0279694	0.0800342	-2.73499	0.266667	0.594384	-1.61753	0.884696	1	0.163261	no	no	no	no	no	no	167	2-502(+)	_	_	_	_	_	_	_	_	_	_	_	_	_	_
comp10022_c0_seq2	4.28	4.62	1.37	1.77	3.74	2.67	0.53	0.7	1	1	0.486199	0.282609	0.925556	1.93141	noTest	noTest	noTest	0.186957	0.330317	-2.81897	0.186957	0.487663	-2.33278	0.186957	0.40865	2.41761	no	no	no	no	no	no	162	2-490(+)	_	_	_	_	_	_	_	_	_	_	_	_	_	_
comp10026_c0_seq1	6	4	2	12	4.7	2.07	0.69	4.26	0.442579	0.676412	1.18303	0.438083	1	-1.04122	0.0536329	0.234532	-2.62619	0.0844721	0.18568	-2.76799	0.282609	0.603385	-1.58496	1	1	0.141807	no	no	no	no	no	no	116	194-541(-)	_	_	_	_	_	_	_	_	_	_	_	_	_	_
comp10027_c0_seq1	37	0	0	0	17.08	0	0	0	1.22e-06	3.52e-05	4.09424	noTest	noTest	noTest	noTest	noTest	noTest	2.57e-07	5.2e-06	-4.09424	noTest	noTest	noTest	3.44558e-07	1.1906e-05	4.09424	yes	no	no	yes	no	yes	257	114-884(-)	_	_	_	gi|390595375|gb|EIN04781.1|	acetoin reductase family protein [Punctularia strigosozonata HHB-11173 SS5]	0.71	_	_	_	_	_	_	_	K03366
comp10028_c0_seq1	4	6	1	6	2.32	2.3	0.26	1.58	1	1	0.0124909	0.822492	1	0.541709	0.186957	0.498337	-2.60334	0.0565217	0.1341	-3.15754	0.12496	0.386132	-3.14505	0.7999	0.959729	0.5542	no	no	no	no	no	no	733	*	_	_	_	_	_	_	_	_	_	_	_	_	_	_
comp10028_c0_seq2	6	0	0	7.03	3.72	0	0	1.97	0.0347826	0.124751	1.8953	0.0565217	0.417875	-0.978196	0.0347826	0.172658	-0.978196	0.0219002	0.0650913	-1.8953	noTest	noTest	noTest	0.390133	0.645663	0.917107	no	no	no	no	no	no	687	*	_	_	_	_	_	_	_	_	_	_	_	_	_	_
comp10028_c0_seq3	0	4	1	1.97	0	1.8	0.3	0.61	noTest	noTest	noTest	0.521739	1	1.56112	noTest	noTest	noTest	noTest	noTest	noTest	0.282609	0.603385	-2.58496	noTest	noTest	noTest	no	no	no	no	no	no	625	*	_	_	_	_	_	_	_	_	_	_	_	_	_	_
comp10028_c0_seq4	3	5	1	3	3.45	3.8	0.51	1.56	1	1	-0.139403	0.372947	1	1.28445	noTest	noTest	noTest	noTest	noTest	noTest	0.186957	0.487663	-2.89743	0.726708	0.912185	1.14505	no	no	no	no	no	no	370	*	_	_	_	gi|392567311|gb|EIW60486.1|	hypothetical protein TRAVEDRAFT_70854 [Trametes versicolor FP-101664 SS1]	0.77	_	_	_	_	_	_	_	_
comp10029_c0_seq1	7	3	3	11	7.09	2.01	1.35	5.05	0.191276	0.390352	1.81859	0.390133	1	-1.32909	0.143889	0.42694	-1.90332	0.0999758	0.207489	-2.39283	0.726708	0.94759	-0.574236	0.725047	0.912185	0.489502	no	no	no	no	no	no	139	2-421(+)	_	_	_	_	_	_	_	_	_	_	_	_	_	_
comp1002_c0_seq1	225	452	631	770	94.44	125.34	117.32	146.32	0.555034	0.777886	-0.408377	0.778207	1	-0.22328	0.615847	0.894628	-0.318678	0.729299	0.862059	0.312979	0.815551	0.989934	-0.0953979	0.372719	0.626831	-0.631657	no	no	no	no	no	no	278	133-966(-)	_	_	_	gi|170106201|ref|XP_001884312.1|	predicted protein [Laccaria bicolor S238N-H82]	0.85	GO:0000166	29883.JGI191198	hypothetical protein	0.85	COG0702	KOG1203	_	_
comp10030_c0_seq1	4	18	26	11	1.5	4.47	4.33	1.87	0.148066	0.334394	-1.57531	0.171886	0.754089	1.25724	0.167446	0.470316	1.21133	0.21179	0.364069	1.5294	1	1	-0.0459078	1	1	-0.318076	no	no	no	no	no	no	1133	*	_	_	_	_	_	_	_	_	_	_	_	_	_	_
comp10034_c0_seq1	18	28.83	16	39.64	3.84	4.07	1.51	3.83	1	1	-0.0839225	0.907908	1	0.0876844	0.107321	0.353159	-1.3428	0.111592	0.227108	-1.34656	0.08217	0.304665	-1.43048	1	1	0.00376192	no	no	no	no	no	no	517	237-1787(-)	_	_	_	gi|170094951|ref|XP_001878696.1|	predicted protein [Laccaria bicolor S238N-H82]	0.67	_	_	_	_	_	_	_	_
comp10034_c0_seq2	0	1.17	0	3.36	0	0.55	0	1.08	noTest	noTest	noTest	noTest	noTest	noTest	noTest	noTest	noTest	noTest	noTest	noTest	noTest	noTest	noTest	noTest	noTest	noTest	no	no	no	no	no	no	599	*	_	_	_	gi|170094951|ref|XP_001878696.1|	predicted protein [Laccaria bicolor S238N-H82]	0.67	_	_	_	_	_	_	_	_
comp10036_c0_seq1	1	0	2	2	0.96	0	0.85	0.87	noTest	noTest	noTest	noTest	noTest	noTest	noTest	noTest	noTest	noTest	noTest	noTest	noTest	noTest	noTest	noTest	noTest	noTest	no	no	no	no	no	no	119	87-446(+)	_	_	_	_	_	_	_	_	_	_	_	_	_	_
comp10036_c0_seq2	7	0	2	3	7.5	0	0.95	1.46	0.0219002	0.0910965	2.90689	noTest	noTest	noTest	1	1	-0.619969	0.0399705	0.102245	-2.98089	noTest	noTest	noTest	0.0999758	0.270158	2.36092	no	no	no	no	no	no	397	*	_	_	_	_	_	_	_	_	_	_	_	_	_	_
comp10036_c0_seq3	5	2	2	5	5.6	1.48	0.99	2.54	0.186957	0.386785	1.91983	1	1	-0.779231	0.521739	0.827586	-1.35933	0.12496	0.247783	-2.49993	noTest	noTest	noTest	0.442579	0.689903	1.1406	no	no	no	no	no	no	126	2-382(+)	_	_	_	_	_	_	_	_	_	_	_	_	_	_
comp1003_c0_seq1	1478	996	2645	3240	102.1	45.46	80.94	101.33	0.0766471	0.217685	1.16731	0.0910662	0.548264	-1.15639	0.60697	0.888278	-0.324137	0.530121	0.695054	-0.335058	0.242273	0.567646	0.832255	0.940344	1	0.0109215	no	no	no	no	no	no	434	4778-6079(-)	_	_	_	gi|336367755|gb|EGN96099.1|	hypothetical protein SERLA73DRAFT_185640 [Serpula lacrymans var. lacrymans S7.3]	0.81	_	5306.JGI76477	.	0.8974	_	KOG2963	_	K14859
comp1003_c0_seq2	0	0	0	0	0	0	0	0	noTest	noTest	noTest	noTest	noTest	noTest	noTest	noTest	noTest	noTest	noTest	noTest	noTest	noTest	noTest	noTest	noTest	noTest	no	no	no	no	no	no	394	2-1186(+)	_	_	_	gi|336380463|gb|EGO21616.1|	hypothetical protein SERLADRAFT_440865 [Serpula lacrymans var. lacrymans S7.9]	0.79	_	29883.JGI316069	annotation not available	0.8261	COG2319	KOG0319	_	_
comp10041_c0_seq1	0	0	7	5	0	0	3.47	2.54	noTest	noTest	noTest	0.161491	0.724561	-1.34483	0.822492	0.992459	0.450107	0.0942029	0.198662	1.79494	0.0565217	0.233624	1.79494	0.285714	0.528743	-1.34483	no	no	no	no	no	no	380	*	gi|332228595|ref|XM_003263427.1|	PREDICTED: Nomascus leucogenys serine protease inhibitor Kazal-type 4-like (LOC100592308), mRNA	0.98	gi|7657453|ref|NP_055286.1|	serine protease inhibitor Kazal-type 4 precursor [Homo sapiens]	1	GO:0004867;GO:0005576	9606.ENSP00000369045	serine peptidase inhibitor, Kazal type 4	1	_	KOG3649	_	_
comp10043_c0_seq1	6	10	11	9	5.83	6.42	4.73	3.96	1	1	-0.139077	0.514813	1	0.697073	0.876186	1	0.25634	0.854437	0.951321	-0.301656	0.763627	0.966648	-0.440733	0.700311	0.903748	0.557995	no	no	no	no	no	no	438	*	_	_	_	_	_	_	_	_	_	_	_	_	_	_
comp10044_c0_seq1	9	16	10	14.2	3.56	4.18	1.75	2.54	0.89207	0.998631	-0.231626	0.421156	1	0.718674	0.683327	0.934534	-0.537474	0.324544	0.493169	-1.02452	0.174456	0.478671	-1.25615	0.662736	0.876174	0.487049	no	no	no	no	no	no	319	3-959(+)	_	_	_	_	_	_	_	_	_	_	_	_	_	_
comp10044_c0_seq2	0	0	0	12.8	0	0	0	2.4	noTest	noTest	noTest	0.00614931	0.101612	-1.26303	0.00286389	0.0292255	-1.26303	noTest	noTest	noTest	noTest	noTest	noTest	0.0140787	0.0677987	-1.26303	no	no	no	no	no	no	302	3-908(+)	_	_	_	_	_	_	_	_	_	_	_	_	_	_
comp10045_c0_seq1	8.88	0	0	2.45	5.88	0	0	0.73	0.00922396	0.0491464	2.55582	noTest	noTest	noTest	noTest	noTest	noTest	0.00416566	0.0183376	-2.55582	noTest	noTest	noTest	0.0197869	0.0896352	3.00985	yes	no	no	yes	no	no	643	*	_	_	_	_	_	_	_	_	_	_	_	_	_	_
comp10045_c0_seq2	0	0	0	0	0	0	0	0	noTest	noTest	noTest	noTest	noTest	noTest	noTest	noTest	noTest	noTest	noTest	noTest	noTest	noTest	noTest	noTest	noTest	noTest	no	no	no	no	no	no	464	*	_	_	_	gi|389744210|gb|EIM85393.1|	ADP-ribosylation [Stereum hirsutum FP-91666 SS1]	0.81	_	_	_	_	_	_	_	_
comp10045_c0_seq3	5.33	3	2	1.55	4.89	1.82	0.81	0.64	0.372947	0.613226	1.4259	noTest	noTest	noTest	noTest	noTest	noTest	0.0844721	0.18568	-2.59384	0.726708	0.94759	-1.16794	0.12496	0.317292	2.93369	no	no	no	no	no	no	464	*	_	_	_	_	_	_	_	_	_	_	_	_	_	_
comp10045_c0_seq4	8	0	1	0	7.6	0	0.42	0	0.0140787	0.0669898	2.926	noTest	noTest	noTest	noTest	noTest	noTest	0.00614931	0.0247509	-4.17754	noTest	noTest	noTest	0.00614931	0.0363813	2.926	no	no	no	yes	no	yes	448	*	_	_	_	gi|389743768|gb|EIM84952.1|	ADP-ribosylation [Stereum hirsutum FP-91666 SS1]	0.73	GO:0003950	_	_	_	_	_	_	_
comp10045_c0_seq5	3.79	0	0	1	4.17	0	0	0.5	noTest	noTest	noTest	noTest	noTest	noTest	noTest	noTest	noTest	noTest	noTest	noTest	noTest	noTest	noTest	noTest	noTest	noTest	no	no	no	no	no	no	387	*	_	_	_	_	_	_	_	_	_	_	_	_	_	_
comp10046_c0_seq1	7	0	0	4	6.09	0	0	1.58	0.0219002	0.0910965	2.60644	noTest	noTest	noTest	noTest	noTest	noTest	0.00922396	0.0334927	-2.60644	noTest	noTest	noTest	0.0999758	0.270158	1.94652	no	no	no	yes	no	no	489	*	_	_	_	_	_	_	_	_	_	_	_	_	_	_
comp10046_c0_seq2	4	0	0	0	4.58	0	0	0	noTest	noTest	noTest	noTest	noTest	noTest	noTest	noTest	noTest	noTest	noTest	noTest	noTest	noTest	noTest	noTest	noTest	noTest	no	no	no	no	no	no	71	158-370(-)	_	_	_	_	_	_	_	_	_	_	_	_	_	_
comp10046_c0_seq3	16	0	0	0	18.4	0	0	0	0.000390825	0.00423158	4.20163	noTest	noTest	noTest	noTest	noTest	noTest	0.000125561	0.00108057	-4.20163	noTest	noTest	noTest	0.000164799	0.00215679	4.20163	yes	no	no	yes	no	yes	80	131-370(-)	_	_	_	_	_	_	_	_	_	_	_	_	_	_
comp10048_c0_seq1	9	14	41	40	1.9	1.95	3.84	3.83	1	1	-0.0374747	0.254857	0.906788	-0.97387	1	1	0.00376192	0.282111	0.446617	1.01511	0.297457	0.623331	0.977632	0.282111	0.528743	-1.01134	no	no	no	no	no	no	616	166-2013(-)	_	_	_	gi|392559323|gb|EIW52507.1|	hypothetical protein TRAVEDRAFT_24023 [Trametes versicolor FP-101664 SS1]	0.67	_	_	_	_	_	_	_	_
comp1004_c0_seq1	157	16	28	32	71.46	4.81	5.65	6.59	1.04e-06	3.07e-05	3.89303	0.688138	1	-0.454242	0.848324	1	-0.222028	1.51e-06	2.44e-05	-3.66081	0.931075	1	0.232214	5.39017e-06	0.000122888	3.43879	yes	no	no	yes	no	yes	935	*	_	_	_	gi|389742136|gb|EIM83323.1|	four F5 protein [Stereum hirsutum FP-91666 SS1]	0.84	_	_	_	_	_	_	_	_
comp10052_c0_seq1	23.18	10	0	0	9.65	2.75	0	0	0.0490758	0.163504	1.8111	0.00416566	0.077017	1.45943	noTest	noTest	noTest	9.48e-06	0.000120659	-3.27053	0.00416566	0.0372309	-1.45943	1.16786e-05	0.000232401	3.27053	no	no	no	yes	no	yes	224	279-950(+)	_	_	_	_	_	_	_	_	_	_	_	_	_	_
comp10052_c0_seq2	14.69	0	7	11	6.21	0	1.31	2.11	0.000726851	0.00683488	2.63459	0.0140787	0.178837	-1.07724	0.612094	0.891075	-0.687676	0.0236304	0.069024	-2.24503	0.0565217	0.233624	0.389567	0.104627	0.279634	1.55735	yes	no	no	no	no	no	224	263-934(+)	_	_	_	_	_	_	_	_	_	_	_	_	_	_
comp10052_c0_seq3	2.13	2	0	3	1.86	1.15	0	1.19	noTest	noTest	noTest	1	1	-0.0493277	noTest	noTest	noTest	noTest	noTest	noTest	noTest	noTest	noTest	1	1	0.644341	no	no	no	no	no	no	487	*	_	_	_	_	_	_	_	_	_	_	_	_	_	_
comp10053_c0_seq1	13	11	25	18	4.51	2.52	3.84	2.83	0.426125	0.672587	0.839704	0.904233	1	-0.167378	0.609666	0.890783	0.440304	0.767877	0.888748	-0.232021	0.605363	0.889259	0.607683	0.503	0.751475	0.672325	no	no	no	no	no	no	1227	*	_	_	_	_	_	_	_	_	_	_	_	_	_	_
comp10053_c0_seq2	0	1	1	7	0	0.6	0.41	2.9	noTest	noTest	noTest	0.186957	0.771033	-2.27302	0.12496	0.388735	-2.82236	noTest	noTest	noTest	noTest	noTest	noTest	0.0942029	0.260056	-1.53605	no	no	no	no	no	no	154	2-466(+)	_	_	_	gi|169847858|ref|XP_001830638.1|	hypothetical protein CC1G_06904 [Coprinopsis cinerea okayama7#130]	0.48	_	_	_	_	_	_	_	_
comp10053_c0_seq3	2	3	2	5	1.85	1.83	0.82	2.09	1	1	0.0156816	1	1	-0.191659	0.521739	0.827586	-1.34981	noTest	noTest	noTest	0.726708	0.94759	-1.15815	1	1	-0.175978	no	no	no	no	no	no	460	*	_	_	_	_	_	_	_	_	_	_	_	_	_	_
comp10053_c0_seq4	3	7	6	6	3.24	5	2.87	2.93	0.7999	0.939766	-0.625934	0.670342	1	0.771027	1	1	-0.0298499	1	1	-0.174943	0.542974	0.843618	-0.800877	1	1	0.145093	no	no	no	no	no	no	131	1-396(+)	_	_	_	_	_	_	_	_	_	_	_	_	_	_
comp10053_c0_seq5	2	0	0	0	2.39	0	0	0	noTest	noTest	noTest	noTest	noTest	noTest	noTest	noTest	noTest	noTest	noTest	noTest	noTest	noTest	noTest	noTest	noTest	noTest	no	no	no	no	no	no	356	*	_	_	_	_	_	_	_	_	_	_	_	_	_	_
comp10054_c0_seq1	15	13	13	41	5.06	2.9	1.94	6.26	0.394949	0.635505	0.803084	0.194613	0.780821	-1.11011	0.0422148	0.19786	-1.69011	0.12613	0.249706	-1.38308	0.521385	0.82608	-0.579996	0.82277	0.972799	-0.307025	no	no	no	no	no	no	1262	*	_	_	_	_	_	_	_	_	_	_	_	_	_	_
comp10058_c0_seq1	2	4	6	13	2.1	2.78	2.79	6.18	1	1	-0.404696	0.352672	1	-1.15252	0.324544	0.673381	-1.14734	1	1	0.409876	1	1	0.00518024	0.251568	0.497083	-1.55722	no	no	no	no	no	no	63	2-190(-)	_	_	_	_	_	_	_	_	_	_	_	_	_	_
comp1005_c0_seq1	141.16	219.93	360.36	385.4	11.71	12.05	13.24	14.47	0.970791	1	-0.0412921	0.737534	1	-0.264032	0.837885	0.99952	-0.128162	0.885922	0.974798	0.177162	0.914042	1	0.13587	0.697948	0.903748	-0.305324	no	no	no	no	no	no	921	52-2814(+)	_	_	_	gi|336370336|gb|EGN98676.1|	hypothetical protein SERLA73DRAFT_107764 [Serpula lacrymans var. lacrymans S7.3]	0.83	_	_	_	_	_	_	_	_
comp1005_c0_seq2	1117.84	1237.07	1399.64	1739.6	231.17	169.02	128.22	162.88	0.483742	0.72015	0.45176	0.893798	1	0.0533845	0.585855	0.87179	-0.345188	0.161068	0.295912	-0.850333	0.485817	0.802152	-0.398573	0.409003	0.664154	0.505145	no	no	no	no	no	no	411	634-1866(-)	_	_	_	gi|170087166|ref|XP_001874806.1|	aspartate amino-transferase [Laccaria bicolor S238N-H82]	0.91	GO:0009094;GO:0006571;GO:0006531;GO:0000162;GO:0004069;GO:0006560;GO:0006536;GO:0006522;GO:0006525;GO:0015976;GO:0006534;GO:0006107;GO:0080130;GO:0009821;GO:0030170	29883.JGI244612	aspartate amino-transferase (EC:2.6.1.1)	0.9091	COG1448	KOG1412	_	K14454
comp10060_c0_seq1	5.89	8.84	4	12	3.81	3.78	1.15	3.51	1	1	0.0114048	1	1	0.106915	0.187026	0.498337	-1.60984	0.191276	0.334651	-1.72816	0.143889	0.424409	-1.71675	1	1	0.11832	no	no	no	no	no	no	113	236-574(-)	_	_	_	_	_	_	_	_	_	_	_	_	_	_
comp10060_c0_seq2	2.11	1.16	0	0	1.74	0.63	0	0	noTest	noTest	noTest	noTest	noTest	noTest	noTest	noTest	noTest	noTest	noTest	noTest	noTest	noTest	noTest	noTest	noTest	noTest	no	no	no	no	no	no	60	1-180(-)	_	_	_	_	_	_	_	_	_	_	_	_	_	_
comp10060_c0_seq3	2	3	0	0	1.83	1.82	0	0	1	1	0.0079052	noTest	noTest	noTest	noTest	noTest	noTest	noTest	noTest	noTest	noTest	noTest	noTest	noTest	noTest	noTest	no	no	no	no	no	no	464	*	_	_	_	_	_	_	_	_	_	_	_	_	_	_
comp10060_c0_seq4	0	0	0	0	0	0	0	0	noTest	noTest	noTest	noTest	noTest	noTest	noTest	noTest	noTest	noTest	noTest	noTest	noTest	noTest	noTest	noTest	noTest	noTest	no	no	no	no	no	no	435	*	_	_	_	_	_	_	_	_	_	_	_	_	_	_
comp10060_c0_seq5	1	8	5	8	1.04	5.49	2.3	3.76	0.12496	0.297466	-2.40022	0.580436	1	0.546073	0.670342	0.926878	-0.709099	1	1	1.14505	0.305221	0.629865	-1.25517	0.521739	0.7621	-1.85415	no	no	no	no	no	no	410	*	_	_	_	_	_	_	_	_	_	_	_	_	_	_
comp10061_c0_seq1	0	7	0	3.54	0	3.51	0	1.22	0.0565217	0.172893	-1.81147	0.333681	0.982525	1.52459	noTest	noTest	noTest	noTest	noTest	noTest	0.0219002	0.125722	-1.81147	noTest	noTest	noTest	no	no	no	no	no	no	560	*	_	_	_	_	_	_	_	_	_	_	_	_	_	_
comp10061_c0_seq2	11	0	11	10.46	9.57	0	4.24	4.12	0.00286389	0.020022	3.25852	0.0140787	0.178837	-2.04264	1	1	0.0414199	0.253153	0.415776	-1.17445	0.0140787	0.0922482	2.08406	0.253153	0.497832	1.21587	yes	no	no	no	no	no	489	*	_	_	_	_	_	_	_	_	_	_	_	_	_	_
comp10062_c0_seq1	1	1	4	6	1.12	0.74	1.98	3.04	noTest	noTest	noTest	0.282609	0.925556	-2.03847	0.7999	0.981652	-0.618571	1	1	0.822002	0.658385	0.921416	1.4199	0.726708	0.912185	-1.44057	no	no	no	no	no	no	380	*	_	_	_	_	_	_	_	_	_	_	_	_	_	_
comp10064_c0_seq1	7.49	14.95	0	14.62	2.75	3.62	0	2.43	0.763627	0.919186	-0.396558	0.567307	1	0.575033	0.00140897	0.017012	-1.28096	0.00922396	0.0334927	-1.45943	0.000530405	0.00736913	-1.85599	1	1	0.178475	no	no	no	no	no	no	1160	*	_	_	_	_	_	_	_	_	_	_	_	_	_	_
comp10064_c0_seq2	17.51	6.05	3	12.38	7.24	1.65	0.55	2.32	0.042606	0.145129	2.13352	0.725047	1	-0.491659	0.083497	0.307686	-2.07662	0.000488131	0.00335756	-3.71849	0.266667	0.594384	-1.58496	0.0781883	0.233145	1.64186	no	no	no	yes	no	no	1030	*	_	_	_	_	_	_	_	_	_	_	_	_	_	_
comp10064_c0_seq3	0	0	0	4	0	0	0	1.36	noTest	noTest	noTest	noTest	noTest	noTest	noTest	noTest	noTest	noTest	noTest	noTest	noTest	noTest	noTest	noTest	noTest	noTest	no	no	no	no	no	no	124	99-470(+)	_	_	_	_	_	_	_	_	_	_	_	_	_	_
comp10064_c0_seq4	1	9	2	0	0.82	4.89	0.73	0	0.12496	0.297466	-2.57614	0.00614931	0.101612	2.28983	noTest	noTest	noTest	noTest	noTest	noTest	0.0279694	0.15178	-2.74387	noTest	noTest	noTest	no	no	no	no	no	no	139	99-518(+)	_	_	_	_	_	_	_	_	_	_	_	_	_	_
comp10065_c0_seq1	11.91	15.07	10.43	42.03	2.75	2.3	1.07	4.39	0.804303	0.942298	0.257798	0.287651	0.930651	-0.932587	0.0140065	0.092796	-2.03661	0.122481	0.245299	-1.36182	0.205414	0.513624	-1.10402	0.467814	0.717456	-0.674789	no	no	no	no	no	no	496	181-1668(+)	_	_	_	gi|67541899|ref|XP_664717.1|	hypothetical protein AN7113.2 [Aspergillus nidulans FGSC A4]	0.63	_	5306.JGI67300	.	0.8356	_	KOG1481	_	_
comp10065_c0_seq2	21.09	9.93	3.57	13.97	12.02	3.74	0.9	3.6	0.0668461	0.1953	1.68433	1	1	0.0550414	0.06403	0.255201	-2	0.000497338	0.00340988	-3.73937	0.109379	0.359661	-2.05504	0.0459806	0.159063	1.73937	no	no	no	yes	no	no	223	1-669(+)	_	_	_	gi|46110228|ref|XP_382172.1|	hypothetical protein FG01996.1 [Gibberella zeae PH-1]	0.57	_	_	_	_	_	_	_	_
comp10067_c0_seq1	2.74	3.18	5.37	1.74	1.18	0.91	1.02	0.34	1	1	0.374848	noTest	noTest	noTest	0.521739	0.827586	1.58496	1	1	-0.210218	1	1	0.164631	noTest	noTest	noTest	no	no	no	no	no	no	328	3-986(-)	_	_	_	_	_	_	_	_	_	_	_	_	_	_
comp10067_c0_seq2	8.26	5.82	12.63	5.26	3.59	1.67	2.43	1.04	0.438083	0.676412	1.10414	0.63315	1	0.683265	0.283653	0.622091	1.22437	0.63922	0.792637	-0.563028	0.725047	0.94759	0.541108	0.109379	0.289523	1.7874	no	no	no	no	no	no	325	3-977(-)	_	_	_	_	_	_	_	_	_	_	_	_	_	_
comp10067_c0_seq3	3.59	5	10	12	1.91	1.76	2.35	2.89	1	1	0.117997	0.580436	1	-0.715494	0.884696	1	-0.298409	1	1	0.299088	0.840166	0.999784	0.417085	0.840166	0.983472	-0.597497	no	no	no	no	no	no	90	531-800(-)	_	_	_	_	_	_	_	_	_	_	_	_	_	_
comp10067_c0_seq4	0	1.33	1.01	7.2	0	0.47	0.24	1.76	noTest	noTest	noTest	0.372947	1	-1.90484	0.12496	0.388735	-2.87447	noTest	noTest	noTest	noTest	noTest	noTest	0.0942029	0.260056	-0.815575	no	no	no	no	no	no	158	317-790(-)	_	_	_	_	_	_	_	_	_	_	_	_	_	_
comp10067_c0_seq5	11	5.41	8.24	5.22	5.96	1.94	1.98	1.28	0.146765	0.334394	1.61926	0.63315	1	0.599913	0.670342	0.926878	0.629357	0.119582	0.240431	-1.58981	1	1	0.0294438	0.0381992	0.137081	2.21917	no	no	no	no	no	no	786	*	_	_	_	_	_	_	_	_	_	_	_	_	_	_
comp10067_c0_seq6	7.41	0	0	0	4.51	0	0	0	0.0140787	0.0669898	2.17313	noTest	noTest	noTest	noTest	noTest	noTest	0.00922396	0.0334927	-2.17313	noTest	noTest	noTest	0.00922396	0.0496397	2.17313	no	no	no	yes	no	yes	90	429-698(-)	_	_	_	_	_	_	_	_	_	_	_	_	_	_
comp10067_c0_seq7	6	0.26	5.75	1.58	5.12	0.15	2.17	0.61	0.0347826	0.124751	5.09311	noTest	noTest	noTest	0.372947	0.717972	1.83081	0.251568	0.414402	-1.23845	0.0942029	0.325992	3.85466	0.084472	0.246234	3.06926	no	no	no	no	no	no	166	2-499(-)	_	_	_	_	_	_	_	_	_	_	_	_	_	_
comp10068_c0_seq1	9	11.8	4.86	15	4.66	4.04	1.11	3.52	1	1	0.205975	0.898528	1	0.19878	0.148066	0.429369	-1.66502	0.083497	0.184845	-2.06977	0.11546	0.373826	-1.8638	0.779001	0.944973	0.404755	no	no	no	no	no	no	241	100-822(-)	_	_	_	_	_	_	_	_	_	_	_	_	_	_
comp10068_c0_seq2	3	0	4.14	0	1.84	0	1.13	0	noTest	noTest	noTest	noTest	noTest	noTest	noTest	noTest	noTest	1	1	-0.703383	noTest	noTest	noTest	noTest	noTest	noTest	no	no	no	no	no	no	231	1-693(-)	_	_	_	_	_	_	_	_	_	_	_	_	_	_
comp10068_c0_seq3	0	2.2	2	4	0	0.98	0.6	1.22	noTest	noTest	noTest	1	1	-0.316027	0.726708	0.948511	-1.02385	noTest	noTest	noTest	noTest	noTest	noTest	noTest	noTest	noTest	no	no	no	no	no	no	210	2-631(-)	_	_	_	_	_	_	_	_	_	_	_	_	_	_
comp10068_c0_seq4	0	2	3	4	0	1.25	1.26	1.72	noTest	noTest	noTest	1	1	-0.46048	1	1	-0.448985	noTest	noTest	noTest	1	1	0.0114956	noTest	noTest	noTest	no	no	no	no	no	no	91	177-452(+)	_	_	_	_	_	_	_	_	_	_	_	_	_	_
comp10069_c0_seq1	63	10.77	20	25	9.35	1.06	1.31	1.68	0.000145838	0.00190355	3.1409	0.467852	1	-0.664397	0.743746	0.959294	-0.358894	0.000248171	0.00192012	-2.8354	0.909315	1	0.305503	0.0012802	0.0116107	2.47651	yes	no	no	yes	no	yes	263	2-790(+)	_	_	_	gi|302698555|ref|XP_003038956.1|	hypothetical protein SCHCODRAFT_255747 [Schizophyllum commune H4-8]	0.49	_	_	_	_	_	_	_	_
comp10069_c0_seq2	0	13.23	0	0	0	1.32	0	0	0.00614931	0.0359025	-0.400538	0.00100641	0.0271213	0.400538	noTest	noTest	noTest	noTest	noTest	noTest	0.00100641	0.0122853	-0.400538	noTest	noTest	noTest	no	no	no	no	no	no	263	2-790(+)	_	_	_	gi|302698555|ref|XP_003038956.1|	hypothetical protein SCHCODRAFT_255747 [Schizophyllum commune H4-8]	0.49	_	_	_	_	_	_	_	_
comp1006_c0_seq1	478	560	1261	977	226.29	175.15	264.45	209.4	0.566738	0.7901	0.369582	0.73797	1	-0.25767	0.624005	0.899089	0.336734	0.825664	0.931144	0.224822	0.420663	0.754493	0.594404	0.82249	0.972737	0.111911	no	no	no	no	no	no	265	103-897(-)	_	_	_	gi|299753579|ref|XP_001833364.2|	CDP-diacylglycerol-serine O-phosphatidyltransferase [Coprinopsis cinerea okayama7#130]	0.87	GO:0008654;GO:0016020;GO:0016780	29883.JGI231991	phosphatidylserine synthase	0.9461	COG1183	_	_	K00998
comp10070_c0_seq1	0	2	22	5	0	0.88	6.5	1.51	noTest	noTest	noTest	1	1	-0.778973	0.034945	0.172949	2.10589	0.00744743	0.0290932	2.70044	0.023239	0.131511	2.88486	0.285714	0.528743	-0.594549	no	no	no	yes	no	no	212	1-639(+)	_	_	_	gi|169863166|ref|XP_001838205.1|	immunoreactive mannoprotein MP88 [Coprinopsis cinerea okayama7#130]	0.85	_	_	_	_	_	_	_	_
comp10070_c0_seq2	0	0	26	7	0	0	8.82	2.43	noTest	noTest	noTest	0.0565217	0.417875	-1.28096	0.0447917	0.20725	1.85982	0.00304285	0.0143416	3.14078	0.00021796	0.0036283	3.14078	0.0942029	0.260056	-1.28096	no	no	no	yes	yes	no	93	3-281(+)	_	_	_	_	_	_	_	_	_	_	_	_	_	_
comp10070_c0_seq3	1	2	14	1	0.92	1.21	5.69	0.42	noTest	noTest	noTest	noTest	noTest	noTest	0.0102151	0.0743616	3.75997	0.137874	0.266911	2.62872	0.143889	0.424409	2.23342	noTest	noTest	noTest	no	no	no	no	no	no	154	1-465(+)	_	_	_	gi|390598777|gb|EIN08174.1|	hypothetical protein PUNSTDRAFT_52644 [Punctularia strigosozonata HHB-11173 SS5]	0.85	_	_	_	_	_	_	_	_
comp10070_c0_seq4	1	0	0	0	0.92	0	0	0	noTest	noTest	noTest	noTest	noTest	noTest	noTest	noTest	noTest	noTest	noTest	noTest	noTest	noTest	noTest	noTest	noTest	noTest	no	no	no	no	no	no	462	*	_	_	_	_	_	_	_	_	_	_	_	_	_	_
comp10071_c0_seq1	14	7	12	10	7.65	2.53	2.9	2.47	0.0967864	0.249289	1.59632	1	1	0.0346263	0.884696	1	0.231542	0.104627	0.21518	-1.39941	1	1	0.196916	0.0837197	0.245423	1.63095	no	no	no	no	no	no	779	*	_	_	_	_	_	_	_	_	_	_	_	_	_	_
comp10072_c0_seq1	0	11.04	3.04	0	0	2.74	0.51	0	0.0140787	0.0669898	-1.45418	0.00286389	0.0586106	1.45418	noTest	noTest	noTest	noTest	noTest	noTest	0.0396963	0.18835	-2.42561	noTest	noTest	noTest	no	no	no	no	no	no	1131	*	_	_	_	_	_	_	_	_	_	_	_	_	_	_
comp10072_c0_seq2	16	24.96	13.96	21	6.33	6.52	2.45	3.76	1	1	-0.0426665	0.339352	0.988365	0.794139	0.544247	0.844234	-0.617951	0.127301	0.251561	-1.36942	0.0874894	0.314285	-1.41209	0.392904	0.646463	0.751473	no	no	no	no	no	no	1076	*	_	_	_	_	_	_	_	_	_	_	_	_	_	_
comp10074_c0_seq1	18	33	15	36	4.63	5.6	1.71	4.19	0.761112	0.919186	-0.274415	0.571539	1	0.418477	0.117629	0.375711	-1.29295	0.0817032	0.181643	-1.43702	0.0351931	0.1734	-1.71143	0.883327	1	0.144062	no	no	no	no	no	no	496	167-1654(-)	_	_	_	gi|170103344|ref|XP_001882887.1|	predicted protein [Laccaria bicolor S238N-H82]	0.69	_	_	_	_	_	_	_	_
comp10075_c0_seq1	1	6	10	5	0.42	1.68	1.88	0.96	0.282609	0.511315	-2	0.63315	1	0.807355	0.438083	0.771338	0.969626	0.266667	0.428869	2.16227	1	1	0.162271	1	1	-1.19265	no	no	no	no	no	no	204	392-1006(+)	_	_	_	_	_	_	_	_	_	_	_	_	_	_
comp10075_c0_seq2	3.87	9	22	9	2.11	3.24	5.32	2.22	0.822492	0.952298	-0.618751	0.612094	1	0.545434	0.171886	0.479241	1.26087	0.219277	0.374412	1.33418	0.479616	0.795256	0.715432	1	1	-0.0733167	no	no	no	no	no	no	164	1-492(+)	_	_	_	_	_	_	_	_	_	_	_	_	_	_
comp10075_c0_seq3	1.13	0	0	0	1.04	0	0	0	noTest	noTest	noTest	noTest	noTest	noTest	noTest	noTest	noTest	noTest	noTest	noTest	noTest	noTest	noTest	noTest	noTest	noTest	no	no	no	no	no	no	462	*	_	_	_	_	_	_	_	_	_	_	_	_	_	_
comp10076_c0_seq1	3.88	9.98	2.97	3.34	2.07	3.53	0.7	0.81	0.670342	0.861814	-0.770037	0.109379	0.597014	2.12367	1	1	-0.210567	0.372947	0.543823	-1.5642	0.0536329	0.233624	-2.33424	0.372947	0.626831	1.35364	no	no	no	no	no	no	796	*	_	_	_	_	_	_	_	_	_	_	_	_	_	_
comp10076_c0_seq2	3.31	0	3.56	0	1.88	0	0.9	0	noTest	noTest	noTest	noTest	noTest	noTest	noTest	noTest	noTest	0.521739	0.686855	-1.06274	noTest	noTest	noTest	noTest	noTest	noTest	no	no	no	no	no	no	748	*	_	_	_	_	_	_	_	_	_	_	_	_	_	_
comp10076_c0_seq3	4.81	3.02	0.47	2.66	4.17	1.73	0.18	1.04	0.372947	0.613226	1.26928	0.726708	1	0.734189	noTest	noTest	noTest	0.0347826	0.091729	-4.53398	noTest	noTest	noTest	0.12496	0.317292	2.00346	no	no	no	no	no	no	491	*	_	_	_	_	_	_	_	_	_	_	_	_	_	_
comp10076_c0_seq4	0	0	0	1	0	0	0	0.44	noTest	noTest	noTest	noTest	noTest	noTest	noTest	noTest	noTest	noTest	noTest	noTest	noTest	noTest	noTest	noTest	noTest	noTest	no	no	no	no	no	no	436	*	_	_	_	_	_	_	_	_	_	_	_	_	_	_
comp10078_c0_seq1	7	0	4.17	3.99	3.88	0	1.02	1	0.0219002	0.0910965	1.95606	noTest	noTest	noTest	1	1	0.0285692	0.0999758	0.207489	-1.92749	noTest	noTest	noTest	0.0999758	0.270158	1.95606	no	no	no	no	no	no	768	*	_	_	_	_	_	_	_	_	_	_	_	_	_	_
comp10078_c0_seq2	0	5	11.83	7.01	0	2.03	3.22	1.95	0.161491	0.353116	-1.02148	1	1	0.0580056	0.514813	0.827586	0.723587	0.0219002	0.0650913	1.68706	0.580436	0.87328	0.665581	0.0942029	0.260056	-0.963474	no	no	no	no	no	no	692	*	_	_	_	_	_	_	_	_	_	_	_	_	_	_
comp10079_c0_seq1	3.58	16.79	18.07	10.87	0.78	2.43	1.75	1.08	0.183672	0.386785	-1.63941	0.232646	0.868044	1.16993	0.479616	0.805276	0.696324	0.394643	0.566265	1.16581	0.544247	0.843904	-0.473601	1	1	-0.469485	no	no	no	no	no	no	1944	*	_	_	_	_	_	_	_	_	_	_	_	_	_	_
comp10079_c0_seq2	0	5.28	6.62	6.85	0	0.78	0.65	0.69	0.161491	0.353116	0.358454	1	1	0.176878	1	1	-0.0861566	0.0942029	0.198662	-0.621488	0.822492	0.99024	-0.263034	0.0942029	0.260056	0.535332	no	no	no	no	no	no	1913	*	_	_	_	_	_	_	_	_	_	_	_	_	_	_
comp10079_c0_seq3	0	6.27	11.31	0	0	1.73	2.1	0	0.0942029	0.244892	-0.790772	0.0347826	0.311137	0.790772	0.00614931	0.0510782	1.07039	0.0219002	0.0650913	1.07039	1	1	0.279617	noTest	noTest	noTest	no	no	no	no	no	no	1017	*	_	_	_	_	_	_	_	_	_	_	_	_	_	_
comp10079_c0_seq4	4.42	3.67	0	5.28	1.95	1.07	0	1.05	0.769726	0.919186	0.865863	1	1	0.0272215	0.0942029	0.322785	-0.0703893	noTest	noTest	noTest	noTest	noTest	noTest	0.585507	0.812249	0.893085	no	no	no	no	no	no	965	*	_	_	_	_	_	_	_	_	_	_	_	_	_	_
comp1007_c0_seq1	10.3	20.37	0.97	31.68	1.87	2.44	0.08	2.6	0.732196	0.899028	-0.383843	1	1	-0.0916305	0.000103439	0.00220808	-5.02237	0.00140897	0.0079191	-4.54689	7.44607e-05	0.00152408	-4.93074	0.700163	0.903748	-0.475473	no	no	yes	yes	yes	no	291	1398-2270(-)	_	_	_	gi|336374547|gb|EGO02884.1|	hypothetical protein SERLA73DRAFT_176329 [Serpula lacrymans var. lacrymans S7.3]	0.71	_	104341.JGI112140	annotation not available	0.9225	COG5078	KOG0423	_	K10583
comp1007_c0_seq2	118.68	91.37	446.5	154.89	24.02	12.22	40.03	14.19	0.16174	0.353609	0.974992	0.803582	1	-0.21563	0.0293526	0.157401	1.49621	0.332057	0.502868	0.736845	0.0172339	0.108468	1.71184	0.244888	0.489135	0.759362	no	no	no	no	no	no	291	1156-2028(-)	_	_	_	gi|336374547|gb|EGO02884.1|	hypothetical protein SERLA73DRAFT_176329 [Serpula lacrymans var. lacrymans S7.3]	0.71	_	104341.JGI112140	annotation not available	0.9225	COG5078	KOG0423	_	K10583
comp1007_c0_seq3	37	59	130	72	7.76	8.18	12.09	6.84	0.965974	1	-0.0760442	0.705811	1	0.258105	0.249756	0.592056	0.821746	0.46356	0.635089	0.639686	0.492481	0.809293	0.563641	0.785265	0.950796	0.18206	no	no	no	no	no	no	610	3-1832(+)	_	_	_	gi|392563615|gb|EIW56794.1|	ABC1-domain-containing protein [Trametes versicolor FP-101664 SS1]	0.86	GO:0016772	5306.JGI69207	.	0.8689	COG0661	KOG1234	_	_
comp1007_c0_seq4	898.27	301.6	850.73	786.91	227.56	50.48	95.47	90.25	0.00154466	0.0125642	2.17246	0.228134	0.859087	-0.838215	0.918823	1	0.0811205	0.0464554	0.116045	-1.25313	0.197609	0.500176	0.919336	0.0404282	0.142798	1.33425	yes	no	no	no	no	no	291	733-1605(-)	_	_	_	gi|336374547|gb|EGO02884.1|	hypothetical protein SERLA73DRAFT_176329 [Serpula lacrymans var. lacrymans S7.3]	0.71	_	104341.JGI112140	annotation not available	0.9225	COG5078	KOG0423	_	K10583
comp1007_c0_seq5	0	28.25	198.92	39.79	0	7.4	34.95	7.15	0.000125561	0.00166706	-2.88753	0.954483	1	0.049582	0.00164601	0.0194512	2.28928	1.64e-09	6e-08	5.12722	0.00328582	0.0316338	2.2397	0.000305695	0.00358043	-2.83794	yes	no	yes	yes	yes	yes	224	402-1073(-)	_	_	_	gi|302688263|ref|XP_003033811.1|	hypothetical protein SCHCODRAFT_52577 [Schizophyllum commune H4-8]	0.91	GO:0006644;GO:0008170	104341.JGI51989	annotation not available	0.8947	_	KOG4142	_	K00550
comp1007_c0_seq6	0	0	26.33	0.24	0	0	5.97	0.06	noTest	noTest	noTest	noTest	noTest	noTest	5.79e-05	0.00136018	6.63662	0.00304285	0.0143416	2.57773	0.000164799	0.00287508	2.57773	noTest	noTest	noTest	no	no	yes	yes	yes	no	224	160-831(-)	_	_	_	gi|302688263|ref|XP_003033811.1|	hypothetical protein SCHCODRAFT_52577 [Schizophyllum commune H4-8]	0.91	GO:0006644;GO:0008170	104341.JGI51989	annotation not available	0.8947	_	KOG4142	_	K00550
comp1007_c0_seq7	165.69	123.41	401.55	313.49	91.94	45.24	98.7	78.76	0.13591	0.318216	1.02309	0.259331	0.915206	-0.799864	0.641501	0.907916	0.325587	0.9799	1	0.102357	0.117317	0.377987	1.12545	0.704629	0.906936	0.22323	no	no	no	no	no	no	230	3-692(-)	_	_	_	gi|336374547|gb|EGO02884.1|	hypothetical protein SERLA73DRAFT_176329 [Serpula lacrymans var. lacrymans S7.3]	0.8	GO:0005524;GO:0016881	104341.JGI112140	annotation not available	0.9296	COG5078	KOG0423	_	K10583
comp1007_c0_seq8	1.06	0	0	0	1.11	0	0	0	noTest	noTest	noTest	noTest	noTest	noTest	noTest	noTest	noTest	noTest	noTest	noTest	noTest	noTest	noTest	noTest	noTest	noTest	no	no	no	no	no	no	136	1-408(-)	_	_	_	gi|336374539|gb|EGO02876.1|	hypothetical protein SERLA73DRAFT_176320 [Serpula lacrymans var. lacrymans S7.3]	0.89	GO:0006644;GO:0008170	_	_	_	_	_	_	K00550
comp10081_c0_seq1	11	11	4	23	3.96	2.61	0.64	3.75	0.662736	0.857409	0.601451	0.672306	1	-0.522841	0.0155141	0.100132	-2.55075	0.0167826	0.0539878	-2.62936	0.083497	0.306094	-2.02791	0.913871	1	0.0786098	no	no	no	no	no	no	115	277-621(+)	_	_	_	_	_	_	_	_	_	_	_	_	_	_
comp10082_c0_seq1	3	12	53	5.29	1.15	3.03	8.98	0.92	0.305221	0.53808	-1.39768	0.11546	0.616507	1.71961	0.000294417	0.00508356	3.28701	0.00638213	0.0255757	2.96508	0.0637892	0.255356	1.5674	1	1	0.321928	no	no	yes	yes	no	no	1113	*	_	_	_	_	_	_	_	_	_	_	_	_	_	_
comp10082_c0_seq2	0	0	0	3.71	0	0	0	0.68	noTest	noTest	noTest	noTest	noTest	noTest	noTest	noTest	noTest	noTest	noTest	noTest	noTest	noTest	noTest	noTest	noTest	noTest	no	no	no	no	no	no	1055	*	_	_	_	_	_	_	_	_	_	_	_	_	_	_
comp10083_c0_seq1	0	2.89	2.62	4.3	0	1.03	0.63	1.05	noTest	noTest	noTest	1	1	-0.027745	1	1	-0.736966	noTest	noTest	noTest	0.726708	0.94759	-0.709221	noTest	noTest	noTest	no	no	no	no	no	no	125	3-377(+)	_	_	_	_	_	_	_	_	_	_	_	_	_	_
comp10083_c0_seq2	0	0	12.86	2.2	0	0	3.12	0.54	noTest	noTest	noTest	noTest	noTest	noTest	0.0396963	0.189503	2.53051	0.0140787	0.0466434	1.64155	0.00614931	0.0501522	1.64155	noTest	noTest	noTest	no	no	no	no	no	no	778	*	_	_	_	_	_	_	_	_	_	_	_	_	_	_
comp10083_c0_seq3	1	6.11	1.52	3.5	0.59	2.37	0.4	0.93	0.282609	0.511315	-2.0061	0.442579	1	1.34958	0.430642	0.767168	-1.21723	noTest	noTest	noTest	0.12496	0.386132	-2.56682	noTest	noTest	noTest	no	no	no	no	no	no	725	*	_	_	_	_	_	_	_	_	_	_	_	_	_	_
comp10084_c0_seq1	4	6	3	6	4.33	4.29	1.44	2.94	1	1	0.0133894	0.822492	1	0.545161	0.585507	0.87179	-1.02975	0.372947	0.543823	-1.5883	0.266667	0.594384	-1.57491	0.7999	0.959729	0.558551	no	no	no	no	no	no	393	*	_	_	_	_	_	_	_	_	_	_	_	_	_	_
comp10089_c0_seq1	1.06	0	0	0	0.77	0	0	0	noTest	noTest	noTest	noTest	noTest	noTest	noTest	noTest	noTest	noTest	noTest	noTest	noTest	noTest	noTest	noTest	noTest	noTest	no	no	no	no	no	no	92	1-276(+)	_	_	_	_	_	_	_	_	_	_	_	_	_	_
comp10089_c0_seq2	17.94	1	0	0	14.3	0.53	0	0	0.00133434	0.0114547	4.75388	noTest	noTest	noTest	noTest	noTest	noTest	5.79e-05	0.000556746	-3.83794	noTest	noTest	noTest	7.44607e-05	0.00110091	3.83794	yes	no	no	yes	no	yes	534	*	_	_	_	_	_	_	_	_	_	_	_	_	_	_
comp1008_c0_seq1	1153	857	1679	1944	134.48	66.04	86.75	102.65	0.118948	0.291431	1.02598	0.361925	1	-0.636322	0.696824	0.945348	-0.242798	0.281867	0.446617	-0.632456	0.613538	0.894936	0.393524	0.515166	0.7621	0.389658	no	no	no	no	no	no	691	1576-3648(-)	_	_	_	gi|170084475|ref|XP_001873461.1|	predicted protein [Laccaria bicolor S238N-H82]	0.78	GO:0046872	29883.JGI301296	hypothetical protein	0.9184	_	KOG2164	_	_
comp10090_c0_seq1	1	5	2	5	1.02	3.37	0.9	2.31	0.430642	0.672587	-1.72418	0.7999	1	0.544856	0.521739	0.827586	-1.3599	noTest	noTest	noTest	0.186957	0.487663	-1.90475	1	1	-1.17932	no	no	no	no	no	no	417	*	_	_	_	gi|242216106|ref|XP_002473863.1|	predicted protein [Postia placenta Mad-698-R]	0.58	_	_	_	_	_	_	_	_
comp10091_c0_seq1	0	23	16	7	0	9.44	4.4	1.97	0.000390825	0.00423158	-3.23879	0.0112943	0.159601	2.26059	0.253153	0.593866	1.15931	0.00614931	0.0247509	2.1375	0.206864	0.515784	-1.10128	0.0942029	0.260056	-0.978196	yes	no	no	yes	no	no	135	279-683(-)	_	_	_	gi|299751276|ref|XP_001830169.2|	CAMK/CAMKL/PASK protein kinase [Coprinopsis cinerea okayama7#130]	0.87	GO:0004674;GO:0005524;GO:0009069;GO:0006468	_	_	_	_	_	_	_
comp10092_c0_seq1	2	2	4	9	1.38	0.91	1.22	2.82	noTest	noTest	noTest	0.442579	1	-1.63176	0.390133	0.73595	-1.20881	1	1	-0.177787	1	1	0.422943	0.585507	0.812249	-1.03103	no	no	no	no	no	no	176	88-618(+)	_	_	_	_	_	_	_	_	_	_	_	_	_	_
comp10092_c0_seq2	5	0	0	0	4.79	0	0	0	0.0565217	0.172893	2.26003	noTest	noTest	noTest	noTest	noTest	noTest	0.0347826	0.091729	-2.26003	noTest	noTest	noTest	0.0347826	0.12744	2.26003	no	no	no	no	no	no	147	2-445(+)	_	_	_	gi|170109857|ref|XP_001886135.1|	predicted protein [Laccaria bicolor S238N-H82]	0.57	_	_	_	_	_	_	_	_
comp10092_c0_seq3	1	3	4	12	1	1.98	1.77	5.43	noTest	noTest	noTest	0.305221	0.954804	-1.45545	0.187026	0.498337	-1.6172	1	1	0.823749	1	1	-0.161751	0.191276	0.40865	-2.44095	no	no	no	no	no	no	126	2-379(+)	_	_	_	gi|170109797|ref|XP_001886105.1|	predicted protein [Laccaria bicolor S238N-H82]	0.61	_	_	_	_	_	_	_	_
comp10093_c0_seq1	0	6.55	0	0	0	3.37	0	0	0.0942029	0.244892	-1.75275	0.0219002	0.235307	1.75275	noTest	noTest	noTest	noTest	noTest	noTest	0.0219002	0.125722	-1.75275	noTest	noTest	noTest	no	no	no	no	no	no	163	58-546(-)	_	_	_	gi|170083953|ref|XP_001873200.1|	40S ribosomal protein S24 [Laccaria bicolor S238N-H82]	0.75	GO:0000166;GO:0030529;GO:0004386;GO:0003676	29883.JGI242757	hypothetical protein	0.7541	COG2004	KOG3424	_	K02974
comp10093_c0_seq2	6	27.45	0	4	5.03	15.19	0	1.52	0.107412	0.270184	-1.59449	0.000977184	0.0271213	3.32098	noTest	noTest	noTest	0.0219002	0.0650913	-2.33056	1.16786e-05	0.000323275	-3.92505	0.191276	0.40865	1.72649	no	yes	no	no	yes	no	150	58-507(-)	_	_	_	gi|170083953|ref|XP_001873200.1|	40S ribosomal protein S24 [Laccaria bicolor S238N-H82]	0.74	GO:0000166;GO:0030529;GO:0004386;GO:0003676	_	_	_	_	_	_	K02974
comp10094_c0_seq1	9.38	3	21.93	11.56	3.02	0.64	3.13	1.69	0.0729734	0.208774	2.2384	0.305221	0.954804	-1.40088	0.348276	0.698959	0.889139	1	1	0.0516141	0.0456519	0.208874	2.29002	0.361697	0.620209	0.837525	no	no	no	no	no	no	1320	*	_	_	_	_	_	_	_	_	_	_	_	_	_	_
comp10094_c0_seq2	9.62	6	1.07	5.44	4.62	1.9	0.23	1.18	0.283653	0.511315	1.28189	0.63315	1	0.687213	0.186957	0.498337	-2.35908	0.00199605	0.0104083	-4.32819	0.12496	0.386132	-3.04629	0.06403	0.199986	1.96911	no	no	no	yes	no	no	114	321-662(-)	_	_	_	_	_	_	_	_	_	_	_	_	_	_
comp10095_c0_seq1	25	25	27	23	6.45	4.26	3.09	2.69	0.459963	0.69658	0.598446	0.444231	1	0.663247	0.82277	0.992459	0.200001	0.15817	0.295912	-1.06169	0.568539	0.867569	-0.463247	0.117629	0.305302	1.26169	no	no	no	no	no	no	474	1-1422(+)	_	_	_	gi|238576944|ref|XP_002388219.1|	hypothetical protein MPER_12790 [Moniliophthora perniciosa FA553]	0.65	_	_	_	_	_	_	_	_
comp10096_c0_seq1	28	15	0	18	8.17	2.89	0	2.38	0.0797222	0.223869	1.49927	0.832809	1	0.280108	0.000530405	0.00804032	-1.25096	2.45e-06	3.75e-05	-3.03034	0.000530405	0.00736913	-1.53107	0.0255173	0.105033	1.77937	no	no	no	yes	no	no	357	205-1275(-)	_	_	_	_	_	_	_	_	_	_	_	_	_	_
comp10096_c0_seq2	0	0	1	0	0	0	0.13	0	noTest	noTest	noTest	noTest	noTest	noTest	noTest	noTest	noTest	noTest	noTest	noTest	noTest	noTest	noTest	noTest	noTest	noTest	no	no	no	no	no	no	247	205-945(-)	_	_	_	_	_	_	_	_	_	_	_	_	_	_
comp10097_c0_seq1	5	12	31	22	1.16	1.84	3.18	2.31	0.580436	0.800221	-0.665581	0.832809	1	-0.328187	0.568539	0.865126	0.461134	0.174456	0.315596	1.4549	0.413309	0.746323	0.789321	0.395441	0.646463	-0.993768	no	no	no	no	no	no	448	494-1837(-)	_	_	_	gi|170106445|ref|XP_001884434.1|	predicted protein [Laccaria bicolor S238N-H82]	0.87	GO:0000079;GO:0019901	_	_	_	_	_	_	_
comp10099_c0_seq1	25	24	18	64	4.72	2.99	1.51	5.47	0.407523	0.651566	0.658641	0.286292	0.927832	-0.871395	0.018335	0.114135	-1.85699	0.0412756	0.105132	-1.64424	0.202302	0.508553	-0.985597	0.845104	0.987436	-0.212754	no	no	no	no	no	no	2254	*	_	_	_	gi|170114036|ref|XP_001888216.1|	predicted protein [Laccaria bicolor S238N-H82]	0.57	_	_	_	_	_	_	_	_
comp1009_c0_seq1	838.65	288.64	163.22	625.74	165.78	37.7	14.29	56	0.00179908	0.0143447	2.13663	0.421275	1	-0.570862	0.00408668	0.0383241	-1.97042	8.46e-07	1.48e-05	-3.53619	0.0324914	0.170643	-1.39956	0.0174152	0.0805886	1.56577	yes	no	no	yes	no	no	231	1305-1997(-)	_	_	_	_	_	_	_	_	_	_	_	_	_	_
comp1009_c0_seq2	13.1	0	0	3.25	3.96	0	0	0.44	0.00100641	0.00887314	1.9855	noTest	noTest	noTest	noTest	noTest	noTest	0.000530405	0.00355803	-1.9855	noTest	noTest	noTest	0.00977491	0.0521272	3.16993	no	no	no	no	no	no	1409	*	_	_	_	_	_	_	_	_	_	_	_	_	_	_
comp1009_c0_seq3	74.53	111.58	13.74	3.35	23.53	23.27	1.92	0.48	0.981624	1	0.0160301	6.19895e-09	1.7628e-06	5.59929	0.06403	0.255201	2	8.27e-06	0.00010715	-3.61532	5.58124e-06	0.000176325	-3.59929	7.10863e-09	4.51435e-07	5.61532	no	yes	no	yes	yes	yes	105	3-317(-)	_	_	_	_	_	_	_	_	_	_	_	_	_	_
comp1009_c0_seq4	173.47	35.92	0	48.44	57.36	7.85	0	7.25	0.000126036	0.00167262	2.86928	0.887266	1	0.114712	6.35e-07	3.26e-05	-2.85798	2.31e-13	2.45e-11	-5.84197	1.4456e-06	5.54307e-05	-2.97269	4.46563e-05	0.000736025	2.98399	yes	no	yes	yes	yes	yes	105	3-317(-)	_	_	_	_	_	_	_	_	_	_	_	_	_	_
comp1009_c0_seq5	0	0	114.62	19.86	0	0	17.1	3.03	noTest	noTest	noTest	0.000726851	0.0212151	-1.59932	0.00117369	0.0149146	2.49661	1.63e-07	3.5e-06	4.09592	3.26459e-09	3.35283e-07	4.09592	0.00199604	0.0156738	-1.59932	no	no	yes	yes	yes	no	1264	*	_	_	_	gi|170099517|ref|XP_001880977.1|	predicted protein [Laccaria bicolor S238N-H82]	0.84	_	29883.JGI184762	hypothetical protein	0.8333	_	_	NOG67868	_
comp1009_c0_seq6	0	0	0	78.9	0	0	0	12.64	noTest	noTest	noTest	6.69157e-08	1.21093e-05	-3.65992	1.19e-08	1.17e-06	-3.65992	noTest	noTest	noTest	noTest	noTest	noTest	2.46727e-06	6.26477e-05	-3.65992	no	yes	yes	no	no	yes	1203	*	_	_	_	gi|170099517|ref|XP_001880977.1|	predicted protein [Laccaria bicolor S238N-H82]	0.84	_	29883.JGI184762	hypothetical protein	0.8333	_	_	NOG67868	_
comp1009_c0_seq7	445.25	243.36	207.78	709.01	172.74	62.38	35.71	124.54	0.029479	0.114855	1.46945	0.151321	0.704114	-0.997454	0.00803527	0.0632198	-1.80221	0.000761335	0.00481463	-2.2742	0.200252	0.504209	-0.804755	0.44122	0.689903	0.471993	no	no	no	yes	no	no	230	252-941(-)	_	_	_	_	_	_	_	_	_	_	_	_	_	_
comp1009_c0_seq8	0	20.5	24.64	9.45	0	13.44	10.83	4.24	0.000726851	0.00683488	-3.74846	0.0528879	0.417875	1.6644	0.169557	0.47443	1.3529	0.00406644	0.0183376	3.43696	0.743746	0.959385	-0.3115	0.0347826	0.12744	-2.08406	yes	no	no	yes	no	no	77	133-363(-)	_	_	_	gi|170099517|ref|XP_001880977.1|	predicted protein [Laccaria bicolor S238N-H82]	0.82	_	29883.JGI184762	hypothetical protein	0.8194	_	_	NOG67868	_
comp100_c0_seq1	7	17	8	25	3.67	5.89	1.86	5.94	0.573302	0.796491	-0.682488	1	1	-0.0121953	0.0781883	0.294416	-1.67516	0.438083	0.611335	-0.980477	0.0694193	0.271704	-1.66297	0.545468	0.780948	-0.694683	no	no	no	no	no	no	811	*	_	_	_	_	_	_	_	_	_	_	_	_	_	_
comp100_c1_seq1	2182	7601	1574	7520	799.86	1840.89	255.6	1248.06	0.0721665	0.207721	-1.20258	0.363942	1	0.560716	0.000790968	0.0110647	-2.28773	0.0104736	0.0369762	-1.64586	3.42805e-05	0.000821404	-2.84844	0.358634	0.617559	-0.641868	no	no	yes	no	yes	no	312	150-1085(-)	_	_	_	gi|389749559|gb|EIM90730.1|	hypothetical protein STEHIDRAFT_117999 [Stereum hirsutum FP-91666 SS1]	0.5	_	_	_	_	_	_	_	_
comp100_c1_seq2	0	2.4	0	9.59	0	0.69	0	1.88	noTest	noTest	noTest	0.333681	0.982525	-1.44606	0.00922396	0.0683749	-0.910733	noTest	noTest	noTest	noTest	noTest	noTest	0.0347826	0.12744	-0.910733	no	no	no	no	no	no	982	*	_	_	_	_	_	_	_	_	_	_	_	_	_	_
comp100_c1_seq3	5	0	4	1.41	2.29	0	0.81	0.29	0.0565217	0.172893	1.19535	noTest	noTest	noTest	0.430642	0.767168	1.48187	0.266667	0.428869	-1.49935	noTest	noTest	noTest	0.12496	0.317292	2.98122	no	no	no	no	no	no	930	*	_	_	_	_	_	_	_	_	_	_	_	_	_	_
comp100_c1_seq4	0	5.12	0	0	0	1.58	0	0	0.161491	0.353116	-0.659925	0.0565217	0.417875	0.659925	noTest	noTest	noTest	noTest	noTest	noTest	0.0565217	0.233624	-0.659925	noTest	noTest	noTest	no	no	no	no	no	no	912	*	_	_	_	_	_	_	_	_	_	_	_	_	_	_
comp100_c1_seq5	0	5.48	0	0	0	1.79	0	0	0.0942029	0.244892	-0.83996	0.0565217	0.417875	0.83996	noTest	noTest	noTest	noTest	noTest	noTest	0.0565217	0.233624	-0.83996	noTest	noTest	noTest	no	no	no	no	no	no	860	*	_	_	_	_	_	_	_	_	_	_	_	_	_	_
comp10100_c0_seq1	8	24	6	24	1.95	3.86	0.65	2.65	0.298081	0.530625	-0.985127	0.483994	1	0.542608	0.0400936	0.189749	-2.02748	0.187026	0.330317	-1.58496	0.00477114	0.0418516	-2.57009	0.717697	0.912185	-0.442518	no	no	no	no	yes	no	350	697-1749(+)	_	_	_	_	_	_	_	_	_	_	_	_	_	_
comp10100_c0_seq2	9.44	3	3.64	8	5.65	1.19	0.97	2.17	0.0729734	0.208774	2.24729	0.63315	1	-0.866733	0.497906	0.820145	-1.16164	0.0295884	0.0834179	-2.54219	1	1	-0.294905	0.183672	0.408002	1.38056	no	no	no	no	no	no	142	2-427(+)	_	_	_	_	_	_	_	_	_	_	_	_	_	_
comp10100_c0_seq3	2.56	2	1.36	3	2	1.03	0.47	1.06	noTest	noTest	noTest	1	1	-0.0414199	noTest	noTest	noTest	noTest	noTest	noTest	noTest	noTest	noTest	0.726708	0.912185	0.915936	no	no	no	no	no	no	546	*	_	_	_	_	_	_	_	_	_	_	_	_	_	_
comp10100_c0_seq4	4	5	4	9	3.15	2.6	1.4	3.21	1	1	0.27684	1	1	-0.304062	0.390133	0.73595	-1.19715	0.372947	0.543823	-1.16993	0.585507	0.87328	-0.893085	1	1	-0.0272215	no	no	no	no	no	no	179	2-541(+)	_	_	_	_	_	_	_	_	_	_	_	_	_	_
comp10100_c0_seq5	1	5	0	2	1.17	3.87	0	1.06	0.430642	0.672587	-1.72583	0.372947	1	1.86827	noTest	noTest	noTest	noTest	noTest	noTest	0.0565217	0.233624	-1.95233	noTest	noTest	noTest	no	no	no	no	no	no	120	2-364(+)	_	_	_	_	_	_	_	_	_	_	_	_	_	_
comp10102_c0_seq1	12	23	12	28	3.38	4.28	1.5	3.57	0.7571	0.918804	-0.340588	0.768941	1	0.261687	0.165529	0.466462	-1.25096	0.177284	0.319472	-1.17206	0.0706332	0.274863	-1.51265	1	1	-0.0789008	no	no	no	no	no	no	215	2-646(+)	_	_	_	_	_	_	_	_	_	_	_	_	_	_
comp10103_c0_seq1	5	8	9	14	2.98	3.15	2.38	3.78	1	1	-0.0800395	1	1	-0.263034	0.573302	0.868917	-0.667425	0.840166	0.940498	-0.324351	0.725047	0.94759	-0.40439	1	1	-0.343074	no	no	no	no	no	no	82	468-716(+)	_	_	_	_	_	_	_	_	_	_	_	_	_	_
comp10104_c0_seq1	1	6.26	3.17	10.98	0.35	1.44	0.49	1.73	0.282609	0.511315	-2.04064	1	1	-0.264703	0.143889	0.42694	-1.81992	noTest	noTest	noTest	0.191276	0.48853	-1.55522	0.191276	0.40865	-2.30535	no	no	no	no	no	no	85	921-1175(-)	_	_	_	_	_	_	_	_	_	_	_	_	_	_
comp10104_c0_seq2	0	2.74	1.83	6.02	0	0.75	0.33	1.13	noTest	noTest	noTest	0.769726	1	-0.59136	0.372947	0.717972	-1.77578	noTest	noTest	noTest	noTest	noTest	noTest	0.161491	0.371341	-0.176323	no	no	no	no	no	no	73	550-768(-)	_	_	_	_	_	_	_	_	_	_	_	_	_	_
comp10104_c0_seq3	6.64	8.82	0	13.46	3.52	3.09	0	3.23	1	1	0.187969	1	1	-0.0639273	0.00199605	0.0222217	-1.69153	0.0140787	0.0466434	-1.81558	0.00922396	0.0678033	-1.62761	1	1	0.124041	no	no	no	no	no	no	803	*	_	_	_	_	_	_	_	_	_	_	_	_	_	_
comp10104_c0_seq4	2.36	1.18	0	7.97	1.75	0.58	0	2.68	noTest	noTest	noTest	0.266667	0.918461	-2.20811	0.0219002	0.126119	-1.42223	noTest	noTest	noTest	noTest	noTest	noTest	1	1	-0.614878	no	no	no	no	no	no	573	*	_	_	_	_	_	_	_	_	_	_	_	_	_	_
comp10104_c0_seq5	0	5	0	8.57	0	2.88	0	3.38	0.161491	0.353116	-1.52607	1	1	-0.230954	0.0140787	0.092796	-1.75702	noTest	noTest	noTest	0.0565217	0.233624	-1.52607	0.0565217	0.181557	-1.75702	no	no	no	no	no	no	488	*	_	_	_	_	_	_	_	_	_	_	_	_	_	_
comp10105_c0_seq1	1	8	17	9	0.63	3.33	4.75	2.57	0.12496	0.297466	-2.4021	0.725047	1	0.373754	0.366588	0.717972	0.886159	0.0729734	0.164916	2.9145	0.683327	0.935555	0.512405	0.372947	0.626831	-2.02834	no	no	no	no	no	no	74	351-572(-)	_	_	_	_	_	_	_	_	_	_	_	_	_	_
comp10106_c0_seq1	1	5	7	8	1.13	3.75	3.52	4.11	0.430642	0.672587	-1.73057	1	1	-0.132248	1	1	-0.223563	0.521739	0.686855	1.63925	1	1	-0.0913152	0.521739	0.7621	-1.86282	no	no	no	no	no	no	375	*	_	_	_	_	_	_	_	_	_	_	_	_	_	_
comp10107_c0_seq1	3.23	4.25	3.09	7.51	1.12	0.98	0.48	1.18	1	1	0.192645	1	1	-0.267933	0.333681	0.681078	-1.29768	0.521739	0.686855	-1.22239	0.521739	0.82608	-1.02975	1	1	-0.0752881	no	no	no	no	no	no	1225	*	_	_	_	_	_	_	_	_	_	_	_	_	_	_
comp10107_c0_seq2	3.77	10.75	17.91	26.49	1.38	2.6	2.91	4.39	0.542974	0.767103	-0.913843	0.416921	1	-0.755709	0.511408	0.827586	-0.593202	0.394643	0.566265	1.07635	1	1	0.162508	0.122481	0.314325	-1.66955	no	no	no	no	no	no	1162	*	_	_	_	_	_	_	_	_	_	_	_	_	_	_
comp10108_c0_seq1	12	11	9	16	6.21	3.76	2.06	3.75	0.494712	0.731136	0.723861	1	1	0.00384207	0.426125	0.767168	-0.864246	0.078524	0.175491	-1.59195	0.361697	0.695792	-0.868088	0.394949	0.646463	0.727703	no	no	no	no	no	no	273	3-824(+)	_	_	_	gi|392560152|gb|EIW53335.1|	P-loop containing nucleoside triphosphate hydrolase protein [Trametes versicolor FP-101664 SS1]	0.73	GO:0006810;GO:0000166;GO:0009987;GO:0016887	_	_	_	_	_	_	K05658
comp10109_c0_seq1	4.02	6.7	1.73	10.83	2.03	2.24	0.39	2.48	1	1	-0.142019	1	1	-0.146841	0.0729734	0.279553	-2.66879	0.186957	0.330317	-2.37993	0.084472	0.306094	-2.52195	1	1	-0.28886	no	no	no	no	no	no	841	*	_	_	_	_	_	_	_	_	_	_	_	_	_	_
comp10109_c0_seq2	0	1.12	0	3.17	0	0.39	0	0.75	noTest	noTest	noTest	noTest	noTest	noTest	noTest	noTest	noTest	noTest	noTest	noTest	noTest	noTest	noTest	noTest	noTest	noTest	no	no	no	no	no	no	816	*	_	_	_	_	_	_	_	_	_	_	_	_	_	_
comp10109_c0_seq3	2.98	0	0	0	1.84	0	0	0	noTest	noTest	noTest	noTest	noTest	noTest	noTest	noTest	noTest	noTest	noTest	noTest	noTest	noTest	noTest	noTest	noTest	noTest	no	no	no	no	no	no	689	*	_	_	_	_	_	_	_	_	_	_	_	_	_	_
comp10109_c0_seq4	0	1.18	3.27	0	0	0.55	1.03	0	noTest	noTest	noTest	noTest	noTest	noTest	noTest	noTest	noTest	noTest	noTest	noTest	noTest	noTest	noTest	noTest	noTest	noTest	no	no	no	no	no	no	600	*	_	_	_	_	_	_	_	_	_	_	_	_	_	_
comp1010_c0_seq1	124.97	208.71	384.23	318.89	50.22	55.42	68.4	58.02	0.852565	0.972871	-0.142145	0.966506	1	-0.0661436	0.741964	0.959294	0.237446	0.589499	0.748416	0.445734	0.719007	0.94759	0.30359	0.804113	0.962027	-0.208288	no	no	no	no	no	no	284	1-852(+)	_	_	_	gi|170097980|ref|XP_001880209.1|	predicted protein [Laccaria bicolor S238N-H82]	0.88	GO:0006508;GO:0008239;GO:0008235;GO:0016805	5306.JGI64951	.	0.7933	_	KOG4127	_	K01273
comp1010_c0_seq10	28.67	9.29	9.65	0	30.66	6.56	4.57	0	0.0109335	0.0567407	2.22459	0.00614931	0.101612	2.7137	0.00922396	0.0683749	2.19219	0.00100519	0.0060319	-2.74609	0.745855	0.959385	-0.521502	2.45054e-06	6.24826e-05	4.93829	no	no	no	yes	no	yes	119	41-397(-)	_	_	_	gi|169847381|ref|XP_001830402.1|	hypothetical protein CC1G_02038 [Coprinopsis cinerea okayama7#130]	0.82	GO:0007186;GO:0005525;GO:0004871	_	_	_	_	_	_	_
comp1010_c0_seq2	23.17	152.65	367.17	309.19	10.57	46	74.19	63.86	0.00483221	0.0304068	-2.12166	0.521204	1	-0.473279	0.761902	0.966613	0.216312	0.000259527	0.0020001	2.81125	0.353658	0.686873	0.689591	0.000623142	0.0063618	-2.59494	yes	no	no	yes	no	yes	284	1-852(+)	_	_	_	gi|170097980|ref|XP_001880209.1|	predicted protein [Laccaria bicolor S238N-H82]	0.88	GO:0006508;GO:0008239;GO:0008235;GO:0016805	5306.JGI64951	.	0.7933	_	KOG4127	_	K01273
comp1010_c0_seq3	13	38.92	26.4	57.41	6.16	12.19	5.54	12.32	0.237758	0.460112	-0.984696	1	1	-0.0153041	0.131478	0.401096	-1.15304	0.84754	0.946719	-0.153044	0.131297	0.398424	-1.13774	0.256416	0.503082	-1	no	no	no	no	no	no	233	3-701(-)	_	_	_	gi|169847381|ref|XP_001830402.1|	hypothetical protein CC1G_02038 [Coprinopsis cinerea okayama7#130]	0.78	GO:0007186;GO:0005525;GO:0004871	_	_	_	_	_	_	_
comp1010_c0_seq4	21.87	105.64	42.6	21.91	11.25	35.92	9.71	5.1	0.0260753	0.104909	-1.67486	0.000201114	0.00808219	2.81622	0.244179	0.58224	0.928974	0.705766	0.850462	-0.212382	0.00804648	0.0627337	-1.88724	0.162194	0.372342	1.14136	no	yes	no	no	no	no	275	1-828(+)	_	_	_	gi|170097980|ref|XP_001880209.1|	predicted protein [Laccaria bicolor S238N-H82]	0.88	GO:0006508;GO:0008239;GO:0008235;GO:0016805	5306.JGI64951	.	0.7933	_	KOG4127	_	K01273
comp1010_c0_seq5	28	209	131	169	15.8	77.94	32.76	43.19	0.00190421	0.0150697	-2.30244	0.193803	0.779362	0.851667	0.548828	0.84697	-0.398762	0.192833	0.337079	1.05201	0.0575246	0.235467	-1.25043	0.0538359	0.179645	-1.45077	yes	no	no	no	no	no	227	74-757(+)	_	_	_	gi|170097980|ref|XP_001880209.1|	predicted protein [Laccaria bicolor S238N-H82]	0.72	GO:0008238	_	_	_	_	_	_	K01273
comp1010_c0_seq6	0	2.08	1.6	4.59	0	1.01	0.52	1.53	noTest	noTest	noTest	1	1	-0.599176	0.521739	0.827586	-1.55695	noTest	noTest	noTest	noTest	noTest	noTest	noTest	noTest	noTest	no	no	no	no	no	no	126	3-380(-)	_	_	_	gi|169847381|ref|XP_001830402.1|	hypothetical protein CC1G_02038 [Coprinopsis cinerea okayama7#130]	0.84	GO:0007186;GO:0005525;GO:0004871	_	_	_	_	_	_	_
comp1010_c0_seq7	27.2	45.71	39.35	72	20.38	22.63	13.06	24.43	0.912508	1	-0.151083	0.943487	1	-0.110417	0.221767	0.550635	-0.903499	0.374441	0.544909	-0.641999	0.249307	0.579503	-0.793082	0.787739	0.952961	-0.2615	no	no	no	no	no	no	139	151-567(-)	_	_	_	gi|169847381|ref|XP_001830402.1|	hypothetical protein CC1G_02038 [Coprinopsis cinerea okayama7#130]	0.83	GO:0007186;GO:0005525;GO:0004871	_	_	_	_	_	_	_
comp1010_c0_seq8	2	8	3	8	2.06	5.45	1.37	3.73	0.442579	0.676412	-1.40361	0.580436	1	0.547081	0.333681	0.681078	-1.445	1	1	-0.588468	0.0999758	0.338513	-1.99208	0.769726	0.937969	-0.856531	no	no	no	no	no	no	137	2-412(-)	_	_	_	gi|169847381|ref|XP_001830402.1|	hypothetical protein CC1G_02038 [Coprinopsis cinerea okayama7#130]	0.8	GO:0007186;GO:0005525;GO:0004871	_	_	_	_	_	_	_
comp1010_c0_seq9	2.12	0	0	23	2.27	0	0	11.14	noTest	noTest	noTest	0.000390825	0.0131267	-3.47768	0.000125561	0.00256703	-3.47768	noTest	noTest	noTest	noTest	noTest	noTest	0.0721088	0.219971	-2.29499	no	yes	yes	no	no	no	119	41-397(-)	_	_	_	gi|169847381|ref|XP_001830402.1|	hypothetical protein CC1G_02038 [Coprinopsis cinerea okayama7#130]	0.82	GO:0007186;GO:0005525;GO:0004871	_	_	_	_	_	_	_
comp10110_c0_seq1	1	4	5	5	1.01	2.67	2.24	2.29	0.658385	0.855021	-1.40248	1	1	0.221492	1	1	-0.0318489	1	1	1.14914	1	1	-0.253341	1	1	-1.18099	no	no	no	no	no	no	140	1-420(-)	_	_	_	gi|336472349|gb|EGO60509.1|	hypothetical protein NEUTE1DRAFT_119676 [Neurospora tetrasperma FGSC 2508]	0.62	_	_	_	_	_	_	_	K03254
comp10111_c0_seq1	8	2	5	8	7.24	1.2	2.01	3.28	0.0399705	0.137816	2.59296	0.442579	1	-1.45066	0.670342	0.926878	-0.7065	0.109379	0.223382	-1.84879	1	1	0.744161	0.283653	0.528743	1.14229	no	no	no	no	no	no	470	*	_	_	_	_	_	_	_	_	_	_	_	_	_	_
comp10113_c0_seq1	8	10	7	8	3.95	3.27	1.53	1.79	0.866239	0.980942	0.272562	0.394643	1	0.869331	1	1	-0.226428	0.187026	0.330317	-1.36832	0.283653	0.603385	-1.09576	0.283653	0.528743	1.14189	no	no	no	no	no	no	286	2-862(+)	_	_	_	_	_	_	_	_	_	_	_	_	_	_
comp10113_c0_seq2	7	4	2	2	6.91	2.61	0.87	0.89	0.333681	0.570796	1.40464	0.521739	1	1.55217	noTest	noTest	noTest	0.0399705	0.102245	-2.9896	0.282609	0.603385	-1.58496	0.0399705	0.141394	2.95681	no	no	no	no	no	no	431	*	_	_	_	_	_	_	_	_	_	_	_	_	_	_
comp10114_c0_seq1	1	4	0	5	1.11	2.94	0	2.52	0.658385	0.855021	-1.40526	1	1	0.222392	0.0942029	0.322785	-1.33342	noTest	noTest	noTest	noTest	noTest	noTest	1	1	-1.18286	no	no	no	no	no	no	127	2-385(+)	_	_	_	gi|227229|prf||1617101C	ribosomal protein S4	1	GO:0006415;GO:0000184;GO:0045727;GO:0006414;GO:0006614;GO:0006413;GO:0042254;GO:0007275;GO:0019083;GO:0022627;GO:0003735;GO:0019843;GO:0005844;GO:0008284	_	_	_	_	_	_	K02987
comp10115_c0_seq1	1.47	12.92	9.65	7.01	0.99	5.76	2.88	2.14	0.0729734	0.208774	-2.54057	0.180372	0.771033	1.42846	0.725047	0.948511	0.428458	0.585507	0.744839	1.54057	0.335879	0.667372	-1	0.521739	0.7621	-1.11211	no	no	no	no	no	no	210	2-631(-)	_	_	_	_	_	_	_	_	_	_	_	_	_	_
comp10115_c0_seq2	5	5.79	3.35	4	4.54	3.47	1.35	1.64	1	1	0.387757	0.442579	1	1.08124	1	1	-0.280736	0.266667	0.428869	-1.74973	0.442579	0.761929	-1.36198	0.266667	0.511176	1.469	no	no	no	no	no	no	137	58-468(-)	_	_	_	_	_	_	_	_	_	_	_	_	_	_
comp10115_c0_seq3	2.53	2.29	0	1.99	2.65	1.58	0	0.94	noTest	noTest	noTest	noTest	noTest	noTest	noTest	noTest	noTest	noTest	noTest	noTest	noTest	noTest	noTest	noTest	noTest	noTest	no	no	no	no	no	no	135	3-407(-)	_	_	_	_	_	_	_	_	_	_	_	_	_	_
comp10116_c0_seq1	2	4	3	11	1.21	1.6	0.81	3.02	1	1	-0.403065	0.542974	1	-0.916477	0.143889	0.42694	-1.89855	1	1	-0.579013	0.521739	0.82608	-0.982078	0.442579	0.689903	-1.31954	no	no	no	no	no	no	701	*	_	_	_	_	_	_	_	_	_	_	_	_	_	_
comp10117_c0_seq1	0	2	2	1	0	1.46	0.98	0.5	noTest	noTest	noTest	noTest	noTest	noTest	noTest	noTest	noTest	noTest	noTest	noTest	noTest	noTest	noTest	noTest	noTest	noTest	no	no	no	no	no	no	384	*	_	_	_	_	_	_	_	_	_	_	_	_	_	_
comp10118_c0_seq1	29	22	69	16	5.46	2.73	5.75	1.36	0.226132	0.444151	1	0.232558	0.868044	1.00529	0.00851169	0.0663934	2.07996	1	1	0.074661	0.192231	0.490362	1.07466	0.0158078	0.0744701	2.00529	no	no	no	no	no	no	508	67-1590(+)	_	_	_	gi|392560813|gb|EIW53995.1|	hypothetical protein TRAVEDRAFT_51729 [Trametes versicolor FP-101664 SS1]	0.5	_	_	_	_	_	_	_	_
comp10119_c0_seq1	10.24	19.11	10.14	39	2.84	3.5	1.25	4.9	0.814851	0.950981	-0.301464	0.634719	1	-0.485427	0.0202064	0.122554	-1.97085	0.219277	0.374412	-1.18396	0.107412	0.356102	-1.48543	0.432544	0.68622	-0.786891	no	no	no	no	no	no	1535	*	_	_	_	_	_	_	_	_	_	_	_	_	_	_
comp10119_c0_seq2	5.17	3.13	7	9	1.98	0.79	1.19	1.56	0.372947	0.613226	1.32558	0.63315	1	-0.981621	0.854437	1	-0.390584	0.497906	0.668577	-0.734539	0.7999	0.978374	0.591037	0.840166	0.983472	0.343954	no	no	no	no	no	no	1110	*	_	_	_	_	_	_	_	_	_	_	_	_	_	_
comp10119_c0_seq3	12.59	5.32	5	14	6.49	1.81	1.14	3.27	0.0910982	0.244892	1.84223	0.514813	1	-0.853301	0.183672	0.498337	-1.52026	0.023239	0.0682608	-2.50918	0.63315	0.907019	-0.666956	0.315121	0.565996	0.988928	no	no	no	no	no	no	826	*	_	_	_	_	_	_	_	_	_	_	_	_	_	_
comp10119_c0_seq4	0	3.44	0.86	0	0	1.33	0.22	0	noTest	noTest	noTest	noTest	noTest	noTest	noTest	noTest	noTest	noTest	noTest	noTest	noTest	noTest	noTest	noTest	noTest	noTest	no	no	no	no	no	no	98	1-294(-)	_	_	_	_	_	_	_	_	_	_	_	_	_	_
comp10119_c0_seq5	3	2.36	4.4	8	1.9	0.99	1.24	2.3	0.726708	0.894462	0.940499	0.442579	1	-1.21613	0.497906	0.820145	-0.891294	1	1	-0.615659	1	1	0.32484	1	1	-0.275634	no	no	no	no	no	no	71	420-632(+)	_	_	_	_	_	_	_	_	_	_	_	_	_	_
comp10119_c0_seq6	4	3.64	5.6	6	2.85	1.71	1.77	1.94	0.769726	0.919186	0.736966	1	1	-0.18206	1	1	-0.132307	0.585507	0.744839	-0.687213	1	1	0.049753	0.7999	0.959729	0.554905	no	no	no	no	no	no	75	334-558(+)	_	_	_	_	_	_	_	_	_	_	_	_	_	_
comp1011_c0_seq1	187.87	478.62	380.82	740.21	21.32	35.89	19.15	38.03	0.269659	0.499831	-0.751374	0.944244	1	-0.083556	0.132766	0.404542	-0.989794	0.7341	0.866463	-0.154863	0.147757	0.427851	-0.906238	0.236292	0.479522	-0.834931	no	no	no	no	no	no	375	1272-2396(-)	_	_	_	gi|302685528|ref|XP_003032444.1|	hypothetical protein SCHCODRAFT_67045 [Schizophyllum commune H4-8]	0.79	GO:0016706;GO:0005506;GO:0055114	104341.JGI130456	annotation not available	0.7711	COG3491	KOG0143	_	_
comp1011_c0_seq2	27.6	0	0	0	3.81	0	0	0	1.17e-05	0.000229983	1.92979	noTest	noTest	noTest	noTest	noTest	noTest	2.94e-06	4.41e-05	-1.92979	noTest	noTest	noTest	3.54078e-06	8.4962e-05	1.92979	no	no	no	no	no	no	375	608-1732(-)	_	_	_	gi|302685528|ref|XP_003032444.1|	hypothetical protein SCHCODRAFT_67045 [Schizophyllum commune H4-8]	0.79	GO:0016706;GO:0005506;GO:0055114	104341.JGI130456	annotation not available	0.7711	COG3491	KOG0143	_	_
comp1011_c0_seq3	17.02	995.21	109.62	608.78	2.4	92.69	6.85	38.86	1.91e-10	2.15e-08	-5.27131	0.054213	0.417875	1.25413	0.000362938	0.00611874	-2.50411	0.0611416	0.142777	1.51307	2.57845e-07	1.29434e-05	-3.75824	4.32263e-07	1.45257e-05	-4.01718	yes	no	yes	no	yes	yes	375	541-1665(-)	_	_	_	gi|302685528|ref|XP_003032444.1|	hypothetical protein SCHCODRAFT_67045 [Schizophyllum commune H4-8]	0.79	GO:0016706;GO:0005506;GO:0055114	104341.JGI130456	annotation not available	0.7711	COG3491	KOG0143	_	_
comp1011_c0_seq4	241.22	944.45	125.27	516.94	40.39	104.47	9.29	39.18	0.0434117	0.147634	-1.37102	0.0308561	0.301978	1.4149	0.00260056	0.0277566	-2.07637	0.00170311	0.00936568	-2.12025	1.25879e-06	4.97104e-05	-3.49127	0.906676	1	0.0438807	no	no	yes	yes	yes	no	375	64-1188(-)	_	_	_	gi|302685528|ref|XP_003032444.1|	hypothetical protein SCHCODRAFT_67045 [Schizophyllum commune H4-8]	0.79	GO:0016706;GO:0005506;GO:0055114	29883.JGI306554	hypothetical protein	0.7527	COG3491	KOG0143	_	_
comp1011_c0_seq5	21.29	71.72	136.29	110.07	8.1	18.04	22.98	18.97	0.149757	0.336717	-1.15521	0.981232	1	-0.0725203	0.716469	0.948511	0.276659	0.0599344	0.140376	1.50438	0.702823	0.946422	0.349179	0.117888	0.305895	-1.22773	no	no	no	no	no	no	372	1-1119(+)	_	_	_	gi|170108533|ref|XP_001885475.1|	predicted protein [Laccaria bicolor S238N-H82]	0.73	_	_	_	_	_	_	_	_
comp10120_c0_seq1	4	10	0	10	2.46	4.06	0	2.78	0.670342	0.861814	-0.722821	0.63922	1	0.546395	0.00922396	0.0683749	-1.47508	noTest	noTest	noTest	0.00416566	0.0372309	-2.02148	1	1	-0.176427	no	no	no	no	yes	no	693	*	_	_	_	_	_	_	_	_	_	_	_	_	_	_
comp10123_c0_seq1	0	2.02	0	1.97	0	1.3	0	0.87	noTest	noTest	noTest	noTest	noTest	noTest	noTest	noTest	noTest	noTest	noTest	noTest	noTest	noTest	noTest	noTest	noTest	noTest	no	no	no	no	no	no	438	*	_	_	_	_	_	_	_	_	_	_	_	_	_	_
comp10123_c0_seq2	2	4.98	10	10.03	2.17	3.57	4.81	4.93	1	1	-0.718229	0.840166	1	-0.465664	1	1	-0.0355508	0.442579	0.612428	1.14834	0.840166	0.999784	0.430113	0.442579	0.689903	-1.18389	no	no	no	no	no	no	392	*	_	_	_	_	_	_	_	_	_	_	_	_	_	_
comp10124_c0_seq1	0	0.08	0	5.24	0	0.02	0	0.83	noTest	noTest	noTest	0.161491	0.724561	-5.37504	0.0942029	0.322785	0.268817	noTest	noTest	noTest	noTest	noTest	noTest	0.161491	0.371341	0.268817	no	no	no	no	no	no	50	250-399(+)	_	_	_	_	_	_	_	_	_	_	_	_	_	_
comp10124_c0_seq2	6	4.01	0	8.11	2.21	0.97	0	1.35	0.442579	0.676412	1.18799	0.822492	1	-0.476903	0.0219002	0.126119	-0.432959	0.0219002	0.0650913	-1.14405	noTest	noTest	noTest	0.542974	0.780948	0.711087	no	no	no	no	no	no	50	184-333(+)	_	_	_	_	_	_	_	_	_	_	_	_	_	_
comp10124_c0_seq3	0	2.73	0	0	0	0.72	0	0	noTest	noTest	noTest	noTest	noTest	noTest	noTest	noTest	noTest	noTest	noTest	noTest	noTest	noTest	noTest	noTest	noTest	noTest	no	no	no	no	no	no	50	250-399(+)	_	_	_	_	_	_	_	_	_	_	_	_	_	_
comp10124_c0_seq4	0	0	0	15.53	0	0	0	2.98	noTest	noTest	noTest	0.00286389	0.0586106	-1.57531	0.00100641	0.0130781	-1.57531	noTest	noTest	noTest	noTest	noTest	noTest	0.00614931	0.0363813	-1.57531	no	no	no	no	no	no	50	184-333(+)	_	_	_	_	_	_	_	_	_	_	_	_	_	_
comp10124_c0_seq5	0	4.85	3	0	0	1.64	0.68	0	noTest	noTest	noTest	noTest	noTest	noTest	noTest	noTest	noTest	noTest	noTest	noTest	0.372947	0.703149	-1.27009	noTest	noTest	noTest	no	no	no	no	no	no	832	*	_	_	_	gi|189536989|ref|XP_001338057.2|	PREDICTED: uncharacterized protein K02A2.6-like [Danio rerio]	0.65	GO:0005488	_	_	_	_	_	_	_
comp10124_c0_seq6	0	2.33	0	6.11	0	0.86	0	1.54	noTest	noTest	noTest	0.769726	1	-0.840522	0.0565217	0.234532	-0.62293	noTest	noTest	noTest	noTest	noTest	noTest	0.161491	0.371341	-0.62293	no	no	no	no	no	no	766	*	_	_	_	gi|189536989|ref|XP_001338057.2|	PREDICTED: uncharacterized protein K02A2.6-like [Danio rerio]	0.65	GO:0005488	_	_	_	_	_	_	_
comp10125_c0_seq1	2	0	1	5.07	1.18	0	0.26	1.36	noTest	noTest	noTest	0.161491	0.724561	-0.443607	0.282609	0.622091	-2.38702	noTest	noTest	noTest	noTest	noTest	noTest	1	1	-0.20482	no	no	no	no	no	no	720	*	_	_	_	_	_	_	_	_	_	_	_	_	_	_
comp10125_c0_seq2	0	5	1	3.93	0	2.24	0.3	1.2	0.161491	0.353116	-1.1635	0.585507	1	0.900464	noTest	noTest	noTest	noTest	noTest	noTest	0.186957	0.487663	-2.90046	noTest	noTest	noTest	no	no	no	no	no	no	629	*	_	_	_	_	_	_	_	_	_	_	_	_	_	_
comp10125_c0_seq3	0	4	1	0	0	2.56	0.43	0	noTest	noTest	noTest	noTest	noTest	noTest	noTest	noTest	noTest	noTest	noTest	noTest	0.282609	0.603385	-2.57374	noTest	noTest	noTest	no	no	no	no	no	no	440	*	_	_	_	_	_	_	_	_	_	_	_	_	_	_
comp10126_c0_seq1	1	1	24	6	0.98	0.65	10.4	2.66	noTest	noTest	noTest	0.282609	0.925556	-2.03291	0.0400936	0.189749	1.96709	0.0167826	0.0539878	3.40766	0.00583707	0.0495197	4	0.726708	0.912185	-1.44057	no	no	no	no	yes	no	99	1-297(+)	_	_	_	_	_	_	_	_	_	_	_	_	_	_
comp10128_c0_seq1	19	47	29	33.98	3.3	5.4	2.23	2.67	0.416821	0.663304	-0.710493	0.1804	0.771033	1.01612	0.763086	0.966613	-0.259796	0.483994	0.654733	-0.565422	0.084547	0.306175	-1.27592	0.708588	0.91062	0.305626	no	no	no	no	no	no	366	1-1098(+)	_	_	_	gi|299751817|ref|XP_001830509.2|	hypothetical protein CC1G_07424 [Coprinopsis cinerea okayama7#130]	0.6	_	_	_	_	_	_	_	_
comp10128_c0_seq2	0	0	0	14.02	0	0	0	1.13	noTest	noTest	noTest	0.00416566	0.077017	-0.176323	0.00199605	0.0222217	-0.176323	noTest	noTest	noTest	noTest	noTest	noTest	0.00922396	0.0496397	-0.176323	no	no	no	no	no	no	681	1-2043(+)	_	_	_	gi|299751817|ref|XP_001830509.2|	hypothetical protein CC1G_07424 [Coprinopsis cinerea okayama7#130]	0.59	GO:0015074;GO:0003677;GO:0006310	_	_	_	_	_	_	_
comp10129_c0_seq1	35	27	16	21	11.21	5.71	2.27	3.04	0.225898	0.444136	0.973224	0.254857	0.906788	0.909419	0.700163	0.945348	-0.421379	0.00496338	0.0214533	-2.30402	0.115723	0.374096	-1.3308	0.0163967	0.0767428	1.88264	no	no	no	yes	no	no	1329	*	_	_	_	gi|242222033|ref|XP_002476751.1|	predicted protein [Postia placenta Mad-698-R]	0.51	_	_	_	_	_	_	_	_
comp1012_c0_seq1	8	129	678	552	3.77	40.17	141.56	117.79	4.63e-05	0.000729305	-3.41348	0.0263266	0.272096	-1.55203	0.705013	0.948511	0.265197	1.96e-09	7.05e-08	5.23071	0.0104154	0.0744341	1.81722	6.19667e-09	4.01876e-07	-4.96551	yes	no	no	yes	no	yes	96	212-499(-)	_	_	_	gi|327308580|ref|XP_003238981.1|	hypothetical protein TERG_00967 [Trichophyton rubrum CBS 118892]	0.63	_	_	_	_	_	_	_	_
comp10130_c0_seq1	23	14	8	23	9.3	3.74	1.43	4.21	0.128892	0.304677	1.31419	0.92171	1	-0.170782	0.107412	0.353159	-1.55781	0.00194758	0.0104083	-2.70122	0.14853	0.427851	-1.38702	0.160738	0.371341	1.14341	no	no	no	yes	no	no	286	193-1050(-)	_	_	_	gi|302672843|ref|XP_003026109.1|	hypothetical protein SCHCODRAFT_259011 [Schizophyllum commune H4-8]	0.67	_	_	_	_	_	_	_	_
comp10130_c0_seq2	0	2	0	4	0	1.41	0	1.94	noTest	noTest	noTest	1	1	-0.460361	noTest	noTest	noTest	noTest	noTest	noTest	noTest	noTest	noTest	noTest	noTest	noTest	no	no	no	no	no	no	79	3-239(-)	_	_	_	gi|302672843|ref|XP_003026109.1|	hypothetical protein SCHCODRAFT_259011 [Schizophyllum commune H4-8]	0.75	_	_	_	_	_	_	_	_
comp10132_c0_seq1	16	29	34	33	2.51	3.01	2.36	2.34	0.802807	0.942012	-0.262076	0.663922	1	0.363255	1	1	0.0122783	0.87496	0.967191	-0.0889005	0.624149	0.901648	-0.350977	0.93615	1	0.101179	no	no	no	no	no	no	447	1164-2504(+)	_	_	_	gi|170119614|ref|XP_001890930.1|	predicted protein [Laccaria bicolor S238N-H82]	0.55	_	_	_	_	_	_	_	_
comp10133_c0_seq1	17	18	39	21	4.78	3.34	4.86	2.67	0.544247	0.767488	0.517163	0.71239	1	0.323008	0.293828	0.63645	0.864117	1	1	0.0239457	0.623857	0.901648	0.541108	0.351957	0.609558	0.840171	no	no	no	no	no	no	452	158-1513(-)	_	_	_	gi|403418528|emb|CCM05228.1|	predicted protein [Fibroporia radiculosa]	0.52	_	_	_	_	_	_	_	_
comp10134_c0_seq1	1	1	0	0	1.08	0.71	0	0	noTest	noTest	noTest	noTest	noTest	noTest	noTest	noTest	noTest	noTest	noTest	noTest	noTest	noTest	noTest	noTest	noTest	noTest	no	no	no	no	no	no	395	*	_	_	_	gi|170086015|ref|XP_001874231.1|	predicted protein [Laccaria bicolor S238N-H82]	0.7	_	_	_	_	_	_	_	_
comp10134_c0_seq2	4	2	1	1	4.56	1.51	0.51	0.52	0.521739	0.749259	1.59449	noTest	noTest	noTest	noTest	noTest	noTest	0.0565217	0.1341	-3.16046	noTest	noTest	noTest	0.0942029	0.260056	3.13245	no	no	no	no	no	no	63	184-372(-)	_	_	_	gi|170086015|ref|XP_001874231.1|	predicted protein [Laccaria bicolor S238N-H82]	0.71	GO:0008152;GO:0003824	_	_	_	_	_	_	_
comp10135_c0_seq1	0	0	19	7	0	0	3.87	1.46	noTest	noTest	noTest	0.0565217	0.417875	-0.545968	0.14853	0.429369	1.40637	0.00286389	0.0137392	1.95233	0.00100641	0.0122853	1.95233	0.0942029	0.260056	-0.545968	no	no	no	no	no	no	110	315-644(-)	_	_	_	_	_	_	_	_	_	_	_	_	_	_
comp10135_c0_seq2	1	4	0	0	0.53	1.39	0	0	0.658385	0.855021	-1.39102	noTest	noTest	noTest	noTest	noTest	noTest	noTest	noTest	noTest	noTest	noTest	noTest	noTest	noTest	noTest	no	no	no	no	no	no	153	89-547(+)	_	_	_	_	_	_	_	_	_	_	_	_	_	_
comp10136_c0_seq1	25	5	1	18	13.43	1.78	0.24	4.38	0.00396476	0.0267167	2.91551	0.219277	0.840917	-1.29905	0.00304285	0.0306657	-4.18982	6.32e-06	8.5e-05	-5.80628	0.186957	0.487663	-2.89077	0.0412756	0.145421	1.61646	yes	no	yes	yes	no	no	792	*	_	_	_	_	_	_	_	_	_	_	_	_	_	_
comp10136_c0_seq2	1	3	1	0	0.99	1.97	0.44	0	noTest	noTest	noTest	noTest	noTest	noTest	noTest	noTest	noTest	noTest	noTest	noTest	noTest	noTest	noTest	noTest	noTest	noTest	no	no	no	no	no	no	82	183-428(-)	_	_	_	_	_	_	_	_	_	_	_	_	_	_
comp10138_c0_seq1	5	6	16	9	3.84	3.05	5.45	3.13	1	1	0.332297	1	1	-0.0373534	0.426125	0.767168	0.800094	0.866239	0.959837	0.50515	0.545915	0.843904	0.837447	1	1	0.294944	no	no	no	no	no	no	97	2-292(-)	_	_	_	_	_	_	_	_	_	_	_	_	_	_
comp1013_c0_seq1	0	0	0	0	0	0	0	0	noTest	noTest	noTest	noTest	noTest	noTest	noTest	noTest	noTest	noTest	noTest	noTest	noTest	noTest	noTest	noTest	noTest	noTest	no	no	no	no	no	no	564	1-1692(+)	_	_	_	gi|302673967|ref|XP_003026669.1|	hypothetical protein SCHCODRAFT_79622 [Schizophyllum commune H4-8]	0.92	_	_	_	_	_	_	_	_
comp1013_c0_seq2	23.01	116.54	772.42	210.33	4.27	14.28	63.48	17.67	0.0216311	0.0910965	-1.74169	0.702911	1	-0.307306	0.00742295	0.0594684	1.845	7.26e-07	1.3e-05	3.89399	0.00259588	0.0266983	2.15231	0.00706768	0.0412869	-2.04899	no	no	no	yes	yes	yes	561	3-1685(+)	_	_	_	gi|302673967|ref|XP_003026669.1|	hypothetical protein SCHCODRAFT_79622 [Schizophyllum commune H4-8]	0.92	_	_	_	_	_	_	_	_
comp1013_c0_seq3	0	272.46	1621.58	390.67	0	33.69	134.44	33.1	1.25e-11	2.24e-09	-5.07425	0.930871	1	0.0254892	0.00326685	0.0325838	2.02206	3.77e-18	1.46e-15	7.07082	0.00453344	0.0402626	1.99657	2.73983e-12	5.19819e-10	-5.04876	yes	no	yes	yes	no	yes	555	1-1665(+)	_	_	_	gi|302673967|ref|XP_003026669.1|	hypothetical protein SCHCODRAFT_79622 [Schizophyllum commune H4-8]	0.92	_	_	_	_	_	_	_	_
comp1013_c0_seq4	41.99	0	0	0	7.88	0	0	0	4.66e-07	1.57e-05	2.9782	noTest	noTest	noTest	noTest	noTest	noTest	9.84e-08	2.25e-06	-2.9782	noTest	noTest	noTest	1.12212e-07	4.63819e-06	2.9782	yes	no	no	yes	no	yes	552	3-1658(+)	_	_	_	gi|302673967|ref|XP_003026669.1|	hypothetical protein SCHCODRAFT_79622 [Schizophyllum commune H4-8]	0.92	_	_	_	_	_	_	_	_
comp10140_c0_seq1	9	1	6	9	9.12	0.67	2.69	4.13	0.0279694	0.110336	3.7668	0.084472	0.53033	-2.62391	0.700311	0.945348	-0.618536	0.083497	0.184845	-1.76143	0.282609	0.603385	2.00537	0.324544	0.577509	1.14289	no	no	no	no	no	no	50	221-370(+)	_	_	_	_	_	_	_	_	_	_	_	_	_	_
comp10141_c0_seq1	4	4	5	5	3.44	2.27	1.9	1.95	0.769726	0.919186	0.599716	1	1	0.219218	1	1	-0.0374747	0.585507	0.744839	-0.856409	1	1	-0.256693	0.585507	0.812249	0.818934	no	no	no	no	no	no	89	227-493(-)	_	_	_	_	_	_	_	_	_	_	_	_	_	_
comp10142_c0_seq1	3	4	3	12	2.21	1.95	0.98	4	1	1	0.180572	0.438083	1	-1.03653	0.109379	0.356189	-2.02915	0.726708	0.85961	-1.17319	0.521739	0.82608	-0.99262	0.670342	0.880738	-0.855954	no	no	no	no	no	no	192	1-576(-)	_	_	_	gi|392594295|gb|EIW83619.1|	uricase [Coniophora puteana RWD-64-598 SS2]	0.77	GO:0006144;GO:0005777;GO:0055114;GO:0004846	_	_	_	_	_	_	K00365
comp10143_c0_seq1	5	8	1	6	4.12	4.36	0.37	2.24	1	1	-0.0816838	0.438083	1	0.960829	0.186957	0.498337	-2.5979	0.0347826	0.091729	-3.47705	0.0399705	0.18835	-3.55873	0.63315	0.853495	0.879146	no	no	no	no	no	no	516	*	_	_	_	_	_	_	_	_	_	_	_	_	_	_
comp10144_c0_seq1	24	3.26	5.05	2	10.1	0.91	0.94	0.38	0.000747106	0.00699476	3.47234	0.726708	1	1.25987	0.521739	0.827586	1.30666	0.000681598	0.00445009	-3.42555	1	1	0.0467942	6.91332e-05	0.00105429	4.73221	yes	no	no	yes	no	yes	289	3-869(+)	_	_	_	_	_	_	_	_	_	_	_	_	_	_
comp10144_c0_seq2	0	2.74	0.95	0	0	1.11	0.26	0	noTest	noTest	noTest	noTest	noTest	noTest	noTest	noTest	noTest	noTest	noTest	noTest	noTest	noTest	noTest	noTest	noTest	noTest	no	no	no	no	no	no	230	3-695(+)	_	_	_	_	_	_	_	_	_	_	_	_	_	_
comp10148_c0_seq1	0	7	13	5	0	4.14	5.16	2.03	0.0565217	0.172893	-2.04963	0.497906	1	1.02815	0.228158	0.559335	1.34589	0.0140787	0.0466434	2.36737	1	1	0.31774	0.285714	0.528743	-1.02148	no	no	no	yes	no	no	475	*	_	_	_	_	_	_	_	_	_	_	_	_	_	_
comp1014_c0_seq1	651	403	522	597	321.79	131.61	114.3	133.6	0.0529318	0.172893	1.28985	0.985776	1	-0.0216509	0.72164	0.948511	-0.225095	0.0198509	0.0623185	-1.49329	0.689649	0.939652	-0.203444	0.0512503	0.174156	1.2682	no	no	no	no	no	no	258	3-776(+)	_	_	_	gi|170102043|ref|XP_001882238.1|	glutaredoxin [Laccaria bicolor glutaredoxin [Laccaria bicolor S238N-H82]	0.8	GO:0015035;GO:0009055;GO:0006118;GO:0045454	29883.JGI291218	glutaredoxin	0.8571	COG0278;COG0526	KOG0911	_	_
comp10150_c0_seq1	0	0	0	0	0	0	0	0	noTest	noTest	noTest	noTest	noTest	noTest	noTest	noTest	noTest	noTest	noTest	noTest	noTest	noTest	noTest	noTest	noTest	noTest	no	no	no	no	no	no	134	2-403(-)	_	_	_	_	_	_	_	_	_	_	_	_	_	_
comp10150_c0_seq2	1	2	4	9	0.87	1.15	1.55	3.56	noTest	noTest	noTest	0.442579	1	-1.63024	0.390133	0.73595	-1.19961	1	1	0.833181	1	1	0.430634	0.372947	0.626831	-2.03279	no	no	no	no	no	no	487	*	_	_	_	_	_	_	_	_	_	_	_	_	_	_
comp10150_c0_seq3	2	2	2	4	1.86	1.23	0.82	1.68	noTest	noTest	noTest	1	1	-0.449803	0.726708	0.948511	-1.03477	noTest	noTest	noTest	noTest	noTest	noTest	1	1	0.146841	no	no	no	no	no	no	152	2-457(-)	_	_	_	_	_	_	_	_	_	_	_	_	_	_
comp10153_c0_seq1	10	24	14	45	2.82	4.48	1.75	5.75	0.524474	0.751642	-0.667804	0.680978	1	-0.360063	0.0365185	0.178888	-1.71621	0.494712	0.666241	-0.68834	0.0994744	0.338513	-1.35614	0.290499	0.535683	-1.02787	no	no	no	no	no	no	189	104-670(+)	_	_	_	gi|170087058|ref|XP_001874752.1|	predicted protein [Laccaria bicolor S238N-H82]	0.65	_	_	_	_	_	_	_	_
comp10158_c0_seq1	1	0	0	0	1.17	0	0	0	noTest	noTest	noTest	noTest	noTest	noTest	noTest	noTest	noTest	noTest	noTest	noTest	noTest	noTest	noTest	noTest	noTest	noTest	no	no	no	no	no	no	364	*	_	_	_	_	_	_	_	_	_	_	_	_	_	_
comp1015_c0_seq1	310	510	1466	876	124.58	135.41	260.99	159.39	0.87369	0.98748	-0.120262	0.765657	1	-0.235227	0.291199	0.632139	0.711433	0.13791	0.266964	1.06692	0.181308	0.487663	0.94666	0.633466	0.85361	-0.355489	no	no	no	no	no	no	268	2-805(+)	_	_	_	gi|238577036|ref|XP_002388252.1|	hypothetical protein MPER_12746 [Moniliophthora perniciosa FA553]	0.83	GO:0008233;GO:0016021;GO:0005787;GO:0006465	29883.JGI297591	hypothetical protein	0.9105	_	_	NOG76253;NOG290671	K12947
comp10160_c0_seq1	8.91	15.38	6.07	29.45	1.82	2.08	0.55	2.73	1	1	-0.192645	0.734082	1	-0.392317	0.0142253	0.0931337	-2.3114	0.146765	0.280013	-1.72643	0.0638717	0.255356	-1.91908	0.605363	0.831449	-0.584963	no	no	no	no	no	no	2080	*	_	_	_	_	_	_	_	_	_	_	_	_	_	_
comp10160_c0_seq2	4.74	5.27	20.03	19.55	0.99	0.72	1.84	1.84	0.7999	0.939766	0.459432	0.253153	0.902448	-1.35364	1	1	0	0.545915	0.709366	0.894205	0.253153	0.581009	1.35364	0.545915	0.780948	-0.894205	no	no	no	no	no	no	2047	*	_	_	_	_	_	_	_	_	_	_	_	_	_	_
comp10160_c0_seq3	1.35	5.35	16.89	0	0.54	1.42	3	0	0.726708	0.894462	-1.39486	0.0565217	0.417875	0.505891	0.000726851	0.0102608	1.58496	0.143889	0.276383	2.47393	0.361697	0.695792	1.07907	noTest	noTest	noTest	no	no	no	no	no	no	1061	*	_	_	_	_	_	_	_	_	_	_	_	_	_	_
comp10167_c0_seq1	0	10.79	0	12	0	3.11	0	2.37	0.0140787	0.0669898	-1.63691	0.779001	1	0.392028	0.00416566	0.0383241	-1.24489	noTest	noTest	noTest	0.00286389	0.0281213	-1.63691	0.0219002	0.0926284	-1.24489	no	no	no	no	no	no	975	*	_	_	_	_	_	_	_	_	_	_	_	_	_	_
comp10167_c0_seq2	3	8.21	9	0	1.39	2.52	1.85	0	0.63315	0.839375	-0.858339	0.00922396	0.135208	1.33342	0.0140787	0.092796	0.887525	1	1	0.41244	0.725047	0.94759	-0.445898	noTest	noTest	noTest	no	no	no	no	no	no	917	*	_	_	_	_	_	_	_	_	_	_	_	_	_	_
comp1016_c0_seq1	17.75	61.02	230.13	91.99	3.46	7.86	19.87	8.12	0.131354	0.308557	-1.18376	1	1	-0.0469504	0.0627681	0.252453	1.29104	0.00145907	0.0081469	2.52175	0.0698786	0.273269	1.33799	0.11552	0.300824	-1.23071	no	no	no	yes	no	no	506	1-1518(+)	_	_	_	gi|170088048|ref|XP_001875247.1|	predicted protein [Laccaria bicolor S238N-H82]	0.74	GO:0007165	_	_	_	_	_	_	_
comp1016_c0_seq2	22.23	50.77	150.95	79.71	4.52	6.83	13.61	7.35	0.496369	0.731136	-0.595563	0.948457	1	-0.105859	0.207912	0.527777	0.888851	0.0411159	0.104788	1.59027	0.194396	0.494507	0.99471	0.405843	0.66011	-0.701421	no	no	no	no	no	no	475	1-1425(+)	_	_	_	gi|170088048|ref|XP_001875247.1|	predicted protein [Laccaria bicolor S238N-H82]	0.73	GO:0007165	_	_	_	_	_	_	_
comp1016_c0_seq3	3	69	140	83	0.65	9.89	13.45	8.15	6.77e-05	0.00101603	-3.92746	0.681374	1	0.27917	0.306049	0.650264	0.722734	1.02e-05	0.00012817	4.37102	0.593767	0.880188	0.443564	0.000368942	0.00425754	-3.64829	yes	no	no	yes	no	yes	628	77-1963(+)	_	_	_	gi|336368256|gb|EGN96599.1|	hypothetical protein SERLA73DRAFT_170049 [Serpula lacrymans var. lacrymans S7.3]	0.79	GO:0005622;GO:0035556	_	_	_	_	_	_	_
comp1016_c0_seq4	10.85	63.76	172.65	96.84	2.78	10.79	19.59	11.23	0.0200703	0.0892679	-1.95654	1	1	-0.0576631	0.251005	0.592735	0.802759	0.000659912	0.00433032	2.81696	0.254947	0.583421	0.860423	0.0142848	0.0683176	-2.0142	no	no	no	yes	no	no	332	1-996(+)	_	_	_	gi|170088048|ref|XP_001875247.1|	predicted protein [Laccaria bicolor S238N-H82]	0.67	_	_	_	_	_	_	_	_
comp1016_c0_seq5	8.54	46.45	455.78	54.46	3.92	14.09	92.7	11.32	0.0365433	0.129546	-1.84575	0.63067	1	0.315798	3.39e-05	0.000913879	3.0337	1.07e-07	2.43e-06	4.56364	0.000257582	0.00418481	2.7179	0.0939796	0.260056	-1.52995	no	no	yes	yes	yes	no	109	601-927(-)	_	_	_	gi|302695481|ref|XP_003037419.1|	histone H2A [Schizophyllum commune H4-8]	0.95	GO:0005634;GO:0003677;GO:0046982;GO:0006334;GO:0000786	_	_	_	_	_	_	K11251
comp1016_c0_seq6	20.63	95.01	651.49	76	19.17	58.33	268.18	31.97	0.0382373	0.134189	-1.60539	0.20302	0.800788	0.867519	2.39e-05	0.000691289	3.06841	1.3e-06	2.15e-05	3.80628	0.00216664	0.0228496	2.20089	0.385344	0.642927	-0.737868	no	no	yes	yes	yes	no	124	3-374(-)	_	_	_	gi|169851744|ref|XP_001832561.1|	histone H2A [Coprinopsis cinerea okayama7#130]	0.93	GO:0005634;GO:0003677;GO:0006281;GO:0046982;GO:0006334;GO:0000786	5306.JGI72688	.	0.9217	COG5262	KOG1756	_	K11251
comp10170_c0_seq1	5.32	10	22.77	26.37	1.42	1.76	2.68	3.18	1	1	-0.309684	0.348276	0.999372	-0.853451	0.761112	0.966613	-0.246794	0.494712	0.666241	0.916342	0.656347	0.921416	0.606658	0.315121	0.565996	-1.16314	no	no	no	no	no	no	344	287-1318(+)	_	_	_	gi|242215570|ref|XP_002473599.1|	predicted protein [Postia placenta Mad-698-R]	0.77	GO:0016829;GO:0046872	_	_	_	_	_	_	_
comp10170_c0_seq2	7.68	0	17.23	20.63	2.17	0	2.16	2.64	0.0140787	0.0669898	1.1177	0.000726851	0.0212151	-1.40054	0.77773	0.97316	-0.289507	1	1	-0.00666373	0.00199604	0.0212899	1.11103	0.898528	1	-0.282843	no	no	no	no	no	no	358	150-1223(+)	_	_	_	gi|242215570|ref|XP_002473599.1|	predicted protein [Postia placenta Mad-698-R]	0.77	GO:0016829;GO:0046872	_	_	_	_	_	_	_
comp10172_c0_seq1	11	9	27	28	3.28	1.77	3.56	3.78	0.431875	0.673156	0.889946	0.248713	0.895777	-1.09464	1	1	-0.086509	1	1	0.118181	0.283853	0.603385	1.00813	0.92171	1	-0.20469	no	no	no	no	no	no	367	293-1393(-)	_	_	_	gi|169853859|ref|XP_001833607.1|	hypothetical protein CC1G_03824 [Coprinopsis cinerea okayama7#130]	0.47	_	_	_	_	_	_	_	_
comp10173_c0_seq1	1	2	1	3	0.71	0.94	0.31	0.96	noTest	noTest	noTest	1	1	-0.0303736	noTest	noTest	noTest	noTest	noTest	noTest	noTest	noTest	noTest	noTest	noTest	noTest	no	no	no	no	no	no	600	*	_	_	_	_	_	_	_	_	_	_	_	_	_	_
comp10173_c0_seq2	5	7	2	7	5.7	5.28	1.01	3.62	1	1	0.110424	0.840166	1	0.544548	0.266667	0.608532	-1.84163	0.12496	0.247783	-2.49661	0.084472	0.306094	-2.38618	0.63315	0.853495	0.654972	no	no	no	no	no	no	124	1-375(+)	_	_	_	gi|169846382|ref|XP_001829906.1|	hypothetical protein CC1G_04595 [Coprinopsis cinerea okayama7#130]	0.57	_	_	_	_	_	_	_	_
comp10174_c0_seq1	0	9.81	2.28	11.21	0	4.15	0.65	3.25	0.0219002	0.0910965	-2.05311	0.763627	1	0.352672	0.0729734	0.279553	-2.32193	noTest	noTest	noTest	0.0536329	0.233624	-2.6746	0.0219002	0.0926284	-1.70044	no	no	no	no	no	no	665	*	_	_	_	_	_	_	_	_	_	_	_	_	_	_
comp10174_c0_seq2	1	3.19	9.72	2.79	0.71	1.49	3.05	0.89	noTest	noTest	noTest	0.726708	1	0.743435	0.189984	0.499223	1.77693	0.266667	0.428869	2.10292	0.497906	0.8106	1.0335	noTest	noTest	noTest	no	no	no	no	no	no	601	*	_	_	_	_	_	_	_	_	_	_	_	_	_	_
comp10175_c0_seq1	7	13	5	11	4.77	5.86	1.51	3.4	0.876186	0.98748	-0.296911	0.426125	1	0.785366	0.352672	0.701555	-1.17099	0.189984	0.333998	-1.65944	0.0721088	0.278602	-1.95635	0.725047	0.912185	0.488455	no	no	no	no	no	no	207	3-623(-)	_	_	_	gi|336383502|gb|EGO24651.1|	hypothetical protein SERLADRAFT_438271 [Serpula lacrymans var. lacrymans S7.9]	0.67	_	_	_	_	_	_	_	_
comp10176_c0_seq1	3	9.84	3.65	6	1.72	3.72	0.92	1.55	0.497906	0.731136	-1.11289	0.283653	0.925556	1.26303	0.7999	0.981652	-0.752562	0.726708	0.85961	-0.902703	0.109379	0.359661	-2.0156	1	1	0.15014	no	no	no	no	no	no	744	*	_	_	_	_	_	_	_	_	_	_	_	_	_	_
comp10176_c0_seq2	2	1.16	1.35	0	1.56	0.6	0.47	0	noTest	noTest	noTest	noTest	noTest	noTest	noTest	noTest	noTest	noTest	noTest	noTest	noTest	noTest	noTest	noTest	noTest	noTest	no	no	no	no	no	no	546	*	_	_	_	_	_	_	_	_	_	_	_	_	_	_
comp1017_c0_seq1	19.71	291.05	722.44	247.1	3.09	30.1	50.09	17.51	2.13e-05	0.00038563	-3.28408	0.22534	0.856033	0.781584	0.0264719	0.145839	1.51634	4.3e-07	8.19e-06	4.01884	0.312187	0.640761	0.734759	0.00114368	0.0104941	-2.5025	yes	no	no	yes	no	yes	765	243-2537(-)	_	_	_	gi|299745550|ref|XP_001831792.2|	XPG I-region protein [Coprinopsis cinerea okayama7#130]	0.91	GO:0006281;GO:0090305;GO:0004518	104341.JGI121935	annotation not available	0.9133	COG5366	KOG2519	_	_
comp1017_c0_seq2	73.32	318.69	676.76	271.42	11.52	33.09	47.12	19.31	0.0295738	0.114855	-1.52225	0.229049	0.861899	0.777047	0.0589998	0.239968	1.28699	0.00525719	0.0226379	2.0322	0.501141	0.814225	0.509944	0.306176	0.555337	-0.745207	no	no	no	yes	no	no	765	232-2526(-)	_	_	_	gi|299745550|ref|XP_001831792.2|	XPG I-region protein [Coprinopsis cinerea okayama7#130]	0.91	GO:0006281;GO:0090305;GO:0004518	104341.JGI121935	annotation not available	0.9133	COG5366	KOG2519	_	_
comp1017_c0_seq3	58.74	80.77	236.5	102.63	9.42	8.56	16.81	7.45	0.856566	0.974564	0.138116	0.748046	1	0.20037	0.0909955	0.322785	1.17401	0.275194	0.439789	0.835521	0.186473	0.487663	0.973637	0.611391	0.837455	0.338487	no	no	no	no	no	no	743	243-2471(-)	_	_	_	gi|299745550|ref|XP_001831792.2|	XPG I-region protein [Coprinopsis cinerea okayama7#130]	0.91	GO:0006281;GO:0090305;GO:0004518	_	_	_	_	_	_	_
comp1017_c0_seq4	224.26	85.88	218.29	111.4	36.13	9.14	15.58	8.12	0.00461126	0.0292503	1.98293	0.780003	1	0.170714	0.176535	0.488119	0.940144	0.0585065	0.137496	-1.2135	0.30404	0.629865	0.769429	0.00184872	0.0151437	2.15365	no	no	no	no	no	yes	743	232-2460(-)	_	_	_	gi|299745550|ref|XP_001831792.2|	XPG I-region protein [Coprinopsis cinerea okayama7#130]	0.91	GO:0006281;GO:0090305;GO:0004518	_	_	_	_	_	_	_
comp1017_c0_seq5	88.65	48.28	191.51	271.26	14.6	5.25	13.97	20.22	0.0416304	0.142734	1.47558	0.00776256	0.123354	-1.94539	0.424468	0.767168	-0.533451	0.844771	0.944475	-0.0636363	0.0585297	0.238225	1.41194	0.537427	0.779388	-0.469815	no	no	no	no	no	no	428	243-1526(-)	_	_	_	gi|299745550|ref|XP_001831792.2|	XPG I-region protein [Coprinopsis cinerea okayama7#130]	0.92	GO:0006281;GO:0090305;GO:0004518	_	_	_	_	_	_	_
comp1017_c0_seq6	359.31	50.33	176.5	300.2	59.41	5.5	12.93	22.47	3.7e-06	8.86e-05	3.4332	0.00504021	0.09066	-2.0305	0.231664	0.565526	-0.797278	0.00107083	0.00634012	-2.19998	0.0966227	0.33185	1.23322	0.0338099	0.12744	1.40271	yes	no	no	yes	no	no	428	232-1515(-)	_	_	_	gi|299745550|ref|XP_001831792.2|	XPG I-region protein [Coprinopsis cinerea okayama7#130]	0.92	GO:0006281;GO:0090305;GO:0004518	_	_	_	_	_	_	_
comp10180_c0_seq1	7	7	14	15	4.17	2.75	3.69	4.04	0.700311	0.885369	0.600616	0.763627	1	-0.554924	1	1	-0.130734	0.876186	0.967191	-0.176427	0.876186	1	0.424189	1	1	0.0456921	no	no	no	no	no	no	715	*	_	_	_	_	_	_	_	_	_	_	_	_	_	_
comp10181_c0_seq1	18.47	0	0	0	12.97	0	0	0	0.000164799	0.00205943	3.69711	noTest	noTest	noTest	noTest	noTest	noTest	5.79e-05	0.000556746	-3.69711	noTest	noTest	noTest	5.79138e-05	0.000903005	3.69711	yes	no	no	yes	no	yes	606	*	_	_	_	_	_	_	_	_	_	_	_	_	_	_
comp10181_c0_seq2	3.52	0	0	0	2.48	0	0	0	noTest	noTest	noTest	noTest	noTest	noTest	noTest	noTest	noTest	noTest	noTest	noTest	noTest	noTest	noTest	noTest	noTest	noTest	no	no	no	no	no	no	604	*	_	_	_	_	_	_	_	_	_	_	_	_	_	_
comp10181_c0_seq3	28.02	0	0	0	21.56	0	0	0	9.48e-06	0.000192134	4.43029	noTest	noTest	noTest	noTest	noTest	noTest	2.45e-06	3.75e-05	-4.43029	noTest	noTest	noTest	2.94065e-06	7.2498e-05	4.43029	yes	no	no	yes	no	yes	553	*	_	_	_	_	_	_	_	_	_	_	_	_	_	_
comp10182_c0_seq1	10	3.07	5	0	6.68	1.36	1.48	0	0.0536329	0.172893	2.29624	noTest	noTest	noTest	0.0942029	0.322785	0.565597	0.06403	0.148049	-2.17425	1	1	0.121991	0.00199604	0.0156738	2.73985	no	no	no	no	no	yes	59	1-177(-)	_	_	_	_	_	_	_	_	_	_	_	_	_	_
comp10182_c0_seq2	0	4.93	3	9	0	2.37	0.97	2.96	noTest	noTest	noTest	1	1	-0.32071	0.251568	0.592735	-1.60954	noTest	noTest	noTest	0.372947	0.703149	-1.28883	0.0565217	0.181557	-1.5656	no	no	no	no	no	no	59	1-177(-)	_	_	_	_	_	_	_	_	_	_	_	_	_	_
comp10183_c0_seq1	0	3	4	3	0	2.05	1.83	1.4	noTest	noTest	noTest	0.726708	1	0.550197	1	1	0.386417	noTest	noTest	noTest	1	1	-0.16378	noTest	noTest	noTest	no	no	no	no	no	no	412	*	_	_	_	_	_	_	_	_	_	_	_	_	_	_
comp10184_c0_seq1	3	6	22	11	1.99	2.64	6.48	3.31	1	1	-0.407769	0.854437	1	-0.326293	0.283853	0.622091	0.969163	0.148066	0.280864	1.70323	0.241983	0.567296	1.29546	0.822492	0.972737	-0.734063	no	no	no	no	no	no	640	*	_	_	_	_	_	_	_	_	_	_	_	_	_	_
comp10189_c0_seq1	0	3	0	1.02	0	1.86	0	0.43	noTest	noTest	noTest	noTest	noTest	noTest	noTest	noTest	noTest	noTest	noTest	noTest	noTest	noTest	noTest	noTest	noTest	noTest	no	no	no	no	no	no	454	*	_	_	_	_	_	_	_	_	_	_	_	_	_	_
comp10189_c0_seq2	0	0	0	0	0	0	0	0	noTest	noTest	noTest	noTest	noTest	noTest	noTest	noTest	noTest	noTest	noTest	noTest	noTest	noTest	noTest	noTest	noTest	noTest	no	no	no	no	no	no	105	3-317(+)	_	_	_	_	_	_	_	_	_	_	_	_	_	_
comp10189_c0_seq3	2	0	0	3.98	2.15	0	0	1.94	noTest	noTest	noTest	noTest	noTest	noTest	noTest	noTest	noTest	noTest	noTest	noTest	noTest	noTest	noTest	1	1	0.14828	no	no	no	no	no	no	91	3-275(+)	_	_	_	_	_	_	_	_	_	_	_	_	_	_
comp10189_c0_seq4	3	4	3	4	3.35	2.95	1.48	2.02	1	1	0.183446	0.769726	1	0.54636	1	1	-0.448758	0.726708	0.85961	-1.17856	0.521739	0.82608	-0.995118	1	1	0.729806	no	no	no	no	no	no	381	*	_	_	_	_	_	_	_	_	_	_	_	_	_	_
comp1018_c0_seq1	1119	959	1827	1519	281.46	159.37	203.58	172.99	0.210079	0.421047	0.82055	0.900585	1	-0.118309	0.736407	0.955208	0.234907	0.40805	0.581451	-0.467334	0.656996	0.921416	0.353216	0.261689	0.510675	0.702241	no	no	no	no	no	no	478	72-1505(+)	_	_	_	gi|336367303|gb|EGN95648.1|	hypothetical protein SERLA73DRAFT_186789 [Serpula lacrymans var. lacrymans S7.3]	0.92	GO:0006534;GO:0030170;GO:0031071	104341.JGI108112	annotation not available	0.9384	COG1104	KOG1549	_	K04487
comp10191_c0_seq1	1	5	7	1	1.08	3.56	3.34	0.49	0.430642	0.672587	-1.72085	0.186957	0.771033	2.86102	0.12496	0.388735	2.76899	0.521739	0.686855	1.62882	1	1	-0.0920291	noTest	noTest	noTest	no	no	no	no	no	no	395	*	_	_	_	_	_	_	_	_	_	_	_	_	_	_
comp10192_c0_seq1	11	14	0	4.52	7.06	5.94	0	1.31	0.792443	0.939279	0.249205	0.0297218	0.292627	2.1809	noTest	noTest	noTest	0.00140897	0.0079191	-2.81967	0.000726851	0.00952673	-2.57046	0.0381992	0.137081	2.4301	no	no	no	yes	yes	no	663	*	_	_	_	_	_	_	_	_	_	_	_	_	_	_
comp10192_c0_seq2	0	0	2	6.48	0	0	0.62	2.06	noTest	noTest	noTest	0.0942029	0.548264	-1.04264	0.266667	0.608532	-1.7323	noTest	noTest	noTest	noTest	noTest	noTest	0.0942029	0.260056	-1.04264	no	no	no	no	no	no	607	*	_	_	_	_	_	_	_	_	_	_	_	_	_	_
comp10193_c0_seq1	0	5.56	3.14	18.95	0	1.56	0.59	3.64	0.0942029	0.244892	-0.641546	0.253153	0.902448	-1.22239	0.0182584	0.113919	-2.62515	noTest	noTest	noTest	0.266667	0.594384	-1.40276	0.00286389	0.0207595	-1.86394	no	no	no	no	no	no	1002	*	_	_	_	_	_	_	_	_	_	_	_	_	_	_
comp10193_c0_seq2	2	1.44	3.86	2.05	0.91	0.43	0.78	0.42	noTest	noTest	noTest	noTest	noTest	noTest	0.726708	0.948511	0.893085	1	1	-0.222392	1	1	0.859137	noTest	noTest	noTest	no	no	no	no	no	no	937	*	_	_	_	_	_	_	_	_	_	_	_	_	_	_
comp10193_c0_seq3	1	4	4	0	1	2.63	1.77	0	0.658385	0.855021	-1.39506	noTest	noTest	noTest	noTest	noTest	noTest	1	1	0.823749	0.769726	0.966648	-0.571313	noTest	noTest	noTest	no	no	no	no	no	no	427	*	_	_	_	_	_	_	_	_	_	_	_	_	_	_
comp10194_c0_seq1	1	2	6	5	0.81	1.08	2.16	1.84	noTest	noTest	noTest	1	1	-0.768674	1	1	0.231326	0.726708	0.85961	1.41504	0.769726	0.966648	1	1	1	-1.18371	no	no	no	no	no	no	174	2-526(+)	_	_	_	_	_	_	_	_	_	_	_	_	_	_
comp10194_c0_seq2	0	2	5	2	0	1.43	2.4	0.98	noTest	noTest	noTest	noTest	noTest	noTest	0.521739	0.827586	1.29218	0.285714	0.446617	1.26303	1	1	0.747019	noTest	noTest	noTest	no	no	no	no	no	no	130	3-395(+)	_	_	_	_	_	_	_	_	_	_	_	_	_	_
comp10194_c0_seq3	4	0	2	6	4.54	0	1.01	3.08	noTest	noTest	noTest	0.0942029	0.548264	-1.62293	0.372947	0.717972	-1.60858	0.186957	0.330317	-2.16834	noTest	noTest	noTest	0.7999	0.959729	0.559762	no	no	no	no	no	no	124	2-376(+)	_	_	_	_	_	_	_	_	_	_	_	_	_	_
comp10195_c0_seq1	44	0	0	0	24.87	0	0	0	3.45e-07	1.22e-05	4.63633	noTest	noTest	noTest	noTest	noTest	noTest	6.69e-08	1.6e-06	-4.63633	noTest	noTest	noTest	7.59584e-08	3.30988e-06	4.63633	yes	no	no	yes	no	yes	100	453-755(+)	_	_	_	_	_	_	_	_	_	_	_	_	_	_
comp10198_c0_seq1	25	5	6	13.14	12.71	1.68	1.35	3.02	0.00396476	0.0267167	2.91943	0.479207	1	-0.846087	0.324544	0.673381	-1.16159	0.000481147	0.0033388	-3.23493	1	1	-0.315502	0.0151856	0.0720517	2.07334	yes	no	no	yes	no	no	837	*	_	_	_	_	_	_	_	_	_	_	_	_	_	_
comp10198_c0_seq2	0	0	0	1.86	0	0	0	0.49	noTest	noTest	noTest	noTest	noTest	noTest	noTest	noTest	noTest	noTest	noTest	noTest	noTest	noTest	noTest	noTest	noTest	noTest	no	no	no	no	no	no	738	*	_	_	_	_	_	_	_	_	_	_	_	_	_	_
comp1019_c0_seq1	614	689	1737	1209	57.31	42.49	71.82	51.09	0.505004	0.739412	0.431664	0.727677	1	-0.265918	0.467876	0.796127	0.491345	0.70762	0.852421	0.325599	0.292273	0.61535	0.757262	0.756108	0.937113	0.165746	no	no	no	no	no	no	1270	2-3811(+)	_	_	_	gi|389748922|gb|EIM90099.1|	hypothetical protein STEHIDRAFT_119154 [Stereum hirsutum FP-91666 SS1]	0.73	_	29883.JGI306036	hypothetical protein	0.8531	_	KOG2993	NOG273816	_
comp101_c0_seq1	3131	2655	2949	3380	216.25	121.15	90.23	105.69	0.199594	0.404378	0.835906	0.723633	1	0.196956	0.712659	0.948511	-0.22816	0.0443411	0.111719	-1.26102	0.459514	0.780537	-0.425115	0.105395	0.281171	1.03286	no	no	no	no	no	no	1059	2984-6160(-)	_	_	_	gi|170094710|ref|XP_001878576.1|	predicted protein [Laccaria bicolor S238N-H82]	0.78	_	_	_	_	_	_	_	_
comp10200_c0_seq1	7.68	2	16	3.92	4.97	0.86	4.59	1.15	0.0577711	0.173503	2.53084	1	1	-0.419225	0.0721088	0.27878	1.99686	0.884696	0.973711	-0.114752	0.083497	0.306094	2.41609	0.0729734	0.220916	2.11161	no	no	no	no	no	no	657	*	_	_	_	_	_	_	_	_	_	_	_	_	_	_
comp10200_c0_seq2	3.32	0	0	9.08	2.35	0	0	2.92	noTest	noTest	noTest	0.0219002	0.235307	-1.54597	0.0140787	0.092796	-1.54597	noTest	noTest	noTest	noTest	noTest	noTest	1	1	-0.313308	no	no	no	no	no	no	600	*	_	_	_	_	_	_	_	_	_	_	_	_	_	_
comp10202_c0_seq1	29	3	2	2	21.5	1.47	0.66	0.67	0.000230561	0.00273353	3.87045	0.726708	1	1.13358	noTest	noTest	noTest	1.34e-05	0.00016282	-5.02573	0.726708	0.94759	-1.15528	1.59279e-05	0.000304654	5.00403	yes	no	no	yes	no	yes	161	92-574(-)	_	_	_	gi|389747812|gb|EIM88990.1|	WD40 repeat-like protein [Stereum hirsutum FP-91666 SS1]	0.6	_	_	_	_	_	_	_	_
comp10203_c0_seq1	21	19	15	32	5.61	3.36	1.78	3.87	0.372408	0.613226	0.73954	0.87929	1	-0.203872	0.198245	0.511594	-1.12046	0.0459806	0.114926	-1.65612	0.307713	0.633765	-0.916584	0.513776	0.7621	0.535667	no	no	no	no	no	no	456	2-1369(+)	_	_	_	_	_	_	_	_	_	_	_	_	_	_
comp10204_c0_seq1	7	10	15	22	2.42	2.29	2.3	3.45	1	1	0.0796594	0.567307	1	-0.591249	0.562502	0.860042	-0.584963	1	1	-0.0733732	1	1	0.00628626	0.701513	0.904038	-0.511589	no	no	no	no	no	no	375	2-1126(+)	_	_	_	_	_	_	_	_	_	_	_	_	_	_
comp10204_c0_seq2	2	3	0	3.19	1.59	1.57	0	1.14	1	1	0.0182622	1	1	0.461731	noTest	noTest	noTest	noTest	noTest	noTest	noTest	noTest	noTest	1	1	0.479993	no	no	no	no	no	no	136	1-408(+)	_	_	_	_	_	_	_	_	_	_	_	_	_	_
comp10204_c0_seq3	0	0	1	1.81	0	0	0.39	0.72	noTest	noTest	noTest	noTest	noTest	noTest	noTest	noTest	noTest	noTest	noTest	noTest	noTest	noTest	noTest	noTest	noTest	noTest	no	no	no	no	no	no	90	86-355(+)	_	_	_	_	_	_	_	_	_	_	_	_	_	_
comp10204_c0_seq4	0	1	0	4	0	0.67	0	1.84	noTest	noTest	noTest	0.658385	1	-1.45747	noTest	noTest	noTest	noTest	noTest	noTest	noTest	noTest	noTest	noTest	noTest	noTest	no	no	no	no	no	no	139	3-422(+)	_	_	_	_	_	_	_	_	_	_	_	_	_	_
comp10205_c0_seq1	21.01	10	12	26	6.07	1.91	1.54	3.4	0.0668461	0.1953	1.66812	0.393996	1	-0.831962	0.21203	0.533813	-1.1426	0.0200777	0.0627264	-1.97877	0.884696	1	-0.310642	0.308509	0.557947	0.836162	no	no	no	no	no	no	1472	*	_	_	_	_	_	_	_	_	_	_	_	_	_	_
comp10205_c0_seq2	4.99	0	0	0	1.91	0	0	0	noTest	noTest	noTest	noTest	noTest	noTest	noTest	noTest	noTest	noTest	noTest	noTest	noTest	noTest	noTest	noTest	noTest	noTest	no	no	no	no	no	no	1109	*	_	_	_	_	_	_	_	_	_	_	_	_	_	_
comp10205_c0_seq3	1	2	0	3	0.92	1.22	0	1.25	noTest	noTest	noTest	1	1	-0.0350469	noTest	noTest	noTest	noTest	noTest	noTest	noTest	noTest	noTest	noTest	noTest	noTest	no	no	no	no	no	no	95	2-286(+)	_	_	_	_	_	_	_	_	_	_	_	_	_	_
comp10205_c0_seq4	1	1	8	4	1	0.66	3.55	1.81	noTest	noTest	noTest	0.658385	1	-1.45545	0.497906	0.820145	0.971829	0.521739	0.686855	1.82782	0.12496	0.386132	2.42728	1	1	-0.85599	no	no	no	no	no	no	425	*	_	_	_	_	_	_	_	_	_	_	_	_	_	_
comp10206_c0_seq1	5	8	9	8	2.01	2.13	1.61	1.46	1	1	-0.0836579	0.580436	1	0.544885	1	1	0.141092	0.840166	0.940498	-0.320135	0.725047	0.94759	-0.403793	0.822492	0.972737	0.461227	no	no	no	no	no	no	1057	*	_	_	_	_	_	_	_	_	_	_	_	_	_	_
comp10206_c0_seq2	0	0	0	0	0	0	0	0	noTest	noTest	noTest	noTest	noTest	noTest	noTest	noTest	noTest	noTest	noTest	noTest	noTest	noTest	noTest	noTest	noTest	noTest	no	no	no	no	no	no	997	*	_	_	_	_	_	_	_	_	_	_	_	_	_	_
comp10206_c0_seq3	2	2	2	5	2.28	1.51	1.01	2.58	noTest	noTest	noTest	1	1	-0.772823	0.521739	0.827586	-1.35302	noTest	noTest	noTest	noTest	noTest	noTest	1	1	-0.178337	no	no	no	no	no	no	124	2-373(-)	_	_	_	_	_	_	_	_	_	_	_	_	_	_
comp10206_c0_seq4	0	0	0	0	0	0	0	0	noTest	noTest	noTest	noTest	noTest	noTest	noTest	noTest	noTest	noTest	noTest	noTest	noTest	noTest	noTest	noTest	noTest	noTest	no	no	no	no	no	no	116	2-349(-)	_	_	_	_	_	_	_	_	_	_	_	_	_	_
comp10207_c0_seq1	2	23	35	33	0.63	4.82	4.91	4.73	0.0182584	0.0828162	-2.93561	1	1	0.027193	1	1	0.0538828	0.0155141	0.0505344	2.9623	1	1	0.0266899	0.0155141	0.0732901	-2.90842	no	no	no	no	no	no	1343	*	_	_	_	_	_	_	_	_	_	_	_	_	_	_
comp10208_c0_seq1	6.64	12.37	15.64	8.14	3.88	4.78	4.05	2.15	0.866239	0.980942	-0.300954	0.219277	0.840917	1.15267	0.395441	0.736971	0.913585	1	1	0.0618653	0.804303	0.981142	-0.239089	0.438083	0.689903	0.85172	no	no	no	no	no	no	728	*	_	_	_	_	_	_	_	_	_	_	_	_	_	_
comp10208_c0_seq2	3.36	4.63	6.36	1.86	2.89	2.64	2.43	0.73	1	1	0.130532	0.282609	0.925556	1.85457	0.372947	0.717972	1.73499	1	1	-0.250113	1	1	-0.119582	0.282609	0.528743	1.9851	no	no	no	no	no	no	494	*	_	_	_	_	_	_	_	_	_	_	_	_	_	_
comp1020_c0_seq1	915	1038	3461	1532	62.37	46.74	104.5	47.28	0.519829	0.749259	0.416195	0.978602	1	-0.0165723	0.0881051	0.316992	1.1442	0.311545	0.477354	0.744579	0.0971816	0.333009	1.16077	0.505981	0.755043	0.399622	no	no	no	no	no	no	648	169-2112(-)	_	_	_	gi|170107259|ref|XP_001884840.1|	predicted protein [Laccaria bicolor S238N-H82]	0.73	_	_	_	_	_	_	_	_
comp10210_c0_seq1	1	2	0	5	0.87	1.15	0	1.97	noTest	noTest	noTest	1	1	-0.776562	0.0942029	0.322785	-0.978196	noTest	noTest	noTest	noTest	noTest	noTest	1	1	-1.17911	no	no	no	no	no	no	488	*	_	_	_	_	_	_	_	_	_	_	_	_	_	_
comp10210_c0_seq2	1	0	5	4	1.13	0	2.49	2.04	noTest	noTest	noTest	noTest	noTest	noTest	1	1	0.287577	1	1	1.13982	0.161491	0.4535	1.31615	1	1	-0.852246	no	no	no	no	no	no	125	3-380(+)	_	_	_	_	_	_	_	_	_	_	_	_	_	_
comp10210_c0_seq3	1	2	1	2	1.15	1.52	0.51	1.04	noTest	noTest	noTest	noTest	noTest	noTest	noTest	noTest	noTest	noTest	noTest	noTest	noTest	noTest	noTest	noTest	noTest	noTest	no	no	no	no	no	no	123	2-373(+)	_	_	_	_	_	_	_	_	_	_	_	_	_	_
comp10211_c0_seq1	5	6	10	9	3.24	2.57	2.87	2.64	1	1	0.334225	1	1	-0.0387696	1	1	0.120513	0.840166	0.940498	-0.174943	1	1	0.159282	1	1	0.295456	no	no	no	no	no	no	218	3-659(+)	_	_	_	gi|403413909|emb|CCM00609.1|	predicted protein [Fibroporia radiculosa]	0.59	_	_	_	_	_	_	_	_
comp10211_c0_seq2	1	0	7	0	1.05	0	3.26	0	noTest	noTest	noTest	noTest	noTest	noTest	0.0347826	0.172658	1.70487	0.521739	0.686855	1.63448	0.0565217	0.233624	1.70487	noTest	noTest	noTest	no	no	no	no	no	no	405	*	_	_	_	_	_	_	_	_	_	_	_	_	_	_
comp10212_c0_seq1	3.54	8.83	9	5.2	1.61	2.66	1.82	1.07	0.63315	0.839375	-0.724366	0.23879	0.876826	1.31382	0.542974	0.844234	0.766328	1	1	0.176878	0.612094	0.893472	-0.547488	0.769726	0.937969	0.58945	no	no	no	no	no	no	119	1-357(+)	_	_	_	_	_	_	_	_	_	_	_	_	_	_
comp10212_c0_seq2	3.46	0.17	0	2.8	2.92	0.09	0	1.07	noTest	noTest	noTest	noTest	noTest	noTest	noTest	noTest	noTest	noTest	noTest	noTest	noTest	noTest	noTest	0.521739	0.7621	1.44836	no	no	no	no	no	no	119	1-357(+)	_	_	_	_	_	_	_	_	_	_	_	_	_	_
comp10213_c0_seq1	7.84	5	3	8.53	5.34	2.25	0.9	2.63	0.390133	0.632936	1.24691	1	1	-0.225138	0.251568	0.592735	-1.54707	0.0729734	0.164916	-2.56884	0.372947	0.703149	-1.32193	0.352672	0.609558	1.02178	no	no	no	no	no	no	124	3-374(+)	_	_	_	_	_	_	_	_	_	_	_	_	_	_
comp10213_c0_seq2	1.16	0	0	0	0.95	0	0	0	noTest	noTest	noTest	noTest	noTest	noTest	noTest	noTest	noTest	noTest	noTest	noTest	noTest	noTest	noTest	noTest	noTest	noTest	no	no	no	no	no	no	90	1-270(+)	_	_	_	_	_	_	_	_	_	_	_	_	_	_
comp10213_c0_seq3	5	2	4	5	4.41	1.17	1.56	2	0.186957	0.386785	1.91427	1	1	-0.773491	1	1	-0.358454	0.266667	0.428869	-1.49923	1	1	0.415037	0.442579	0.689903	1.14078	no	no	no	no	no	no	104	171-485(+)	_	_	_	_	_	_	_	_	_	_	_	_	_	_
comp10213_c0_seq4	1	2	0	1	1.01	1.33	0	0.46	noTest	noTest	noTest	noTest	noTest	noTest	noTest	noTest	noTest	noTest	noTest	noTest	noTest	noTest	noTest	noTest	noTest	noTest	no	no	no	no	no	no	422	*	_	_	_	_	_	_	_	_	_	_	_	_	_	_
comp10213_c0_seq5	3	1	0	7	3.46	0.76	0	3.66	noTest	noTest	noTest	0.186957	0.771033	-2.26777	0.0347826	0.172658	-1.87184	noTest	noTest	noTest	noTest	noTest	noTest	1	1	-0.0810716	no	no	no	no	no	no	123	1-372(+)	_	_	_	gi|302687164|ref|XP_003033262.1|	expressed protein [Schizophyllum commune H4-8]	0.48	_	_	_	_	_	_	_	_
comp10213_c0_seq6	0	2	0	3.47	0	1.55	0	1.84	noTest	noTest	noTest	1	1	-0.247438	noTest	noTest	noTest	noTest	noTest	noTest	noTest	noTest	noTest	noTest	noTest	noTest	no	no	no	no	no	no	117	3-353(+)	_	_	_	_	_	_	_	_	_	_	_	_	_	_
comp10214_c0_seq1	23.82	33	54.96	73	2.9	2.66	2.97	4.03	0.946047	1	0.124627	0.469114	1	-0.599354	0.540148	0.844234	-0.440317	1	1	0.03441	0.925514	1	0.159037	0.573297	0.808691	-0.474727	no	no	no	no	no	no	340	1324-2343(+)	_	_	_	_	_	_	_	_	_	_	_	_	_	_
comp10214_c0_seq2	6.18	0	0.04	0	0.77	0	0	0	0.0347826	0.124751	-0.37707	noTest	noTest	noTest	noTest	noTest	noTest	0.0219002	0.0650913	0.37707	noTest	noTest	noTest	0.0219002	0.0926284	-0.37707	no	no	no	no	no	no	340	1324-2343(+)	_	_	_	_	_	_	_	_	_	_	_	_	_	_
comp10215_c0_seq1	11	0	5	18.59	4.25	0	0.86	3.25	0.00286389	0.020022	2.08746	0.00100641	0.0271213	-1.70044	0.0638717	0.255201	-1.91803	0.0381992	0.0989878	-2.30505	0.161491	0.4535	-0.217591	0.717697	0.912185	0.387023	yes	no	no	no	no	no	1101	*	_	_	_	_	_	_	_	_	_	_	_	_	_	_
comp10215_c0_seq2	0	15	0	9.41	0	4.04	0	1.74	0.00416566	0.0267167	-2.01436	0.177284	0.76807	1.21527	0.00922396	0.0683749	-0.799087	noTest	noTest	noTest	0.000530405	0.00736913	-2.01436	0.0347826	0.12744	-0.799087	yes	no	no	no	yes	no	1045	*	_	_	_	_	_	_	_	_	_	_	_	_	_	_
comp10218_c0_seq1	3	7	3	11	2.4	3.71	1.07	3.99	0.7999	0.939766	-0.628385	1	1	-0.10497	0.143889	0.42694	-1.89878	0.726708	0.85961	-1.16542	0.191276	0.48853	-1.79381	0.822492	0.972737	-0.733354	no	no	no	no	no	no	177	1-531(-)	_	_	_	gi|170085777|ref|XP_001874112.1|	predicted protein [Laccaria bicolor S238N-H82]	0.63	_	_	_	_	_	_	_	_
comp10219_c0_seq1	57	12	7	9	13.97	1.94	0.76	1	0.000488047	0.00516507	2.8482	0.361697	1	0.956057	0.854437	1	-0.395929	3.06e-06	4.57e-05	-4.20019	0.148066	0.427851	-1.35199	9.1922e-06	0.000194181	3.80426	yes	no	no	yes	no	yes	391	564-1736(-)	_	_	_	_	_	_	_	_	_	_	_	_	_	_
comp1021_c0_seq1	240	261	683	426	203.07	145.9	256	163.19	0.469956	0.707187	0.476997	0.854983	1	-0.161573	0.340167	0.688785	0.649591	0.702983	0.847726	0.334167	0.261792	0.593904	0.811164	0.601753	0.827831	0.315424	no	no	no	no	no	no	124	3-374(+)	_	_	_	gi|169853138|ref|XP_001833250.1|	hypothetical protein CC1G_04229 [Coprinopsis cinerea okayama7#130]	0.86	_	29883.JGI164622	annotation not available	0.9706	COG4888	KOG3214	_	_
comp10220_c0_seq1	0	17	43	40	0	2.89	4.9	4.65	0.00199605	0.0151927	-1.53107	0.438759	1	-0.686161	1	1	0.075551	0.000195424	0.00158008	2.29278	0.374041	0.703149	0.761712	0.000305695	0.00358043	-2.21723	no	no	no	yes	no	yes	421	393-1658(+)	_	_	_	gi|170103344|ref|XP_001882887.1|	predicted protein [Laccaria bicolor S238N-H82]	0.69	_	_	_	_	_	_	_	_
comp10220_c0_seq2	4	0	0	0	2.24	0	0	0	noTest	noTest	noTest	noTest	noTest	noTest	noTest	noTest	noTest	noTest	noTest	noTest	noTest	noTest	noTest	noTest	noTest	noTest	no	no	no	no	no	no	761	*	_	_	_	gi|170117808|ref|XP_001890089.1|	predicted protein [Laccaria bicolor S238N-H82]	0.75	_	_	_	_	_	_	_	_
comp10220_c0_seq3	2	1	8	7	1.2	0.4	2.13	1.91	noTest	noTest	noTest	0.186957	0.771033	-2.2555	1	1	0.157281	0.769726	0.888748	0.827819	0.12496	0.386132	2.41278	0.769726	0.937969	-0.670538	no	no	no	no	no	no	708	*	_	_	_	_	_	_	_	_	_	_	_	_	_	_
comp10221_c0_seq1	0	0	0	0	0	0	0	0	noTest	noTest	noTest	noTest	noTest	noTest	noTest	noTest	noTest	noTest	noTest	noTest	noTest	noTest	noTest	noTest	noTest	noTest	no	no	no	no	no	no	510	*	_	_	_	_	_	_	_	_	_	_	_	_	_	_
comp10221_c0_seq2	4	4	16	11	3.47	2.3	6.16	4.33	0.769726	0.919186	0.593302	0.542974	1	-0.912733	0.619281	0.896446	0.508563	0.612094	0.769856	0.827995	0.228158	0.549093	1.4213	1	1	-0.319431	no	no	no	no	no	no	490	*	_	_	_	_	_	_	_	_	_	_	_	_	_	_
comp10222_c0_seq1	5.07	0	0	0	4.21	0	0	0	0.0565217	0.172893	2.07382	noTest	noTest	noTest	noTest	noTest	noTest	0.0347826	0.091729	-2.07382	noTest	noTest	noTest	0.0347826	0.12744	2.07382	no	no	no	no	no	no	512	*	_	_	_	_	_	_	_	_	_	_	_	_	_	_
comp10222_c0_seq2	15.93	1	0	0	14.93	0.62	0	0	0.00229484	0.0171075	4.5898	noTest	noTest	noTest	noTest	noTest	noTest	0.000125561	0.00108057	-3.90014	noTest	noTest	noTest	0.000164799	0.00215679	3.90014	yes	no	no	yes	no	yes	137	1-411(-)	_	_	_	gi|389749620|gb|EIM90791.1|	hypothetical protein STEHIDRAFT_165292 [Stereum hirsutum FP-91666 SS1]	0.5	_	_	_	_	_	_	_	_
comp10224_c0_seq1	6	9	31	7	1.97	1.96	4.52	1.04	1	1	0.00734197	0.479207	1	0.91427	0.0200777	0.122297	2.11974	0.298081	0.462528	1.19813	0.240055	0.564864	1.20547	0.390133	0.645663	0.921612	no	no	no	no	no	no	179	758-1294(-)	_	_	_	_	_	_	_	_	_	_	_	_	_	_
comp10224_c0_seq2	1	3	10	2	0.79	1.57	3.5	0.71	noTest	noTest	noTest	0.726708	1	1.14487	0.0999758	0.335475	2.30146	0.266667	0.428869	2.14743	0.497906	0.8106	1.15659	noTest	noTest	noTest	no	no	no	no	no	no	539	*	_	_	_	_	_	_	_	_	_	_	_	_	_	_
comp10224_c0_seq3	1	2	3	2	1.14	1.51	1.52	1.03	noTest	noTest	noTest	noTest	noTest	noTest	1	1	0.561427	noTest	noTest	noTest	1	1	0.00952277	noTest	noTest	noTest	no	no	no	no	no	no	373	*	_	_	_	_	_	_	_	_	_	_	_	_	_	_
comp10225_c0_seq1	1	3	3	2	0.56	1.12	0.75	0.51	noTest	noTest	noTest	0.726708	1	1.13493	1	1	0.556393	noTest	noTest	noTest	0.726708	0.94759	-0.578536	noTest	noTest	noTest	no	no	no	no	no	no	251	1-756(+)	_	_	_	_	_	_	_	_	_	_	_	_	_	_
comp10225_c0_seq2	0	1	1	1	0	0.61	0.41	0.42	noTest	noTest	noTest	noTest	noTest	noTest	noTest	noTest	noTest	noTest	noTest	noTest	noTest	noTest	noTest	noTest	noTest	noTest	no	no	no	no	no	no	152	2-460(+)	_	_	_	_	_	_	_	_	_	_	_	_	_	_
comp10225_c0_seq3	2	7	3	21	1.87	4.33	1.24	8.89	0.585507	0.800221	-1.21133	0.366588	1	-1.03782	0.0114318	0.0813286	-2.84184	1	1	-0.592698	0.191276	0.48853	-1.80403	0.11546	0.300744	-2.24915	no	no	no	no	no	no	126	2-379(+)	_	_	_	gi|390598293|gb|EIN07691.1|	hypothetical protein PUNSTDRAFT_53086 [Punctularia strigosozonata HHB-11173 SS5]	0.67	_	_	_	_	_	_	_	_
comp10225_c0_seq4	0	0	0	0	0	0	0	0	noTest	noTest	noTest	noTest	noTest	noTest	noTest	noTest	noTest	noTest	noTest	noTest	noTest	noTest	noTest	noTest	noTest	noTest	no	no	no	no	no	no	400	*	_	_	_	_	_	_	_	_	_	_	_	_	_	_
comp10227_c0_seq1	6	6	11	5	4.53	2.99	3.68	1.71	0.822492	0.952298	0.599366	0.63315	1	0.806149	0.352672	0.701555	1.10571	0.854437	0.951321	-0.299805	1	1	0.29956	0.251568	0.497083	1.40551	no	no	no	no	no	no	564	*	_	_	_	_	_	_	_	_	_	_	_	_	_	_
comp10228_c0_seq1	8	6	31	24	4.29	2.12	7.36	5.82	0.438083	0.676412	1.01691	0.174456	0.761227	-1.45695	0.679362	0.932685	0.338687	0.524474	0.689323	0.778728	0.0781883	0.29399	1.79564	0.717697	0.912185	-0.440042	no	no	no	no	no	no	264	2-796(+)	_	_	_	gi|392569288|gb|EIW62461.1|	hypothetical protein TRAVEDRAFT_42821 [Trametes versicolor FP-101664 SS1]	0.47	_	_	_	_	_	_	_	_
comp10229_c0_seq1	2	4	5	4	1.77	2.34	1.96	1.61	1	1	-0.402759	0.769726	1	0.539448	1	1	0.283793	1	1	0.147104	1	1	-0.255655	1	1	0.136689	no	no	no	no	no	no	480	*	_	_	_	_	_	_	_	_	_	_	_	_	_	_
comp1022_c0_seq1	147.83	422.33	656.67	551.51	33.32	62.9	65.57	56.29	0.18201	0.386785	-0.916672	0.772089	1	0.160181	0.754657	0.966613	0.220157	0.182955	0.328085	0.976647	1	1	0.0599759	0.285399	0.528743	-0.75649	no	no	no	no	no	no	291	1016-1891(+)	_	_	_	gi|170097115|ref|XP_001879777.1|	predicted protein [Laccaria bicolor S238N-H82]	0.91	_	_	_	_	_	_	_	_
comp1022_c0_seq2	193.88	121.21	501.89	105.08	52.39	21.64	60.08	12.86	0.0624768	0.185715	1.27559	0.261408	0.918461	0.75081	0.00160756	0.0190871	2.22399	0.861673	0.957411	0.197593	0.0391601	0.188317	1.47318	0.00338735	0.0238685	2.0264	no	no	yes	no	no	yes	186	1016-1576(+)	_	_	_	gi|170097115|ref|XP_001879777.1|	predicted protein [Laccaria bicolor S238N-H82]	0.9	_	_	_	_	_	_	_	_
comp1022_c0_seq3	22.29	66.46	271.44	120.41	22.43	44.18	120.98	54.85	0.218309	0.433369	-0.977964	0.691736	1	-0.312098	0.098796	0.334321	1.14121	0.0017255	0.00944934	2.43127	0.0451577	0.207577	1.4533	0.0956848	0.263219	-1.29006	no	no	no	yes	no	no	423	*	_	_	_	gi|170097113|ref|XP_001879776.1|	predicted protein [Laccaria bicolor S238N-H82]	0.95	_	_	_	_	_	_	_	_
comp10231_c0_seq1	4	30	12	20	1.56	7.72	2.07	3.53	0.019615	0.087963	-2.30705	0.159401	0.724561	1.12893	0.445397	0.773231	-0.770037	0.840166	0.940498	0.408085	0.0202026	0.122024	-1.89897	0.26675	0.511176	-1.17812	no	no	no	no	no	no	364	1-1092(-)	_	_	_	gi|392596543|gb|EIW85866.1|	hypothetical protein CONPUDRAFT_118852, partial [Coniophora puteana RWD-64-598 SS2]	0.86	GO:0005622;GO:0008270;GO:0003676	5306.JGI66431	.	0.9851	COG5048	KOG1721	_	_
comp10232_c0_seq1	7	12	20	22	2.98	3.38	3.77	4.24	1	1	-0.181711	0.832809	1	-0.327041	0.931075	1	-0.1695	0.89207	0.979286	0.339252	1	1	0.157541	0.701513	0.904038	-0.508752	no	no	no	no	no	no	151	316-768(-)	_	_	_	_	_	_	_	_	_	_	_	_	_	_
comp10232_c0_seq2	0	4	4.35	3.33	0	1.3	0.95	0.74	noTest	noTest	noTest	0.769726	1	0.812914	1	1	0.360402	noTest	noTest	noTest	0.769726	0.966648	-0.452512	noTest	noTest	noTest	no	no	no	no	no	no	862	*	_	_	_	_	_	_	_	_	_	_	_	_	_	_
comp10232_c0_seq3	0	0	0	0	0	0	0	0	noTest	noTest	noTest	noTest	noTest	noTest	noTest	noTest	noTest	noTest	noTest	noTest	noTest	noTest	noTest	noTest	noTest	noTest	no	no	no	no	no	no	831	*	_	_	_	_	_	_	_	_	_	_	_	_	_	_
comp10232_c0_seq4	3	0	4.65	17.67	1.6	0	1.1	4.26	noTest	noTest	noTest	0.00140897	0.0348554	-2.09085	0.078524	0.294608	-1.95335	0.769726	0.888748	-0.540568	noTest	noTest	noTest	0.283653	0.528743	-1.41278	no	yes	no	no	no	no	800	*	_	_	_	_	_	_	_	_	_	_	_	_	_	_
comp10232_c0_seq5	0	0	0	0	0	0	0	0	noTest	noTest	noTest	noTest	noTest	noTest	noTest	noTest	noTest	noTest	noTest	noTest	noTest	noTest	noTest	noTest	noTest	noTest	no	no	no	no	no	no	769	*	_	_	_	_	_	_	_	_	_	_	_	_	_	_
comp10232_c0_seq6	3	2	1	2	3.32	1.46	0.49	1	0.726708	0.894462	1.18521	noTest	noTest	noTest	noTest	noTest	noTest	noTest	noTest	noTest	noTest	noTest	noTest	0.430642	0.685231	1.73118	no	no	no	no	no	no	122	3-368(+)	_	_	_	_	_	_	_	_	_	_	_	_	_	_
comp10233_c0_seq1	4	31	40	28	0.99	5.07	4.39	3.14	0.019615	0.087963	-2.35649	0.37428	1	0.691221	0.561338	0.859663	0.483456	0.0380057	0.0988698	2.14872	0.741364	0.959385	-0.207765	0.14853	0.356793	-1.66526	no	no	no	no	no	no	488	179-1642(-)	_	_	_	gi|302690075|ref|XP_003034717.1|	hypothetical protein SCHCODRAFT_233803 [Schizophyllum commune H4-8]	0.49	_	_	_	_	_	_	_	_
comp10235_c0_seq1	2.56	0	0	0	1.6	0	0	0	noTest	noTest	noTest	noTest	noTest	noTest	noTest	noTest	noTest	noTest	noTest	noTest	noTest	noTest	noTest	noTest	noTest	noTest	no	no	no	no	no	no	683	*	_	_	_	_	_	_	_	_	_	_	_	_	_	_
comp10235_c0_seq2	3.44	1	2	3	2.38	0.46	0.61	0.94	noTest	noTest	noTest	noTest	noTest	noTest	1	1	-0.623852	0.282609	0.446617	-1.96408	noTest	noTest	noTest	0.521739	0.7621	1.34023	no	no	no	no	no	no	615	*	_	_	_	_	_	_	_	_	_	_	_	_	_	_
comp10235_c0_seq3	3	6	6	5	2.84	3.75	2.51	2.14	1	1	-0.401	0.63315	1	0.80928	1	1	0.230077	1	1	-0.178204	0.822492	0.99024	-0.579203	1	1	0.40828	no	no	no	no	no	no	450	*	_	_	_	_	_	_	_	_	_	_	_	_	_	_
comp10236_c0_seq1	7	5	5	17	5.89	2.78	1.86	6.47	0.497906	0.731136	1.08318	0.26675	0.918461	-1.21868	0.0967864	0.329192	-1.79846	0.189984	0.333998	-1.66297	0.7999	0.978374	-0.579782	1	1	-0.135498	no	no	no	no	no	no	61	87-269(-)	_	_	_	_	_	_	_	_	_	_	_	_	_	_
comp10239_c0_seq1	0	0	1	1.12	0	0	0.43	0.49	noTest	noTest	noTest	noTest	noTest	noTest	noTest	noTest	noTest	noTest	noTest	noTest	noTest	noTest	noTest	noTest	noTest	noTest	no	no	no	no	no	no	440	*	_	_	_	_	_	_	_	_	_	_	_	_	_	_
comp10239_c0_seq2	0	1	0	6.88	0	0.7	0	3.28	noTest	noTest	noTest	0.186957	0.771033	-2.22827	0.0347826	0.172658	-1.7137	noTest	noTest	noTest	noTest	noTest	noTest	0.0942029	0.260056	-1.7137	no	no	no	no	no	no	134	3-404(-)	_	_	_	_	_	_	_	_	_	_	_	_	_	_
comp1023_c0_seq1	699	1148	2815	1606	75.47	81.89	134.63	78.5	0.871519	0.985476	-0.117784	0.88491	1	0.0609946	0.245909	0.585156	0.778235	0.25158	0.414402	0.835025	0.318831	0.649255	0.717241	0.979747	1	-0.0567894	no	no	no	no	no	no	634	1-1902(+)	_	_	_	gi|170089103|ref|XP_001875774.1|	predicted protein [Laccaria bicolor S238N-H82]	0.72	_	_	_	_	_	_	_	_
comp10240_c0_seq1	15	12	18	23	5.1	2.7	2.71	3.54	0.394949	0.635505	0.917538	0.7571	1	-0.39079	0.723661	0.948511	-0.385457	0.248713	0.411384	-0.912204	1	1	0.00533344	0.562502	0.798912	0.526748	no	no	no	no	no	no	185	177-731(+)	_	_	_	gi|336369478|gb|EGN97819.1|	hypothetical protein SERLA73DRAFT_182567 [Serpula lacrymans var. lacrymans S7.3]	0.69	_	_	_	_	_	_	_	_
comp10241_c0_seq1	14	18	12	9	5.32	4.52	2.02	1.55	0.913871	1	0.235103	0.0880012	0.546171	1.54405	0.763627	0.966613	0.382087	0.104627	0.21518	-1.39707	0.171886	0.4739	-1.16197	0.0520938	0.176082	1.77916	no	no	no	no	no	no	1119	*	_	_	_	_	_	_	_	_	_	_	_	_	_	_
comp10241_c0_seq2	20	6	11	10	13.1	2.6	3.19	2.96	0.0237107	0.0964802	2.33298	1	1	-0.187086	1	1	0.107959	0.0142253	0.0468173	-2.03794	1	1	0.295045	0.0168101	0.0781553	2.1459	no	no	no	yes	no	no	650	*	_	_	_	_	_	_	_	_	_	_	_	_	_	_
comp10241_c0_seq3	1	1	0	3	0.89	0.59	0	1.21	noTest	noTest	noTest	noTest	noTest	noTest	noTest	noTest	noTest	noTest	noTest	noTest	noTest	noTest	noTest	noTest	noTest	noTest	no	no	no	no	no	no	477	*	_	_	_	_	_	_	_	_	_	_	_	_	_	_
comp10241_c0_seq4	1	1	2	4	0.91	0.6	0.81	1.65	noTest	noTest	noTest	0.658385	1	-1.45943	0.726708	0.948511	-1.02647	noTest	noTest	noTest	noTest	noTest	noTest	1	1	-0.858528	no	no	no	no	no	no	466	*	_	_	_	_	_	_	_	_	_	_	_	_	_	_
comp10243_c0_seq1	54	0	0	0	25.23	0	0	0	5.9e-08	2.74e-06	4.65707	noTest	noTest	noTest	noTest	noTest	noTest	1.07e-08	3.17e-07	-4.65707	noTest	noTest	noTest	1.31916e-08	7.51772e-07	4.65707	yes	no	no	yes	no	yes	273	3-821(+)	_	_	_	gi|170103232|ref|XP_001882831.1|	predicted protein [Laccaria bicolor S238N-H82]	0.69	_	_	_	_	_	_	_	_
comp10244_c0_seq1	3	6	4	7	1.5	1.99	0.89	1.59	1	1	-0.407806	1	1	0.323742	0.63315	0.903699	-0.83715	0.726708	0.85961	-0.753085	0.442579	0.761929	-1.16089	1	1	-0.0840643	no	no	no	no	no	no	282	2-850(+)	_	_	_	gi|390604329|gb|EIN13720.1|	polysaccharide lyase family 8 protein [Punctularia strigosozonata HHB-11173 SS5]	0.75	GO:0016829	_	_	_	_	_	_	_
comp10244_c0_seq2	5.23	3.82	2	9.83	2.78	1.34	0.47	2.36	0.585507	0.800221	1.05285	0.670342	1	-0.816554	0.0999758	0.335475	-2.32805	0.12496	0.247783	-2.56435	0.282609	0.603385	-1.5115	0.840166	0.983472	0.236298	no	no	no	no	no	no	246	1-738(+)	_	_	_	gi|336378863|gb|EGO20020.1|	polysaccharide lyase family 8 protein [Serpula lacrymans var. lacrymans S7.9]	0.67	GO:0003824	_	_	_	_	_	_	_
comp10244_c0_seq3	2.77	5.18	1	9.17	2.98	3.69	0.48	4.47	1	1	-0.308308	0.840166	1	-0.276654	0.0577711	0.236027	-3.21917	noTest	noTest	noTest	0.186957	0.487663	-2.94251	0.7999	0.959729	-0.584963	no	no	no	no	no	no	110	3-332(+)	_	_	_	gi|395328289|gb|EJF60682.1|	polysaccharide lyase family 8 protein [Dichomitus squalens LYAD-421 SS1]	0.6	_	_	_	_	_	_	_	_
comp10244_c0_seq4	1	2	1	6	1.18	1.55	0.52	3.19	noTest	noTest	noTest	0.769726	1	-1.04129	0.186957	0.498337	-2.61697	noTest	noTest	noTest	noTest	noTest	noTest	0.726708	0.912185	-1.43477	no	no	no	no	no	no	120	2-364(+)	_	_	_	gi|170083969|ref|XP_001873208.1|	polysaccharide lyase family 8 protein [Laccaria bicolor S238N-H82]	0.82	GO:0016837;GO:0030246;GO:0005975;GO:0005576	_	_	_	_	_	_	_
comp10245_c0_seq1	2	10	10	4	1.12	3.69	2.47	1.01	0.333681	0.570796	-1.72012	0.109379	0.597014	1.86927	0.305221	0.649004	1.29016	0.442579	0.612428	1.14101	0.63922	0.908555	-0.57911	1	1	0.149143	no	no	no	no	no	no	253	2-763(+)	_	_	_	_	_	_	_	_	_	_	_	_	_	_
comp10246_c0_seq1	0	2	0	0	0	1.19	0	0	noTest	noTest	noTest	noTest	noTest	noTest	noTest	noTest	noTest	noTest	noTest	noTest	noTest	noTest	noTest	noTest	noTest	noTest	no	no	no	no	no	no	474	*	_	_	_	_	_	_	_	_	_	_	_	_	_	_
comp10246_c0_seq2	0	0	4	2	0	0	1.69	0.87	noTest	noTest	noTest	noTest	noTest	noTest	0.726708	0.948511	0.957936	noTest	noTest	noTest	noTest	noTest	noTest	noTest	noTest	noTest	no	no	no	no	no	no	445	*	_	_	_	_	_	_	_	_	_	_	_	_	_	_
comp10247_c0_seq1	21	17	17	30	6.96	3.72	2.49	4.5	0.315146	0.551008	0.903785	0.809946	1	-0.274622	0.339352	0.687527	-0.853779	0.064661	0.149311	-1.48294	0.467852	0.786559	-0.579157	0.459963	0.709993	0.629162	no	no	no	no	no	no	179	602-1138(+)	_	_	_	gi|170086015|ref|XP_001874231.1|	predicted protein [Laccaria bicolor S238N-H82]	0.6	_	_	_	_	_	_	_	_
comp10247_c0_seq2	1	5	0	3	0.58	1.9	0	0.78	0.430642	0.672587	-1.71187	0.372947	1	1.28445	noTest	noTest	noTest	noTest	noTest	noTest	0.0565217	0.233624	-0.925999	noTest	noTest	noTest	no	no	no	no	no	no	92	464-742(+)	_	_	_	_	_	_	_	_	_	_	_	_	_	_
comp10248_c0_seq1	3.14	8.33	7	11.27	1.36	2.39	1.34	2.21	0.63315	0.839375	-0.813404	1	1	0.112964	0.612094	0.891075	-0.721813	1	1	-0.0213737	0.438083	0.761929	-0.834778	0.670342	0.880738	-0.70044	no	no	no	no	no	no	982	*	_	_	_	_	_	_	_	_	_	_	_	_	_	_
comp10248_c0_seq2	3.86	5.67	0	6.73	1.79	1.74	0	1.41	1	1	0.0408723	0.822492	1	0.303392	0.0347826	0.172658	-0.495695	noTest	noTest	noTest	0.0347826	0.172019	-0.799087	0.7999	0.959729	0.344264	no	no	no	no	no	no	98	159-452(-)	_	_	_	_	_	_	_	_	_	_	_	_	_	_
comp10248_c0_seq3	0	4	0	0	0	3.17	0	0	noTest	noTest	noTest	noTest	noTest	noTest	noTest	noTest	noTest	noTest	noTest	noTest	noTest	noTest	noTest	noTest	noTest	noTest	no	no	no	no	no	no	82	2-247(+)	_	_	_	_	_	_	_	_	_	_	_	_	_	_
comp1024_c0_seq1	196	174	603	321	135.64	79.55	184.85	100.57	0.252979	0.477963	0.769849	0.655214	1	-0.338266	0.195129	0.506001	0.878155	0.583715	0.744839	0.446572	0.0862574	0.310981	1.21642	0.487022	0.73756	0.431583	no	no	no	no	no	no	615	*	_	_	_	gi|299740836|ref|XP_002910376.1|	hypothetical protein CC1G_15283 [Coprinopsis cinerea okayama7#130]	0.78	_	_	_	_	_	_	_	_
comp10250_c0_seq1	3	8.14	15	11.42	1.68	3.02	3.73	2.9	0.63315	0.839375	-0.846087	1	1	0.0584956	0.804303	0.983916	0.363123	0.438083	0.611335	1.15071	0.884696	1	0.304627	0.670342	0.880738	-0.787592	no	no	no	no	no	no	253	1-762(+)	_	_	_	_	_	_	_	_	_	_	_	_	_	_
comp10250_c0_seq2	0	1.86	0	1.58	0	1.03	0	0.6	noTest	noTest	noTest	noTest	noTest	noTest	noTest	noTest	noTest	noTest	noTest	noTest	noTest	noTest	noTest	noTest	noTest	noTest	no	no	no	no	no	no	170	1-513(+)	_	_	_	_	_	_	_	_	_	_	_	_	_	_
comp10251_c0_seq1	9	21	28.59	37.93	2.3	3.54	3.23	4.38	0.545468	0.767488	-0.622115	0.789628	1	-0.307182	0.561338	0.859663	-0.439397	0.672306	0.821533	0.4899	0.87929	1	-0.132215	0.351957	0.609558	-0.929297	no	no	no	no	no	no	208	586-1209(-)	_	_	_	_	_	_	_	_	_	_	_	_	_	_
comp10251_c0_seq2	0	1	3.41	1.07	0	0.71	1.62	0.52	noTest	noTest	noTest	noTest	noTest	noTest	noTest	noTest	noTest	noTest	noTest	noTest	noTest	noTest	noTest	noTest	noTest	noTest	no	no	no	no	no	no	396	*	_	_	_	_	_	_	_	_	_	_	_	_	_	_
comp10252_c0_seq1	0	10	5	7	0	3.44	1.15	1.65	0.0219002	0.0910965	-1.78241	0.394643	1	1.05994	0.822492	0.992459	-0.520832	0.285714	0.446617	0.201634	0.187026	0.487663	-1.58077	0.0942029	0.260056	-0.722466	no	no	no	no	no	no	271	3-815(-)	_	_	_	gi|392596562|gb|EIW85884.1|	hypothetical protein CONPUDRAFT_113973 [Coniophora puteana RWD-64-598 SS2]	0.7	_	_	_	_	_	_	_	_
comp10252_c0_seq2	6	0	0	0	3.51	0	0	0	0.0347826	0.124751	1.81147	noTest	noTest	noTest	noTest	noTest	noTest	0.0219002	0.0650913	-1.81147	noTest	noTest	noTest	0.0219002	0.0926284	1.81147	no	no	no	no	no	no	241	3-725(-)	_	_	_	gi|392596562|gb|EIW85884.1|	hypothetical protein CONPUDRAFT_113973 [Coniophora puteana RWD-64-598 SS2]	0.7	_	_	_	_	_	_	_	_
comp10252_c0_seq3	5	0	2	0	4.24	0	0.75	0	0.0565217	0.172893	2.08406	noTest	noTest	noTest	noTest	noTest	noTest	0.12496	0.247783	-2.4991	noTest	noTest	noTest	0.0347826	0.12744	2.08406	no	no	no	no	no	no	167	2-502(-)	_	_	_	_	_	_	_	_	_	_	_	_	_	_
comp10252_c0_seq4	12	2	5	1	10.34	1.14	1.91	0.39	0.0102151	0.0535328	3.18113	noTest	noTest	noTest	0.282609	0.622091	2.29203	0.0297218	0.0836356	-2.43659	1	1	0.744539	0.000726851	0.00715661	4.72862	no	no	no	no	no	yes	164	3-494(-)	_	_	_	_	_	_	_	_	_	_	_	_	_	_
comp10253_c0_seq1	0	13	1	0	0	5.21	0.27	0	0.00614931	0.0359025	-2.38128	0.00140897	0.0348554	2.38128	noTest	noTest	noTest	noTest	noTest	noTest	0.00547934	0.0469447	-4.27025	noTest	noTest	noTest	yes	yes	no	no	yes	no	233	1-702(+)	_	_	_	gi|403420490|emb|CCM07190.1|	predicted protein [Fibroporia radiculosa]	0.78	GO:0009055;GO:0016705;GO:0020037;GO:0005506;GO:0006118;GO:0004497;GO:0055114	_	_	_	_	_	_	_
comp10253_c0_seq2	5	0	0	5	3.1	0	0	1.4	0.0565217	0.172893	1.63227	0.161491	0.724561	-0.485427	0.0942029	0.322785	-0.485427	0.0347826	0.091729	-1.63227	noTest	noTest	noTest	0.442579	0.689903	1.14684	no	no	no	no	no	no	229	1-690(+)	_	_	_	gi|242211241|ref|XP_002471460.1|	predicted protein [Postia placenta Mad-698-R]	0.81	GO:0009055;GO:0016705;GO:0020037;GO:0005506;GO:0006118;GO:0004497;GO:0055114	_	_	_	_	_	_	_
comp10254_c0_seq1	0	2	3	5	0	1.23	1.24	2.11	noTest	noTest	noTest	1	1	-0.778585	0.769726	0.966613	-0.766903	noTest	noTest	noTest	1	1	0.0116818	0.285714	0.528743	-1.07724	no	no	no	no	no	no	116	108-458(+)	_	_	_	_	_	_	_	_	_	_	_	_	_	_
comp10255_c0_seq1	0	0	10.93	15.8	0	0	2.39	3.52	noTest	noTest	noTest	0.00286389	0.0586106	-1.81558	0.619281	0.896446	-0.558565	0.0347826	0.091729	1.25701	0.0140787	0.0922482	1.25701	0.00614931	0.0363813	-1.81558	no	no	no	no	no	no	251	1-753(+)	_	_	_	gi|242205792|ref|XP_002468753.1|	predicted protein [Postia placenta Mad-698-R]	0.5	_	_	_	_	_	_	_	_
comp10255_c0_seq2	4	4	3.59	7.2	2.29	1.52	0.91	1.87	0.769726	0.919186	0.591276	1	1	-0.298967	0.63315	0.903699	-1.0391	0.372947	0.543823	-1.33141	0.769726	0.966648	-0.740133	1	1	0.292309	no	no	no	no	no	no	210	2-631(+)	_	_	_	gi|242205792|ref|XP_002468753.1|	predicted protein [Postia placenta Mad-698-R]	0.5	_	_	_	_	_	_	_	_
comp10255_c0_seq3	0	5	6	10	0	2.08	1.68	2.85	0.161491	0.353116	-1.05658	0.840166	1	-0.454378	0.580436	0.87179	-0.762501	0.161491	0.295912	0.748461	1	1	-0.308122	0.0347826	0.12744	-1.51096	no	no	no	no	no	no	224	2-676(+)	_	_	_	gi|170095453|ref|XP_001878947.1|	predicted protein [Laccaria bicolor S238N-H82]	0.48	_	_	_	_	_	_	_	_
comp10255_c0_seq4	0	1	5	2	0	0.54	1.82	0.75	noTest	noTest	noTest	noTest	noTest	noTest	0.521739	0.827586	1.27898	0.285714	0.446617	0.863938	0.430642	0.760195	1.75291	noTest	noTest	noTest	no	no	no	no	no	no	87	180-440(-)	_	_	_	_	_	_	_	_	_	_	_	_	_	_
comp10255_c0_seq5	0	0	2.49	0	0	0	0.92	0	noTest	noTest	noTest	noTest	noTest	noTest	noTest	noTest	noTest	noTest	noTest	noTest	noTest	noTest	noTest	noTest	noTest	noTest	no	no	no	no	no	no	171	1-516(+)	_	_	_	gi|403416871|emb|CCM03571.1|	predicted protein [Fibroporia radiculosa]	0.64	_	_	_	_	_	_	_	_
comp10255_c0_seq6	2	3	2.51	7	2.18	2.16	1.21	3.45	1	1	0.0132968	0.7999	1	-0.675565	0.266667	0.608532	-1.51159	noTest	noTest	noTest	0.726708	0.94759	-0.836024	0.769726	0.937969	-0.662268	no	no	no	no	no	no	130	2-394(+)	_	_	_	gi|403416871|emb|CCM03571.1|	predicted protein [Fibroporia radiculosa]	0.64	_	_	_	_	_	_	_	_
comp10255_c0_seq7	2	0	0.48	0	2.2	0	0.23	0	noTest	noTest	noTest	noTest	noTest	noTest	noTest	noTest	noTest	noTest	noTest	noTest	noTest	noTest	noTest	noTest	noTest	noTest	no	no	no	no	no	no	387	*	_	_	_	_	_	_	_	_	_	_	_	_	_	_
comp10256_c0_seq1	30	45	13	22	8.75	8.67	1.68	2.9	1	1	0.013251	0.0418372	0.353627	1.57998	0.416921	0.763715	-0.787592	0.00457449	0.0199488	-2.38082	0.00358183	0.0340438	-2.36757	0.0448413	0.15598	1.59323	no	no	no	yes	yes	no	412	136-1371(-)	_	_	_	gi|170096979|ref|XP_001879709.1|	predicted protein [Laccaria bicolor S238N-H82]	0.51	_	_	_	_	_	_	_	_
comp10257_c0_seq1	0	5	8	6.42	0	2.34	2.51	2.06	0.161491	0.353116	-1.22651	1	1	0.183864	1	1	0.285043	0.0942029	0.198662	1.32769	1	1	0.101179	0.161491	0.371341	-1.04264	no	no	no	no	no	no	138	1-414(+)	_	_	_	gi|170088771|ref|XP_001875608.1|	hypothetical RTA1-like protein [Laccaria bicolor S238N-H82]	0.8	GO:0006950;GO:0016021	_	_	_	_	_	_	_
comp10257_c0_seq2	3	0	0	8.58	2.19	0	0	2.83	noTest	noTest	noTest	0.0347826	0.311137	-1.5008	0.0140787	0.092796	-1.5008	noTest	noTest	noTest	noTest	noTest	noTest	1	1	-0.369871	no	no	no	no	no	no	132	2-397(+)	_	_	_	gi|170088771|ref|XP_001875608.1|	hypothetical RTA1-like protein [Laccaria bicolor S238N-H82]	0.8	GO:0006950;GO:0016021	_	_	_	_	_	_	_
comp1025_c0_seq1	146.76	215.87	15	148.7	63.35	61.56	2.87	29.06	0.951868	1	0.0413514	0.100214	0.565329	1.08296	2.84e-05	0.000783708	-3.33991	5.25e-08	1.29e-06	-4.46422	3.61531e-08	2.42117e-06	-4.42287	0.0909522	0.260056	1.12431	no	no	yes	yes	yes	no	244	253-987(+)	_	_	_	gi|170117563|ref|XP_001889968.1|	aldehyde dehydrogenase [Laccaria bicolor S238N-H82]	0.89	GO:0019852;GO:0046486;GO:0006096;GO:0055114;GO:0006574;GO:0006525;GO:0019482;GO:0006631;GO:0004029;GO:0006094;GO:0006547;GO:0006560;GO:0019260;GO:0006552;GO:0006554;GO:0006568;GO:0046251;GO:0006550;GO:0006699	_	_	_	_	_	_	K00128
comp1025_c0_seq2	353.46	236.28	21.27	174.55	195.87	86.51	5.22	43.79	0.078434	0.220991	1.17896	0.132212	0.655985	0.982265	6.55e-05	0.00151336	-3.06848	1.73e-10	8.16e-09	-5.2297	1.80031e-07	9.63649e-06	-4.05075	0.00157709	0.0133077	2.16122	no	no	yes	yes	yes	yes	198	2-595(+)	_	_	_	gi|325146388|gb|ADY86395.1|	aldehyde dehydrogenase [Tricholoma vaccinum]	0.86	GO:0019852;GO:0046486;GO:0006096;GO:0055114;GO:0006574;GO:0006525;GO:0019482;GO:0006631;GO:0006068;GO:0004029;GO:0006094;GO:0006547;GO:0006560;GO:0019260;GO:0006552;GO:0006554;GO:0006568;GO:0046251;GO:0006550;GO:0006699	_	_	_	_	_	_	K00128
comp1025_c0_seq3	488.66	268.05	28.73	234.5	330.11	119.64	8.6	71.72	0.0296531	0.114855	1.46425	0.255266	0.907811	0.738252	4.35e-05	0.00109964	-3.05997	8.33e-11	4.24e-09	-5.26247	5.46083e-07	2.44937e-05	-3.79822	0.00124787	0.0113396	2.2025	no	no	yes	yes	yes	yes	152	2-457(+)	_	_	_	gi|325146388|gb|ADY86395.1|	aldehyde dehydrogenase [Tricholoma vaccinum]	0.87	GO:0019852;GO:0046486;GO:0006096;GO:0055114;GO:0006574;GO:0006525;GO:0019482;GO:0006631;GO:0006068;GO:0004029;GO:0006094;GO:0006547;GO:0006560;GO:0019260;GO:0006552;GO:0006554;GO:0006568;GO:0046251;GO:0006550;GO:0006699	_	_	_	_	_	_	K00128
comp1025_c0_seq4	96.24	107.13	2	78.3	89.82	66.06	0.83	33.09	0.52357	0.751336	0.44326	0.143445	0.693299	0.997382	5.82e-07	3.06e-05	-5.31714	5.92e-11	3.13e-09	-6.75778	1.42851e-09	1.63464e-07	-6.31452	0.0358897	0.130759	1.44064	no	no	yes	yes	yes	no	152	1-459(+)	_	_	_	gi|170117563|ref|XP_001889968.1|	aldehyde dehydrogenase [Laccaria bicolor S238N-H82]	0.94	GO:0019852;GO:0006561;GO:0046486;GO:0006096;GO:0055114;GO:0006574;GO:0006525;GO:0019482;GO:0006631;GO:0003842;GO:0004029;GO:0006094;GO:0006547;GO:0019260;GO:0006552;GO:0006554;GO:0006568;GO:0046251;GO:0006550;GO:0006699	_	_	_	_	_	_	K00128
comp1025_c0_seq5	63.88	38.68	0	29.95	70.07	28.03	0	14.87	0.0743469	0.211754	1.32183	0.217703	0.83812	0.914567	2.25e-05	0.00065275	-3.89433	2.48e-09	8.64e-08	-6.13072	8.75702e-07	3.6834e-05	-4.8089	0.00271102	0.0203967	2.23639	no	no	yes	yes	yes	yes	129	2-391(+)	_	_	_	gi|325146388|gb|ADY86395.1|	aldehyde dehydrogenase [Tricholoma vaccinum]	0.88	GO:0019852;GO:0046486;GO:0006096;GO:0055114;GO:0006574;GO:0006525;GO:0019482;GO:0006631;GO:0004029;GO:0006094;GO:0006547;GO:0006560;GO:0019260;GO:0006552;GO:0006554;GO:0006568;GO:0046251;GO:0006550;GO:0006699	_	_	_	_	_	_	K00128
comp10261_c0_seq1	1	3	3	11	0.65	1.29	0.87	3.25	noTest	noTest	noTest	0.390133	1	-1.33307	0.143889	0.42694	-1.90135	noTest	noTest	noTest	0.726708	0.94759	-0.568284	0.191276	0.40865	-2.32193	no	no	no	no	no	no	123	283-651(-)	_	_	_	_	_	_	_	_	_	_	_	_	_	_
comp10262_c0_seq1	0	7.8	10	28	0	1.38	1.18	3.39	0.0347826	0.124751	-0.464668	0.195166	0.78158	-1.29662	0.0972207	0.329996	-1.5225	0.0347826	0.091729	0.238787	0.866239	1	-0.225881	0.00229484	0.0175465	-1.76129	no	no	no	no	no	no	307	2-922(-)	_	_	_	gi|141493223|gb|ABL98208.2|	serine protease [Hypsizygus marmoreus]	0.95	GO:0004252;GO:0006508;GO:0042802;GO:0043086	_	_	_	_	_	_	_
comp10262_c0_seq2	12	10.2	0	0	3.31	1.86	0	0	0.395441	0.635505	0.831529	0.00416566	0.077017	0.895303	noTest	noTest	noTest	0.000726851	0.0046309	-1.72683	0.00416566	0.0372309	-0.895303	0.000726851	0.00715661	1.72683	no	no	no	no	no	no	307	2-922(-)	_	_	_	gi|141493223|gb|ABL98208.2|	serine protease [Hypsizygus marmoreus]	0.95	GO:0004252;GO:0006508;GO:0042802;GO:0043086	_	_	_	_	_	_	_
comp10264_c0_seq1	1	5	50	25	0.43	1.43	9.61	4.91	0.430642	0.672587	-1.73361	0.0694193	0.475411	-1.77971	0.2141	0.537752	0.968813	0.000977184	0.00596944	4.48213	0.00463965	0.0409261	2.74852	0.0127669	0.0652795	-3.51331	no	no	no	yes	yes	no	326	2-982(+)	_	_	_	_	_	_	_	_	_	_	_	_	_	_
comp10266_c0_seq1	2	6	4	8	2.01	3.98	1.78	3.64	0.769726	0.919186	-0.985573	1	1	0.12883	0.497906	0.820145	-1.03206	1	1	-0.175318	0.442579	0.761929	-1.16089	0.769726	0.937969	-0.856743	no	no	no	no	no	no	141	1-423(-)	_	_	_	_	_	_	_	_	_	_	_	_	_	_
comp10267_c0_seq1	25.27	0	0	0	6.15	0	0	0	2.25e-05	0.000397875	2.62059	noTest	noTest	noTest	noTest	noTest	noTest	5.19e-06	7.22e-05	-2.62059	noTest	noTest	noTest	6.31674e-06	0.000140023	2.62059	yes	no	no	yes	no	yes	280	910-1749(-)	_	_	_	gi|238608587|ref|XP_002397272.1|	hypothetical protein MPER_02334 [Moniliophthora perniciosa FA553]	0.79	GO:0003964;GO:0003723;GO:0006278	_	_	_	_	_	_	_
comp10267_c0_seq2	40.73	0	0	0	10.03	0	0	0	6.35e-07	2.04e-05	3.32625	noTest	noTest	noTest	noTest	noTest	noTest	1.28e-07	2.82e-06	-3.32625	noTest	noTest	noTest	1.46828e-07	5.77221e-06	3.32625	yes	no	no	yes	no	yes	203	910-1518(-)	_	_	_	gi|389742904|gb|EIM84090.1|	hypothetical protein STEHIDRAFT_36193, partial [Stereum hirsutum FP-91666 SS1]	0.88	_	_	_	_	_	_	_	_
comp10268_c0_seq1	5	8	9	5	4.41	4.66	3.51	1.99	1	1	-0.0795513	0.305221	0.954804	1.22756	0.542974	0.844234	0.818703	0.840166	0.940498	-0.329308	0.725047	0.94759	-0.408859	0.442579	0.689903	1.14801	no	no	no	no	no	no	80	243-482(-)	_	_	_	_	_	_	_	_	_	_	_	_	_	_
comp10269_c0_seq1	1	3	2	1	0.84	1.67	0.75	0.38	noTest	noTest	noTest	noTest	noTest	noTest	noTest	noTest	noTest	noTest	noTest	noTest	0.726708	0.94759	-1.15489	noTest	noTest	noTest	no	no	no	no	no	no	93	3-281(-)	_	_	_	_	_	_	_	_	_	_	_	_	_	_
comp1026_c0_seq1	29.89	18.55	51.01	18.68	10.99	4.5	8.3	3.11	0.117629	0.288947	1.28819	0.508053	1	0.53301	0.0784686	0.294608	1.4162	0.547186	0.710645	-0.405008	0.299162	0.624966	0.883186	0.0251215	0.103613	1.8212	no	no	no	no	no	no	117	666-1016(+)	_	_	_	gi|170084015|ref|XP_001873231.1|	predicted protein [Laccaria bicolor S238N-H82]	0.76	_	_	_	_	_	_	_	_
comp1026_c0_seq2	1.97	17.75	11.78	12.71	0.76	4.52	2.01	2.22	0.0493358	0.163671	-2.57225	0.25882	0.913813	1.02576	1	1	-0.143364	0.333681	0.503332	1.40312	0.171886	0.4739	-1.16913	0.251568	0.497083	-1.54649	no	no	no	no	no	no	117	611-961(+)	_	_	_	gi|170084015|ref|XP_001873231.1|	predicted protein [Laccaria bicolor S238N-H82]	0.76	_	_	_	_	_	_	_	_
comp1026_c0_seq3	207	369	975	742	93.22	109.8	194.52	151.29	0.742291	0.908086	-0.236167	0.519288	1	-0.462439	0.598149	0.880951	0.362602	0.142196	0.274146	1.06121	0.251325	0.580258	0.82504	0.323253	0.577509	-0.698605	no	no	no	no	no	no	294	35-916(+)	_	_	_	gi|238576932|ref|XP_002388214.1|	hypothetical protein MPER_12793 [Moniliophthora perniciosa FA553]	0.67	_	_	_	_	_	_	_	_
comp1026_c0_seq4	8.13	19.7	40.21	11.62	7.02	11.24	15.38	4.54	0.521385	0.749259	-0.679099	0.127301	0.644579	1.30788	0.0394505	0.189503	1.76029	0.261464	0.426675	1.13151	0.688667	0.938806	0.452413	0.63922	0.856397	0.628779	no	no	no	no	no	no	117	1-351(+)	_	_	_	gi|170084015|ref|XP_001873231.1|	predicted protein [Laccaria bicolor S238N-H82]	0.75	_	_	_	_	_	_	_	_
comp10271_c0_seq1	2	4	4	4	1.31	1.73	1.16	1.19	1	1	-0.401205	0.769726	1	0.53981	1	1	-0.0368368	1	1	-0.175442	0.769726	0.966648	-0.576647	1	1	0.138605	no	no	no	no	no	no	135	244-648(-)	_	_	_	_	_	_	_	_	_	_	_	_	_	_
comp10271_c0_seq2	3	5	8	9	2.22	2.44	2.62	3.01	1	1	-0.136321	1	1	-0.302882	1	1	-0.200197	1	1	0.239007	1	1	0.102686	1	1	-0.439204	no	no	no	no	no	no	76	124-351(-)	_	_	_	_	_	_	_	_	_	_	_	_	_	_
comp10271_c0_seq3	14	5	8	9	10.45	2.47	2.65	3.04	0.0572733	0.173503	2.08092	1	1	-0.29956	1	1	-0.198079	0.042606	0.107857	-1.97944	1	1	0.101481	0.0520938	0.176082	1.78136	no	no	no	no	no	no	138	96-509(-)	_	_	_	_	_	_	_	_	_	_	_	_	_	_
comp10274_c0_seq1	6	3	4	1	6.83	2.26	2.02	0.52	0.266667	0.495222	1.59556	noTest	noTest	noTest	0.430642	0.767168	1.95777	0.137874	0.266911	-1.75753	1	1	-0.161967	0.0219002	0.0926284	3.7153	no	no	no	no	no	no	79	138-377(+)	_	_	_	_	_	_	_	_	_	_	_	_	_	_
comp10275_c0_seq1	7	2	12	4	5.08	0.96	3.85	1.31	0.0844721	0.231903	2.40372	1	1	-0.448461	0.187026	0.498337	1.55529	0.745855	0.875381	-0.39997	0.189984	0.48853	2.00375	0.0999758	0.270158	1.95526	no	no	no	no	no	no	587	*	_	_	_	_	_	_	_	_	_	_	_	_	_	_
comp10276_c0_seq1	0	6.31	12.76	0	0	1.65	2.23	0	0.0942029	0.244892	-0.722466	0.0347826	0.311137	0.722466	0.00286389	0.0292255	1.15704	0.0140787	0.0466434	1.15704	0.866239	1	0.434578	noTest	noTest	noTest	no	no	no	no	no	no	359	2-1081(+)	_	_	_	gi|169843796|ref|XP_001828623.1|	hypothetical protein CC1G_10294 [Coprinopsis cinerea okayama7#130]	0.43	_	_	_	_	_	_	_	K11563
comp10276_c0_seq2	0	0	4.54	9.78	0	0	0.91	2	noTest	noTest	noTest	0.0219002	0.235307	-1	0.305221	0.649004	-1.13606	noTest	noTest	noTest	noTest	noTest	noTest	0.0347826	0.12744	-1	no	no	no	no	no	no	313	2-943(+)	_	_	_	gi|169843796|ref|XP_001828623.1|	hypothetical protein CC1G_10294 [Coprinopsis cinerea okayama7#130]	0.42	_	_	_	_	_	_	_	K11563
comp10276_c0_seq3	11	2	6	7	6.23	0.75	1.51	1.8	0.0141459	0.0669898	3.05427	0.585507	1	-1.26303	1	1	-0.253448	0.0381992	0.0989878	-2.04468	0.769726	0.966648	1.00959	0.0721088	0.219971	1.79124	no	no	no	no	no	no	249	3-752(+)	_	_	_	gi|170086047|ref|XP_001874247.1|	predicted protein [Laccaria bicolor S238N-H82]	0.6	_	_	_	_	_	_	_	K11563
comp10276_c0_seq4	3	2.69	4.7	4.22	2.65	1.57	1.84	1.69	0.726708	0.894462	0.755228	1	1	-0.106259	1	1	0.122683	0.769726	0.888748	-0.526287	1	1	0.228941	1	1	0.648969	no	no	no	no	no	no	160	2-484(+)	_	_	_	gi|169843796|ref|XP_001828623.1|	hypothetical protein CC1G_10294 [Coprinopsis cinerea okayama7#130]	0.5	_	_	_	_	_	_	_	K11563
comp10277_c0_seq1	7	12	5	15	4.71	5.34	1.49	4.57	1	1	-0.181113	0.804303	1	0.224646	0.148066	0.429369	-1.61688	0.189984	0.333998	-1.66041	0.0910982	0.323254	-1.84153	1	1	0.0435329	no	no	no	no	no	no	632	*	_	_	_	_	_	_	_	_	_	_	_	_	_	_
comp10278_c0_seq1	0	0	5.82	4.13	0	0	1.13	0.82	noTest	noTest	noTest	noTest	noTest	noTest	0.7999	0.981652	0.462627	0.161491	0.295912	0.176323	0.0942029	0.325992	0.176323	noTest	noTest	noTest	no	no	no	no	no	no	129	334-720(-)	_	_	_	_	_	_	_	_	_	_	_	_	_	_
comp10278_c0_seq2	8	18	25.18	9.87	4.4	6.54	6.13	2.46	0.597593	0.811762	-0.571787	0.12613	0.640607	1.41063	0.147385	0.429369	1.31723	0.814851	0.924793	0.478384	0.931075	1	-0.0934036	0.394643	0.646463	0.838845	no	no	no	no	no	no	129	334-720(-)	_	_	_	_	_	_	_	_	_	_	_	_	_	_
comp1027_c0_seq1	402	145	1039	526	174.76	41.65	200.09	103.53	0.00274796	0.020022	2.06899	0.0600081	0.429993	-1.31366	0.158291	0.451066	0.9506	0.862803	0.958524	0.195274	0.00146027	0.0166769	2.26426	0.234164	0.476121	0.755326	yes	no	no	no	yes	no	979	*	_	_	_	gi|170116656|ref|XP_001889518.1|	predicted protein [Laccaria bicolor S238N-H82]	0.77	_	_	_	_	_	_	_	_
comp10280_c0_seq1	0	0	5.55	0	0	0	0.91	0	noTest	noTest	noTest	noTest	noTest	noTest	0.0942029	0.322785	-0.136062	0.161491	0.295912	-0.136062	0.0942029	0.325992	-0.136062	noTest	noTest	noTest	no	no	no	no	no	no	1146	*	_	_	_	_	_	_	_	_	_	_	_	_	_	_
comp10280_c0_seq2	2.33	7	8.45	16	1	1.99	1.61	3.11	0.585507	0.800221	-0.992768	0.662736	1	-0.644146	0.335879	0.682684	-0.949854	0.7999	0.912514	0.687061	0.854437	1	-0.305708	0.23879	0.481331	-1.63691	no	no	no	no	no	no	991	*	_	_	_	_	_	_	_	_	_	_	_	_	_	_
comp10280_c0_seq3	6	1	7	10	2.64	0.29	1.37	1.99	0.12496	0.297466	3.18641	0.084472	0.53033	-2.77864	0.725047	0.948511	-0.538593	0.390133	0.562664	-0.946362	0.186957	0.487663	2.24005	0.854437	0.992004	0.407769	no	no	no	no	no	no	966	*	_	_	_	_	_	_	_	_	_	_	_	_	_	_
comp10280_c0_seq4	0	0	0	0	0	0	0	0	noTest	noTest	noTest	noTest	noTest	noTest	noTest	noTest	noTest	noTest	noTest	noTest	noTest	noTest	noTest	noTest	noTest	noTest	no	no	no	no	no	no	636	*	_	_	_	_	_	_	_	_	_	_	_	_	_	_
comp10280_c0_seq5	3.66	5	6	10	3.13	2.82	2.27	3.87	1	1	0.150467	0.840166	1	-0.456638	0.580436	0.87179	-0.769641	0.7999	0.912514	-0.46347	1	1	-0.313003	1	1	-0.306171	no	no	no	no	no	no	498	*	_	_	_	_	_	_	_	_	_	_	_	_	_	_
comp10280_c0_seq6	1.67	0	0	0	1.48	0	0	0	noTest	noTest	noTest	noTest	noTest	noTest	noTest	noTest	noTest	noTest	noTest	noTest	noTest	noTest	noTest	noTest	noTest	noTest	no	no	no	no	no	no	481	*	_	_	_	_	_	_	_	_	_	_	_	_	_	_
comp10280_c0_seq7	1.34	0	0	1	1.47	0	0	0.5	noTest	noTest	noTest	noTest	noTest	noTest	noTest	noTest	noTest	noTest	noTest	noTest	noTest	noTest	noTest	noTest	noTest	noTest	no	no	no	no	no	no	60	100-279(-)	_	_	_	_	_	_	_	_	_	_	_	_	_	_
comp10281_c0_seq1	14	6	2	5	12.11	3.43	0.77	1.96	0.0967864	0.249289	1.81992	0.63315	1	0.807355	0.521739	0.827586	-1.34792	0.00174368	0.00944934	-3.9752	0.12496	0.386132	-2.15528	0.0144137	0.0687617	2.62727	no	no	no	yes	no	no	492	*	_	_	_	_	_	_	_	_	_	_	_	_	_	_
comp10283_c0_seq1	3	7	12	12	2.45	3.78	4.34	4.44	0.7999	0.939766	-0.625604	1	1	-0.232173	1	1	-0.0328646	0.670342	0.820007	0.824913	1	1	0.199309	0.670342	0.880738	-0.857778	no	no	no	no	no	no	141	1-423(-)	_	_	_	_	_	_	_	_	_	_	_	_	_	_
comp10284_c0_seq1	4.31	0	0	2.21	2.2	0	0	0.51	noTest	noTest	noTest	noTest	noTest	noTest	noTest	noTest	noTest	noTest	noTest	noTest	noTest	noTest	noTest	0.186957	0.40865	2.10893	no	no	no	no	no	no	835	*	_	_	_	_	_	_	_	_	_	_	_	_	_	_
comp10284_c0_seq2	0.4	1.37	2	4.07	0.22	0.49	0.48	1.01	noTest	noTest	noTest	1	1	-1.0435	0.726708	0.948511	-1.07325	noTest	noTest	noTest	noTest	noTest	noTest	noTest	noTest	noTest	no	no	no	no	no	no	779	*	_	_	_	_	_	_	_	_	_	_	_	_	_	_
comp10284_c0_seq3	10.29	8.63	1	7.72	6.19	3.43	0.27	2.1	0.431875	0.673156	0.851731	0.580436	1	0.707819	0.0844721	0.307686	-2.95936	0.00199605	0.0104083	-4.51891	0.0399705	0.18835	-3.66718	0.148066	0.356793	1.55955	no	no	no	yes	no	no	708	*	_	_	_	_	_	_	_	_	_	_	_	_	_	_
comp10284_c0_seq4	2	2	1	3	1.36	0.9	0.3	0.93	noTest	noTest	noTest	1	1	-0.0473057	noTest	noTest	noTest	noTest	noTest	noTest	noTest	noTest	noTest	1	1	0.548304	no	no	no	no	no	no	624	*	_	_	_	_	_	_	_	_	_	_	_	_	_	_
comp10284_c0_seq5	0	0	0	0	0	0	0	0	noTest	noTest	noTest	noTest	noTest	noTest	noTest	noTest	noTest	noTest	noTest	noTest	noTest	noTest	noTest	noTest	noTest	noTest	no	no	no	no	no	no	425	*	_	_	_	_	_	_	_	_	_	_	_	_	_	_
comp10285_c0_seq1	0	0	2.37	0	0	0	0.66	0	noTest	noTest	noTest	noTest	noTest	noTest	noTest	noTest	noTest	noTest	noTest	noTest	noTest	noTest	noTest	noTest	noTest	noTest	no	no	no	no	no	no	171	1-513(+)	_	_	_	_	_	_	_	_	_	_	_	_	_	_
comp10285_c0_seq2	6	2	3	8	4.03	0.89	0.89	2.44	0.12496	0.297466	2.1789	0.442579	1	-1.455	0.333681	0.681078	-1.455	0.137874	0.266911	-2.1789	1	1	0	0.542974	0.780948	0.723899	no	no	no	no	no	no	210	3-635(+)	_	_	_	gi|403420540|emb|CCM07240.1|	predicted protein [Fibroporia radiculosa]	0.57	_	_	_	_	_	_	_	_
comp10285_c0_seq3	18	7	6.63	1	12.83	3.3	2.09	0.32	0.034945	0.125028	1.95898	0.084472	0.53033	3.36632	0.12496	0.388735	2.70736	0.00847458	0.0325436	-2.61795	0.542974	0.843618	-0.658963	7.44607e-05	0.00110091	5.32531	no	no	no	yes	no	yes	597	*	_	_	_	_	_	_	_	_	_	_	_	_	_	_
comp10286_c0_seq1	1	3	26	4	0.31	0.62	3.6	0.57	noTest	noTest	noTest	1	1	0.121306	0.00847458	0.0661384	2.65896	0.0127669	0.0439842	3.53766	0.0236304	0.132637	2.53766	1	1	-0.878694	no	no	no	yes	no	no	453	3-1364(+)	_	_	_	_	_	_	_	_	_	_	_	_	_	_
comp10286_c0_seq2	3	1	10	0	2.6	0.57	3.83	0	noTest	noTest	noTest	noTest	noTest	noTest	0.00922396	0.0683749	1.93734	0.822492	0.928691	0.558833	0.084472	0.306094	2.74831	noTest	noTest	noTest	no	no	no	no	no	no	134	3-404(+)	_	_	_	_	_	_	_	_	_	_	_	_	_	_
comp10287_c0_seq1	4	7.19	5.24	12.06	1.54	1.83	0.9	2.11	1	1	-0.248913	1	1	-0.205399	0.283653	0.622091	-1.22925	0.585507	0.744839	-0.774933	0.390133	0.721921	-1.02385	0.840166	0.983472	-0.454313	no	no	no	no	no	no	1103	*	_	_	_	_	_	_	_	_	_	_	_	_	_	_
comp10287_c0_seq2	0	4.81	1.76	6.94	0	1.24	0.3	1.22	noTest	noTest	noTest	1	1	0.023459	0.266667	0.608532	-2.02385	noTest	noTest	noTest	0.186957	0.487663	-2.04731	0.0942029	0.260056	-0.286881	no	no	no	no	no	no	1094	*	_	_	_	_	_	_	_	_	_	_	_	_	_	_
comp10287_c0_seq3	3	4	4	3	3.12	2.75	1.84	1.41	1	1	0.182114	0.521739	1	0.963736	1	1	0.384011	0.726708	0.85961	-0.76184	0.769726	0.966648	-0.579726	0.726708	0.912185	1.14585	no	no	no	no	no	no	409	*	_	_	_	_	_	_	_	_	_	_	_	_	_	_
comp10288_c0_seq1	20	14	11	17	6.81	3.15	1.66	2.62	0.21793	0.432733	1.1123	0.824298	1	0.265785	0.545468	0.844234	-0.658384	0.0142253	0.0468173	-2.03647	0.366588	0.70161	-0.924169	0.113191	0.297294	1.37809	no	no	no	yes	no	no	396	61-1248(-)	_	_	_	gi|392586234|gb|EIW75571.1|	hypothetical protein CONPUDRAFT_169374 [Coniophora puteana RWD-64-598 SS2]	0.53	_	_	_	_	_	_	_	_
comp10289_c0_seq1	2	3	4	8.58	1.37	1.36	1.21	2.66	1	1	0.0105692	0.63315	1	-0.96782	0.390133	0.73595	-1.13642	1	1	-0.179169	1	1	-0.1686	0.585507	0.812249	-0.95725	no	no	no	no	no	no	621	*	_	_	_	_	_	_	_	_	_	_	_	_	_	_
comp10289_c0_seq2	0	1	0	1.42	0	0.63	0	0.62	noTest	noTest	noTest	noTest	noTest	noTest	noTest	noTest	noTest	noTest	noTest	noTest	noTest	noTest	noTest	noTest	noTest	noTest	no	no	no	no	no	no	444	*	_	_	_	_	_	_	_	_	_	_	_	_	_	_
comp1028_c0_seq1	185.5	217.03	393.19	331.91	36.1	27.9	33.9	29.24	0.578372	0.800221	0.371734	0.967732	1	-0.0676782	0.767842	0.966613	0.213342	0.809799	0.921049	-0.0907136	0.749644	0.963051	0.28102	0.613549	0.839069	0.304056	no	no	no	no	no	no	446	1-1338(+)	_	_	_	_	_	_	_	_	_	_	_	_	_	_
comp1028_c0_seq2	80.5	223.97	306.81	402.09	15.77	28.98	26.62	35.65	0.211065	0.422707	-0.877875	0.696628	1	-0.298844	0.517225	0.827586	-0.421392	0.328253	0.497941	0.755328	0.791431	0.978374	-0.122547	0.0972034	0.266389	-1.17672	no	no	no	no	no	no	446	1-1338(+)	_	_	_	_	_	_	_	_	_	_	_	_	_	_
comp1028_c0_seq3	177.82	165.57	377.98	343.11	89.88	55.29	84.63	78.52	0.299931	0.5334	0.700982	0.488426	1	-0.506042	0.889292	1	0.108109	0.815004	0.924895	-0.086831	0.415693	0.749417	0.614151	0.733116	0.917946	0.19494	no	no	no	no	no	no	196	209-796(-)	_	_	_	gi|170107530|ref|XP_001884975.1|	predicted protein [Laccaria bicolor S238N-H82]	0.78	_	29883.JGI304526	hypothetical protein	0.7829	_	_	NOG44277	_
comp1028_c0_seq4	111.18	156.43	250.02	260.89	57.28	53.25	57.07	60.86	0.88455	0.993142	0.10525	0.822572	1	-0.192713	0.878665	1	-0.0927618	0.907956	0.991613	-0.00529893	0.965196	1	0.099951	0.959841	1	-0.0874628	no	no	no	no	no	no	196	193-780(-)	_	_	_	gi|170107530|ref|XP_001884975.1|	predicted protein [Laccaria bicolor S238N-H82]	0.78	_	29883.JGI304526	hypothetical protein	0.7829	_	_	NOG44277	_
comp10291_c0_seq1	13.25	0	0	0	6.87	0	0	0	0.00100641	0.00887314	2.78031	noTest	noTest	noTest	noTest	noTest	noTest	0.000390825	0.00275956	-2.78031	noTest	noTest	noTest	0.000530405	0.00555044	2.78031	yes	no	no	yes	no	yes	821	*	_	_	_	_	_	_	_	_	_	_	_	_	_	_
comp10291_c0_seq2	5.61	0	0	0	3.12	0	0	0	0.0347826	0.124751	1.64155	noTest	noTest	noTest	noTest	noTest	noTest	0.0219002	0.0650913	-1.64155	noTest	noTest	noTest	0.0219002	0.0926284	1.64155	no	no	no	no	no	no	765	*	_	_	_	_	_	_	_	_	_	_	_	_	_	_
comp10291_c0_seq3	25.43	0	0	0	14.26	0	0	0	1.8e-05	0.000331288	3.8339	noTest	noTest	noTest	noTest	noTest	noTest	5.19e-06	7.22e-05	-3.8339	noTest	noTest	noTest	6.31674e-06	0.000140023	3.8339	yes	no	no	yes	no	yes	759	*	_	_	_	_	_	_	_	_	_	_	_	_	_	_
comp10291_c0_seq4	0	0	0	0	0	0	0	0	noTest	noTest	noTest	noTest	noTest	noTest	noTest	noTest	noTest	noTest	noTest	noTest	noTest	noTest	noTest	noTest	noTest	noTest	no	no	no	no	no	no	703	*	_	_	_	_	_	_	_	_	_	_	_	_	_	_
comp10291_c0_seq5	2.71	0	0	0	1.8	0	0	0	noTest	noTest	noTest	noTest	noTest	noTest	noTest	noTest	noTest	noTest	noTest	noTest	noTest	noTest	noTest	noTest	noTest	noTest	no	no	no	no	no	no	639	*	_	_	_	_	_	_	_	_	_	_	_	_	_	_
comp10292_c0_seq1	4.51	3.29	12	16	2.41	1.16	2.85	3.88	0.769726	0.919186	1.05491	0.146765	0.69361	-1.74193	0.717697	0.948511	-0.445095	1	1	0.241929	0.305221	0.629865	1.29684	0.612094	0.837455	-0.687024	no	no	no	no	no	no	795	*	_	_	_	_	_	_	_	_	_	_	_	_	_	_
comp10292_c0_seq2	1.49	2.71	1	0	1.74	2.09	0.52	0	noTest	noTest	noTest	noTest	noTest	noTest	noTest	noTest	noTest	noTest	noTest	noTest	noTest	noTest	noTest	noTest	noTest	noTest	no	no	no	no	no	no	365	*	_	_	_	_	_	_	_	_	_	_	_	_	_	_
comp10293_c0_seq1	10	1.31	0	8	4.64	0.4	0	1.68	0.0197869	0.0882753	3.53605	0.266667	0.918461	-2.07039	0.0219002	0.126119	-0.748461	0.00199605	0.0104083	-2.21412	noTest	noTest	noTest	0.183672	0.408002	1.46566	no	no	no	yes	no	no	917	*	_	_	_	_	_	_	_	_	_	_	_	_	_	_
comp10293_c0_seq2	0	2.69	10	0	0	0.88	2.19	0	noTest	noTest	noTest	noTest	noTest	noTest	0.00922396	0.0683749	1.13093	0.0347826	0.091729	1.13093	0.497906	0.8106	1.31536	noTest	noTest	noTest	no	no	no	no	no	no	94	535-816(+)	_	_	_	_	_	_	_	_	_	_	_	_	_	_
comp10294_c0_seq1	3	2	0	0	3.33	1.47	0	0	0.726708	0.894462	1.17971	noTest	noTest	noTest	noTest	noTest	noTest	noTest	noTest	noTest	noTest	noTest	noTest	noTest	noTest	noTest	no	no	no	no	no	no	383	*	_	_	_	_	_	_	_	_	_	_	_	_	_	_
comp10294_c0_seq2	4	1	0	0	4.77	0.79	0	0	0.282609	0.511315	2.59406	noTest	noTest	noTest	noTest	noTest	noTest	noTest	noTest	noTest	noTest	noTest	noTest	noTest	noTest	noTest	no	no	no	no	no	no	357	*	_	_	_	_	_	_	_	_	_	_	_	_	_	_
comp10295_c0_seq1	3	4	11	0	3.34	2.94	5.43	0	1	1	0.184032	noTest	noTest	noTest	0.00614931	0.0510782	2.44095	0.822492	0.928691	0.701104	0.542974	0.843618	0.885136	noTest	noTest	noTest	no	no	no	no	no	no	382	*	_	_	_	_	_	_	_	_	_	_	_	_	_	_
comp10296_c0_seq1	0	0	1	2.34	0	0	0.22	0.54	noTest	noTest	noTest	noTest	noTest	noTest	noTest	noTest	noTest	noTest	noTest	noTest	noTest	noTest	noTest	noTest	noTest	noTest	no	no	no	no	no	no	181	299-841(-)	_	_	_	gi|212533381|ref|XP_002146847.1|	beta-lactamase, putative [Penicillium marneffei ATCC 18224]	0.77	_	_	_	_	_	_	_	_
comp10296_c0_seq2	26	2	0	2.66	14.04	0.71	0	0.65	0.000127312	0.00168636	4.30558	noTest	noTest	noTest	noTest	noTest	noTest	4.28e-06	6.07e-05	-3.81147	noTest	noTest	noTest	3.88701e-05	0.000648104	4.43296	yes	no	no	yes	no	yes	788	*	_	_	_	gi|121714206|ref|XP_001274714.1|	beta-lactamase, putative [Aspergillus clavatus NRRL 1]	0.79	_	_	_	_	_	_	_	_
comp10296_c0_seq3	1	1	1	2	1.09	0.72	0.48	0.99	noTest	noTest	noTest	noTest	noTest	noTest	noTest	noTest	noTest	noTest	noTest	noTest	noTest	noTest	noTest	noTest	noTest	noTest	no	no	no	no	no	no	389	*	_	_	_	gi|121714206|ref|XP_001274714.1|	beta-lactamase, putative [Aspergillus clavatus NRRL 1]	0.92	_	_	_	_	_	_	_	_
comp10296_c0_seq4	0	1	1	0	0	0.73	0.49	0	noTest	noTest	noTest	noTest	noTest	noTest	noTest	noTest	noTest	noTest	noTest	noTest	noTest	noTest	noTest	noTest	noTest	noTest	no	no	no	no	no	no	383	*	_	_	_	gi|320589781|gb|EFX02237.1|	beta-lactamase family protein [Grosmannia clavigera kw1407]	0.55	_	_	_	_	_	_	_	_
comp10296_c0_seq5	1	2	0	0	1.13	1.5	0	0	noTest	noTest	noTest	noTest	noTest	noTest	noTest	noTest	noTest	noTest	noTest	noTest	noTest	noTest	noTest	noTest	noTest	noTest	no	no	no	no	no	no	73	3-221(-)	_	_	_	gi|242777970|ref|XP_002479141.1|	beta-lactamase, putative [Talaromyces stipitatus ATCC 10500]	0.64	_	_	_	_	_	_	_	_
comp10297_c0_seq1	7	12	16	36	1.97	2.23	1.99	4.58	1	1	-0.178848	0.244669	0.886276	-1.0383	0.144317	0.427702	-1.20258	1	1	0.0145728	0.904233	1	-0.164275	0.21793	0.452603	-1.21715	no	no	no	no	no	no	194	223-804(+)	_	_	_	_	_	_	_	_	_	_	_	_	_	_
comp10299_c0_seq1	3	2	0	3.5	2.71	1.19	0	1.43	0.726708	0.894462	1.18733	1	1	-0.265054	noTest	noTest	noTest	noTest	noTest	noTest	noTest	noTest	noTest	0.726708	0.912185	0.922278	no	no	no	no	no	no	125	1-375(-)	_	_	_	_	_	_	_	_	_	_	_	_	_	_
comp10299_c0_seq2	0	3	3	2.5	0	2.14	1.44	1.22	noTest	noTest	noTest	0.726708	1	0.81073	1	1	0.239188	noTest	noTest	noTest	0.726708	0.94759	-0.571542	noTest	noTest	noTest	no	no	no	no	no	no	68	95-298(-)	_	_	_	_	_	_	_	_	_	_	_	_	_	_
comp1029_c0_seq1	83	589	1790	2104	26.09	122.32	249.24	299.42	0.00156906	0.0127427	-2.22909	0.059829	0.428967	-1.29151	0.672364	0.927698	-0.264635	1.13e-05	0.0001417	3.25597	0.14528	0.427431	1.02688	2.0335e-06	5.31265e-05	-3.5206	yes	no	no	yes	no	yes	396	105-1292(-)	_	_	_	gi|170085893|ref|XP_001874170.1|	predicted protein [Laccaria bicolor S238N-H82]	0.78	_	29883.JGI301478	hypothetical protein	0.7904	COG2175	_	_	_
comp102_c0_seq1	977	1163	4588	1347	147.24	115.8	306.3	91.91	0.588997	0.803644	0.346534	0.576033	1	0.333342	0.010448	0.0755988	1.73665	0.138952	0.268753	1.05678	0.0439107	0.203162	1.40331	0.276817	0.52657	0.679876	no	no	no	no	no	no	367	1651-2751(-)	_	_	_	gi|170084039|ref|XP_001873243.1|	predicted protein [Laccaria bicolor S238N-H82]	0.93	_	29883.JGI300770	hypothetical protein	0.943	COG0533	KOG2708	NOG262676	K01409
comp10301_c0_seq1	0	3	2.19	4.4	0	1.32	0.65	1.33	noTest	noTest	noTest	1	1	-0.0108883	0.726708	0.948511	-1.03291	noTest	noTest	noTest	0.726708	0.94759	-1.02203	noTest	noTest	noTest	no	no	no	no	no	no	639	*	_	_	_	_	_	_	_	_	_	_	_	_	_	_
comp10301_c0_seq2	2	6	2	7	1.52	3.02	0.67	2.41	0.769726	0.919186	-0.990477	1	1	0.325515	0.266667	0.608532	-1.8468	noTest	noTest	noTest	0.12496	0.386132	-2.17232	0.769726	0.937969	-0.664962	no	no	no	no	no	no	559	*	_	_	_	_	_	_	_	_	_	_	_	_	_	_
comp10301_c0_seq3	0	0	4.81	1.6	0	0	2.06	0.7	noTest	noTest	noTest	noTest	noTest	noTest	0.521739	0.827586	1.55722	noTest	noTest	noTest	noTest	noTest	noTest	noTest	noTest	noTest	no	no	no	no	no	no	440	*	_	_	_	gi|336368598|gb|EGN96941.1|	hypothetical protein SERLA73DRAFT_75788 [Serpula lacrymans var. lacrymans S7.3]	0.64	_	_	_	_	_	_	_	_
comp10301_c0_seq4	0	0	2	3	0	0	0.91	1.39	noTest	noTest	noTest	noTest	noTest	noTest	1	1	-0.611146	noTest	noTest	noTest	noTest	noTest	noTest	noTest	noTest	noTest	no	no	no	no	no	no	416	*	_	_	_	_	_	_	_	_	_	_	_	_	_	_
comp10301_c0_seq5	0	1	0	4	0	0.72	0	1.99	noTest	noTest	noTest	0.658385	1	-1.4667	noTest	noTest	noTest	noTest	noTest	noTest	noTest	noTest	noTest	noTest	noTest	noTest	no	no	no	no	no	no	388	*	_	_	_	_	_	_	_	_	_	_	_	_	_	_
comp10301_c0_seq6	1	0	3	1	1.13	0	1.5	0.51	noTest	noTest	noTest	noTest	noTest	noTest	noTest	noTest	noTest	noTest	noTest	noTest	noTest	noTest	noTest	noTest	noTest	noTest	no	no	no	no	no	no	378	*	_	_	_	_	_	_	_	_	_	_	_	_	_	_
comp10301_c0_seq7	0	0	0	0	0	0	0	0	noTest	noTest	noTest	noTest	noTest	noTest	noTest	noTest	noTest	noTest	noTest	noTest	noTest	noTest	noTest	noTest	noTest	noTest	no	no	no	no	no	no	355	*	_	_	_	_	_	_	_	_	_	_	_	_	_	_
comp10303_c0_seq1	0	0	36	4	0	0	9.68	1.1	noTest	noTest	noTest	noTest	noTest	noTest	0.001642	0.0194267	3.1375	0.000621965	0.00409898	3.27501	2.82471e-05	0.000688759	3.27501	noTest	noTest	noTest	no	no	yes	yes	yes	no	701	*	gi|32527555|gb|AY210843.1|	Tenebrio sp. JMM-2003 5.8S ribosomal RNA gene, complete sequence; and 28S ribosomal RNA gene, partial sequence	1	gi|270015199|gb|EFA11647.1|	hypothetical protein TcasGA2_TC010626 [Tribolium castaneum]	0.96	GO:0003964;GO:0003723;GO:0008270;GO:0005622;GO:0004497;GO:0006278	_	_	_	_	_	_	_
comp10305_c0_seq1	1	3.55	3.78	6.81	0.41	0.96	0.68	1.26	noTest	noTest	noTest	0.7999	1	-0.392317	0.63315	0.903699	-0.889817	noTest	noTest	noTest	1	1	-0.4975	0.521739	0.7621	-1.61973	no	no	no	no	no	no	232	3-698(-)	_	_	_	_	_	_	_	_	_	_	_	_	_	_
comp10305_c0_seq2	0	4.45	4.22	7.19	0	1.56	0.99	1.73	noTest	noTest	noTest	1	1	-0.149226	0.63315	0.903699	-0.805272	noTest	noTest	noTest	0.769726	0.966648	-0.656046	0.0942029	0.260056	-0.790772	no	no	no	no	no	no	151	2-454(-)	_	_	_	_	_	_	_	_	_	_	_	_	_	_
comp10305_c0_seq3	4	5	10	17	3	2.48	3.32	5.77	1	1	0.274622	0.26675	0.918461	-1.21823	0.454082	0.783231	-0.797388	1	1	0.146221	0.840166	0.999784	0.420843	0.479207	0.728982	-0.943609	no	no	no	no	no	no	568	*	_	_	_	_	_	_	_	_	_	_	_	_	_	_
comp10305_c0_seq4	2	2	3	7	2.18	1.44	1.45	3.45	noTest	noTest	noTest	0.585507	1	-1.26053	0.442579	0.771338	-1.25054	1	1	-0.588275	1	1	0.00998409	0.769726	0.937969	-0.662268	no	no	no	no	no	no	130	1-390(-)	_	_	_	_	_	_	_	_	_	_	_	_	_	_
comp10306_c0_seq1	13.46	15.05	48	42.73	1.72	1.27	2.72	2.47	0.638759	0.842336	0.43758	0.287651	0.930651	-0.959683	0.894059	1	0.139096	0.513776	0.686454	0.661198	0.202662	0.509018	1.09878	0.600141	0.825948	-0.522102	no	no	no	no	no	no	372	691-1806(+)	_	_	_	_	_	_	_	_	_	_	_	_	_	_
comp10306_c0_seq2	10.54	19.95	0	33.27	1.37	1.71	0	1.96	0.814851	0.950981	-0.31982	0.883327	1	-0.196857	9.48e-06	0.000320742	-0.970854	0.00140897	0.0079191	-0.454176	9.63608e-05	0.00187089	-0.773996	0.63737	0.856397	-0.516678	no	no	no	no	no	no	354	691-1752(+)	_	_	_	_	_	_	_	_	_	_	_	_	_	_
comp10307_c0_seq1	0	0	7	0	0	0	1.19	0	noTest	noTest	noTest	noTest	noTest	noTest	0.0347826	0.172658	0.250962	0.0942029	0.198662	0.250962	0.0565217	0.233624	0.250962	noTest	noTest	noTest	no	no	no	no	no	no	1110	*	_	_	_	gi|336371208|gb|EGN99547.1|	hypothetical protein SERLA73DRAFT_134819 [Serpula lacrymans var. lacrymans S7.3]	0.7	GO:0009277;GO:0005199;GO:0042546	_	_	_	_	_	_	_
comp10307_c0_seq2	15	5	0	14	6.05	1.33	0	2.56	0.0456519	0.153791	2.18551	0.394643	1	-0.944718	0.00199605	0.0222217	-1.35614	0.00021796	0.00171576	-2.59694	0.0565217	0.233624	-0.411426	0.171886	0.390249	1.24079	no	no	no	yes	no	no	1055	*	_	_	_	gi|336371208|gb|EGN99547.1|	hypothetical protein SERLA73DRAFT_134819 [Serpula lacrymans var. lacrymans S7.3]	0.7	GO:0009277;GO:0005199;GO:0042546	_	_	_	_	_	_	_
comp10308_c0_seq1	2	0	0	1	1.93	0	0	0.44	noTest	noTest	noTest	noTest	noTest	noTest	noTest	noTest	noTest	noTest	noTest	noTest	noTest	noTest	noTest	noTest	noTest	noTest	no	no	no	no	no	no	442	*	_	_	_	_	_	_	_	_	_	_	_	_	_	_
comp10309_c0_seq1	1	0	1	1	1.02	0	0.45	0.46	noTest	noTest	noTest	noTest	noTest	noTest	noTest	noTest	noTest	noTest	noTest	noTest	noTest	noTest	noTest	noTest	noTest	noTest	no	no	no	no	no	no	417	*	_	_	_	_	_	_	_	_	_	_	_	_	_	_
comp1030_c0_seq1	594	401	1312	695	177.28	79.07	173.46	93.91	0.0790249	0.222188	1.16483	0.749836	1	-0.248148	0.188346	0.499223	0.885252	0.869654	0.962941	-0.0314268	0.108264	0.358475	1.1334	0.15128	0.362545	0.916679	no	no	no	no	no	no	185	872-1426(-)	_	_	_	gi|169850055|ref|XP_001831725.1|	monothiol glutaredoxin-5 [Coprinopsis cinerea okayama7#130]	0.81	GO:0015035;GO:0009055;GO:0006118;GO:0045454	104341.JGI127527	hypothetical protein	0.8487	COG0278	KOG0911	_	K07390
comp10311_c0_seq1	6	2	14	7	2.52	0.56	2.61	1.33	0.12496	0.297466	2.16993	0.585507	1	-1.24793	0.361697	0.71242	0.972624	1	1	0.0506261	0.143889	0.424409	2.22055	0.390133	0.645663	0.921997	no	no	no	no	no	no	336	3-1010(-)	_	_	_	gi|170112151|ref|XP_001887278.1|	predicted protein [Laccaria bicolor S238N-H82]	0.63	_	_	_	_	_	_	_	_
comp10313_c0_seq1	64	35	39	42	8.64	3.12	2.33	2.57	0.0462892	0.155759	1.46949	0.682082	1	0.279778	0.845104	1	-0.141438	0.00778205	0.0301843	-1.8907	0.528051	0.830446	-0.421216	0.0154748	0.0732901	1.74926	no	no	no	no	no	no	407	1932-3152(-)	_	_	_	gi|170096758|ref|XP_001879599.1|	predicted protein [Laccaria bicolor S238N-H82]	0.58	GO:0016301;GO:0016773;GO:0044237;GO:0005488	_	_	_	_	_	_	_
comp10314_c0_seq1	14	22	26	32	4.16	4.32	3.43	4.31	1	1	-0.0544478	1	1	0.00334344	0.742425	0.959294	-0.329479	0.77773	0.896104	-0.278375	0.698707	0.944588	-0.332823	1	1	-0.0511043	no	no	no	no	no	no	1431	*	_	_	_	_	_	_	_	_	_	_	_	_	_	_
comp10315_c0_seq1	7	18	23	27	2.17	3.69	3.16	3.79	0.494712	0.731136	-0.765926	1	1	-0.038577	0.82277	0.992459	-0.262273	0.701513	0.846124	0.54223	0.786774	0.977833	-0.223696	0.479616	0.728982	-0.804503	no	no	no	no	no	no	91	739-1011(-)	_	_	_	gi|392563082|gb|EIW56261.1|	hypothetical protein TRAVEDRAFT_49100 [Trametes versicolor FP-101664 SS1]	0.54	_	_	_	_	_	_	_	_
comp10315_c0_seq10	0	0	0	0	0	0	0	0	noTest	noTest	noTest	noTest	noTest	noTest	noTest	noTest	noTest	noTest	noTest	noTest	noTest	noTest	noTest	noTest	noTest	noTest	no	no	no	no	no	no	504	*	_	_	_	_	_	_	_	_	_	_	_	_	_	_
comp10315_c0_seq11	0	0	0.81	0	0	0	0.31	0	noTest	noTest	noTest	noTest	noTest	noTest	noTest	noTest	noTest	noTest	noTest	noTest	noTest	noTest	noTest	noTest	noTest	noTest	no	no	no	no	no	no	486	*	_	_	_	_	_	_	_	_	_	_	_	_	_	_
comp10315_c0_seq12	0	0	0	1.35	0	0	0	0.6	noTest	noTest	noTest	noTest	noTest	noTest	noTest	noTest	noTest	noTest	noTest	noTest	noTest	noTest	noTest	noTest	noTest	noTest	no	no	no	no	no	no	430	*	_	_	_	_	_	_	_	_	_	_	_	_	_	_
comp10315_c0_seq13	1	0	0	1	1.14	0	0	0.52	noTest	noTest	noTest	noTest	noTest	noTest	noTest	noTest	noTest	noTest	noTest	noTest	noTest	noTest	noTest	noTest	noTest	noTest	no	no	no	no	no	no	373	*	_	_	_	_	_	_	_	_	_	_	_	_	_	_
comp10315_c0_seq2	0	3.38	3.3	6.53	0	0.78	0.51	1.04	noTest	noTest	noTest	1	1	-0.415037	0.442579	0.771338	-1.02801	noTest	noTest	noTest	1	1	-0.612977	0.0942029	0.260056	-0.0565835	no	no	no	no	no	no	1211	*	_	_	_	_	_	_	_	_	_	_	_	_	_	_
comp10315_c0_seq3	3.74	0	0	0	2.5	0	0	0	noTest	noTest	noTest	noTest	noTest	noTest	noTest	noTest	noTest	noTest	noTest	noTest	noTest	noTest	noTest	noTest	noTest	noTest	no	no	no	no	no	no	636	*	_	_	_	_	_	_	_	_	_	_	_	_	_	_
comp10315_c0_seq4	7	7	5	5	4.71	3.11	1.49	1.52	0.700311	0.885369	0.598812	0.497906	1	1.03284	1	1	-0.028759	0.189984	0.333998	-1.66041	0.390133	0.721921	-1.0616	0.189984	0.40865	1.63166	no	no	no	no	no	no	632	*	_	_	_	_	_	_	_	_	_	_	_	_	_	_
comp10315_c0_seq5	1.26	0	3.19	0	0.87	0	0.97	0	noTest	noTest	noTest	noTest	noTest	noTest	noTest	noTest	noTest	noTest	noTest	noTest	noTest	noTest	noTest	noTest	noTest	noTest	no	no	no	no	no	no	619	*	_	_	_	_	_	_	_	_	_	_	_	_	_	_
comp10315_c0_seq6	3	3.62	4.7	5.47	2.16	1.72	1.5	1.78	1	1	0.328623	1	1	-0.0494687	1	1	-0.246915	0.769726	0.888748	-0.526069	1	1	-0.197446	1	1	0.279154	no	no	no	no	no	no	591	*	_	_	_	_	_	_	_	_	_	_	_	_	_	_
comp10315_c0_seq7	0	7.36	0	3.65	0	3.57	0	1.21	0.0565217	0.172893	-1.83592	0.251568	0.900939	1.56092	noTest	noTest	noTest	noTest	noTest	noTest	0.0140787	0.0922482	-1.83592	noTest	noTest	noTest	no	no	no	no	no	no	580	*	_	_	_	_	_	_	_	_	_	_	_	_	_	_
comp10315_c0_seq8	0	2.64	0	0	0	1.32	0	0	noTest	noTest	noTest	noTest	noTest	noTest	noTest	noTest	noTest	noTest	noTest	noTest	noTest	noTest	noTest	noTest	noTest	noTest	no	no	no	no	no	no	563	*	_	_	_	_	_	_	_	_	_	_	_	_	_	_
comp10315_c0_seq9	0	0	0	0	0	0	0	0	noTest	noTest	noTest	noTest	noTest	noTest	noTest	noTest	noTest	noTest	noTest	noTest	noTest	noTest	noTest	noTest	noTest	noTest	no	no	no	no	no	no	560	*	_	_	_	_	_	_	_	_	_	_	_	_	_	_
comp10316_c0_seq1	12	5	2	3	6.05	1.67	0.45	0.68	0.11546	0.284738	1.85709	0.372947	1	1.29624	1	1	-0.59561	0.00406644	0.0183376	-3.74894	0.186957	0.487663	-1.89185	0.00406644	0.027056	3.15333	no	no	no	yes	no	yes	81	438-680(+)	_	_	_	_	_	_	_	_	_	_	_	_	_	_
comp10317_c0_seq1	4	0	8.73	13	1.93	0	1.87	2.84	noTest	noTest	noTest	0.00614931	0.101612	-1.50589	0.662736	0.924673	-0.602853	1	1	-0.0455626	0.0347826	0.172019	0.903038	0.700311	0.903748	-0.55729	no	no	no	no	no	no	293	2-880(-)	_	_	_	_	_	_	_	_	_	_	_	_	_	_
comp10317_c0_seq2	0	4	5.27	0	0	1.4	1.24	0	noTest	noTest	noTest	noTest	noTest	noTest	0.0942029	0.322785	0.31034	0.161491	0.295912	0.31034	1	1	-0.175087	noTest	noTest	noTest	no	no	no	no	no	no	267	1-801(-)	_	_	_	_	_	_	_	_	_	_	_	_	_	_
comp10317_c0_seq3	7	6	5	8	4.45	2.52	1.41	2.3	0.542974	0.767103	0.820382	1	1	0.13179	0.670342	0.926878	-0.705939	0.189984	0.333998	-1.65811	0.63315	0.907019	-0.837729	0.438083	0.689903	0.952171	no	no	no	no	no	no	670	*	_	_	_	_	_	_	_	_	_	_	_	_	_	_
comp10317_c0_seq4	0	6	2	6	0	3.01	0.67	2.06	0.0942029	0.244892	-1.58976	0.822492	1	0.547119	0.372947	0.717972	-1.62041	noTest	noTest	noTest	0.12496	0.386132	-2.16753	0.161491	0.371341	-1.04264	no	no	no	no	no	no	126	181-558(-)	_	_	_	_	_	_	_	_	_	_	_	_	_	_
comp10318_c0_seq1	0	0	0	8.26	0	0	0	2.38	noTest	noTest	noTest	0.0347826	0.311137	-1.25096	0.0219002	0.126119	-1.25096	noTest	noTest	noTest	noTest	noTest	noTest	0.0565217	0.181557	-1.25096	no	no	no	no	no	no	162	184-669(-)	_	_	_	_	_	_	_	_	_	_	_	_	_	_
comp10318_c0_seq2	5	1	1	7	3.25	0.43	0.29	2.06	0.186957	0.386785	2.91803	0.186957	0.771033	-2.26024	0.12496	0.388735	-2.82852	0.0347826	0.091729	-3.48631	noTest	noTest	noTest	0.63315	0.853495	0.657795	no	no	no	no	no	no	217	3-656(+)	_	_	_	gi|336374614|gb|EGO02951.1|	hypothetical protein SERLA73DRAFT_70430 [Serpula lacrymans var. lacrymans S7.3]	0.53	_	_	_	_	_	_	_	_
comp10318_c0_seq3	3	6	7	8.74	2.11	2.79	2.18	2.79	1	1	-0.403022	1	1	0	0.854437	1	-0.355937	1	1	0.0470851	1	1	-0.355937	1	1	-0.403022	no	no	no	no	no	no	162	119-604(-)	_	_	_	_	_	_	_	_	_	_	_	_	_	_
comp10318_c0_seq4	0	2	0	0	0	0.94	0	0	noTest	noTest	noTest	noTest	noTest	noTest	noTest	noTest	noTest	noTest	noTest	noTest	noTest	noTest	noTest	noTest	noTest	noTest	no	no	no	no	no	no	198	2-598(+)	_	_	_	_	_	_	_	_	_	_	_	_	_	_
comp10318_c0_seq5	1	0	1	2	0.88	0	0.39	0.79	noTest	noTest	noTest	noTest	noTest	noTest	noTest	noTest	noTest	noTest	noTest	noTest	noTest	noTest	noTest	noTest	noTest	noTest	no	no	no	no	no	no	161	1-486(+)	_	_	_	_	_	_	_	_	_	_	_	_	_	_
comp10318_c0_seq6	1	1	1	4	1.14	0.75	0.5	2.06	noTest	noTest	noTest	0.658385	1	-1.45768	0.430642	0.767168	-2.04264	noTest	noTest	noTest	noTest	noTest	noTest	1	1	-0.853611	no	no	no	no	no	no	124	1-375(+)	_	_	_	_	_	_	_	_	_	_	_	_	_	_
comp10319_c0_seq1	2	3	0	0	1.74	1.72	0	0	1	1	0.0166787	noTest	noTest	noTest	noTest	noTest	noTest	noTest	noTest	noTest	noTest	noTest	noTest	noTest	noTest	noTest	no	no	no	no	no	no	490	*	_	_	_	gi|398258460|gb|AFO72237.1|	glycoside hydrolase family 61 protein H [Heterobasidion parviporum]	0.85	GO:0016787	_	_	_	_	_	_	_
comp1031_c0_seq1	410	499	1153	618	190.29	153.01	237.05	129.86	0.626704	0.838291	0.314574	0.682403	1	0.236669	0.197932	0.511502	0.868234	0.719105	0.85961	0.316992	0.388989	0.721921	0.631565	0.375465	0.629056	0.551243	no	no	no	no	no	no	257	3-773(+)	_	_	_	gi|170116628|ref|XP_001889504.1|	predicted protein [Laccaria bicolor S238N-H82]	0.93	GO:0006119;GO:0033178;GO:0015991;GO:0046961	29883.JGI192197	hypothetical protein	0.9273	COG1390	KOG1664	_	K02150
comp10320_c0_seq1	1	8	18	38	0.35	1.84	2.77	5.98	0.12496	0.297466	-2.39428	0.064661	0.450364	-1.70044	0.171981	0.479374	-1.11026	0.0536329	0.130849	2.98446	0.597593	0.881811	0.59018	0.00141951	0.0120613	-4.09472	no	no	no	no	no	yes	297	2-892(+)	_	_	_	_	_	_	_	_	_	_	_	_	_	_
comp10321_c0_seq1	6	9	28	8	3.16	3.14	6.54	1.91	1	1	0.00916	0.479207	1	0.717192	0.0490758	0.22207	1.77572	0.394949	0.566265	1.04937	0.248713	0.578353	1.05853	0.542974	0.780948	0.726352	no	no	no	no	no	no	268	2-808(+)	_	_	_	gi|170096758|ref|XP_001879599.1|	predicted protein [Laccaria bicolor S238N-H82]	0.57	_	_	_	_	_	_	_	_
comp10322_c0_seq1	3	15	11	27	1.49	4.91	2.41	6.06	0.187026	0.386785	-1.72041	0.786774	1	-0.303595	0.146868	0.429369	-1.33028	0.822492	0.928691	0.693721	0.315121	0.643711	-1.02669	0.078524	0.23344	-2.02401	no	no	no	no	no	no	859	*	_	_	_	_	_	_	_	_	_	_	_	_	_	_
comp10323_c0_seq1	42	1	0	0	15.32	0.24	0	0	4.66e-07	1.57e-05	5.99624	noTest	noTest	noTest	noTest	noTest	noTest	9.84e-08	2.25e-06	-3.93734	noTest	noTest	noTest	1.12212e-07	4.63819e-06	3.93734	yes	no	no	yes	no	yes	201	474-1076(-)	_	_	_	_	_	_	_	_	_	_	_	_	_	_
comp10324_c0_seq1	5	5	7	13	4.27	2.82	2.65	5.03	0.7999	0.939766	0.598541	0.479207	1	-0.834863	0.431875	0.767168	-0.924566	0.63315	0.788456	-0.688244	1	1	-0.0897028	1	1	-0.236322	no	no	no	no	no	no	165	3-497(-)	_	_	_	gi|238587319|ref|XP_002391438.1|	hypothetical protein MPER_09134 [Moniliophthora perniciosa FA553]	0.76	GO:0004674;GO:0005524;GO:0009069;GO:0006468	_	_	_	_	_	_	_
comp10326_c0_seq1	0	5.05	0	0	0	1.03	0	0	0.161491	0.353116	-0.0426443	0.0565217	0.417875	0.0426443	noTest	noTest	noTest	noTest	noTest	noTest	0.0565217	0.233624	-0.0426443	noTest	noTest	noTest	no	no	no	no	no	no	97	266-556(-)	_	_	_	_	_	_	_	_	_	_	_	_	_	_
comp10326_c0_seq2	8.46	8.09	0	20.54	2.74	1.73	0	3.01	0.580436	0.800221	0.663404	0.454082	1	-0.798991	0.00021796	0.00398844	-1.58976	0.00416566	0.0183376	-1.45418	0.00922396	0.0678033	-0.790772	1	1	-0.135588	no	no	no	no	no	no	97	208-498(-)	_	_	_	_	_	_	_	_	_	_	_	_	_	_
comp10326_c0_seq3	0	2.48	0	0	0	0.54	0	0	noTest	noTest	noTest	noTest	noTest	noTest	noTest	noTest	noTest	noTest	noTest	noTest	noTest	noTest	noTest	noTest	noTest	noTest	no	no	no	no	no	no	96	944-1231(+)	_	_	_	_	_	_	_	_	_	_	_	_	_	_
comp10326_c0_seq4	9.54	3.39	11	3.46	3.26	0.77	1.67	0.54	0.143889	0.330877	2.08194	1	1	0.511899	0.23879	0.574553	1.62882	0.361697	0.535566	-0.965024	0.390133	0.721921	1.11692	0.0396963	0.141291	2.59384	no	no	no	no	no	no	96	886-1173(+)	_	_	_	_	_	_	_	_	_	_	_	_	_	_
comp10326_c0_seq5	8	6	4	6	7.17	3.55	1.59	2.43	0.438083	0.676412	1.01415	0.822492	1	0.546863	0.7999	0.981652	-0.61193	0.0729734	0.164916	-2.17295	0.442579	0.761929	-1.15879	0.23879	0.481331	1.56102	no	no	no	no	no	no	137	1-411(-)	_	_	_	_	_	_	_	_	_	_	_	_	_	_
comp10327_c0_seq1	7	4	9	8	3.74	1.41	2.13	1.94	0.333681	0.570796	1.40734	0.822492	1	-0.460361	1	1	0.134797	0.580436	0.743591	-0.812185	0.822492	0.99024	0.595158	0.438083	0.689903	0.946982	no	no	no	no	no	no	796	*	_	_	_	_	_	_	_	_	_	_	_	_	_	_
comp10328_c0_seq1	1	6	8	1	1.11	4.42	3.95	0.5	0.282609	0.511315	-1.99349	0.12496	0.637372	3.14405	0.0844721	0.307686	2.98185	0.521739	0.686855	1.83129	1	1	-0.162194	noTest	noTest	noTest	no	no	no	no	no	no	103	1-309(+)	_	_	_	gi|392565685|gb|EIW58862.1|	concanavalin A-like lectin/glucanase [Trametes versicolor FP-101664 SS1]	0.77	GO:0016787	_	_	_	_	_	_	_
comp10329_c0_seq1	72	0	0	0	41.41	0	0	0	5.26e-09	3.45e-07	5.37191	noTest	noTest	noTest	noTest	noTest	noTest	8.83e-10	3.47e-08	-5.37191	noTest	noTest	noTest	1.04166e-09	8.53043e-08	5.37191	yes	no	no	yes	no	yes	178	1-534(+)	_	_	_	_	_	_	_	_	_	_	_	_	_	_
comp10329_c0_seq2	0	0	0	0	0	0	0	0	noTest	noTest	noTest	noTest	noTest	noTest	noTest	noTest	noTest	noTest	noTest	noTest	noTest	noTest	noTest	noTest	noTest	noTest	no	no	no	no	no	no	692	*	_	_	_	_	_	_	_	_	_	_	_	_	_	_
comp1032_c1_seq1	1228.78	190.32	371.58	546.42	108.68	11.12	14.56	21.88	4.88e-06	0.000113391	3.28886	0.162123	0.726408	-0.976456	0.367455	0.717972	-0.587602	2.67e-05	0.000294537	-2.9	0.632125	0.907019	0.388854	0.000661783	0.00672258	2.3124	yes	no	no	yes	no	yes	923	2042-4810(-)	_	_	_	gi|336387234|gb|EGO28379.1|	hypothetical protein SERLADRAFT_445851 [Serpula lacrymans var. lacrymans S7.9]	0.75	_	_	_	_	_	_	_	K14555
comp1032_c1_seq2	93.94	292.33	943.4	594.13	8.58	17.63	38.15	24.56	0.132764	0.311322	-1.03898	0.508909	1	-0.478278	0.346435	0.696913	0.635372	0.00282273	0.0137392	2.15263	0.11537	0.373826	1.11365	0.0320243	0.125557	-1.51726	no	no	no	yes	no	no	923	1892-4660(-)	_	_	_	gi|336387234|gb|EGO28379.1|	hypothetical protein SERLADRAFT_445851 [Serpula lacrymans var. lacrymans S7.9]	0.75	_	_	_	_	_	_	_	K14555
comp1032_c1_seq3	116.3	85.72	21.94	294.14	10.69	5.21	0.89	12.25	0.134679	0.315635	1.03691	0.0816255	0.53033	-1.23343	1.36e-06	6.4e-05	-3.78283	3.43e-06	5.05e-05	-3.58631	0.000743964	0.00972709	-2.54941	0.825059	0.973922	-0.19652	no	no	yes	yes	yes	no	923	1858-4626(-)	_	_	_	gi|336387234|gb|EGO28379.1|	hypothetical protein SERLADRAFT_445851 [Serpula lacrymans var. lacrymans S7.9]	0.75	_	_	_	_	_	_	_	K14555
comp1032_c1_seq4	12.99	7.63	2.08	16.31	12.83	4.98	0.91	7.29	0.180372	0.384683	1.3653	0.662736	1	-0.549773	0.0127669	0.0886151	-3.00198	0.00229484	0.0116863	-3.81751	0.0577711	0.235467	-2.45221	0.421156	0.678407	0.81553	no	no	no	yes	no	no	107	2-322(+)	_	_	_	_	_	_	_	_	_	_	_	_	_	_
comp10331_c0_seq1	0	0	0	4.82	0	0	0	2.02	noTest	noTest	noTest	noTest	noTest	noTest	noTest	noTest	noTest	noTest	noTest	noTest	noTest	noTest	noTest	noTest	noTest	noTest	no	no	no	no	no	no	71	211-423(-)	_	_	_	_	_	_	_	_	_	_	_	_	_	_
comp10331_c0_seq2	0	9	4	4.18	0	6.3	1.88	2	0.0219002	0.0910965	-2.65535	0.143889	0.693299	1.65535	1	1	-0.0892673	noTest	noTest	noTest	0.143889	0.424409	-1.74462	noTest	noTest	noTest	no	no	no	no	no	no	402	*	_	_	_	_	_	_	_	_	_	_	_	_	_	_
comp10332_c0_seq1	4	9	8	17	2.1	3.12	1.86	4.04	0.822492	0.952298	-0.571157	0.792443	1	-0.372809	0.285115	0.623537	-1.11905	1	1	-0.175087	0.479207	0.795256	-0.746243	0.479207	0.728982	-0.943966	no	no	no	no	no	no	270	1-813(+)	_	_	_	gi|390602377|gb|EIN11770.1|	hypothetical protein PUNSTDRAFT_131925 [Punctularia strigosozonata HHB-11173 SS5]	0.77	GO:0043169;GO:0005975;GO:0003824	5306.JGI72814	.	0.7674	_	_	NOG270368	_
comp10332_c0_seq2	0	0	0	0	0	0	0	0	noTest	noTest	noTest	noTest	noTest	noTest	noTest	noTest	noTest	noTest	noTest	noTest	noTest	noTest	noTest	noTest	noTest	noTest	no	no	no	no	no	no	238	1-717(+)	_	_	_	gi|390602377|gb|EIN11770.1|	hypothetical protein PUNSTDRAFT_131925 [Punctularia strigosozonata HHB-11173 SS5]	0.77	GO:0043169;GO:0005975;GO:0003824	5306.JGI72814	.	0.7674	_	_	NOG270368	_
comp10333_c0_seq1	2	1	10	3	2.16	0.71	4.79	1.47	noTest	noTest	noTest	noTest	noTest	noTest	0.189984	0.499223	1.70421	0.442579	0.612428	1.14899	0.084472	0.306094	2.75413	1	1	0.555215	no	no	no	no	no	no	131	1-396(+)	_	_	_	_	_	_	_	_	_	_	_	_	_	_
comp10335_c0_seq1	3	2	5	11	1.78	0.79	1.32	2.96	0.726708	0.894462	1.17195	0.251568	0.900939	-1.90567	0.352672	0.701555	-1.16506	0.769726	0.888748	-0.431339	1	1	0.740613	0.822492	0.972737	-0.73372	no	no	no	no	no	no	105	400-717(+)	_	_	_	_	_	_	_	_	_	_	_	_	_	_
comp10335_c0_seq2	5	2	2	2	3.12	0.83	0.55	0.57	0.186957	0.386785	1.91036	noTest	noTest	noTest	noTest	noTest	noTest	0.12496	0.247783	-2.50404	noTest	noTest	noTest	0.12496	0.317292	2.45251	no	no	no	no	no	no	147	239-679(-)	_	_	_	_	_	_	_	_	_	_	_	_	_	_
comp10335_c0_seq3	0	0	0	1	0	0	0	0.4	noTest	noTest	noTest	noTest	noTest	noTest	noTest	noTest	noTest	noTest	noTest	noTest	noTest	noTest	noTest	noTest	noTest	noTest	no	no	no	no	no	no	154	17-478(-)	_	_	_	_	_	_	_	_	_	_	_	_	_	_
comp10338_c0_seq1	3.31	0	0	0	1.85	0	0	0	noTest	noTest	noTest	noTest	noTest	noTest	noTest	noTest	noTest	noTest	noTest	noTest	noTest	noTest	noTest	noTest	noTest	noTest	no	no	no	no	no	no	162	3-488(+)	_	_	_	_	_	_	_	_	_	_	_	_	_	_
comp10338_c0_seq2	1.69	9	7.88	7.62	0.96	3.39	1.99	1.97	0.266667	0.495222	-1.82018	0.479207	1	0.78309	1	1	0.0145728	0.769726	0.888748	1.05166	0.479207	0.795256	-0.768517	0.769726	0.937969	-1.03709	no	no	no	no	no	no	162	3-488(+)	_	_	_	_	_	_	_	_	_	_	_	_	_	_
comp10338_c0_seq3	0	0	5.3	6	0	0	1.62	1.87	noTest	noTest	noTest	0.0942029	0.548264	-0.903038	1	1	-0.207044	0.161491	0.295912	0.695994	0.161491	0.4535	0.695994	0.161491	0.371341	-0.903038	no	no	no	no	no	no	617	*	_	_	_	_	_	_	_	_	_	_	_	_	_	_
comp10338_c0_seq4	0	0	0.82	6.38	0	0	0.26	2.04	noTest	noTest	noTest	0.0942029	0.548264	-1.02857	0.186957	0.498337	-2.97199	noTest	noTest	noTest	noTest	noTest	noTest	0.161491	0.371341	-1.02857	no	no	no	no	no	no	604	*	_	_	_	_	_	_	_	_	_	_	_	_	_	_
comp10338_c0_seq5	0	1	4	2	0	0.62	1.65	0.85	noTest	noTest	noTest	noTest	noTest	noTest	0.726708	0.948511	0.956931	noTest	noTest	noTest	0.658385	0.921416	1.41213	noTest	noTest	noTest	no	no	no	no	no	no	151	3-458(+)	_	_	_	_	_	_	_	_	_	_	_	_	_	_
comp10339_c0_seq1	9.39	11.52	8.54	17.4	2.97	2.41	1.2	2.49	0.763627	0.919186	0.30143	1	1	-0.0471126	0.241983	0.578484	-1.05311	0.183672	0.328559	-1.30743	0.361697	0.695792	-1.006	0.792443	0.956297	0.254317	no	no	no	no	no	no	1346	*	_	_	_	_	_	_	_	_	_	_	_	_	_	_
comp10339_c0_seq2	6.71	6.53	0	12.78	2.2	1.42	0	1.9	0.670342	0.861814	0.631613	0.866239	1	-0.420108	0.00286389	0.0292255	-0.925999	0.0140787	0.0466434	-1.1375	0.0219002	0.125722	-0.505891	0.866239	0.999514	0.211504	no	no	no	no	no	no	1296	*	_	_	_	_	_	_	_	_	_	_	_	_	_	_
comp10339_c0_seq3	0	3.96	12.06	5.83	0	0.91	1.87	0.92	noTest	noTest	noTest	1	1	-0.0157673	0.394643	0.736971	1.02333	0.0219002	0.0650913	0.903038	0.438083	0.761929	1.0391	0.161491	0.371341	0.120294	no	no	no	no	no	no	1217	*	_	_	_	_	_	_	_	_	_	_	_	_	_	_
comp10339_c0_seq4	17.79	0	0	0	8.75	0	0	0	0.00021796	0.00260186	3.12928	noTest	noTest	noTest	noTest	noTest	noTest	7.45e-05	0.00069151	-3.12928	noTest	noTest	noTest	7.44607e-05	0.00110091	3.12928	yes	no	no	yes	no	yes	865	*	_	_	_	_	_	_	_	_	_	_	_	_	_	_
comp10339_c0_seq5	0	0	0	0	0	0	0	0	noTest	noTest	noTest	noTest	noTest	noTest	noTest	noTest	noTest	noTest	noTest	noTest	noTest	noTest	noTest	noTest	noTest	noTest	no	no	no	no	no	no	828	*	_	_	_	_	_	_	_	_	_	_	_	_	_	_
comp10339_c0_seq6	0	0	1.39	0	0	0	0.35	0	noTest	noTest	noTest	noTest	noTest	noTest	noTest	noTest	noTest	noTest	noTest	noTest	noTest	noTest	noTest	noTest	noTest	noTest	no	no	no	no	no	no	749	*	_	_	_	_	_	_	_	_	_	_	_	_	_	_
comp10339_c0_seq7	1.11	0	0	0	1.11	0	0	0	noTest	noTest	noTest	noTest	noTest	noTest	noTest	noTest	noTest	noTest	noTest	noTest	noTest	noTest	noTest	noTest	noTest	noTest	no	no	no	no	no	no	427	*	_	_	_	_	_	_	_	_	_	_	_	_	_	_
comp1033_c0_seq1	58	883	1738	1888	9.78	98.41	129.87	144.19	5.98e-06	0.000133142	-3.3309	0.433699	1	-0.551094	0.803064	0.983916	-0.150903	8.43e-07	1.48e-05	3.73109	0.606309	0.889929	0.400191	2.80012e-07	9.9921e-06	-3.88199	yes	no	no	yes	no	yes	581	281-2023(-)	_	_	_	gi|393244219|gb|EJD51732.1|	beta-lactamase/transpeptidase-like protein [Auricularia delicata TFB-10046 SS5]	0.58	_	_	_	_	_	_	_	_
comp10340_c0_seq1	8.44	6.6	7.27	0	3	1.55	1.14	0	0.438083	0.676412	0.952694	0.0219002	0.235307	0.632268	0.0347826	0.172658	0.189034	0.187026	0.330317	-1.39593	0.840166	0.999784	-0.443234	0.00614931	0.0363813	1.58496	no	no	no	no	no	no	368	2-1105(+)	_	_	_	_	_	_	_	_	_	_	_	_	_	_
comp10340_c0_seq2	10.56	4.4	12.73	9	3.75	1.03	2	1.45	0.083497	0.231903	1.86425	0.822492	1	-0.493409	0.662736	0.924673	0.463947	0.335879	0.505472	-0.906891	0.580436	0.87328	0.957356	0.219277	0.454399	1.37084	no	no	no	no	no	no	368	2-1105(+)	_	_	_	_	_	_	_	_	_	_	_	_	_	_
comp10340_c0_seq3	3	3.49	3	1	1.28	0.98	0.57	0.19	1	1	0.38529	noTest	noTest	noTest	noTest	noTest	noTest	0.726708	0.85961	-1.16711	0.726708	0.94759	-0.78182	noTest	noTest	noTest	no	no	no	no	no	no	332	3-1001(+)	_	_	_	_	_	_	_	_	_	_	_	_	_	_
comp10340_c0_seq4	0	1.51	2	0	0	0.85	0.75	0	noTest	noTest	noTest	noTest	noTest	noTest	noTest	noTest	noTest	noTest	noTest	noTest	noTest	noTest	noTest	noTest	noTest	noTest	no	no	no	no	no	no	166	3-503(+)	_	_	_	_	_	_	_	_	_	_	_	_	_	_
comp10340_c0_seq5	1	2	0	2	1.16	1.53	0	1.05	noTest	noTest	noTest	noTest	noTest	noTest	noTest	noTest	noTest	noTest	noTest	noTest	noTest	noTest	noTest	noTest	noTest	noTest	no	no	no	no	no	no	122	2-370(+)	_	_	_	_	_	_	_	_	_	_	_	_	_	_
comp10342_c0_seq1	0	0	0	6.3	0	0	0	1.27	noTest	noTest	noTest	0.0942029	0.548264	-0.344828	0.0565217	0.234532	-0.344828	noTest	noTest	noTest	noTest	noTest	noTest	0.161491	0.371341	-0.344828	no	no	no	no	no	no	281	1-843(-)	_	_	_	gi|170092321|ref|XP_001877382.1|	predicted protein [Laccaria bicolor S238N-H82]	0.81	GO:0016787	29883.JGI166507	hypothetical protein	0.8295	COG1011	_	_	_
comp10342_c0_seq2	22	7	6	11.7	10.47	2.2	1.27	2.52	0.0135382	0.0669898	2.25069	1	1	-0.19592	0.394643	0.736971	-0.988595	0.00117558	0.00685651	-3.04336	0.542974	0.843618	-0.792675	0.0171989	0.0796599	2.05477	no	no	no	yes	no	no	249	36-782(-)	_	_	_	gi|170092321|ref|XP_001877382.1|	predicted protein [Laccaria bicolor S238N-H82]	0.8	GO:0016787	29883.JGI166507	hypothetical protein	0.8295	COG1011	_	_	_
comp10343_c0_seq1	1	10	0	0	0.75	4.94	0	0	0.0844721	0.231903	-2.71955	0.00416566	0.077017	2.30451	noTest	noTest	noTest	noTest	noTest	noTest	0.00416566	0.0372309	-2.30451	noTest	noTest	noTest	no	no	no	no	yes	no	569	*	_	_	_	gi|336387767|gb|EGO28912.1|	hypothetical protein SERLADRAFT_413597 [Serpula lacrymans var. lacrymans S7.9]	0.71	GO:0006810;GO:0000166;GO:0009987;GO:0016887	_	_	_	_	_	_	_
comp10343_c0_seq2	0	11	4	1	0	5.91	1.44	0.37	0.0140787	0.0669898	-2.56316	0.0141459	0.178837	3.99756	0.430642	0.767168	1.96047	noTest	noTest	noTest	0.083497	0.306094	-2.03709	noTest	noTest	noTest	no	no	no	no	no	no	174	1-522(-)	_	_	_	gi|170110008|ref|XP_001886210.1|	multidrug resistance-associated ABC transporter [Laccaria bicolor S238N-H82]	0.84	GO:0055085;GO:0005524;GO:0006200;GO:0042626;GO:0016021	_	_	_	_	_	_	_
comp10343_c0_seq3	0	0	5	5	0	0	1.81	1.85	noTest	noTest	noTest	0.161491	0.724561	-0.887525	1	1	-0.0315356	0.285714	0.446617	0.85599	0.161491	0.4535	0.85599	0.285714	0.528743	-0.887525	no	no	no	no	no	no	522	*	_	_	_	gi|336387767|gb|EGO28912.1|	hypothetical protein SERLADRAFT_413597 [Serpula lacrymans var. lacrymans S7.9]	0.71	GO:0006810;GO:0000166;GO:0009987;GO:0016887	_	_	_	_	_	_	_
comp10343_c0_seq4	0	5	1	1	0	3.87	0.52	0.53	0.161491	0.353116	-1.95233	0.186957	0.771033	2.86827	noTest	noTest	noTest	noTest	noTest	noTest	0.186957	0.487663	-2.89575	noTest	noTest	noTest	no	no	no	no	no	no	121	1-363(-)	_	_	_	gi|336387767|gb|EGO28912.1|	hypothetical protein SERLADRAFT_413597 [Serpula lacrymans var. lacrymans S7.9]	0.79	GO:0055085;GO:0005524;GO:0006200;GO:0042626;GO:0016021	_	_	_	_	_	_	_
comp10345_c0_seq1	12	0	0	0	12.93	0	0	0	0.00199605	0.0151927	3.69265	noTest	noTest	noTest	noTest	noTest	noTest	0.000726851	0.0046309	-3.69265	noTest	noTest	noTest	0.000726851	0.00715661	3.69265	yes	no	no	yes	no	yes	395	*	_	_	_	_	_	_	_	_	_	_	_	_	_	_
comp10345_c0_seq2	0	0	0	0	0	0	0	0	noTest	noTest	noTest	noTest	noTest	noTest	noTest	noTest	noTest	noTest	noTest	noTest	noTest	noTest	noTest	noTest	noTest	noTest	no	no	no	no	no	no	353	*	_	_	_	_	_	_	_	_	_	_	_	_	_	_
comp10346_c0_seq1	2	5	2	5	1.28	2.12	0.57	1.45	1	1	-0.72792	0.7999	1	0.548011	0.521739	0.827586	-1.34702	noTest	noTest	noTest	0.186957	0.487663	-1.89503	1	1	-0.179909	no	no	no	no	no	no	664	*	_	_	_	_	_	_	_	_	_	_	_	_	_	_
comp10346_c0_seq2	0	4	0	6	0	2.13	0	2.19	noTest	noTest	noTest	1	1	-0.0400774	0.0565217	0.234532	-1.13093	noTest	noTest	noTest	noTest	noTest	noTest	0.161491	0.371341	-1.13093	no	no	no	no	no	no	528	*	_	_	_	_	_	_	_	_	_	_	_	_	_	_
comp10346_c0_seq3	4	0	0	0	3.74	0	0	0	noTest	noTest	noTest	noTest	noTest	noTest	noTest	noTest	noTest	noTest	noTest	noTest	noTest	noTest	noTest	noTest	noTest	noTest	no	no	no	no	no	no	455	*	_	_	_	_	_	_	_	_	_	_	_	_	_	_
comp10346_c0_seq4	13	0	0	0	12.6	0	0	0	0.00140897	0.0115837	3.65535	noTest	noTest	noTest	noTest	noTest	noTest	0.000530405	0.00355803	-3.65535	noTest	noTest	noTest	0.000530405	0.00555044	3.65535	yes	no	no	yes	no	yes	439	*	_	_	_	_	_	_	_	_	_	_	_	_	_	_
comp10347_c0_seq1	2.11	5	0	0	1.42	2.22	0	0	1	1	-0.644669	0.0565217	0.417875	1.15056	noTest	noTest	noTest	noTest	noTest	noTest	0.0565217	0.233624	-1.15056	noTest	noTest	noTest	no	no	no	no	no	no	632	*	_	_	_	_	_	_	_	_	_	_	_	_	_	_
comp10347_c0_seq2	4.89	0	2	1.24	3.59	0	0.65	0.41	noTest	noTest	noTest	noTest	noTest	noTest	noTest	noTest	noTest	0.12496	0.247783	-2.46547	noTest	noTest	noTest	0.12496	0.317292	3.13029	no	no	no	no	no	no	579	*	_	_	_	_	_	_	_	_	_	_	_	_	_	_
comp10347_c0_seq3	0	0	0	4.76	0	0	0	2.37	noTest	noTest	noTest	noTest	noTest	noTest	noTest	noTest	noTest	noTest	noTest	noTest	noTest	noTest	noTest	noTest	noTest	noTest	no	no	no	no	no	no	387	*	_	_	_	_	_	_	_	_	_	_	_	_	_	_
comp10348_c0_seq1	1	8	3	15	0.63	3.35	0.84	4.31	0.12496	0.297466	-2.41074	0.884696	1	-0.363527	0.0493358	0.222308	-2.35923	noTest	noTest	noTest	0.0999758	0.338513	-1.9957	0.0999758	0.270158	-2.77426	no	no	no	no	no	no	671	*	_	_	_	_	_	_	_	_	_	_	_	_	_	_
comp10349_c0_seq1	1.63	4	4	5.64	0.82	1.32	0.89	1.28	1	1	-0.686842	1	1	0.0443941	0.7999	0.981652	-0.524267	1	1	0.118181	0.769726	0.966648	-0.568661	1	1	-0.642448	no	no	no	no	no	no	223	1-669(-)	_	_	_	gi|299746198|ref|XP_001837810.2|	cytochrome P450 [Coprinopsis cinerea okayama7#130]	0.65	GO:0005488;GO:0016491	_	_	_	_	_	_	_
comp10349_c0_seq2	14	6	4	6	9.07	2.57	1.15	1.76	0.0967864	0.249289	1.81933	0.822492	1	0.546193	0.7999	0.981652	-0.613942	0.00583707	0.0244945	-2.97947	0.442579	0.761929	-1.16013	0.0144137	0.0687617	2.36553	no	no	no	yes	no	no	192	81-656(-)	_	_	_	gi|390600124|gb|EIN09519.1|	cytochrome P450 [Punctularia strigosozonata HHB-11173 SS5]	0.74	GO:0046872;GO:0016491	_	_	_	_	_	_	_
comp10349_c0_seq3	8	1	5	7	5.28	0.44	1.46	2.09	0.0577711	0.173503	3.58496	0.186957	0.771033	-2.24793	0.822492	0.992459	-0.517535	0.109379	0.223382	-1.85457	0.430642	0.760195	1.73039	0.187026	0.40865	1.33703	no	no	no	no	no	no	192	69-644(-)	_	_	_	gi|390600124|gb|EIN09519.1|	cytochrome P450 [Punctularia strigosozonata HHB-11173 SS5]	0.73	GO:0046872;GO:0016491	_	_	_	_	_	_	_
comp10349_c0_seq4	3.37	0	0	1.36	3.04	0	0	0.56	noTest	noTest	noTest	noTest	noTest	noTest	noTest	noTest	noTest	noTest	noTest	noTest	noTest	noTest	noTest	noTest	noTest	noTest	no	no	no	no	no	no	97	2-292(-)	_	_	_	gi|299746198|ref|XP_001837810.2|	cytochrome P450 [Coprinopsis cinerea okayama7#130]	0.72	GO:0009055;GO:0016705;GO:0020037;GO:0005506;GO:0006118;GO:0004497;GO:0055114	_	_	_	_	_	_	_
comp1034_c0_seq1	168	1005	894	1132	29.16	115.25	68.74	88.96	0.0041049	0.0267167	-1.9827	0.535578	1	0.373538	0.558575	0.856882	-0.372007	0.085209	0.18709	1.23716	0.223917	0.544445	-0.745545	0.0208549	0.0926284	-1.60917	no	no	no	no	no	no	623	418-2286(+)	_	_	_	gi|302681073|ref|XP_003030218.1|	hypothetical protein SCHCODRAFT_257768 [Schizophyllum commune H4-8]	0.77	_	_	_	_	_	_	_	_
comp10350_c0_seq1	1	6	12	14	0.4	1.58	2.12	2.52	0.282609	0.511315	-1.98185	0.514813	1	-0.673499	0.898528	1	-0.249359	0.191276	0.334651	2.40599	0.866239	1	0.42414	0.0999758	0.270158	-2.65535	no	no	no	no	no	no	338	54-1070(+)	_	_	_	_	_	_	_	_	_	_	_	_	_	_
comp10350_c0_seq2	2	2	0	2	1.64	1.08	0	0.74	noTest	noTest	noTest	noTest	noTest	noTest	noTest	noTest	noTest	noTest	noTest	noTest	noTest	noTest	noTest	noTest	noTest	noTest	no	no	no	no	no	no	520	*	_	_	_	_	_	_	_	_	_	_	_	_	_	_
comp10350_c0_seq3	1	1	1	1	1.15	0.76	0.51	0.52	noTest	noTest	noTest	noTest	noTest	noTest	noTest	noTest	noTest	noTest	noTest	noTest	noTest	noTest	noTest	noTest	noTest	noTest	no	no	no	no	no	no	371	*	_	_	_	_	_	_	_	_	_	_	_	_	_	_
comp10351_c0_seq1	11	0	0	0	11.65	0	0	0	0.00286389	0.020022	3.54226	noTest	noTest	noTest	noTest	noTest	noTest	0.00140897	0.0079191	-3.54226	noTest	noTest	noTest	0.00140897	0.0120085	3.54226	yes	no	no	yes	no	yes	402	*	_	_	_	_	_	_	_	_	_	_	_	_	_	_
comp10356_c0_seq1	2.55	7.75	1	0	1.66	3.34	0.29	0	0.585507	0.800221	-1.00866	0.0140787	0.178837	1.73985	noTest	noTest	noTest	noTest	noTest	noTest	0.0577711	0.235467	-3.52572	noTest	noTest	noTest	no	no	no	no	no	no	653	*	_	_	_	gi|12006973|gb|AAG44992.1|AF301902_1	endo-1,4-B-xylanase A [Phanerochaete chrysosporium]	0.7	GO:0004553;GO:0000272;GO:0005488;GO:0044042	_	_	_	_	_	_	K01238
comp10356_c0_seq2	0.45	1.25	0	0	0.43	0.8	0	0	noTest	noTest	noTest	noTest	noTest	noTest	noTest	noTest	noTest	noTest	noTest	noTest	noTest	noTest	noTest	noTest	noTest	noTest	no	no	no	no	no	no	442	*	_	_	_	_	_	_	_	_	_	_	_	_	_	_
comp10358_c0_seq1	0	16	16	5	0	7.38	4.95	1.58	0.00286389	0.020022	-2.88362	0.0365207	0.321768	2.2237	0.119582	0.380249	1.6475	0.00614931	0.0247509	2.30743	0.524474	0.828296	-0.576192	0.285714	0.528743	-0.659925	yes	no	no	yes	no	no	610	*	_	_	_	_	_	_	_	_	_	_	_	_	_	_
comp10358_c0_seq2	1	0	0	0	0.85	0	0	0	noTest	noTest	noTest	noTest	noTest	noTest	noTest	noTest	noTest	noTest	noTest	noTest	noTest	noTest	noTest	noTest	noTest	noTest	no	no	no	no	no	no	502	*	_	_	_	_	_	_	_	_	_	_	_	_	_	_
comp10359_c0_seq1	1.6	0	4.17	3.29	0.97	0	1.12	0.9	noTest	noTest	noTest	noTest	noTest	noTest	1	1	0.315502	1	1	0.207442	noTest	noTest	noTest	noTest	noTest	noTest	no	no	no	no	no	no	704	*	_	_	_	_	_	_	_	_	_	_	_	_	_	_
comp10359_c0_seq2	7.4	2	10.83	9.71	5.27	0.94	3.41	3.13	0.0577711	0.173503	2.48707	0.333681	0.982525	-1.73543	1	1	0.123609	0.612094	0.769856	-0.628031	0.251568	0.580258	1.85904	0.479207	0.728982	0.75164	no	no	no	no	no	no	598	*	_	_	_	_	_	_	_	_	_	_	_	_	_	_
comp1035_c0_seq1	9.27	28.58	37.98	54.05	2.12	4.33	3.86	5.61	0.307713	0.541335	-1.0303	0.688962	1	-0.373634	0.456347	0.785737	-0.5394	0.413309	0.587897	0.864537	0.76926	0.966648	-0.165766	0.130482	0.328312	-1.40394	no	no	no	no	no	no	352	1-1056(+)	_	_	_	gi|403417696|emb|CCM04396.1|	predicted protein [Fibroporia radiculosa]	0.55	_	_	_	_	_	_	_	_
comp1035_c0_seq2	34.82	27.92	71.58	57.9	8.84	4.68	8.05	6.65	0.225898	0.444136	0.917538	0.556217	1	-0.506846	0.749762	0.962828	0.275634	0.777582	0.896104	-0.135058	0.337541	0.669897	0.78248	0.562277	0.798889	0.410692	no	no	no	no	no	no	292	1-876(+)	_	_	_	gi|403417696|emb|CCM04396.1|	predicted protein [Fibroporia radiculosa]	0.62	_	_	_	_	_	_	_	_
comp1035_c0_seq3	8.24	5.44	7.53	26.49	2.26	0.98	0.91	3.28	0.305221	0.53808	1.20547	0.0880012	0.546171	-1.74284	0.0380057	0.184637	-1.84976	0.283653	0.446617	-1.31238	1	1	-0.106915	0.656347	0.871951	-0.537373	no	no	no	no	no	no	518	2-1558(+)	_	_	_	gi|170099762|ref|XP_001881099.1|	predicted protein [Laccaria bicolor S238N-H82]	0.74	GO:0005488	29883.JGI294359	hypothetical protein	0.8556	_	KOG1878	_	_
comp1035_c0_seq4	0	11.32	15.98	11.04	0	2.06	1.95	1.38	0.0140787	0.0669898	-1.04264	0.573302	1	0.577976	0.619281	0.896446	0.498806	0.00614931	0.0247509	0.963474	1	1	-0.0791702	0.0219002	0.0926284	-0.464668	no	no	no	no	no	no	514	2-1546(+)	_	_	_	gi|170099762|ref|XP_001881099.1|	predicted protein [Laccaria bicolor S238N-H82]	0.74	GO:0005488	29883.JGI294359	hypothetical protein	0.8556	_	KOG1878	_	_
comp1035_c0_seq5	67.31	18.1	25.12	64.2	19.49	3.46	3.22	8.42	0.00146236	0.0119656	2.49389	0.104399	0.581063	-1.28305	0.0710842	0.276267	-1.38676	0.000492928	0.00338743	-2.5976	0.865284	1	-0.103711	0.0847173	0.246844	1.21084	yes	no	no	yes	no	no	1470	*	_	_	_	gi|392589066|gb|EIW78397.1|	FKBP-like protein [Coniophora puteana RWD-64-598 SS2]	0.83	GO:0016853	104341.JGI60750	annotation not available	0.9474	COG0760	KOG3258	_	K09579
comp1035_c0_seq6	2.76	7.24	16.49	18.07	1.24	2.16	3.29	3.69	0.7999	0.939766	-0.800691	0.494712	1	-0.77259	0.917982	1	-0.165533	0.352672	0.524705	1.40775	0.662736	0.924168	0.607056	0.283653	0.528743	-1.57328	no	no	no	no	no	no	314	3-947(+)	_	_	_	gi|170099762|ref|XP_001881099.1|	predicted protein [Laccaria bicolor S238N-H82]	0.75	GO:0005488	29883.JGI294359	hypothetical protein	0.8449	_	KOG1878	_	_
comp1035_c0_seq7	2	12	8	12	0.91	3.59	1.61	2.46	0.189984	0.390071	-1.98005	0.597593	1	0.545326	0.63922	0.90563	-0.611598	0.769726	0.888748	0.823122	0.219277	0.5362	-1.15692	0.333681	0.587741	-1.43472	no	no	no	no	no	no	313	1-942(+)	_	_	_	_	_	_	_	_	_	_	_	_	_	_
comp1035_c0_seq8	162.6	173.39	278.32	266.24	96.78	68.19	73.39	71.75	0.44671	0.681044	0.505149	0.959961	1	-0.0734186	0.980916	1	0.0326047	0.48036	0.650791	-0.399125	0.952923	1	0.106023	0.48304	0.733056	0.43173	no	no	no	no	no	no	136	211-618(-)	_	_	_	gi|392589066|gb|EIW78397.1|	FKBP-like protein [Coniophora puteana RWD-64-598 SS2]	0.83	GO:0016853	104341.JGI60750	annotation not available	0.9474	COG0760	KOG3258	_	K09579
comp10362_c0_seq1	5	4	5	8	5.2	2.75	2.3	3.77	0.585507	0.800221	0.91908	0.822492	1	-0.455133	0.670342	0.926878	-0.712931	0.442579	0.612428	-1.17688	1	1	-0.257798	0.822492	0.972737	0.463947	no	no	no	no	no	no	409	*	_	_	_	_	_	_	_	_	_	_	_	_	_	_
comp10363_c0_seq1	19	4	0	21	11.82	1.64	0	5.92	0.00728936	0.0415875	2.84946	0.0967864	0.554798	-1.8519	0.00021796	0.00398844	-2.5656	4.53e-05	0.000455393	-3.56316	noTest	noTest	noTest	0.252505	0.497832	0.997561	yes	no	yes	yes	no	no	161	201-683(-)	_	_	_	_	_	_	_	_	_	_	_	_	_	_
comp10364_c0_seq1	4	3	9	5	2.01	1	2	1.14	0.521739	0.749259	1.0072	1	1	-0.189034	0.542974	0.844234	0.810966	1	1	-0.0071955	0.63315	0.907019	1	0.585507	0.812249	0.818162	no	no	no	no	no	no	847	*	_	_	_	gi|169856543|ref|XP_001834929.1|	hypothetical protein CC1G_10803 [Coprinopsis cinerea okayama7#130]	0.81	_	_	_	_	_	_	_	_
comp10364_c0_seq2	3	3	7	9	2.23	1.47	2.31	3.03	0.726708	0.894462	0.601228	0.63315	1	-1.0435	0.854437	1	-0.391425	1	1	0.0508491	0.7999	0.978374	0.652077	1	1	-0.442274	no	no	no	no	no	no	572	*	_	_	_	gi|169856543|ref|XP_001834929.1|	hypothetical protein CC1G_10803 [Coprinopsis cinerea okayama7#130]	0.81	_	_	_	_	_	_	_	_
comp10364_c0_seq3	5	2	6	6	4.22	1.12	2.24	2.29	0.186957	0.386785	1.91374	0.769726	1	-1.03185	1	1	-0.0318489	0.63315	0.788456	-0.913744	0.769726	0.966648	1	0.63315	0.853495	0.881895	no	no	no	no	no	no	504	*	_	_	_	_	_	_	_	_	_	_	_	_	_	_
comp10364_c0_seq4	1	5	1	1	1.1	3.62	0.49	0.5	0.430642	0.672587	-1.71849	0.186957	0.771033	2.85599	noTest	noTest	noTest	noTest	noTest	noTest	0.186957	0.487663	-2.88514	noTest	noTest	noTest	no	no	no	no	no	no	388	*	_	_	_	gi|169856543|ref|XP_001834929.1|	hypothetical protein CC1G_10803 [Coprinopsis cinerea okayama7#130]	0.76	_	_	_	_	_	_	_	_
comp10367_c0_seq1	1	5	6	4	0.99	3.28	2.64	1.8	0.430642	0.672587	-1.7282	0.585507	1	0.865699	0.7999	0.981652	0.552541	0.726708	0.85961	1.41504	1	1	-0.313158	1	1	-0.862496	no	no	no	no	no	no	428	*	_	_	_	_	_	_	_	_	_	_	_	_	_	_
comp10369_c0_seq1	14.59	0	2	2.31	7.17	0	0.44	0.51	0.000726851	0.00683488	2.84197	noTest	noTest	noTest	noTest	noTest	noTest	0.00133434	0.00765256	-4.0264	noTest	noTest	noTest	0.00133434	0.0119073	3.8134	yes	no	no	yes	no	yes	866	*	_	_	_	_	_	_	_	_	_	_	_	_	_	_
comp10369_c0_seq2	1.41	0	0	0	0.79	0	0	0	noTest	noTest	noTest	noTest	noTest	noTest	noTest	noTest	noTest	noTest	noTest	noTest	noTest	noTest	noTest	noTest	noTest	noTest	no	no	no	no	no	no	761	*	_	_	_	_	_	_	_	_	_	_	_	_	_	_
comp10369_c0_seq3	0	1	0	2.69	0	0.49	0	0.91	noTest	noTest	noTest	noTest	noTest	noTest	noTest	noTest	noTest	noTest	noTest	noTest	noTest	noTest	noTest	noTest	noTest	noTest	no	no	no	no	no	no	571	*	_	_	_	_	_	_	_	_	_	_	_	_	_	_
comp1036_c0_seq1	536	754	2878	809	88.35	82.11	210.15	60.37	0.863287	0.980058	0.105672	0.467987	1	0.443726	0.00820456	0.0643155	1.79952	0.0782783	0.175323	1.25012	0.0520529	0.230247	1.35579	0.375423	0.629021	0.549398	no	no	no	no	no	no	700	357-2456(-)	_	_	_	gi|170100212|ref|XP_001881324.1|	predicted protein [Laccaria bicolor S238N-H82]	0.92	GO:0030246;GO:0006040;GO:0016051;GO:0005737;GO:0004360	29883.JGI291192	hypothetical protein	0.9189	COG0449	KOG1268	_	K00820
comp10370_c0_seq1	49	3	2	11	20.92	0.85	0.38	2.13	5.07e-06	0.000116576	4.62128	0.390133	1	-1.32532	0.0729734	0.279553	-2.48678	2.56e-08	6.9e-07	-5.78274	0.726708	0.94759	-1.16146	6.40476e-05	0.000990154	3.29596	yes	no	no	yes	no	yes	276	29-856(+)	_	_	_	_	_	_	_	_	_	_	_	_	_	_
comp10371_c0_seq1	12	5.44	1	2	6.64	1.99	0.25	0.5	0.11546	0.284738	1.73841	0.186957	0.771033	1.99277	noTest	noTest	noTest	0.000726851	0.0046309	-4.73118	0.186957	0.487663	-2.99277	0.00406644	0.027056	3.73118	no	no	no	yes	no	yes	769	*	_	_	_	_	_	_	_	_	_	_	_	_	_	_
comp10371_c0_seq2	0	1.56	0	0	0	0.73	0	0	noTest	noTest	noTest	noTest	noTest	noTest	noTest	noTest	noTest	noTest	noTest	noTest	noTest	noTest	noTest	noTest	noTest	noTest	no	no	no	no	no	no	605	*	_	_	_	_	_	_	_	_	_	_	_	_	_	_
comp10372_c0_seq1	4	7	27	14	1.99	2.3	5.95	3.16	1	1	-0.208865	0.876186	1	-0.458291	0.282111	0.622091	0.912965	0.177284	0.319472	1.58012	0.171886	0.4739	1.37126	0.700311	0.903748	-0.667156	no	no	no	no	no	no	206	1-618(+)	_	_	_	gi|299753008|ref|XP_001832995.2|	hypothetical protein CC1G_01057 [Coprinopsis cinerea okayama7#130]	0.57	_	_	_	_	_	_	_	_
comp10372_c0_seq2	1	0	0	0	0.77	0	0	0	noTest	noTest	noTest	noTest	noTest	noTest	noTest	noTest	noTest	noTest	noTest	noTest	noTest	noTest	noTest	noTest	noTest	noTest	no	no	no	no	no	no	556	*	_	_	_	gi|289704643|ref|ZP_06501071.1|	hypothetical protein HMPREF0569_2077 [Micrococcus luteus SK58]	0.59	_	_	_	_	_	_	_	_
comp10372_c0_seq3	0	0	2	0	0	0	1.02	0	noTest	noTest	noTest	noTest	noTest	noTest	noTest	noTest	noTest	noTest	noTest	noTest	noTest	noTest	noTest	noTest	noTest	noTest	no	no	no	no	no	no	71	155-370(+)	_	_	_	gi|403412925|emb|CCL99625.1|	predicted protein [Fibroporia radiculosa]	0.67	_	_	_	_	_	_	_	_
comp10372_c0_seq4	1	2	2	1	1.16	1.53	1.02	0.52	noTest	noTest	noTest	noTest	noTest	noTest	noTest	noTest	noTest	noTest	noTest	noTest	noTest	noTest	noTest	noTest	noTest	noTest	no	no	no	no	no	no	122	1-369(+)	_	_	_	gi|403412925|emb|CCL99625.1|	predicted protein [Fibroporia radiculosa]	0.67	_	_	_	_	_	_	_	_
comp10373_c0_seq1	3	23	14	23	0.89	4.49	1.83	3.08	0.0365207	0.129513	-2.33484	0.526983	1	0.543785	0.438358	0.771338	-0.751087	0.542974	0.707426	1.03997	0.128892	0.394633	-1.29487	0.119582	0.308588	-1.79105	no	no	no	no	no	no	479	1-1440(+)	_	_	_	gi|170084455|ref|XP_001873451.1|	predicted protein [Laccaria bicolor S238N-H82]	0.64	_	_	_	_	_	_	_	_
comp10373_c0_seq2	0	0	0	0	0	0	0	0	noTest	noTest	noTest	noTest	noTest	noTest	noTest	noTest	noTest	noTest	noTest	noTest	noTest	noTest	noTest	noTest	noTest	noTest	no	no	no	no	no	no	224	1-675(+)	_	_	_	gi|170084455|ref|XP_001873451.1|	predicted protein [Laccaria bicolor S238N-H82]	0.64	_	_	_	_	_	_	_	_
comp10373_c0_seq3	2	4	10	12	1.74	2.3	3.85	4.72	1	1	-0.402547	0.438083	1	-1.03715	0.884696	1	-0.293928	0.442579	0.612428	1.14577	0.670342	0.927476	0.743225	0.333681	0.587741	-1.4397	no	no	no	no	no	no	154	1-462(+)	_	_	_	_	_	_	_	_	_	_	_	_	_	_
comp10374_c0_seq1	0	0	2.09	0	0	0	0.59	0	noTest	noTest	noTest	noTest	noTest	noTest	noTest	noTest	noTest	noTest	noTest	noTest	noTest	noTest	noTest	noTest	noTest	noTest	no	no	no	no	no	no	665	*	_	_	_	_	_	_	_	_	_	_	_	_	_	_
comp10374_c0_seq2	1.45	0	0	0	0.95	0	0	0	noTest	noTest	noTest	noTest	noTest	noTest	noTest	noTest	noTest	noTest	noTest	noTest	noTest	noTest	noTest	noTest	noTest	noTest	no	no	no	no	no	no	652	*	_	_	_	_	_	_	_	_	_	_	_	_	_	_
comp10374_c0_seq3	0	8.23	7.91	0	0	3.92	2.53	0	0.0347826	0.124751	-1.97085	0.00922396	0.135208	1.97085	0.0219002	0.126119	1.33914	0.0942029	0.198662	1.33914	0.580436	0.87328	-0.631716	noTest	noTest	noTest	no	no	no	no	no	no	590	*	_	_	_	_	_	_	_	_	_	_	_	_	_	_
comp10374_c0_seq4	1.55	2.77	0	5	1.14	1.35	0	1.67	noTest	noTest	noTest	1	1	-0.306889	0.0942029	0.322785	-0.739848	noTest	noTest	noTest	noTest	noTest	noTest	1	1	-0.550814	no	no	no	no	no	no	577	*	_	_	_	_	_	_	_	_	_	_	_	_	_	_
comp10375_c0_seq1	0	8	30	11	0	3.17	7.98	2.99	0.0347826	0.124751	-1.66448	1	1	0.0843374	0.0994744	0.335475	1.41624	0.00174368	0.00944934	2.99639	0.169557	0.470469	1.33191	0.0219002	0.0926284	-1.58015	no	no	no	yes	no	no	204	98-709(-)	_	_	_	_	_	_	_	_	_	_	_	_	_	_
comp10376_c0_seq1	14	10	8	49	4.23	2	1.07	6.71	0.285115	0.512394	1.08066	0.0525501	0.417875	-1.74631	0.00247032	0.0266236	-2.6487	0.042606	0.107857	-1.98305	0.394643	0.723226	-0.902389	0.438759	0.689903	-0.665655	no	no	yes	no	no	no	450	3-1352(+)	_	_	_	_	_	_	_	_	_	_	_	_	_	_
comp10376_c0_seq2	13.5	0	0	0	11.11	0	0	0	0.00100641	0.00887314	3.47379	noTest	noTest	noTest	noTest	noTest	noTest	0.000390825	0.00275956	-3.47379	noTest	noTest	noTest	0.000390825	0.00431732	3.47379	yes	no	no	yes	no	yes	156	2-469(+)	_	_	_	_	_	_	_	_	_	_	_	_	_	_
comp10376_c0_seq3	12.5	0	0	0	13.23	0	0	0	0.00140897	0.0115837	3.72574	noTest	noTest	noTest	noTest	noTest	noTest	0.000530405	0.00355803	-3.72574	noTest	noTest	noTest	0.000726851	0.00715661	3.72574	yes	no	no	yes	no	yes	118	1-354(+)	_	_	_	_	_	_	_	_	_	_	_	_	_	_
comp10377_c0_seq1	4.66	1.59	0	4.25	0.89	0.2	0	0.37	0.186957	0.386785	2.15381	0.726708	1	-0.887525	noTest	noTest	noTest	noTest	noTest	noTest	noTest	noTest	noTest	0.442579	0.689903	1.26628	no	no	no	no	no	no	152	1-456(+)	_	_	_	_	_	_	_	_	_	_	_	_	_	_
comp10377_c0_seq2	27.34	10.78	0	17.86	5.37	1.4	0	1.59	0.0232942	0.0955669	1.9395	0.904233	1	-0.1836	0.000530405	0.00804032	-0.669027	2.94e-06	4.41e-05	-2.42492	0.00286389	0.0281213	-0.485427	0.0287327	0.115299	1.7559	no	no	no	yes	no	no	152	1-456(+)	_	_	_	_	_	_	_	_	_	_	_	_	_	_
comp10377_c0_seq3	0	6.3	11.02	12.14	0	0.86	1.01	1.14	0.0942029	0.244892	0.217591	0.866239	1	-0.406625	1	1	-0.174679	0.0219002	0.0650913	0.0143553	1	1	0.231947	0.0219002	0.0926284	-0.189034	no	no	no	no	no	no	152	1-456(+)	_	_	_	_	_	_	_	_	_	_	_	_	_	_
comp10377_c0_seq4	0	9.34	3.98	3.75	0	1.31	0.37	0.36	0.0219002	0.0910965	-0.389567	0.143889	0.693299	1.8635	1	1	0.0395284	noTest	noTest	noTest	0.143889	0.424409	-1.82397	noTest	noTest	noTest	no	no	no	no	no	no	152	1-456(+)	_	_	_	_	_	_	_	_	_	_	_	_	_	_
comp10378_c0_seq1	1	2	0	3	1.13	1.49	0	1.53	noTest	noTest	noTest	1	1	-0.0382193	noTest	noTest	noTest	noTest	noTest	noTest	noTest	noTest	noTest	noTest	noTest	noTest	no	no	no	no	no	no	377	*	_	_	_	_	_	_	_	_	_	_	_	_	_	_
comp1037_c0_seq1	464	355	1438	708	61.5	31.09	84.43	42.49	0.137641	0.321275	0.984136	0.532071	1	-0.450673	0.140668	0.421693	0.990632	0.567237	0.732105	0.457169	0.0396964	0.18835	1.44131	0.390226	0.645782	0.533463	no	no	no	no	no	no	264	128-919(+)	_	_	_	gi|299745438|ref|XP_001831718.2|	hypothetical protein CC1G_08322 [Coprinopsis cinerea okayama7#130]	0.61	_	_	_	_	_	_	_	K11587
comp10380_c0_seq1	26	30	33	34	4.82	3.68	2.71	2.86	0.634719	0.84081	0.389327	0.633648	1	0.363691	0.907908	1	-0.0777223	0.249994	0.413297	-0.83074	0.539497	0.843618	-0.441413	0.308333	0.557947	0.753018	no	no	no	no	no	no	696	1-2088(+)	_	_	_	gi|336371278|gb|EGN99617.1|	hypothetical protein SERLA73DRAFT_179719 [Serpula lacrymans var. lacrymans S7.3]	0.61	GO:0006351;GO:0005488	_	_	_	_	_	_	_
comp10381_c0_seq1	0	1	39.75	0	0	0.28	7.58	0	noTest	noTest	noTest	noTest	noTest	noTest	3.54e-06	0.000138999	2.9222	0.000305695	0.00224626	2.9222	0.000408153	0.00601571	4.7587	noTest	noTest	noTest	no	no	yes	yes	yes	no	989	*	_	_	_	_	_	_	_	_	_	_	_	_	_	_
comp10381_c0_seq2	0	0	14.25	0	0	0	2.95	0	noTest	noTest	noTest	noTest	noTest	noTest	0.00199605	0.0222217	1.56071	0.00922396	0.0334927	1.56071	0.00416566	0.0372309	1.56071	noTest	noTest	noTest	no	no	no	no	no	no	910	*	_	_	_	_	_	_	_	_	_	_	_	_	_	_
comp10382_c0_seq1	7	17.56	22	27	2.51	4.16	3.5	4.39	0.573302	0.796491	-0.728896	1	1	-0.0776374	0.761112	0.966613	-0.326866	0.792443	0.909016	0.479668	0.786774	0.977833	-0.249229	0.479616	0.728982	-0.806534	no	no	no	no	no	no	1186	*	_	_	_	_	_	_	_	_	_	_	_	_	_	_
comp10382_c0_seq2	0	3.44	0	0	0	0.86	0	0	noTest	noTest	noTest	noTest	noTest	noTest	noTest	noTest	noTest	noTest	noTest	noTest	noTest	noTest	noTest	noTest	noTest	noTest	no	no	no	no	no	no	1121	*	_	_	_	_	_	_	_	_	_	_	_	_	_	_
comp10383_c0_seq1	44	7	11	9	22.81	2.4	2.53	2.11	0.000228285	0.0027128	3.24856	0.854437	1	0.185791	0.876186	1	0.261894	0.000119357	0.0010459	-3.17246	1	1	0.076103	6.97257e-05	0.00106121	3.43435	yes	no	no	yes	no	yes	821	*	_	_	_	gi|170095489|ref|XP_001878965.1|	predicted protein [Laccaria bicolor S238N-H82]	0.76	_	_	_	_	_	_	_	_
comp10384_c0_seq1	11	4	0	11	6.34	1.52	0	2.87	0.083497	0.231903	2.06041	0.542974	1	-0.916979	0.00614931	0.0510782	-1.52105	0.00140897	0.0079191	-2.66448	noTest	noTest	noTest	0.253153	0.497832	1.14343	no	no	no	yes	no	no	738	*	_	_	_	_	_	_	_	_	_	_	_	_	_	_
comp10385_c0_seq1	5	1	3	8	4.12	0.54	1.1	2.99	0.186957	0.386785	2.93161	0.12496	0.637372	-2.46911	0.333681	0.681078	-1.44264	0.266667	0.428869	-1.90514	noTest	noTest	noTest	0.822492	0.972737	0.462499	no	no	no	no	no	no	516	*	_	_	_	_	_	_	_	_	_	_	_	_	_	_
comp10386_c0_seq1	0	1	1	1	0	0.62	0.41	0.42	noTest	noTest	noTest	noTest	noTest	noTest	noTest	noTest	noTest	noTest	noTest	noTest	noTest	noTest	noTest	noTest	noTest	noTest	no	no	no	no	no	no	456	*	_	_	_	_	_	_	_	_	_	_	_	_	_	_
comp10387_c0_seq1	3	12	32	15	0.87	2.3	4.11	1.97	0.305221	0.53808	-1.40255	0.804303	1	0.223438	0.198245	0.511594	1.06094	0.042606	0.107857	2.24005	0.372408	0.703149	0.837505	0.438083	0.689903	-1.17911	no	no	no	no	no	no	464	77-1468(-)	_	_	_	gi|403420124|emb|CCM06824.1|	predicted protein [Fibroporia radiculosa]	0.56	_	_	_	_	_	_	_	_
comp10388_c0_seq1	0	6.42	0	9.63	0	1.58	0	1.62	0.0942029	0.244892	-0.659925	1	1	-0.0360693	0.00922396	0.0683749	-0.695994	noTest	noTest	noTest	0.0219002	0.125722	-0.659925	0.0347826	0.12744	-0.695994	no	no	no	no	no	no	1146	*	_	_	_	gi|170113344|ref|XP_001887872.1|	predicted protein [Laccaria bicolor S238N-H82]	0.56	_	_	_	_	_	_	_	_
comp10388_c0_seq2	19	7.58	11	24.37	7.46	1.97	1.91	4.33	0.0480368	0.160498	1.92098	0.298081	0.951711	-1.13617	0.190995	0.499223	-1.18079	0.0323089	0.0900654	-1.9656	1	1	-0.044623	0.354733	0.612082	0.784809	no	no	no	no	no	no	1084	*	_	_	_	gi|170113344|ref|XP_001887872.1|	predicted protein [Laccaria bicolor S238N-H82]	0.56	_	_	_	_	_	_	_	_
comp1038_c0_seq1	579	2083	1865	1283	62.69	149	89.45	62.89	0.0630611	0.186979	-1.24901	0.0546663	0.417875	1.24441	0.452197	0.782138	0.508251	0.509244	0.681499	0.512846	0.227071	0.549093	-0.736159	0.9614	1	-0.00459531	no	no	no	no	no	no	1199	219-3815(+)	_	_	_	gi|170105050|ref|XP_001883738.1|	pyruvate carboxylase [Laccaria bicolor S238N-H82]	0.97	GO:0004736;GO:0004075;GO:0006531;GO:0005524;GO:0006094;GO:0006099;GO:0006522;GO:0046872;GO:0006633;GO:0009343	29883.JGI185474	pyruvate carboxylase	0.9727	COG1038	KOG0369	_	K01958
comp10390_c0_seq1	6	36	19	37	1.55	6.13	2.17	4.32	0.0362528	0.12914	-1.98362	0.48859	1	0.504856	0.221198	0.549991	-0.993336	0.763627	0.888748	0.485427	0.0577162	0.235467	-1.49819	0.147385	0.356793	-1.47876	no	no	no	no	no	no	461	266-1648(-)	_	_	_	_	_	_	_	_	_	_	_	_	_	_
comp10394_c0_seq1	21	6	1	21	10.54	1.99	0.22	4.77	0.019615	0.087963	2.40503	0.285115	0.925556	-1.26122	0.00133434	0.0166332	-4.43841	2.25e-05	0.000252001	-5.58223	0.12496	0.386132	-3.17719	0.181118	0.404802	1.14381	no	no	yes	yes	no	no	848	*	_	_	_	_	_	_	_	_	_	_	_	_	_	_
comp10395_c0_seq1	12	16	29	23	4.01	3.53	4.29	3.48	0.904233	1	0.183934	1	1	0.0205809	0.717848	0.948511	0.30189	1	1	0.0973754	0.865284	1	0.281309	0.832809	0.980195	0.204515	no	no	no	no	no	no	279	270-1106(-)	_	_	_	gi|170109621|ref|XP_001886017.1|	predicted protein [Laccaria bicolor S238N-H82]	0.66	_	_	_	_	_	_	_	_
comp10395_c0_seq2	0	0	0	0	0	0	0	0	noTest	noTest	noTest	noTest	noTest	noTest	noTest	noTest	noTest	noTest	noTest	noTest	noTest	noTest	noTest	noTest	noTest	noTest	no	no	no	no	no	no	133	2-400(-)	_	_	_	gi|170109621|ref|XP_001886017.1|	predicted protein [Laccaria bicolor S238N-H82]	0.66	_	_	_	_	_	_	_	_
comp10397_c0_seq1	3	2	6	6	3.14	1.38	2.78	2.84	0.726708	0.894462	1.1861	0.769726	1	-1.04122	1	1	-0.030806	1	1	-0.17568	0.769726	0.966648	1.01042	1	1	0.144874	no	no	no	no	no	no	135	2-409(+)	_	_	_	_	_	_	_	_	_	_	_	_	_	_
comp10398_c0_seq1	2.49	0	0	10.16	1.21	0	0	2.24	noTest	noTest	noTest	0.0140787	0.178837	-1.1635	0.00922396	0.0683749	-1.1635	noTest	noTest	noTest	noTest	noTest	noTest	0.63315	0.853495	-0.888492	no	no	no	no	no	no	874	*	_	_	_	_	_	_	_	_	_	_	_	_	_	_
comp10398_c0_seq2	2.51	0	0	0	1.23	0	0	0	noTest	noTest	noTest	noTest	noTest	noTest	noTest	noTest	noTest	noTest	noTest	noTest	noTest	noTest	noTest	noTest	noTest	noTest	no	no	no	no	no	no	869	*	_	_	_	_	_	_	_	_	_	_	_	_	_	_
comp10398_c0_seq3	0	5	11	2.84	0	2.09	3.08	0.81	0.161491	0.353116	-1.0635	0.372947	1	1.36751	0.143889	0.42694	1.92694	0.0347826	0.091729	1.62293	0.700311	0.944588	0.559427	noTest	noTest	noTest	no	no	no	no	no	no	673	*	_	_	_	_	_	_	_	_	_	_	_	_	_	_
comp10398_c0_seq4	0	0	0	9.59	0	0	0	3.04	noTest	noTest	noTest	0.0219002	0.235307	-1.60407	0.00922396	0.0683749	-1.60407	noTest	noTest	noTest	noTest	noTest	noTest	0.0347826	0.12744	-1.60407	no	no	no	no	no	no	607	*	_	_	_	_	_	_	_	_	_	_	_	_	_	_
comp10398_c0_seq5	2	5	1	0	1.5	2.48	0.33	0	1	1	-0.725378	0.0565217	0.417875	1.31034	noTest	noTest	noTest	noTest	noTest	noTest	0.186957	0.487663	-2.9098	noTest	noTest	noTest	no	no	no	no	no	no	566	*	_	_	_	_	_	_	_	_	_	_	_	_	_	_
comp10398_c0_seq6	0	0	0	0	0	0	0	0	noTest	noTest	noTest	noTest	noTest	noTest	noTest	noTest	noTest	noTest	noTest	noTest	noTest	noTest	noTest	noTest	noTest	noTest	no	no	no	no	no	no	465	*	_	_	_	_	_	_	_	_	_	_	_	_	_	_
comp10398_c0_seq7	0	0	1	7	0	0	0.43	3.05	noTest	noTest	noTest	0.0565217	0.417875	-1.60881	0.12496	0.388735	-2.8264	noTest	noTest	noTest	noTest	noTest	noTest	0.0942029	0.260056	-1.60881	no	no	no	no	no	no	442	*	_	_	_	_	_	_	_	_	_	_	_	_	_	_
comp10398_c0_seq8	0	0	0	1.41	0	0	0	0.64	noTest	noTest	noTest	noTest	noTest	noTest	noTest	noTest	noTest	noTest	noTest	noTest	noTest	noTest	noTest	noTest	noTest	noTest	no	no	no	no	no	no	424	*	_	_	_	_	_	_	_	_	_	_	_	_	_	_
comp10398_c0_seq9	0	1	0	1	0	0.68	0	0.47	noTest	noTest	noTest	noTest	noTest	noTest	noTest	noTest	noTest	noTest	noTest	noTest	noTest	noTest	noTest	noTest	noTest	noTest	no	no	no	no	no	no	413	*	_	_	_	_	_	_	_	_	_	_	_	_	_	_
comp10399_c0_seq1	0	2.89	0	10	0	0.81	0	1.92	noTest	noTest	noTest	0.497906	1	-1.24511	0.00922396	0.0683749	-0.941106	noTest	noTest	noTest	noTest	noTest	noTest	0.0347826	0.12744	-0.941106	no	no	no	no	no	no	1002	*	_	_	_	gi|238615335|ref|XP_002398849.1|	hypothetical protein MPER_00454 [Moniliophthora perniciosa FA553]	0.73	_	_	_	_	_	_	_	_
comp10399_c0_seq2	0	0	0	0	0	0	0	0	noTest	noTest	noTest	noTest	noTest	noTest	noTest	noTest	noTest	noTest	noTest	noTest	noTest	noTest	noTest	noTest	noTest	noTest	no	no	no	no	no	no	855	*	_	_	_	gi|238615335|ref|XP_002398849.1|	hypothetical protein MPER_00454 [Moniliophthora perniciosa FA553]	0.73	_	_	_	_	_	_	_	_
comp10399_c0_seq3	0	5.11	6	0	0	1.7	1.34	0	0.161491	0.353116	-0.765535	0.0565217	0.417875	0.765535	0.0565217	0.234532	0.422233	0.161491	0.295912	0.422233	1	1	-0.343302	noTest	noTest	noTest	no	no	no	no	no	no	845	*	_	_	_	gi|238615335|ref|XP_002398849.1|	hypothetical protein MPER_00454 [Moniliophthora perniciosa FA553]	0.73	_	_	_	_	_	_	_	_
comp10399_c0_seq4	1	1	0	7	1.09	0.72	0	3.45	noTest	noTest	noTest	0.186957	0.771033	-2.26053	0.0347826	0.172658	-1.7866	noTest	noTest	noTest	noTest	noTest	noTest	0.521739	0.7621	-1.66227	no	no	no	no	no	no	391	*	_	_	_	_	_	_	_	_	_	_	_	_	_	_
comp1039_c0_seq1	107.07	403.4	850.12	625.94	9.67	24.08	34.03	25.61	0.0575824	0.173503	-1.31625	0.937562	1	-0.0888719	0.549579	0.847758	0.4101	0.0117682	0.0410606	1.81522	0.508226	0.821236	0.498972	0.0455882	0.158087	-1.40512	no	no	no	no	no	no	468	3305-4708(-)	_	_	_	gi|170111667|ref|XP_001887037.1|	predicted protein [Laccaria bicolor S238N-H82]	0.94	GO:0000166;GO:0003824;GO:0044237;GO:0050662	29883.JGI309627	hypothetical protein	0.9765	COG0451	KOG1429	_	_
comp1039_c0_seq2	389.93	249.6	1324.88	641.06	43.67	18.47	65.73	32.51	0.0642309	0.188901	1.24146	0.242861	0.883909	-0.8157	0.1314	0.401096	1.01567	0.438583	0.61162	0.589909	0.0092418	0.0679001	1.83137	0.483806	0.734072	0.425759	no	no	no	no	no	no	468	2395-3798(-)	_	_	_	gi|170111667|ref|XP_001887037.1|	predicted protein [Laccaria bicolor S238N-H82]	0.94	GO:0000166;GO:0003824;GO:0044237;GO:0050662	29883.JGI309627	hypothetical protein	0.9765	COG0451	KOG1429	_	_
comp103_c0_seq1	3043	1697	454	3268	565.04	208.19	37.34	274.74	0.0299121	0.115439	1.44045	0.57827	1	-0.400166	4.01e-05	0.00102939	-2.87927	6.47e-08	1.56e-06	-3.91956	0.000257283	0.00418231	-2.47911	0.103055	0.276899	1.04029	no	no	yes	yes	yes	no	470	710-2119(-)	_	_	_	gi|336375784|gb|EGO04120.1|	hypothetical protein SERLA73DRAFT_175890 [Serpula lacrymans var. lacrymans S7.3]	0.73	_	_	_	_	_	_	_	_
comp10400_c0_seq1	0	0	9	9	0	0	4.02	4.11	noTest	noTest	noTest	0.0219002	0.235307	-2.03914	1	1	-0.0319429	0.0565217	0.1341	2.0072	0.0347826	0.172019	2.0072	0.0565217	0.181557	-2.03914	no	no	no	no	no	no	422	*	gi|14290497|gb|BC009017.1|	Homo sapiens S100 calcium binding protein A6, mRNA (cDNA clone MGC:18233 IMAGE:4157026), complete cds	1	gi|7657532|ref|NP_055439.1|	protein S100-A6 [Homo sapiens]	1	GO:0034220;GO:0005635;GO:0015075;GO:0005523;GO:0005829;GO:0031234;GO:0008270;GO:0048306;GO:0007165;GO:0048146;GO:0042803;GO:0007409;GO:0048471;GO:0001726;GO:0044548;GO:0005509	9544.ENSMMUP00000011689	S100 calcium binding protein A6	1	_	_	NOG40006	_
comp10403_c0_seq1	0	11	4	5	0	4.3	1.05	1.34	0.0140787	0.0669898	-2.10434	0.146765	0.69361	1.6821	1	1	-0.351844	noTest	noTest	noTest	0.083497	0.306094	-2.03395	0.285714	0.528743	-0.422233	no	no	no	no	no	no	189	3-569(-)	_	_	_	_	_	_	_	_	_	_	_	_	_	_
comp10403_c0_seq2	1	7	9	4	0.78	3.59	3.09	1.4	0.186957	0.386785	-2.20244	0.333681	0.982525	1.35856	0.390133	0.73595	1.14218	0.372947	0.543823	1.98606	0.854437	1	-0.216377	1	1	-0.843881	no	no	no	no	no	no	183	1-549(-)	_	_	_	_	_	_	_	_	_	_	_	_	_	_
comp10403_c0_seq3	0	4	7	5	0	2.59	3.03	2.21	noTest	noTest	noTest	1	1	0.228906	0.822492	0.992459	0.455271	0.0942029	0.198662	1.59932	1	1	0.226366	0.285714	0.528743	-1.14405	no	no	no	no	no	no	145	1-435(-)	_	_	_	gi|170093273|ref|XP_001877858.1|	predicted protein [Laccaria bicolor S238N-H82]	0.47	_	_	_	_	_	_	_	_
comp10405_c0_seq1	10.99	17.54	34.03	47.8	2.17	2.28	2.97	4.27	1	1	-0.0713388	0.308333	0.960026	-0.905202	0.465843	0.794968	-0.523773	0.71239	0.857232	0.452768	0.761112	0.966648	0.381429	0.280417	0.528743	-0.976541	no	no	no	no	no	no	2159	*	_	_	_	_	_	_	_	_	_	_	_	_	_	_
comp10405_c0_seq2	5.01	4.46	9.97	5.2	1.98	1.16	1.74	0.93	0.7999	0.939766	0.771376	1	1	0.318822	0.438083	0.771338	0.903785	0.840166	0.940498	-0.186413	0.840166	0.999784	0.584963	0.442579	0.689903	1.0902	no	no	no	no	no	no	1078	*	_	_	_	_	_	_	_	_	_	_	_	_	_	_
comp10406_c0_seq1	10	8	8	6	9.72	5.14	3.44	2.64	0.394643	0.635505	0.919188	0.438083	1	0.96123	0.840166	0.99952	0.381871	0.148066	0.280864	-1.49855	0.580436	0.87328	-0.57936	0.11546	0.300744	1.88042	no	no	no	no	no	no	141	15-437(-)	_	_	_	gi|242222033|ref|XP_002476751.1|	predicted protein [Postia placenta Mad-698-R]	0.59	_	_	_	_	_	_	_	_
comp10407_c0_seq1	9.04	9	4.41	8	3.74	2.46	0.81	1.5	0.612094	0.825119	0.60438	0.479207	1	0.713696	0.497906	0.820145	-0.888969	0.0396963	0.101981	-2.20704	0.143889	0.424409	-1.60266	0.228158	0.466924	1.31808	no	no	no	no	no	no	1028	*	_	_	_	_	_	_	_	_	_	_	_	_	_	_
comp10407_c0_seq2	2.49	0	1.6	0	1.15	0	0.33	0	noTest	noTest	noTest	noTest	noTest	noTest	noTest	noTest	noTest	noTest	noTest	noTest	noTest	noTest	noTest	noTest	noTest	noTest	no	no	no	no	no	no	918	*	_	_	_	_	_	_	_	_	_	_	_	_	_	_
comp10407_c0_seq3	0	0	0	0	0	0	0	0	noTest	noTest	noTest	noTest	noTest	noTest	noTest	noTest	noTest	noTest	noTest	noTest	noTest	noTest	noTest	noTest	noTest	noTest	no	no	no	no	no	no	912	*	_	_	_	_	_	_	_	_	_	_	_	_	_	_
comp10407_c0_seq4	7.47	7	7.99	8	3.96	2.45	1.88	1.92	0.700311	0.885369	0.692719	0.700311	1	0.351675	1	1	-0.0303736	0.352672	0.524705	-1.07477	0.700311	0.944588	-0.382049	0.352672	0.609558	1.04439	no	no	no	no	no	no	802	*	_	_	_	_	_	_	_	_	_	_	_	_	_	_
comp10407_c0_seq5	8	2	1	8	5.67	0.94	0.31	2.57	0.0399705	0.137816	2.59262	0.442579	1	-1.45104	0.0844721	0.307686	-3.05143	0.00614931	0.0247509	-4.19301	noTest	noTest	noTest	0.283653	0.528743	1.14158	no	no	no	yes	no	no	600	*	_	_	_	_	_	_	_	_	_	_	_	_	_	_
comp10407_c0_seq6	1	0	2	3	1.1	0	0.98	1.5	noTest	noTest	noTest	noTest	noTest	noTest	1	1	-0.614109	noTest	noTest	noTest	noTest	noTest	noTest	noTest	noTest	noTest	no	no	no	no	no	no	386	*	_	_	_	_	_	_	_	_	_	_	_	_	_	_
comp1040_c0_seq1	816.75	1310.63	2298.19	1559.36	130.38	138.23	162.52	112.7	0.911462	1	-0.0843482	0.616571	1	0.294583	0.433858	0.769542	0.52813	0.715612	0.85961	0.317895	0.792833	0.978374	0.233547	0.705973	0.908138	0.210235	no	no	no	no	no	no	433	2-1300(+)	_	_	_	gi|169862535|ref|XP_001837894.1|	GDP-mannose 4,6-dehydratase [Coprinopsis cinerea okayama7#130]	0.93	GO:0006000;GO:0000166;GO:0005622;GO:0006012;GO:0008446;GO:0009298;GO:0050662	104341.JGI115412	annotation not available	0.951	COG1089	KOG1372	_	K01711
comp1040_c0_seq2	126.25	22.37	46.81	30.64	84.48	9.89	13.88	9.28	6.92e-05	0.001036	3.09457	0.942485	1	0.0918457	0.471443	0.800653	0.580811	0.000258404	0.00199463	-2.6056	0.596551	0.881811	0.488965	2.20859e-05	0.000405809	3.18641	yes	no	no	yes	no	yes	138	223-636(-)	_	_	_	gi|170095271|ref|XP_001878856.1|	predicted protein [Laccaria bicolor S238N-H82]	0.96	GO:0000166;GO:0003824;GO:0044237;GO:0050662	_	_	_	_	_	_	K02377
comp10410_c0_seq1	57	0	0	0	23.46	0	0	0	4.09e-08	2e-06	4.55213	noTest	noTest	noTest	noTest	noTest	noTest	7.08e-09	2.2e-07	-4.55213	noTest	noTest	noTest	8.67364e-09	5.34163e-07	4.55213	yes	no	no	yes	no	yes	295	150-1034(-)	_	_	_	gi|170108160|ref|XP_001885289.1|	predicted protein [Laccaria bicolor S238N-H82]	0.56	_	_	_	_	_	_	_	_
comp10412_c0_seq1	3	7	3	7	2.59	3.99	1.15	2.74	0.7999	0.939766	-0.623437	0.840166	1	0.542213	0.442579	0.771338	-1.25254	0.726708	0.85961	-1.17132	0.191276	0.48853	-1.79475	1	1	-0.0812238	no	no	no	no	no	no	493	*	_	_	_	_	_	_	_	_	_	_	_	_	_	_
comp10413_c0_seq1	0	0	0	1.83	0	0	0	0.46	noTest	noTest	noTest	noTest	noTest	noTest	noTest	noTest	noTest	noTest	noTest	noTest	noTest	noTest	noTest	noTest	noTest	noTest	no	no	no	no	no	no	760	*	_	_	_	_	_	_	_	_	_	_	_	_	_	_
comp10413_c0_seq2	0	5.01	4	13.02	0	1.94	1.04	3.45	0.161491	0.353116	-0.956057	0.479207	1	-0.83054	0.146765	0.429369	-1.73001	noTest	noTest	noTest	0.585507	0.87328	-0.899473	0.0140787	0.0677987	-1.7866	no	no	no	no	no	no	728	*	_	_	_	_	_	_	_	_	_	_	_	_	_	_
comp10413_c0_seq3	0	0	0	5.58	0	0	0	1.51	noTest	noTest	noTest	0.0942029	0.548264	-0.594549	0.0565217	0.234532	-0.594549	noTest	noTest	noTest	noTest	noTest	noTest	0.161491	0.371341	-0.594549	no	no	no	no	no	no	107	393-713(-)	_	_	_	_	_	_	_	_	_	_	_	_	_	_
comp10413_c0_seq4	4	7.99	0	0.57	2.5	3.3	0	0.16	1	1	-0.400538	0.0140787	0.178837	4.36632	noTest	noTest	noTest	noTest	noTest	noTest	0.0140787	0.0922482	-1.72247	noTest	noTest	noTest	no	no	no	no	no	no	107	361-681(-)	_	_	_	_	_	_	_	_	_	_	_	_	_	_
comp10414_c0_seq1	57	0	0	0	30.21	0	0	0	4.09e-08	2e-06	4.91695	noTest	noTest	noTest	noTest	noTest	noTest	7.08e-09	2.2e-07	-4.91695	noTest	noTest	noTest	8.67364e-09	5.34163e-07	4.91695	yes	no	no	yes	no	yes	803	*	_	_	_	_	_	_	_	_	_	_	_	_	_	_
comp10415_c0_seq1	0	3.37	0	7	0	1.27	0	1.8	noTest	noTest	noTest	0.7999	1	-0.503168	0.0347826	0.172658	-0.847997	noTest	noTest	noTest	noTest	noTest	noTest	0.0942029	0.260056	-0.847997	no	no	no	no	no	no	749	*	_	_	_	gi|170108310|ref|XP_001885364.1|	predicted protein [Laccaria bicolor S238N-H82]	0.61	_	_	_	_	_	_	_	_
comp10415_c0_seq2	1	3.63	3	0	0.58	1.39	0.77	0	noTest	noTest	noTest	noTest	noTest	noTest	noTest	noTest	noTest	noTest	noTest	noTest	0.726708	0.94759	-0.852155	noTest	noTest	noTest	no	no	no	no	no	no	732	*	_	_	_	gi|170108310|ref|XP_001885364.1|	predicted protein [Laccaria bicolor S238N-H82]	0.61	_	_	_	_	_	_	_	_
comp10418_c0_seq1	7	13	8	26	2.33	2.86	1.18	3.92	0.876186	0.98748	-0.295685	0.700163	1	-0.454839	0.0668461	0.263622	-1.73207	0.438083	0.611335	-0.981543	0.180372	0.487663	-1.27723	0.545468	0.780948	-0.750524	no	no	no	no	no	no	219	442-1098(+)	_	_	_	_	_	_	_	_	_	_	_	_	_	_
comp10419_c0_seq1	0	21	17.43	3.91	0	2.66	1.48	0.34	0.000726851	0.00683488	-1.41143	0.00472911	0.0858399	2.96782	0.0572733	0.236027	2.12199	0.00416566	0.0183376	0.565597	0.315146	0.643711	-0.845829	noTest	noTest	noTest	no	no	no	no	no	no	145	1316-1750(+)	_	_	_	_	_	_	_	_	_	_	_	_	_	_
comp10419_c0_seq2	15	0	47.57	26.09	2.97	0	4.18	2.34	0.000530405	0.00538703	1.57046	0.000164799	0.00673151	-1.22651	0.307913	0.652829	0.836994	0.623857	0.781191	0.49304	3.54078e-06	0.000118427	2.0635	0.71239	0.912185	0.343954	no	no	no	no	yes	no	2148	*	_	_	_	_	_	_	_	_	_	_	_	_	_	_
comp1041_c0_seq1	870	177	267	343	333.27	44.8	45.31	59.49	4.41e-05	0.000709579	2.89512	0.582343	1	-0.409148	0.548331	0.84666	-0.392818	3.13e-05	0.000334902	-2.87879	0.952501	1	0.0163308	0.000293266	0.00348564	2.48597	yes	no	no	yes	no	yes	306	193-1110(-)	_	_	_	gi|170106662|ref|XP_001884542.1|	predicted protein [Laccaria bicolor S238N-H82]	0.81	GO:0016787	29883.JGI295007	hypothetical protein	0.8148	COG0412	KOG3043	_	_
comp10422_c0_seq1	1	6.65	2.48	1.23	0.5	2.21	0.55	0.28	0.186957	0.386785	-2.14405	0.084472	0.53033	2.98055	noTest	noTest	noTest	noTest	noTest	noTest	0.191276	0.48853	-2.00654	noTest	noTest	noTest	no	no	no	no	no	no	845	*	_	_	_	_	_	_	_	_	_	_	_	_	_	_
comp10422_c0_seq2	2	3.35	2.52	8.77	1.05	1.17	0.59	2.09	1	1	-0.156119	0.63315	1	-0.836994	0.137874	0.415381	-1.82472	noTest	noTest	noTest	0.726708	0.94759	-0.987722	0.585507	0.812249	-0.993114	no	no	no	no	no	no	94	76-357(+)	_	_	_	_	_	_	_	_	_	_	_	_	_	_
comp10422_c0_seq3	5	4	3	5	2.67	1.41	0.71	1.21	0.585507	0.800221	0.921145	1	1	0.220688	0.769726	0.966613	-0.769116	0.266667	0.428869	-1.91095	0.521739	0.82608	-0.989804	0.442579	0.689903	1.14183	no	no	no	no	no	no	265	2-796(-)	_	_	_	_	_	_	_	_	_	_	_	_	_	_
comp10423_c0_seq1	7	6.7	12	17	2.07	1.31	1.57	2.27	0.542974	0.767103	0.660064	0.465039	1	-0.793125	0.638759	0.90563	-0.531928	0.745855	0.875381	-0.398866	0.866239	1	0.261198	1	1	-0.133062	no	no	no	no	no	no	116	959-1306(+)	_	_	_	_	_	_	_	_	_	_	_	_	_	_
comp10423_c0_seq2	0	1.3	0	2.59	0	0.51	0	0.69	noTest	noTest	noTest	noTest	noTest	noTest	noTest	noTest	noTest	noTest	noTest	noTest	noTest	noTest	noTest	noTest	noTest	noTest	no	no	no	no	no	no	85	467-721(-)	_	_	_	_	_	_	_	_	_	_	_	_	_	_
comp10423_c0_seq3	1	4	9	7	0.64	1.7	2.57	2.04	0.658385	0.855021	-1.40939	1	1	-0.263034	0.854437	1	0.333199	0.372947	0.543823	2.00562	0.822492	0.99024	0.596234	0.521739	0.7621	-1.67243	no	no	no	no	no	no	661	*	_	_	_	_	_	_	_	_	_	_	_	_	_	_
comp10423_c0_seq4	0	2	2	2.41	0	1.17	0.78	0.97	noTest	noTest	noTest	noTest	noTest	noTest	noTest	noTest	noTest	noTest	noTest	noTest	noTest	noTest	noTest	noTest	noTest	noTest	no	no	no	no	no	no	99	1-297(+)	_	_	_	_	_	_	_	_	_	_	_	_	_	_
comp10424_c0_seq1	13.71	0	0	13	7.5	0	0	3.22	0.00100641	0.00887314	2.90689	0.00614931	0.101612	-1.68706	0.00286389	0.0292255	-1.68706	0.000390825	0.00275956	-2.90689	noTest	noTest	noTest	0.174456	0.394443	1.21983	yes	no	no	yes	no	no	207	156-779(+)	_	_	_	gi|299746818|ref|XP_001839526.2|	hypothetical protein CC1G_08905 [Coprinopsis cinerea okayama7#130]	0.56	_	_	_	_	_	_	_	_
comp10424_c0_seq2	7.29	8	1	0	4.77	3.46	0.29	0	0.700311	0.885369	0.463217	0.0140787	0.178837	1.79077	noTest	noTest	noTest	0.00922396	0.0334927	-4.03986	0.0399705	0.18835	-3.57665	0.00922396	0.0496397	2.25399	no	no	no	yes	no	yes	216	2-652(+)	_	_	_	gi|299746818|ref|XP_001839526.2|	hypothetical protein CC1G_08905 [Coprinopsis cinerea okayama7#130]	0.56	_	_	_	_	_	_	_	_
comp10425_c0_seq1	34	15	5	11	9.81	2.86	0.64	1.44	0.0351931	0.125809	1.77824	0.315121	0.968501	0.989946	0.352672	0.701555	-1.16993	1.98e-05	0.000227671	-3.93811	0.0456519	0.208874	-2.15987	0.00143305	0.0121594	2.76818	no	no	no	yes	no	yes	360	110-1189(-)	_	_	_	gi|336369500|gb|EGN97841.1|	hypothetical protein SERLA73DRAFT_109086 [Serpula lacrymans var. lacrymans S7.3]	0.6	_	_	_	_	_	_	_	_
comp10426_c0_seq1	3	11	16	11	1.85	4.47	4.36	3.06	0.390133	0.632936	-1.27275	0.662736	1	0.546743	0.619281	0.896446	0.510796	0.352672	0.524705	1.2368	1	1	-0.0359467	0.822492	0.972737	-0.726006	no	no	no	no	no	no	692	*	_	_	_	_	_	_	_	_	_	_	_	_	_	_
comp10427_c0_seq1	5	12	15	40	1.21	1.92	1.61	4.39	0.580436	0.800221	-0.666099	0.178488	0.771033	-1.19311	0.0780562	0.294362	-1.44716	0.866239	0.959837	0.412054	0.804303	0.981142	-0.254046	0.0572326	0.182884	-1.85921	no	no	no	no	no	no	533	154-1752(-)	_	_	_	_	_	_	_	_	_	_	_	_	_	_
comp10428_c0_seq1	9	8	20	12	3.94	2.31	3.88	2.38	0.479207	0.715448	0.770303	1	1	-0.0430687	0.445397	0.773231	0.705095	1	1	-0.022139	0.521385	0.82608	0.748164	0.545915	0.780948	0.727234	no	no	no	no	no	no	973	*	_	_	_	_	_	_	_	_	_	_	_	_	_	_
comp10428_c0_seq2	0	4.2	1.3	14.16	0	1.3	0.27	3.01	noTest	noTest	noTest	0.283653	0.925556	-1.21125	0.0102151	0.0743616	-3.47873	noTest	noTest	noTest	0.282609	0.603385	-2.26748	0.00922396	0.0496397	-1.58976	no	no	no	no	no	no	66	194-391(+)	_	_	_	_	_	_	_	_	_	_	_	_	_	_
comp10428_c0_seq3	8	8.8	10.7	3.84	4.06	2.95	2.4	0.88	0.725047	0.894462	0.460765	0.143889	0.693299	1.74514	0.23879	0.574553	1.44746	0.514813	0.686579	-0.758445	0.876186	1	-0.297681	0.0729734	0.220916	2.2059	no	no	no	no	no	no	74	570-791(+)	_	_	_	_	_	_	_	_	_	_	_	_	_	_
comp1042_c0_seq1	137	484	840	1370	39.5	92.2	107.3	178.85	0.0756583	0.215134	-1.22291	0.165409	0.73736	-0.955911	0.256544	0.599663	-0.7371	0.0452051	0.113569	1.44173	0.812826	0.988444	0.218811	0.00200445	0.0157358	-2.17883	no	no	no	no	no	yes	402	3-1208(+)	_	_	_	gi|393228994|gb|EJD36626.1|	hypothetical protein AURDEDRAFT_117041 [Auricularia delicata TFB-10046 SS5]	0.72	_	_	_	_	_	_	_	_
comp1042_c1_seq1	18.15	38.25	47.69	37.19	4.63	6.45	5.39	4.3	0.623857	0.835363	-0.478287	0.409516	1	0.584963	0.707955	0.948511	0.325949	0.897076	0.983514	0.219273	0.676549	0.931957	-0.259014	0.942485	1	0.106676	no	no	no	no	no	no	555	3-1667(-)	_	_	_	gi|170087474|ref|XP_001874960.1|	predicted protein [Laccaria bicolor S238N-H82]	0.78	GO:0003677;GO:0005667;GO:0006355;GO:0045449;GO:0003700	_	_	_	_	_	_	_
comp1042_c1_seq2	8.95	21.46	14.66	24.28	2.41	3.82	1.75	2.96	0.545468	0.767488	-0.664539	0.688138	1	0.367975	0.351957	0.701555	-0.758242	0.573302	0.737624	-0.461678	0.21203	0.523509	-1.12622	0.909315	1	-0.296564	no	no	no	no	no	no	526	1-1578(-)	_	_	_	gi|170087474|ref|XP_001874960.1|	predicted protein [Laccaria bicolor S238N-H82]	0.57	GO:0003677;GO:0005667;GO:0006355;GO:0045449;GO:0003700	_	_	_	_	_	_	_
comp1042_c1_seq3	1.9	19.29	18.65	10.53	0.81	5.44	3.53	2.04	0.0381992	0.134072	-2.74761	0.107412	0.592067	1.41504	0.479616	0.805276	0.791099	0.187026	0.330317	2.12367	0.45842	0.778937	-0.623938	0.442579	0.689903	-1.33258	no	no	no	no	no	no	332	1-996(-)	_	_	_	gi|170087474|ref|XP_001874960.1|	predicted protein [Laccaria bicolor S238N-H82]	0.55	_	_	_	_	_	_	_	_
comp1042_c1_seq4	25	35	51	43	15.24	14.1	13.78	11.87	0.897076	1	0.112168	0.723265	1	0.248375	0.831006	0.997979	0.215256	0.825983	0.931328	-0.145287	0.925514	1	-0.0331193	0.633648	0.85361	0.360543	no	no	no	no	no	no	698	*	_	_	_	_	_	_	_	_	_	_	_	_	_	_
comp1042_c1_seq5	8	10	20	11	9.01	7.44	9.98	5.61	0.866239	0.980942	0.276224	0.763627	1	0.407302	0.369464	0.717972	0.831039	1	1	0.147513	0.814851	0.989209	0.423737	0.514813	0.7621	0.683526	no	no	no	no	no	no	125	3-377(-)	_	_	_	gi|170087474|ref|XP_001874960.1|	predicted protein [Laccaria bicolor S238N-H82]	0.77	_	_	_	_	_	_	_	_
comp10431_c0_seq1	3.35	3	7.67	6.53	1.81	1.07	1.84	1.6	0.726708	0.894462	0.758379	1	1	-0.580461	1	1	0.201634	1	1	0.0237161	0.7999	0.978374	0.782095	1	1	0.177918	no	no	no	no	no	no	262	1-789(+)	_	_	_	_	_	_	_	_	_	_	_	_	_	_
comp10431_c0_seq2	0	0	12.47	1.75	0	0	3.32	0.48	noTest	noTest	noTest	noTest	noTest	noTest	0.0536329	0.234532	2.79008	0.0219002	0.0650913	1.73118	0.00922396	0.0678033	1.73118	noTest	noTest	noTest	no	no	no	no	no	no	235	2-709(+)	_	_	_	_	_	_	_	_	_	_	_	_	_	_
comp10431_c0_seq3	0	7	7.07	3.24	0	2.85	1.93	0.9	0.0565217	0.172893	-1.51096	0.191276	0.771033	1.66297	0.442579	0.771338	1.1006	0.0942029	0.198662	0.948601	0.700311	0.944588	-0.562361	noTest	noTest	noTest	no	no	no	no	no	no	157	219-692(+)	_	_	_	gi|336368413|gb|EGN96756.1|	hypothetical protein SERLA73DRAFT_161770 [Serpula lacrymans var. lacrymans S7.3]	0.59	_	_	_	_	_	_	_	_
comp10431_c0_seq4	0	0	3.93	1.76	0	0	1.17	0.54	noTest	noTest	noTest	noTest	noTest	noTest	0.726708	0.948511	1.11548	noTest	noTest	noTest	noTest	noTest	noTest	noTest	noTest	noTest	no	no	no	no	no	no	88	219-482(+)	_	_	_	_	_	_	_	_	_	_	_	_	_	_
comp10431_c0_seq5	1.65	0	7.33	1.47	1.14	0	2.24	0.46	noTest	noTest	noTest	noTest	noTest	noTest	0.266667	0.608532	2.28379	0.769726	0.888748	0.974465	0.0565217	0.233624	1.1635	noTest	noTest	noTest	no	no	no	no	no	no	205	1-618(+)	_	_	_	_	_	_	_	_	_	_	_	_	_	_
comp10431_c0_seq6	6	1	5.53	4.25	4.17	0.46	1.7	1.34	0.12496	0.297466	3.18034	0.430642	1	-1.54253	1	1	0.343302	0.251568	0.414402	-1.29451	0.282609	0.603385	1.88583	0.251568	0.497083	1.63781	no	no	no	no	no	no	203	3-614(+)	_	_	_	_	_	_	_	_	_	_	_	_	_	_
comp10432_c0_seq1	7	0	4	6	2.96	0	0.75	1.15	0.0219002	0.0910965	1.5656	0.0942029	0.548264	-0.201634	0.7999	0.981652	-0.616671	0.0999758	0.207489	-1.98063	noTest	noTest	noTest	0.305221	0.553738	1.36396	no	no	no	no	no	no	206	389-1006(-)	_	_	_	_	_	_	_	_	_	_	_	_	_	_
comp10432_c0_seq2	0	1	0	0	0	0.3	0	0	noTest	noTest	noTest	noTest	noTest	noTest	noTest	noTest	noTest	noTest	noTest	noTest	noTest	noTest	noTest	noTest	noTest	noTest	no	no	no	no	no	no	206	314-931(-)	_	_	_	_	_	_	_	_	_	_	_	_	_	_
comp10432_c0_seq3	4.94	6	14	7	3.14	2.52	3.95	2.02	1	1	0.317341	1	1	0.319068	0.361697	0.71242	0.967497	1	1	0.331088	0.745855	0.959385	0.648429	0.63315	0.853495	0.636409	no	no	no	no	no	no	222	2-670(+)	_	_	_	gi|170090592|ref|XP_001876518.1|	proline-rich protein [Laccaria bicolor S238N-H82]	0.69	_	_	_	_	_	_	_	_
comp10432_c0_seq4	6.06	0	0	0	4.55	0	0	0	0.0347826	0.124751	2.18587	noTest	noTest	noTest	noTest	noTest	noTest	0.0219002	0.0650913	-2.18587	noTest	noTest	noTest	0.0219002	0.0926284	2.18587	no	no	no	no	no	no	188	2-568(+)	_	_	_	gi|170090592|ref|XP_001876518.1|	proline-rich protein [Laccaria bicolor S238N-H82]	0.69	_	_	_	_	_	_	_	_
comp10433_c0_seq1	2	2	1	0	1.78	1.17	0.39	0	noTest	noTest	noTest	noTest	noTest	noTest	noTest	noTest	noTest	noTest	noTest	noTest	noTest	noTest	noTest	noTest	noTest	noTest	no	no	no	no	no	no	479	*	_	_	_	_	_	_	_	_	_	_	_	_	_	_
comp10434_c0_seq1	6	1	3	3	6.4	0.7	1.42	1.45	0.12496	0.297466	3.19265	noTest	noTest	noTest	1	1	-0.030162	0.137874	0.266911	-2.17218	noTest	noTest	noTest	0.191276	0.40865	2.14202	no	no	no	no	no	no	399	*	_	_	_	_	_	_	_	_	_	_	_	_	_	_
comp10435_c0_seq1	2	6	6	11	1.25	2.48	1.67	3.12	0.769726	0.919186	-0.988412	0.854437	1	-0.331206	0.479207	0.805276	-0.901698	1	1	0.41792	0.822492	0.99024	-0.570492	0.442579	0.689903	-1.31962	no	no	no	no	no	no	226	2-679(-)	_	_	_	gi|170091590|ref|XP_001877017.1|	RhoA GTPase effector DIA/Diaphanous [Laccaria bicolor S238N-H82]	0.77	GO:0016043;GO:0005515	_	_	_	_	_	_	_
comp10435_c0_seq2	0	0	0	4	0	0	0	1.44	noTest	noTest	noTest	noTest	noTest	noTest	noTest	noTest	noTest	noTest	noTest	noTest	noTest	noTest	noTest	noTest	noTest	noTest	no	no	no	no	no	no	100	1-300(-)	_	_	_	gi|170091590|ref|XP_001877017.1|	RhoA GTPase effector DIA/Diaphanous [Laccaria bicolor S238N-H82]	0.76	GO:0016043;GO:0005515	_	_	_	_	_	_	_
comp10435_c0_seq3	2	1	2	0	1.94	0.64	0.86	0	noTest	noTest	noTest	noTest	noTest	noTest	noTest	noTest	noTest	noTest	noTest	noTest	noTest	noTest	noTest	noTest	noTest	noTest	no	no	no	no	no	no	439	*	_	_	_	gi|389746795|gb|EIM87974.1|	hypothetical protein STEHIDRAFT_155333 [Stereum hirsutum FP-91666 SS1]	0.79	GO:0016043;GO:0005515	_	_	_	_	_	_	_
comp10436_c0_seq1	1.31	0	0	1	1.26	0	0	0.43	noTest	noTest	noTest	noTest	noTest	noTest	noTest	noTest	noTest	noTest	noTest	noTest	noTest	noTest	noTest	noTest	noTest	noTest	no	no	no	no	no	no	147	3-443(-)	_	_	_	_	_	_	_	_	_	_	_	_	_	_
comp10436_c0_seq2	9	1	2	2	9.1	0.67	0.9	0.92	0.0279694	0.110336	3.76363	noTest	noTest	noTest	noTest	noTest	noTest	0.0141459	0.0466434	-3.33787	noTest	noTest	noTest	0.0141459	0.0678123	3.30616	no	no	no	yes	no	no	138	8-421(-)	_	_	_	_	_	_	_	_	_	_	_	_	_	_
comp10436_c0_seq3	2.69	0	0	0	2.76	0	0	0	noTest	noTest	noTest	noTest	noTest	noTest	noTest	noTest	noTest	noTest	noTest	noTest	noTest	noTest	noTest	noTest	noTest	noTest	no	no	no	no	no	no	415	*	_	_	_	_	_	_	_	_	_	_	_	_	_	_
comp10437_c0_seq1	11	4	8	21	3.95	0.95	1.27	3.42	0.083497	0.231903	2.05585	0.0967864	0.554798	-1.848	0.14827	0.429369	-1.42917	0.119582	0.240431	-1.63702	1	1	0.418829	0.909315	1	0.207856	no	no	no	no	no	no	1184	*	_	_	_	_	_	_	_	_	_	_	_	_	_	_
comp10437_c0_seq10	4	3	2	5	3.37	1.67	0.75	1.91	0.521739	0.749259	1.0129	1	1	-0.193725	0.521739	0.827586	-1.34861	0.186957	0.330317	-2.16779	0.726708	0.94759	-1.15489	0.585507	0.812249	0.819176	no	no	no	no	no	no	505	*	_	_	_	_	_	_	_	_	_	_	_	_	_	_
comp10437_c0_seq11	1	1	0	4	0.93	0.61	0	1.68	noTest	noTest	noTest	0.658385	1	-1.46158	noTest	noTest	noTest	noTest	noTest	noTest	noTest	noTest	noTest	1	1	-0.853159	no	no	no	no	no	no	71	93-305(+)	_	_	_	_	_	_	_	_	_	_	_	_	_	_
comp10437_c0_seq12	1	0	0.58	0.1	1.2	0	0.31	0.05	noTest	noTest	noTest	noTest	noTest	noTest	noTest	noTest	noTest	noTest	noTest	noTest	noTest	noTest	noTest	noTest	noTest	noTest	no	no	no	no	no	no	354	*	_	_	_	_	_	_	_	_	_	_	_	_	_	_
comp10437_c0_seq2	3.42	2.24	7.06	5.8	1.4	0.6	1.28	1.07	0.726708	0.894462	1.22239	0.769726	1	-0.834576	1	1	0.258533	1	1	-0.129283	0.585507	0.87328	1.09311	1	1	0.387816	no	no	no	no	no	no	1042	*	_	_	_	_	_	_	_	_	_	_	_	_	_	_
comp10437_c0_seq3	8.58	4.16	15.94	25.2	3.51	1.13	2.89	4.67	0.189984	0.390071	1.63515	0.042606	0.358763	-2.0471	0.432544	0.767534	-0.692353	0.779001	0.896875	-0.280402	0.228158	0.549093	1.35475	0.732196	0.917038	-0.411952	no	no	no	no	no	no	1039	*	_	_	_	_	_	_	_	_	_	_	_	_	_	_
comp10437_c0_seq4	0	4.22	0	0	0	1.15	0	0	noTest	noTest	noTest	noTest	noTest	noTest	noTest	noTest	noTest	noTest	noTest	noTest	noTest	noTest	noTest	noTest	noTest	noTest	no	no	no	no	no	no	1031	*	_	_	_	_	_	_	_	_	_	_	_	_	_	_
comp10437_c0_seq5	0	2.38	0	0	0	0.65	0	0	noTest	noTest	noTest	noTest	noTest	noTest	noTest	noTest	noTest	noTest	noTest	noTest	noTest	noTest	noTest	noTest	noTest	noTest	no	no	no	no	no	no	1028	*	_	_	_	_	_	_	_	_	_	_	_	_	_	_
comp10437_c0_seq6	2	4	7.42	3.9	1	1.32	1.64	0.88	1	1	-0.400538	0.769726	1	0.584963	0.63315	0.903699	0.89812	0.769726	0.888748	0.713696	1	1	0.313158	1	1	0.184425	no	no	no	no	no	no	853	*	_	_	_	_	_	_	_	_	_	_	_	_	_	_
comp10437_c0_seq7	0	0	0	0	0	0	0	0	noTest	noTest	noTest	noTest	noTest	noTest	noTest	noTest	noTest	noTest	noTest	noTest	noTest	noTest	noTest	noTest	noTest	noTest	no	no	no	no	no	no	814	*	_	_	_	_	_	_	_	_	_	_	_	_	_	_
comp10437_c0_seq8	0	0	0	0	0	0	0	0	noTest	noTest	noTest	noTest	noTest	noTest	noTest	noTest	noTest	noTest	noTest	noTest	noTest	noTest	noTest	noTest	noTest	noTest	no	no	no	no	no	no	704	*	_	_	_	_	_	_	_	_	_	_	_	_	_	_
comp10437_c0_seq9	0	0	0	0	0	0	0	0	noTest	noTest	noTest	noTest	noTest	noTest	noTest	noTest	noTest	noTest	noTest	noTest	noTest	noTest	noTest	noTest	noTest	noTest	no	no	no	no	no	no	609	*	_	_	_	_	_	_	_	_	_	_	_	_	_	_
comp10438_c0_seq1	3	0	20.51	15.34	0.59	0	1.78	1.36	noTest	noTest	noTest	0.00286389	0.0586106	-0.443607	0.767877	0.966613	0.388271	0.183672	0.328559	1.59309	0.000726851	0.00952673	0.831877	0.438083	0.689903	-1.20482	no	no	no	no	no	no	579	246-1982(-)	_	_	_	_	_	_	_	_	_	_	_	_	_	_
comp10438_c0_seq2	0	11	29.49	17.66	0	1.46	2.63	1.61	0.0140787	0.0669898	-0.545968	1	1	-0.141092	0.427663	0.767168	0.708002	0.00174368	0.00944934	1.39506	0.392904	0.723226	0.849094	0.00416566	0.027056	-0.687061	no	no	no	no	no	no	367	821-1921(-)	_	_	_	_	_	_	_	_	_	_	_	_	_	_
comp10439_c0_seq1	7.02	2	2.74	8.2	2.78	0.52	0.48	1.47	0.0844721	0.231903	2.4185	0.442579	1	-1.49923	0.333681	0.681078	-1.61471	0.0399705	0.102245	-2.53398	noTest	noTest	noTest	0.438083	0.689903	0.919269	no	no	no	no	no	no	229	3-689(-)	_	_	_	gi|170089843|ref|XP_001876144.1|	predicted protein [Laccaria bicolor S238N-H82]	0.63	_	_	_	_	_	_	_	_
comp10439_c0_seq2	2.98	0	0.26	2.8	1.67	0	0.06	0.71	noTest	noTest	noTest	noTest	noTest	noTest	noTest	noTest	noTest	noTest	noTest	noTest	noTest	noTest	noTest	0.726708	0.912185	1.23396	no	no	no	no	no	no	759	*	_	_	_	gi|170089843|ref|XP_001876144.1|	predicted protein [Laccaria bicolor S238N-H82]	0.64	_	_	_	_	_	_	_	_
comp10439_c0_seq3	8	5	1	11	4.9	2.02	0.27	3.05	0.305221	0.53808	1.27843	0.700311	1	-0.594454	0.0279694	0.15205	-3.49778	0.00614931	0.0247509	-4.18175	0.186957	0.487663	-2.90332	0.514813	0.7621	0.683973	no	no	no	yes	no	no	168	190-693(-)	_	_	_	_	_	_	_	_	_	_	_	_	_	_
comp10439_c0_seq4	3	6	1	8	2.12	2.81	0.31	2.56	1	1	-0.406506	1	1	0.134426	0.0844721	0.307686	-3.0458	noTest	noTest	noTest	0.12496	0.386132	-3.18023	1	1	-0.27208	no	no	no	no	no	no	199	3-599(-)	_	_	_	_	_	_	_	_	_	_	_	_	_	_
comp10439_c0_seq5	1	2	0	8	0.73	0.97	0	2.66	noTest	noTest	noTest	0.442579	1	-1.45537	0.0219002	0.126119	-1.41143	noTest	noTest	noTest	noTest	noTest	noTest	0.521739	0.7621	-1.86546	no	no	no	no	no	no	155	3-467(-)	_	_	_	_	_	_	_	_	_	_	_	_	_	_
comp10439_c0_seq6	1	4	2	4	0.99	2.62	0.88	1.79	0.658385	0.855021	-1.40407	0.769726	1	0.549607	0.726708	0.948511	-1.02438	noTest	noTest	noTest	0.282609	0.603385	-1.57399	1	1	-0.854459	no	no	no	no	no	no	143	1-429(-)	_	_	_	_	_	_	_	_	_	_	_	_	_	_
comp10439_c0_seq7	6	0	0	0	6.5	0	0	0	0.0347826	0.124751	2.70044	noTest	noTest	noTest	noTest	noTest	noTest	0.0219002	0.0650913	-2.70044	noTest	noTest	noTest	0.0219002	0.0926284	2.70044	no	no	no	no	no	no	130	3-392(-)	_	_	_	gi|336365223|gb|EGN93574.1|	hypothetical protein SERLA73DRAFT_189277 [Serpula lacrymans var. lacrymans S7.3]	0.75	_	_	_	_	_	_	_	_
comp1043_c0_seq1	8.78	276.32	2150.39	319.58	1.63	33.94	177.12	26.9	1.66e-07	6.67e-06	-4.38004	0.579979	1	0.33538	0.00011342	0.00239325	2.71905	5.84e-14	7.38e-12	6.76371	0.000771451	0.0100638	2.38367	1.74676e-06	4.68861e-05	-4.04466	yes	no	yes	yes	yes	yes	662	128-2113(-)	_	_	_	gi|299740733|ref|XP_001833957.2|	hypothetical protein CC1G_01634 [Coprinopsis cinerea okayama7#130]	0.8	GO:0016787	29883.JGI234059	hypothetical protein	0.8323	_	_	NOG262080	_
comp1043_c0_seq2	2.22	141.14	1098.51	110.95	0.46	19.29	100.68	10.39	9.42e-08	4.09e-06	-5.39008	0.17798	0.770414	0.892657	6.73e-06	0.000241118	3.27651	4.22e-14	5.57e-12	7.77393	0.000859892	0.0110295	2.38385	2.17754e-05	0.000401177	-4.49742	yes	no	yes	yes	yes	yes	627	1-1881(-)	_	_	_	gi|299740733|ref|XP_001833957.2|	hypothetical protein CC1G_01634 [Coprinopsis cinerea okayama7#130]	0.81	GO:0016787	29883.JGI234059	hypothetical protein	0.8503	_	_	NOG262080	_
comp1043_c0_seq3	113.81	189.36	484	271.32	24.28	26.69	45.74	26.21	0.872923	0.986987	-0.136531	0.93171	1	0.026182	0.238577	0.574553	0.803339	0.217129	0.371809	0.913688	0.285745	0.604585	0.777157	0.931909	1	-0.110349	no	no	no	no	no	no	507	157-1677(+)	_	_	_	gi|170097433|ref|XP_001879936.1|	predicted protein [Laccaria bicolor S238N-H82]	0.74	GO:0044424;GO:0003676	29883.JGI318803	hypothetical protein	0.867	COG5193	KOG0118	_	K11090
comp1043_c0_seq4	12.19	86.64	194	174.68	2.66	12.49	18.75	17.25	0.00666475	0.0385116	-2.23128	0.537002	1	-0.465823	0.879195	1	0.120294	0.000535694	0.00358706	2.81739	0.444994	0.76424	0.586117	0.000932551	0.00891572	-2.6971	yes	no	no	yes	no	yes	507	157-1677(+)	_	_	_	gi|170097433|ref|XP_001879936.1|	predicted protein [Laccaria bicolor S238N-H82]	0.74	GO:0044424;GO:0003676	29883.JGI318803	hypothetical protein	0.867	COG5193	KOG0118	_	K11090
comp1043_c0_seq5	0	78.54	476.1	66.47	0	19.1	77.65	11.08	7.6e-08	3.39e-06	-4.2555	0.248722	0.895777	0.785615	0.000109654	0.00232419	2.80903	5.38e-13	5e-11	6.27891	0.00516796	0.0449856	2.02341	9.66399e-06	0.000199188	-3.46989	yes	no	yes	yes	yes	yes	326	3-980(-)	_	_	_	gi|170097463|ref|XP_001879951.1|	glycoside hydrolase family 79 protein [Laccaria bicolor S238N-H82]	0.83	GO:0016787	_	_	_	_	_	_	_
comp1043_c0_seq6	0	6	21	5	0	4.45	10.45	2.54	0.0942029	0.244892	-2.15381	0.63315	1	0.808977	0.042606	0.199351	2.0406	0.0102151	0.0362137	3.38543	0.285115	0.603604	1.23163	0.285714	0.528743	-1.34483	no	no	no	yes	no	no	379	*	_	_	_	_	_	_	_	_	_	_	_	_	_	_
comp10441_c0_seq1	9	0	1	0	6.43	0	0.32	0	0.00614931	0.0359025	2.68482	noTest	noTest	noTest	noTest	noTest	noTest	0.00286389	0.0137392	-4.32867	noTest	noTest	noTest	0.00416566	0.027056	2.68482	yes	no	no	yes	no	yes	596	*	_	_	_	_	_	_	_	_	_	_	_	_	_	_
comp10441_c0_seq2	2	1	1	11	1.71	0.56	0.38	4.26	noTest	noTest	noTest	0.0577711	0.417875	-2.92735	0.0279694	0.15205	-3.48678	noTest	noTest	noTest	noTest	noTest	noTest	0.442579	0.689903	-1.31686	no	no	no	no	no	no	498	*	_	_	_	_	_	_	_	_	_	_	_	_	_	_
comp10441_c0_seq3	2	0	1	2	2.23	0	0.49	1.01	noTest	noTest	noTest	noTest	noTest	noTest	noTest	noTest	noTest	noTest	noTest	noTest	noTest	noTest	noTest	noTest	noTest	noTest	no	no	no	no	no	no	382	*	_	_	_	_	_	_	_	_	_	_	_	_	_	_
comp10444_c0_seq1	0	4.25	3.71	3.14	0	2.36	1.38	1.19	noTest	noTest	noTest	0.521739	1	0.987825	1	1	0.213707	noTest	noTest	noTest	0.769726	0.966648	-0.774119	noTest	noTest	noTest	no	no	no	no	no	no	168	2-505(-)	_	_	_	gi|170085013|ref|XP_001873730.1|	predicted protein [Laccaria bicolor S238N-H82]	0.52	_	_	_	_	_	_	_	_
comp10444_c0_seq2	0	2.75	1.3	1.86	0	1.73	0.55	0.8	noTest	noTest	noTest	noTest	noTest	noTest	noTest	noTest	noTest	noTest	noTest	noTest	noTest	noTest	noTest	noTest	noTest	noTest	no	no	no	no	no	no	446	*	_	_	_	gi|170103719|ref|XP_001883074.1|	predicted protein [Laccaria bicolor S238N-H82]	0.63	_	_	_	_	_	_	_	_
comp10444_c0_seq3	0	0	3.98	0	0	0	1.75	0	noTest	noTest	noTest	noTest	noTest	noTest	noTest	noTest	noTest	noTest	noTest	noTest	noTest	noTest	noTest	noTest	noTest	noTest	no	no	no	no	no	no	428	*	_	_	_	gi|170103719|ref|XP_001883074.1|	predicted protein [Laccaria bicolor S238N-H82]	0.63	_	_	_	_	_	_	_	_
comp10445_c0_seq1	7.98	16.21	38.48	13.17	2.46	3.3	5.25	1.84	0.779001	0.926836	-0.423808	0.369464	1	0.84276	0.0656162	0.260175	1.51261	0.293949	0.457211	1.09366	0.459963	0.781027	0.669851	0.763627	0.937969	0.418953	no	no	no	no	no	no	1381	*	_	_	_	_	_	_	_	_	_	_	_	_	_	_
comp10445_c0_seq2	0.03	4.79	0	0	0.01	1	0	0	noTest	noTest	noTest	noTest	noTest	noTest	noTest	noTest	noTest	noTest	noTest	noTest	noTest	noTest	noTest	noTest	noTest	noTest	no	no	no	no	no	no	1351	*	_	_	_	_	_	_	_	_	_	_	_	_	_	_
comp10445_c0_seq3	0	0	6.52	0	0	0	1.21	0	noTest	noTest	noTest	noTest	noTest	noTest	0.0565217	0.234532	0.275007	0.161491	0.295912	0.275007	0.0942029	0.325992	0.275007	noTest	noTest	noTest	no	no	no	no	no	no	1015	*	_	_	_	_	_	_	_	_	_	_	_	_	_	_
comp10445_c0_seq4	0	0	0	1.04	0	0	0	0.26	noTest	noTest	noTest	noTest	noTest	noTest	noTest	noTest	noTest	noTest	noTest	noTest	noTest	noTest	noTest	noTest	noTest	noTest	no	no	no	no	no	no	771	*	_	_	_	_	_	_	_	_	_	_	_	_	_	_
comp10445_c0_seq5	3.99	0	7	3.79	2.29	0	1.78	0.99	noTest	noTest	noTest	noTest	noTest	noTest	0.63315	0.903699	0.846377	0.7999	0.912514	-0.36347	0.0565217	0.233624	0.831877	0.372947	0.626831	1.20985	no	no	no	no	no	no	741	*	_	_	_	_	_	_	_	_	_	_	_	_	_	_
comp10445_c0_seq6	0	0	0	0	0	0	0	0	noTest	noTest	noTest	noTest	noTest	noTest	noTest	noTest	noTest	noTest	noTest	noTest	noTest	noTest	noTest	noTest	noTest	noTest	no	no	no	no	no	no	543	*	_	_	_	_	_	_	_	_	_	_	_	_	_	_
comp10445_c0_seq7	0	0	0	0	0	0	0	0	noTest	noTest	noTest	noTest	noTest	noTest	noTest	noTest	noTest	noTest	noTest	noTest	noTest	noTest	noTest	noTest	noTest	noTest	no	no	no	no	no	no	405	*	_	_	_	_	_	_	_	_	_	_	_	_	_	_
comp10448_c0_seq1	0	0	2.94	0.24	0	0	0.68	0.06	noTest	noTest	noTest	noTest	noTest	noTest	noTest	noTest	noTest	noTest	noTest	noTest	noTest	noTest	noTest	noTest	noTest	noTest	no	no	no	no	no	no	139	405-824(+)	_	_	_	gi|170105060|ref|XP_001883743.1|	predicted protein [Laccaria bicolor S238N-H82]	0.5	_	_	_	_	_	_	_	_
comp10448_c0_seq2	0	1	5.31	3.84	0	0.36	1.3	0.96	noTest	noTest	noTest	noTest	noTest	noTest	1	1	0.437405	0.161491	0.295912	0.378512	0.430642	0.760195	1.85244	noTest	noTest	noTest	no	no	no	no	no	no	139	356-775(+)	_	_	_	gi|170105060|ref|XP_001883743.1|	predicted protein [Laccaria bicolor S238N-H82]	0.5	_	_	_	_	_	_	_	_
comp10448_c0_seq3	3	2	7	12	2.02	0.89	2.08	3.65	0.726708	0.894462	1.18248	0.189984	0.771033	-2.03602	0.514813	0.827586	-0.811313	1	1	0.0422282	0.585507	0.87328	1.22471	0.670342	0.880738	-0.853541	no	no	no	no	no	no	210	3-635(+)	_	_	_	gi|389748442|gb|EIM89619.1|	hypothetical protein STEHIDRAFT_108317 [Stereum hirsutum FP-91666 SS1]	0.57	_	_	_	_	_	_	_	_
comp10448_c0_seq4	0	1	2.75	0.92	0	0.68	1.26	0.43	noTest	noTest	noTest	noTest	noTest	noTest	noTest	noTest	noTest	noTest	noTest	noTest	noTest	noTest	noTest	noTest	noTest	noTest	no	no	no	no	no	no	413	*	_	_	_	_	_	_	_	_	_	_	_	_	_	_
comp1044_c0_seq1	186.62	270.11	733.87	408.79	99.53	95.18	173.38	98.71	0.923317	1	0.064473	0.984314	1	-0.0525378	0.228893	0.560543	0.812669	0.28197	0.446617	0.800734	0.227548	0.549093	0.865207	0.943602	1	0.0119352	no	no	no	no	no	no	798	*	_	_	_	gi|169845229|ref|XP_001829334.1|	hypothetical protein CC1G_00513 [Coprinopsis cinerea okayama7#130]	0.85	GO:0006457;GO:0003755;GO:0000413	_	_	_	_	_	_	K09578
comp1044_c0_seq2	11.38	21.89	25.13	18.21	7.11	9.04	6.96	5.15	0.745262	0.908086	-0.346473	0.335401	0.982525	0.81175	0.676811	0.930716	0.434515	0.917982	0.998657	-0.0307623	0.635966	0.908555	-0.377235	0.638759	0.856397	0.465277	no	no	no	no	no	no	681	*	_	_	_	gi|169845229|ref|XP_001829334.1|	hypothetical protein CC1G_00513 [Coprinopsis cinerea okayama7#130]	0.85	GO:0006457;GO:0003755;GO:0000413	_	_	_	_	_	_	K09578
comp10450_c0_seq1	19	9.99	12	28	5.88	2.04	1.65	3.92	0.107412	0.270184	1.52725	0.307713	0.960026	-0.942285	0.165529	0.466462	-1.24839	0.0323089	0.0900654	-1.83335	0.884696	1	-0.306103	0.467814	0.717456	0.584963	no	no	no	no	no	no	1375	*	_	_	_	_	_	_	_	_	_	_	_	_	_	_
comp10450_c0_seq2	1	2.01	6	6	0.64	0.85	1.71	1.74	noTest	noTest	noTest	0.769726	1	-1.03355	1	1	-0.025091	0.726708	0.85961	1.41785	0.769726	0.966648	1.00846	0.726708	0.912185	-1.44294	no	no	no	no	no	no	663	*	_	_	_	_	_	_	_	_	_	_	_	_	_	_
comp10450_c0_seq3	3	0	0	4	2.15	0	0	1.3	noTest	noTest	noTest	noTest	noTest	noTest	noTest	noTest	noTest	noTest	noTest	noTest	noTest	noTest	noTest	1	1	0.725825	no	no	no	no	no	no	86	228-485(+)	_	_	_	_	_	_	_	_	_	_	_	_	_	_
comp10450_c0_seq4	0	2	4	0	0	1.04	1.4	0	noTest	noTest	noTest	noTest	noTest	noTest	noTest	noTest	noTest	noTest	noTest	noTest	1	1	0.428843	noTest	noTest	noTest	no	no	no	no	no	no	86	175-432(+)	_	_	_	_	_	_	_	_	_	_	_	_	_	_
comp10450_c0_seq5	1	2	3	6	1.21	1.6	1.61	3.28	noTest	noTest	noTest	0.769726	1	-1.03562	0.585507	0.87179	-1.02664	noTest	noTest	noTest	1	1	0.00898878	0.726708	0.912185	-1.43869	no	no	no	no	no	no	352	*	_	_	_	_	_	_	_	_	_	_	_	_	_	_
comp10451_c0_seq1	9	4	4	19	6.31	1.85	1.24	6.03	0.143889	0.330877	1.77011	0.119582	0.630418	-1.70463	0.0365207	0.178888	-2.28182	0.0396963	0.101981	-2.3473	0.769726	0.966648	-0.577185	1	1	0.065482	no	no	no	no	no	no	607	*	_	_	_	gi|302674651|ref|XP_003027010.1|	hypothetical protein SCHCODRAFT_28981 [Schizophyllum commune H4-8]	0.67	_	_	_	_	_	_	_	_
comp10452_c0_seq1	7	12	1	4	3.71	4.21	0.24	0.96	1	1	-0.182401	0.06403	0.447918	2.13271	0.430642	0.767168	-2	0.00922396	0.0334927	-3.95031	0.0102151	0.0734357	-4.13271	0.0999758	0.270158	1.95031	no	no	no	yes	no	no	93	3-281(-)	_	_	_	_	_	_	_	_	_	_	_	_	_	_
comp10452_c0_seq2	2	3	3	0	1.25	1.24	0.83	0	1	1	0.011588	noTest	noTest	noTest	noTest	noTest	noTest	1	1	-0.590745	0.726708	0.94759	-0.579157	noTest	noTest	noTest	no	no	no	no	no	no	123	309-680(+)	_	_	_	_	_	_	_	_	_	_	_	_	_	_
comp10455_c0_seq1	4.44	6.5	5.67	5.42	1.25	1.21	0.71	0.69	1	1	0.046921	0.497906	1	0.810339	1	1	0.0412227	0.442579	0.612428	-0.816037	0.497906	0.8106	-0.769116	0.585507	0.812249	0.85726	no	no	no	no	no	no	143	707-1135(-)	_	_	_	_	_	_	_	_	_	_	_	_	_	_
comp10455_c0_seq2	0.56	3.5	0.33	0.58	0.42	1.75	0.11	0.2	noTest	noTest	noTest	noTest	noTest	noTest	noTest	noTest	noTest	noTest	noTest	noTest	noTest	noTest	noTest	noTest	noTest	noTest	no	no	no	no	no	no	562	*	_	_	_	gi|302677430|ref|XP_003028398.1|	polysaccharide lyase family 3 protein [Schizophyllum commune H4-8]	0.86	GO:0000272;GO:0005576;GO:0030570;GO:0007047	_	_	_	_	_	_	K01728
comp10458_c0_seq1	0	35.79	3.94	9.64	0	4.85	0.36	0.89	2.25e-05	0.000397875	-2.27798	0.00591026	0.101612	2.44611	0.305221	0.649004	-1.30581	noTest	noTest	noTest	0.000154728	0.00281601	-3.75192	0.0347826	0.12744	0.168123	yes	no	no	no	yes	no	2076	*	_	_	_	_	_	_	_	_	_	_	_	_	_	_
comp10458_c0_seq2	15.74	9.21	22.06	42.15	3.33	1.29	2.07	4.04	0.14853	0.334394	1.36815	0.070754	0.481329	-1.64698	0.225898	0.557331	-0.964725	0.392904	0.565484	-0.685891	0.567307	0.866527	0.68226	0.828551	0.976952	-0.278833	no	no	no	no	no	no	2010	*	_	_	_	_	_	_	_	_	_	_	_	_	_	_
comp10458_c0_seq3	1.26	2	0	5.21	0.86	0.9	0	1.61	noTest	noTest	noTest	1	1	-0.839064	0.0942029	0.322785	-0.687061	noTest	noTest	noTest	noTest	noTest	noTest	0.726708	0.912185	-0.904652	no	no	no	no	no	no	622	*	_	_	_	_	_	_	_	_	_	_	_	_	_	_
comp10459_c0_seq1	4	7	6	3	4.21	4.87	2.8	1.43	1	1	-0.210102	0.191276	0.771033	1.76791	0.585507	0.87179	0.969412	0.7999	0.912514	-0.588393	0.542974	0.843618	-0.798495	0.372947	0.626831	1.55781	no	no	no	no	no	no	404	*	_	_	_	_	_	_	_	_	_	_	_	_	_	_
comp1045_c0_seq1	0	165.81	1462.42	113.82	0	30.43	179.97	14.32	1.17e-09	9.8e-08	-4.92742	0.105708	0.585049	1.08746	7.55e-07	3.81e-05	3.65165	1.05e-17	3.82e-15	7.49161	0.000337589	0.00521362	2.56419	1.464e-07	5.77221e-06	-3.83996	yes	no	yes	yes	yes	yes	510	3-1532(-)	_	_	_	gi|389743782|gb|EIM84966.1|	glycoside hydrolase family 16 protein [Stereum hirsutum FP-91666 SS1]	0.86	GO:0004553;GO:0005975	_	_	_	_	_	_	_
comp1045_c0_seq2	0	29.47	0	50.83	0	6.42	0	7.59	9.64e-05	0.00133684	-2.68257	0.800481	1	-0.241527	4e-07	2.23e-05	-2.9241	noTest	noTest	noTest	6.31674e-06	0.000193871	-2.68257	5.68506e-05	0.00089652	-2.9241	yes	no	yes	no	yes	yes	388	128-1291(-)	_	_	_	gi|242213432|ref|XP_002472544.1|	hypothetical protein POSPLDRAFT_116700 [Postia placenta Mad-698-R]	0.6	_	_	_	_	_	_	_	_
comp1045_c0_seq3	6.53	108.91	1126.1	309.72	2.25	24.8	171.91	48.32	9.13e-05	0.00129944	-3.46234	0.171405	0.754089	-0.96228	0.00759737	0.0602327	1.83096	6.11e-12	4.2e-10	6.25558	0.000119251	0.00227431	2.79324	3.39722e-07	1.18868e-05	-4.42462	yes	no	no	yes	yes	yes	411	3-1235(-)	_	_	_	gi|389743782|gb|EIM84966.1|	glycoside hydrolase family 16 protein [Stereum hirsutum FP-91666 SS1]	0.86	GO:0004553;GO:0005975	_	_	_	_	_	_	_
comp1045_c0_seq4	125.81	107	1005.48	229	53.7	30.18	190.14	44.26	0.222267	0.438909	0.831329	0.45552	1	-0.552411	0.00241002	0.0261131	2.10299	0.0107967	0.0380089	1.82407	0.000236346	0.00388761	2.6554	0.649564	0.866331	0.278919	no	no	yes	no	yes	no	332	1-996(-)	_	_	_	gi|242213432|ref|XP_002472544.1|	hypothetical protein POSPLDRAFT_116700 [Postia placenta Mad-698-R]	0.61	_	_	_	_	_	_	_	_
comp1045_c0_seq5	23.33	0	0	0	9.99	0	0	0	3.57e-05	0.000579699	3.32048	noTest	noTest	noTest	noTest	noTest	noTest	9.48e-06	0.000120659	-3.32048	noTest	noTest	noTest	1.16786e-05	0.000232401	3.32048	yes	no	no	yes	no	yes	289	128-994(-)	_	_	_	gi|242213432|ref|XP_002472544.1|	hypothetical protein POSPLDRAFT_116700 [Postia placenta Mad-698-R]	0.61	_	_	_	_	_	_	_	_
comp1045_c0_seq6	17.67	48.88	153.68	38.13	9.74	17.8	37.53	9.52	0.285285	0.51248	-0.869884	0.221837	0.847035	0.902844	0.00722812	0.0582444	1.97901	0.0139347	0.0466434	1.94605	0.14872	0.428356	1.07617	0.942485	1	0.0329602	no	no	no	no	no	no	155	3-467(-)	_	_	_	gi|299739092|ref|XP_001835049.2|	glucan 1,3-beta-glucosidase [Coprinopsis cinerea okayama7#130]	0.55	_	_	_	_	_	_	_	_
comp1045_c0_seq7	125.33	33.12	173.32	94.87	75.87	13.25	46.48	26	0.000649513	0.00646034	2.51754	0.207044	0.810983	-0.972519	0.229088	0.560836	0.838098	0.253826	0.41679	-0.706919	0.0169161	0.106745	1.81062	0.0233791	0.0974664	1.54502	yes	no	no	no	no	no	132	3-398(-)	_	_	_	gi|299739092|ref|XP_001835049.2|	glucan 1,3-beta-glucosidase [Coprinopsis cinerea okayama7#130]	0.55	_	_	_	_	_	_	_	_
comp1045_c0_seq8	14.32	8.81	0	29.62	9.48	3.85	0	8.88	0.21179	0.423465	1.30003	0.21793	0.83812	-1.2057	2.25e-05	0.00065275	-3.15056	0.000290613	0.00217184	-3.24489	0.00922396	0.0678033	-1.94486	0.931075	1	0.0943274	no	no	yes	yes	no	no	643	*	_	_	_	gi|392562765|gb|EIW55945.1|	concanavalin A-like lectin/glucanase [Trametes versicolor FP-101664 SS1]	0.61	_	_	_	_	_	_	_	_
comp10460_c0_seq1	26	9	24	17	9.28	2.12	3.79	2.75	0.0171989	0.0788885	2.13006	0.792443	1	-0.375367	0.595081	0.878806	0.462766	0.0957251	0.201387	-1.29193	0.421156	0.754493	0.838134	0.0365433	0.132242	1.75469	no	no	no	no	no	no	344	160-1191(-)	_	_	_	gi|392561173|gb|EIW54355.1|	hypothetical protein TRAVEDRAFT_52063 [Trametes versicolor FP-101664 SS1]	0.45	_	_	_	_	_	_	_	_
comp10461_c0_seq1	4	3	2	9	3.97	1.97	0.88	4.04	0.521739	0.749259	1.01094	0.63315	1	-1.03616	0.137874	0.415381	-2.19878	0.186957	0.330317	-2.17356	0.726708	0.94759	-1.16262	1	1	-0.0252163	no	no	no	no	no	no	429	*	_	_	_	_	_	_	_	_	_	_	_	_	_	_
comp10462_c0_seq1	13.18	3.08	8	20.7	3.76	0.58	1.01	2.68	0.0167826	0.0773537	2.69661	0.0572733	0.417875	-2.20811	0.14827	0.429369	-1.40788	0.0638717	0.148028	-1.89638	0.7999	0.978374	0.80023	0.605363	0.831449	0.4885	no	no	no	no	no	no	1490	*	_	_	_	_	_	_	_	_	_	_	_	_	_	_
comp10462_c0_seq2	1.14	1.92	2	5.3	0.43	0.47	0.33	0.9	noTest	noTest	noTest	0.726708	1	-0.937264	0.521739	0.827586	-1.44746	noTest	noTest	noTest	noTest	noTest	noTest	0.726708	0.912185	-1.06559	no	no	no	no	no	no	1138	*	_	_	_	_	_	_	_	_	_	_	_	_	_	_
comp10462_c0_seq3	5.69	0	0	0	6.54	0	0	0	0.0347826	0.124751	2.70929	noTest	noTest	noTest	noTest	noTest	noTest	0.0219002	0.0650913	-2.70929	noTest	noTest	noTest	0.0219002	0.0926284	2.70929	no	no	no	no	no	no	370	*	_	_	_	_	_	_	_	_	_	_	_	_	_	_
comp10463_c0_seq1	4	5.48	11.11	7.23	1.52	1.38	1.87	1.24	1	1	0.139403	1	1	0.154328	0.612094	0.891075	0.592698	1	1	0.298967	0.854437	1	0.43837	1	1	0.293731	no	no	no	no	no	no	1119	*	_	_	_	_	_	_	_	_	_	_	_	_	_	_
comp10463_c0_seq2	8	5.52	13.89	14.77	3.29	1.5	2.53	2.75	0.305221	0.53808	1.13313	0.514813	1	-0.874469	1	1	-0.120294	0.763627	0.888748	-0.37895	0.612094	0.893472	0.754175	0.884696	1	0.258656	no	no	no	no	no	no	1035	*	_	_	_	_	_	_	_	_	_	_	_	_	_	_
comp10464_c0_seq1	2	9	1	8	1.87	5.56	0.41	3.39	0.442579	0.676412	-1.57205	0.479207	1	0.7138	0.0844721	0.307686	-3.04759	noTest	noTest	noTest	0.0279694	0.15178	-3.76139	0.769726	0.937969	-0.858247	no	no	no	no	no	no	63	1-189(+)	_	_	_	gi|340960739|gb|EGS21920.1|	hypothetical protein CTHT_0037940 [Chaetomium thermophilum var. thermophilum DSM 1495]	0.74	GO:0016614;GO:0044710	_	_	_	_	_	_	K00108
comp10465_c0_seq1	0.65	5.18	0	3.79	0.28	1.46	0	0.73	0.430642	0.672587	-2.38247	0.585507	1	1	noTest	noTest	noTest	noTest	noTest	noTest	0.0565217	0.233624	-0.545968	noTest	noTest	noTest	no	no	no	no	no	no	70	791-1000(-)	_	_	_	_	_	_	_	_	_	_	_	_	_	_
comp10465_c0_seq2	4.01	0	0	0	1.93	0	0	0	noTest	noTest	noTest	noTest	noTest	noTest	noTest	noTest	noTest	noTest	noTest	noTest	noTest	noTest	noTest	noTest	noTest	noTest	no	no	no	no	no	no	886	*	_	_	_	_	_	_	_	_	_	_	_	_	_	_
comp10465_c0_seq3	6.33	1.82	1	10.21	3.18	0.6	0.22	2.32	0.0844721	0.231903	2.40599	0.137874	0.67699	-1.95109	0.0399705	0.189503	-3.39855	0.0140787	0.0466434	-3.85345	noTest	noTest	noTest	0.854437	0.992004	0.454902	no	no	no	yes	no	no	847	*	_	_	_	_	_	_	_	_	_	_	_	_	_	_
comp10465_c0_seq4	0	0	0	0	0	0	0	0	noTest	noTest	noTest	noTest	noTest	noTest	noTest	noTest	noTest	noTest	noTest	noTest	noTest	noTest	noTest	noTest	noTest	noTest	no	no	no	no	no	no	732	*	_	_	_	_	_	_	_	_	_	_	_	_	_	_
comp10466_c0_seq1	67	0	0	0	23.76	0	0	0	9.62e-09	5.79e-07	4.57046	noTest	noTest	noTest	noTest	noTest	noTest	1.59e-09	5.85e-08	-4.57046	noTest	noTest	noTest	2.07135e-09	1.55458e-07	4.57046	yes	no	no	yes	no	yes	112	147-482(+)	_	_	_	_	_	_	_	_	_	_	_	_	_	_
comp10467_c0_seq1	7.31	11	4	11	4.18	4.15	1.01	2.85	1	1	0.0103916	0.662736	1	0.542149	0.23879	0.574553	-1.49661	0.0729734	0.164916	-2.04915	0.083497	0.306094	-2.03876	0.612094	0.837455	0.552541	no	no	no	no	no	no	212	110-745(-)	_	_	_	_	_	_	_	_	_	_	_	_	_	_
comp10467_c0_seq2	2.69	1	2	3	2.06	0.51	0.68	1.04	noTest	noTest	noTest	noTest	noTest	noTest	1	1	-0.612977	noTest	noTest	noTest	noTest	noTest	noTest	0.726708	0.912185	0.986061	no	no	no	no	no	no	556	*	_	_	_	_	_	_	_	_	_	_	_	_	_	_
comp10467_c0_seq3	6	0	1	3	7.28	0	0.54	1.65	0.0347826	0.124751	2.86394	noTest	noTest	noTest	noTest	noTest	noTest	0.0219002	0.0650913	-3.75291	noTest	noTest	noTest	0.191276	0.40865	2.14147	no	no	no	no	no	no	351	*	_	_	_	_	_	_	_	_	_	_	_	_	_	_
comp10468_c0_seq1	2	5	7	6	1.38	2.27	2.14	1.87	1	1	-0.718024	1	1	0.279654	1	1	0.194573	0.769726	0.888748	0.632943	1	1	-0.0850815	1	1	-0.43837	no	no	no	no	no	no	205	2-616(-)	_	_	_	_	_	_	_	_	_	_	_	_	_	_
comp10468_c0_seq2	2	1	0	2	2.22	0.73	0	1	noTest	noTest	noTest	noTest	noTest	noTest	noTest	noTest	noTest	noTest	noTest	noTest	noTest	noTest	noTest	noTest	noTest	noTest	no	no	no	no	no	no	127	2-382(-)	_	_	_	_	_	_	_	_	_	_	_	_	_	_
comp10469_c0_seq1	2	1	1	3	1.76	0.58	0.39	1.2	noTest	noTest	noTest	noTest	noTest	noTest	noTest	noTest	noTest	noTest	noTest	noTest	noTest	noTest	noTest	1	1	0.552541	no	no	no	no	no	no	77	3-233(-)	_	_	_	_	_	_	_	_	_	_	_	_	_	_
comp1046_c0_seq1	926.34	1744.35	145.49	1059.43	115.17	143.29	8.01	59.64	0.643316	0.846275	-0.315173	0.0513109	0.415764	1.26459	4.31e-05	0.00109271	-2.89641	1.31e-07	2.87e-06	-3.84582	2.00383e-08	1.48955e-06	-4.16099	0.136411	0.34012	0.949413	no	no	yes	yes	yes	no	522	1756-3321(-)	_	_	_	gi|336364612|gb|EGN92968.1|	hypothetical protein SERLA73DRAFT_190338 [Serpula lacrymans var. lacrymans S7.3]	0.78	GO:0046872;GO:0016491	_	_	_	_	_	_	_
comp1046_c0_seq2	214.25	475.66	30.05	165.17	27.71	40.64	1.72	9.67	0.421954	0.669604	-0.552494	0.00241708	0.0531454	2.07131	0.000835449	0.0115522	-2.49111	1.55e-07	3.33e-06	-4.00993	6.42256e-09	5.7863e-07	-4.56242	0.0238749	0.0988858	1.51882	no	no	yes	yes	yes	no	522	1624-3189(-)	_	_	_	gi|336364612|gb|EGN92968.1|	hypothetical protein SERLA73DRAFT_190338 [Serpula lacrymans var. lacrymans S7.3]	0.78	GO:0046872;GO:0016491	_	_	_	_	_	_	_
comp1046_c0_seq3	6.41	34.99	3.58	26.4	1.21	4.36	0.3	2.26	0.0421466	0.14415	-1.84932	0.196191	0.784527	0.948005	0.00311863	0.0312928	-2.91329	0.137874	0.266911	-2.01197	5.77951e-05	0.0012447	-3.86129	0.394949	0.646463	-0.901316	no	no	yes	no	yes	no	522	588-2153(-)	_	_	_	gi|336364612|gb|EGN92968.1|	hypothetical protein SERLA73DRAFT_190338 [Serpula lacrymans var. lacrymans S7.3]	0.78	GO:0046872;GO:0016491	_	_	_	_	_	_	_
comp1046_c0_seq4	0	0	0.88	0	0	0	0.08	0	noTest	noTest	noTest	noTest	noTest	noTest	noTest	noTest	noTest	noTest	noTest	noTest	noTest	noTest	noTest	noTest	noTest	noTest	no	no	no	no	no	no	522	456-2021(-)	_	_	_	gi|336364612|gb|EGN92968.1|	hypothetical protein SERLA73DRAFT_190338 [Serpula lacrymans var. lacrymans S7.3]	0.78	GO:0046872;GO:0016491	_	_	_	_	_	_	_
comp10470_c0_seq1	0	4	5	11	0	1.8	1.51	3.4	noTest	noTest	noTest	0.542974	1	-0.917538	0.352672	0.701555	-1.17099	0.285714	0.446617	0.594549	1	1	-0.253448	0.0219002	0.0926284	-1.76553	no	no	no	no	no	no	157	3-473(-)	_	_	_	_	_	_	_	_	_	_	_	_	_	_
comp10470_c0_seq2	0	0	0	0	0	0	0	0	noTest	noTest	noTest	noTest	noTest	noTest	noTest	noTest	noTest	noTest	noTest	noTest	noTest	noTest	noTest	noTest	noTest	noTest	no	no	no	no	no	no	111	1-333(-)	_	_	_	_	_	_	_	_	_	_	_	_	_	_
comp10470_c0_seq3	1	1	1	0	0.92	0.61	0.41	0	noTest	noTest	noTest	noTest	noTest	noTest	noTest	noTest	noTest	noTest	noTest	noTest	noTest	noTest	noTest	noTest	noTest	noTest	no	no	no	no	no	no	74	92-313(-)	_	_	_	_	_	_	_	_	_	_	_	_	_	_
comp10472_c0_seq1	0	0	8.28	17	0	0	2.19	4.59	noTest	noTest	noTest	0.00199604	0.0452543	-2.19849	0.285115	0.623537	-1.06756	0.0565217	0.1341	1.13093	0.0347826	0.172019	1.13093	0.00416566	0.027056	-2.19849	no	yes	no	no	no	yes	714	*	_	_	_	_	_	_	_	_	_	_	_	_	_	_
comp10472_c0_seq2	2	6	4.72	0	1.38	2.74	1.45	0	0.769726	0.919186	-0.989508	0.0347826	0.311137	1.45418	noTest	noTest	noTest	1	1	0.0713846	0.63315	0.907019	-0.918123	noTest	noTest	noTest	no	no	no	no	no	no	615	*	_	_	_	_	_	_	_	_	_	_	_	_	_	_
comp10472_c0_seq3	3	2	3	5	2.28	1.01	1.01	1.72	0.726708	0.894462	1.17468	1	1	-0.768053	0.769726	0.966613	-0.768053	0.726708	0.85961	-1.17468	1	1	0	1	1	0.406625	no	no	no	no	no	no	559	*	_	_	_	_	_	_	_	_	_	_	_	_	_	_
comp10476_c0_seq1	26	0	0	0	22.35	0	0	0	1.8e-05	0.000331288	4.4822	noTest	noTest	noTest	noTest	noTest	noTest	4.28e-06	6.07e-05	-4.4822	noTest	noTest	noTest	5.18875e-06	0.000118634	4.4822	yes	no	no	yes	no	yes	164	3-497(+)	_	_	_	gi|117926835|ref|YP_867452.1|	TonB family protein [Magnetococcus marinus MC-1]	0.44	_	_	_	_	_	_	_	_
comp10478_c0_seq1	3	2	5	6.39	2.29	1.01	1.69	2.21	0.726708	0.894462	1.18099	0.769726	1	-1.12969	1	1	-0.387023	0.769726	0.888748	-0.438324	1	1	0.742668	1	1	0.0513012	no	no	no	no	no	no	185	3-560(+)	_	_	_	gi|170085749|ref|XP_001874098.1|	predicted protein [Laccaria bicolor S238N-H82]	0.72	_	_	_	_	_	_	_	_
comp10478_c0_seq2	4	7	2	7.61	3.72	4.3	0.82	3.2	1	1	-0.209034	0.700311	1	0.426265	0.191276	0.499223	-1.96438	0.186957	0.330317	-2.18161	0.084472	0.306094	-2.39064	1	1	0.217231	no	no	no	no	no	no	152	3-461(+)	_	_	_	gi|170085749|ref|XP_001874098.1|	predicted protein [Laccaria bicolor S238N-H82]	0.72	GO:0016772	_	_	_	_	_	_	_
comp10478_c0_seq3	1	1	3	1	1.09	0.72	1.44	0.49	noTest	noTest	noTest	noTest	noTest	noTest	noTest	noTest	noTest	noTest	noTest	noTest	noTest	noTest	noTest	noTest	noTest	noTest	no	no	no	no	no	no	392	*	_	_	_	_	_	_	_	_	_	_	_	_	_	_
comp10479_c0_seq1	3	0	5	12	1.61	0	1.19	2.92	noTest	noTest	noTest	0.00922396	0.135208	-1.54597	0.283653	0.622091	-1.29501	0.769726	0.888748	-0.436099	0.161491	0.4535	0.250962	0.670342	0.880738	-0.858908	no	no	no	no	no	no	100	3-302(-)	_	_	_	_	_	_	_	_	_	_	_	_	_	_
comp10479_c0_seq2	0	1	0	0	0	0.38	0	0	noTest	noTest	noTest	noTest	noTest	noTest	noTest	noTest	noTest	noTest	noTest	noTest	noTest	noTest	noTest	noTest	noTest	noTest	no	no	no	no	no	no	100	3-302(-)	_	_	_	_	_	_	_	_	_	_	_	_	_	_
comp10479_c0_seq3	0	0	0	0	0	0	0	0	noTest	noTest	noTest	noTest	noTest	noTest	noTest	noTest	noTest	noTest	noTest	noTest	noTest	noTest	noTest	noTest	noTest	noTest	no	no	no	no	no	no	731	*	_	_	_	_	_	_	_	_	_	_	_	_	_	_
comp10479_c0_seq4	0	0	0	0	0	0	0	0	noTest	noTest	noTest	noTest	noTest	noTest	noTest	noTest	noTest	noTest	noTest	noTest	noTest	noTest	noTest	noTest	noTest	noTest	no	no	no	no	no	no	699	*	_	_	_	_	_	_	_	_	_	_	_	_	_	_
comp10479_c0_seq5	0	1	0	3	0	0.42	0	0.86	noTest	noTest	noTest	noTest	noTest	noTest	noTest	noTest	noTest	noTest	noTest	noTest	noTest	noTest	noTest	noTest	noTest	noTest	no	no	no	no	no	no	109	1-327(-)	_	_	_	_	_	_	_	_	_	_	_	_	_	_
comp1047_c0_seq1	425.33	239.15	358.97	749.89	81.72	30.36	30.55	65.23	0.0334868	0.124751	1.42852	0.111417	0.603334	-1.10336	0.0971422	0.329996	-1.09436	0.0271183	0.0779503	-1.41952	0.946815	1	0.00900059	0.586064	0.812725	0.325154	no	no	no	no	no	no	362	737-1822(+)	_	_	_	gi|170089001|ref|XP_001875723.1|	predicted protein [Laccaria bicolor S238N-H82]	0.63	_	_	_	_	_	_	_	_
comp1047_c0_seq2	149.92	281.85	344.03	324.11	29.21	36.29	29.7	28.6	0.660126	0.856221	-0.31311	0.571974	1	0.343557	0.953242	1	0.0544478	0.946862	1	0.0240006	0.606631	0.890267	-0.289109	0.921961	1	0.0304472	no	no	no	no	no	no	362	737-1822(+)	_	_	_	gi|170089001|ref|XP_001875723.1|	predicted protein [Laccaria bicolor S238N-H82]	0.63	_	_	_	_	_	_	_	_
comp1047_c0_seq3	11.75	0	0	0	2.6	0	0	0	0.00199605	0.0151927	1.37851	noTest	noTest	noTest	noTest	noTest	noTest	0.000726851	0.0046309	-1.37851	noTest	noTest	noTest	0.00100641	0.00942421	1.37851	no	no	no	no	no	no	362	737-1822(+)	_	_	_	gi|170089001|ref|XP_001875723.1|	predicted protein [Laccaria bicolor S238N-H82]	0.63	_	_	_	_	_	_	_	_
comp10480_c0_seq1	0	0	2.28	4	0	0	0.58	1.05	noTest	noTest	noTest	noTest	noTest	noTest	0.726708	0.948511	-0.856265	noTest	noTest	noTest	noTest	noTest	noTest	noTest	noTest	noTest	no	no	no	no	no	no	156	172-639(-)	_	_	_	_	_	_	_	_	_	_	_	_	_	_
comp10480_c0_seq2	6	0	2.72	0	3.78	0	0.76	0	0.0347826	0.124751	1.91839	noTest	noTest	noTest	noTest	noTest	noTest	0.0577711	0.135907	-2.31431	noTest	noTest	noTest	0.0219002	0.0926284	1.91839	no	no	no	no	no	no	168	172-675(-)	_	_	_	_	_	_	_	_	_	_	_	_	_	_
comp10483_c0_seq1	14	0	0	0	11.31	0	0	0	0.000726851	0.00683488	3.49953	noTest	noTest	noTest	noTest	noTest	noTest	0.000290613	0.00217184	-3.49953	noTest	noTest	noTest	0.000390825	0.00431732	3.49953	yes	no	no	yes	no	yes	527	*	_	_	_	_	_	_	_	_	_	_	_	_	_	_
comp10484_c0_seq1	0	0	3	4	0	0	0.9	1.23	noTest	noTest	noTest	noTest	noTest	noTest	1	1	-0.450661	noTest	noTest	noTest	noTest	noTest	noTest	noTest	noTest	noTest	no	no	no	no	no	no	118	272-628(+)	_	_	_	_	_	_	_	_	_	_	_	_	_	_
comp10484_c0_seq2	0	0	0	0	0	0	0	0	noTest	noTest	noTest	noTest	noTest	noTest	noTest	noTest	noTest	noTest	noTest	noTest	noTest	noTest	noTest	noTest	noTest	noTest	no	no	no	no	no	no	118	205-561(+)	_	_	_	_	_	_	_	_	_	_	_	_	_	_
comp10484_c0_seq3	2	4	0	0	1.65	2.18	0	0	1	1	-0.401862	noTest	noTest	noTest	noTest	noTest	noTest	noTest	noTest	noTest	noTest	noTest	noTest	noTest	noTest	noTest	no	no	no	no	no	no	118	160-516(+)	_	_	_	_	_	_	_	_	_	_	_	_	_	_
comp10484_c0_seq4	3	5	4	2	3.19	3.51	1.89	0.96	1	1	-0.137915	0.372947	1	1.87036	0.726708	0.948511	0.97728	0.726708	0.85961	-0.75517	0.585507	0.87328	-0.893085	0.430642	0.685231	1.73245	no	no	no	no	no	no	400	*	_	_	_	_	_	_	_	_	_	_	_	_	_	_
comp10485_c0_seq1	13	10	2	25	8.8	4.47	0.6	7.66	0.335879	0.573019	0.977229	0.393996	1	-0.77707	0.00177411	0.0206797	-3.67431	0.00229484	0.0116863	-3.87447	0.0197869	0.120871	-2.89724	0.84052	0.983472	0.200159	no	no	yes	yes	no	no	629	*	_	_	_	_	_	_	_	_	_	_	_	_	_	_
comp10486_c0_seq1	43	1	5	5	20.13	0.31	1.04	1.06	4e-07	1.38e-05	6.02094	0.430642	1	-1.77372	1	1	-0.0274807	3.09e-06	4.6e-05	-4.27469	0.430642	0.760195	1.74624	1.18914e-05	0.000235256	4.24721	yes	no	no	yes	no	yes	162	224-709(-)	_	_	_	_	_	_	_	_	_	_	_	_	_	_
comp10487_c0_seq1	0	8	0	21	0	1.58	0	2.85	0.0347826	0.124751	-0.659925	0.454082	1	-0.851037	0.00021796	0.00398844	-1.51096	noTest	noTest	noTest	0.00922396	0.0678033	-0.659925	0.00140897	0.0120085	-1.51096	no	no	no	no	no	no	249	3-749(-)	_	_	_	gi|395327388|gb|EJF59788.1|	hypothetical protein DICSQDRAFT_138247 [Dichomitus squalens LYAD-421 SS1]	0.52	_	_	_	_	_	_	_	_
comp10487_c0_seq2	7	0	1	0	2.24	0	0.14	0	0.0219002	0.0910965	1.1635	noTest	noTest	noTest	noTest	noTest	noTest	0.00922396	0.0334927	-4	noTest	noTest	noTest	0.0140787	0.0677987	1.1635	no	no	no	yes	no	no	220	2-661(-)	_	_	_	gi|395327388|gb|EJF59788.1|	hypothetical protein DICSQDRAFT_138247 [Dichomitus squalens LYAD-421 SS1]	0.52	_	_	_	_	_	_	_	_
comp10487_c0_seq3	4	3	0	5	4.37	2.16	0	2.47	0.521739	0.749259	1.0166	1	1	-0.19348	0.0942029	0.322785	-1.30451	noTest	noTest	noTest	noTest	noTest	noTest	0.585507	0.812249	0.823122	no	no	no	no	no	no	84	137-388(-)	_	_	_	_	_	_	_	_	_	_	_	_	_	_
comp10488_c0_seq1	1	8	1	8	0.93	4.93	0.41	3.38	0.12496	0.297466	-2.40629	0.580436	1	0.544564	0.0844721	0.307686	-3.04333	noTest	noTest	noTest	0.0399705	0.18835	-3.58789	0.521739	0.7621	-1.86172	no	no	no	no	no	no	151	2-457(+)	_	_	_	gi|242216106|ref|XP_002473863.1|	predicted protein [Postia placenta Mad-698-R]	0.6	_	_	_	_	_	_	_	_
comp10489_c0_seq1	7.6	0	0	0	3.21	0	0	0	0.0140787	0.0669898	1.68257	noTest	noTest	noTest	noTest	noTest	noTest	0.00922396	0.0334927	-1.68257	noTest	noTest	noTest	0.00922396	0.0496397	1.68257	no	no	no	no	no	no	152	3-458(+)	_	_	_	_	_	_	_	_	_	_	_	_	_	_
comp10489_c0_seq2	38.4	0	0	0	17.42	0	0	0	1.03e-06	3.07e-05	4.12267	noTest	noTest	noTest	noTest	noTest	noTest	1.94e-07	4.07e-06	-4.12267	noTest	noTest	noTest	2.22885e-07	8.18297e-06	4.12267	yes	no	no	yes	no	yes	152	3-458(+)	_	_	_	_	_	_	_	_	_	_	_	_	_	_
comp1048_c0_seq1	107	200	1279	810	45.77	56.52	242.35	156.86	0.672653	0.863668	-0.304359	0.0336801	0.311137	-1.47264	0.353103	0.702319	0.627615	0.000884568	0.00545847	2.40462	0.00299263	0.0292569	2.10026	0.0113791	0.0593659	-1.777	no	no	no	yes	yes	no	995	*	_	_	_	gi|270056443|gb|ACZ59447.1|	hypothetical protein [Pleurotus ostreatus]	0.81	_	29883.JGI312872	hypothetical protein	0.7961	_	_	NOG135190	_
comp10491_c0_seq1	3.66	5.07	3.03	14.91	1.56	1.43	0.57	2.88	1	1	0.125531	0.394643	1	-1.01005	0.0493358	0.222308	-2.33703	0.521739	0.686855	-1.45251	0.372947	0.703149	-1.32698	0.580436	0.812249	-0.884523	no	no	no	no	no	no	999	*	_	_	_	_	_	_	_	_	_	_	_	_	_	_
comp10491_c0_seq2	11.34	1.93	5.97	3.09	5.77	0.65	1.34	0.71	0.0102151	0.0535328	3.15006	1	1	-0.127379	0.585507	0.87179	0.916342	0.0381992	0.0989878	-2.10634	0.769726	0.966648	1.04372	0.0167826	0.0781344	3.02268	no	no	no	no	no	no	837	*	_	_	_	_	_	_	_	_	_	_	_	_	_	_
comp10492_c0_seq1	22	0	0	0	24.84	0	0	0	5.79e-05	0.00088047	4.63459	noTest	noTest	noTest	noTest	noTest	noTest	1.45e-05	0.000172142	-4.63459	noTest	noTest	noTest	1.79859e-05	0.000336847	4.63459	yes	no	no	yes	no	yes	377	*	_	_	_	_	_	_	_	_	_	_	_	_	_	_
comp10493_c0_seq1	2	10.39	29	20.22	0.84	2.87	5.37	3.82	0.251568	0.476585	-1.77259	0.732196	1	-0.412522	0.600141	0.882325	0.491349	0.0365207	0.0954467	2.67646	0.371253	0.703149	0.903871	0.11546	0.300744	-2.18511	no	no	no	no	no	no	87	716-976(-)	_	_	_	_	_	_	_	_	_	_	_	_	_	_
comp10493_c0_seq2	0	9.61	0	0.78	0	3.16	0	0.18	0.0219002	0.0910965	-1.65992	0.00614931	0.101612	4.13386	noTest	noTest	noTest	noTest	noTest	noTest	0.00614931	0.0501522	-1.65992	noTest	noTest	noTest	no	no	no	no	no	no	87	553-813(-)	_	_	_	_	_	_	_	_	_	_	_	_	_	_
comp10496_c0_seq1	7	6	2	6	5.6	3.17	0.71	2.17	0.542974	0.767103	0.820944	0.822492	1	0.546788	0.372947	0.717972	-1.6118	0.0399705	0.102245	-2.97954	0.12496	0.386132	-2.15859	0.305221	0.553738	1.36773	no	no	no	no	no	no	532	*	_	_	_	_	_	_	_	_	_	_	_	_	_	_
comp10497_c0_seq1	2	9	6	8	1.1	3.27	1.46	1.99	0.442579	0.676412	-1.57179	0.479207	1	0.716522	0.840166	0.99952	-0.4468	1	1	0.408465	0.352672	0.685509	-1.16332	0.769726	0.937969	-0.855265	no	no	no	no	no	no	257	3-773(-)	_	_	_	gi|302672934|ref|XP_003026154.1|	hypothetical protein SCHCODRAFT_79892 [Schizophyllum commune H4-8]	0.74	GO:0009395;GO:0004435;GO:0005509;GO:0005622;GO:0007242;GO:0004871;GO:0035556;GO:0046339	_	_	_	_	_	_	K01116
comp10497_c0_seq2	0	0	7.11	1.62	0	0	2.32	0.54	noTest	noTest	noTest	noTest	noTest	noTest	0.266667	0.608532	2.10309	0.0942029	0.198662	1.21412	0.0565217	0.233624	1.21412	noTest	noTest	noTest	no	no	no	no	no	no	192	3-578(-)	_	_	_	gi|169867812|ref|XP_001840483.1|	phosphoinositide-specific phospholipase C [Coprinopsis cinerea okayama7#130]	0.91	GO:0009395;GO:0004435;GO:0005509;GO:0005622;GO:0007242;GO:0004871;GO:0035556;GO:0046339	_	_	_	_	_	_	K01116
comp10497_c0_seq3	0	0	1.89	3.38	0	0	0.64	1.18	noTest	noTest	noTest	noTest	noTest	noTest	1	1	-0.882643	noTest	noTest	noTest	noTest	noTest	noTest	noTest	noTest	noTest	no	no	no	no	no	no	184	1-552(-)	_	_	_	gi|169867812|ref|XP_001840483.1|	phosphoinositide-specific phospholipase C [Coprinopsis cinerea okayama7#130]	0.93	GO:0009395;GO:0004435;GO:0005509;GO:0005622;GO:0007242;GO:0004871;GO:0035556;GO:0046339	_	_	_	_	_	_	K01116
comp1049_c0_seq1	760	688	1100	1436	210.72	126.03	135.11	180.26	0.25693	0.483663	0.74156	0.46482	1	-0.516312	0.51465	0.827586	-0.415945	0.277187	0.442593	-0.641193	0.953709	1	0.100367	0.689313	0.897364	0.225248	no	no	no	no	no	no	248	216-959(+)	_	_	_	gi|170085267|ref|XP_001873857.1|	predicted protein [Laccaria bicolor S238N-H82]	0.87	GO:0005779;GO:0016559	29883.JGI187325	hypothetical protein	0.8631	_	KOG4186	_	K13352
comp104_c0_seq1	1385	2406	7757	1600	635.86	729.8	1577.62	332.58	0.774123	0.923571	-0.198792	0.0782914	0.514177	1.1338	0.00109766	0.0140809	2.24598	0.0633769	0.147362	1.31097	0.111797	0.364772	1.11218	0.141326	0.34859	0.935008	no	no	yes	no	no	no	158	452-925(-)	_	_	_	gi|392587725|gb|EIW77058.1|	ribosomal protein S26e [Coniophora puteana RWD-64-598 SS2]	0.97	GO:0005840;GO:0042254;GO:0006412;GO:0003735	104341.JGI110022	40S ribosomal protein S26	0.9684	COG4830	KOG1768	_	K02976
comp10501_c0_seq1	3	2	2	2	3.59	1.58	1.06	1.08	0.726708	0.894462	1.18406	noTest	noTest	noTest	noTest	noTest	noTest	0.430642	0.605588	-1.75992	noTest	noTest	noTest	0.430642	0.685231	1.73295	no	no	no	no	no	no	356	*	_	_	_	_	_	_	_	_	_	_	_	_	_	_
comp10503_c0_seq1	5	2	2	1	3.42	0.9	0.61	0.31	0.186957	0.386785	1.926	noTest	noTest	noTest	noTest	noTest	noTest	0.12496	0.247783	-2.48712	noTest	noTest	noTest	0.0347826	0.12744	3.46366	no	no	no	no	no	no	153	163-621(-)	_	_	_	_	_	_	_	_	_	_	_	_	_	_
comp10505_c0_seq1	6.35	0	0	0	2.82	0	0	0	0.0347826	0.124751	1.4957	noTest	noTest	noTest	noTest	noTest	noTest	0.0140787	0.0466434	-1.4957	noTest	noTest	noTest	0.0140787	0.0677987	1.4957	no	no	no	no	no	no	957	*	_	_	_	_	_	_	_	_	_	_	_	_	_	_
comp10505_c0_seq2	15.65	7	9	15	7.43	2.2	1.89	3.23	0.0638717	0.188329	1.75586	0.763627	1	-0.554031	0.494712	0.820145	-0.773148	0.0287437	0.0816696	-1.97498	0.854437	1	-0.219117	0.195166	0.414889	1.20183	no	no	no	no	no	no	896	*	_	_	_	_	_	_	_	_	_	_	_	_	_	_
comp10507_c0_seq1	1	16	25	24	0.43	4.59	4.8	4.71	0.0396963	0.137816	-3.41609	1	1	-0.0372329	1	1	0.0273073	0.0127669	0.0439842	3.48063	1	1	0.0645403	0.0167826	0.0781344	-3.45332	no	no	no	yes	no	no	326	2-982(+)	_	_	_	gi|403416338|emb|CCM03038.1|	predicted protein [Fibroporia radiculosa]	0.72	_	_	_	_	_	_	_	_
comp10508_c0_seq1	14	36	36	29	2.43	4.13	2.77	2.28	0.373174	0.613289	-0.765185	0.270547	0.924642	0.857108	0.763086	0.966613	0.280852	1	1	0.18893	0.423254	0.757411	-0.576256	0.928218	1	0.0919225	no	no	no	no	no	no	396	1262-2449(-)	_	_	_	gi|302694531|ref|XP_003036944.1|	hypothetical protein SCHCODRAFT_103341 [Schizophyllum commune H4-8]	0.55	_	_	_	_	_	_	_	K15601
comp10509_c0_seq1	11.96	0	0	9.82	2.07	0	0	0.77	0.00199605	0.0151927	1.04963	0.0219002	0.235307	0.37707	0.00922396	0.0683749	0.37707	0.000726851	0.0046309	-1.04963	noTest	noTest	noTest	0.14853	0.356793	1.4267	no	no	no	no	no	no	2456	*	_	_	_	_	_	_	_	_	_	_	_	_	_	_
comp10509_c0_seq2	14.47	12	49	10.63	2.98	1.63	4.47	0.99	0.394949	0.635505	0.87044	0.494712	1	0.719372	0.011446	0.0813286	2.17477	0.580886	0.744072	0.584963	0.0864175	0.311281	1.4554	0.104627	0.279634	1.58981	no	no	no	no	no	no	110	1735-2064(-)	_	_	_	_	_	_	_	_	_	_	_	_	_	_
comp10509_c0_seq3	4.57	1	2	1.54	3.66	0.53	0.71	0.56	0.282609	0.511315	2.78778	noTest	noTest	noTest	noTest	noTest	noTest	0.186957	0.330317	-2.36595	noTest	noTest	noTest	0.186957	0.40865	2.70834	no	no	no	no	no	no	532	*	_	_	_	_	_	_	_	_	_	_	_	_	_	_
comp1050_c0_seq1	421	296	514	594	176.35	81.92	95.38	112.65	0.0965177	0.249289	1.10615	0.524453	1	-0.45956	0.704226	0.948337	-0.240089	0.148041	0.280864	-0.886683	0.814446	0.989209	0.219471	0.302581	0.55208	0.646594	no	no	no	no	no	no	224	65-736(+)	_	_	_	gi|170111352|ref|XP_001886880.1|	predicted protein [Laccaria bicolor S238N-H82]	0.74	GO:0044424;GO:0046872;GO:0003676	29883.JGI309444	hypothetical protein	1	COG5136	KOG3454	_	K11095
comp10510_c0_seq1	13	10.96	6	8	4.54	2.53	0.93	1.27	0.426125	0.672587	0.843555	0.324544	0.977659	0.994309	0.840166	0.99952	-0.449526	0.0182584	0.0580155	-2.28739	0.228158	0.549093	-1.44383	0.0638717	0.199986	1.83786	no	no	no	no	no	no	326	142-1119(+)	_	_	_	gi|393228994|gb|EJD36626.1|	hypothetical protein AURDEDRAFT_117041 [Auricularia delicata TFB-10046 SS5]	0.71	_	_	_	_	_	_	_	_
comp10510_c0_seq2	0	1.04	0	0	0	0.76	0	0	noTest	noTest	noTest	noTest	noTest	noTest	noTest	noTest	noTest	noTest	noTest	noTest	noTest	noTest	noTest	noTest	noTest	noTest	no	no	no	no	no	no	81	142-387(+)	_	_	_	gi|393228994|gb|EJD36626.1|	hypothetical protein AURDEDRAFT_117041 [Auricularia delicata TFB-10046 SS5]	0.78	_	_	_	_	_	_	_	_
comp10512_c0_seq1	23.21	6.94	14.71	32.98	4.58	0.91	1.29	2.95	0.0112943	0.058355	2.33141	0.0817032	0.53033	-1.69678	0.145296	0.429369	-1.19334	0.0264292	0.0762637	-1.82798	0.763627	0.966648	0.503433	0.419933	0.677509	0.634633	no	no	no	no	no	no	171	903-1415(-)	_	_	_	_	_	_	_	_	_	_	_	_	_	_
comp10512_c0_seq2	0	3.41	8.31	0.51	0	0.81	1.33	0.08	noTest	noTest	noTest	noTest	noTest	noTest	0.0844721	0.307686	4.05528	0.0565217	0.1341	0.411426	0.63315	0.907019	0.715432	noTest	noTest	noTest	no	no	no	no	no	no	1178	*	_	_	_	_	_	_	_	_	_	_	_	_	_	_
comp10512_c0_seq3	3.79	2.66	2.98	5.51	1.49	0.69	0.52	0.98	0.521739	0.749259	1.11064	0.769726	1	-0.506185	0.585507	0.87179	-0.91427	0.521739	0.686855	-1.51873	1	1	-0.408085	0.7999	0.959729	0.604459	no	no	no	no	no	no	1084	*	_	_	_	_	_	_	_	_	_	_	_	_	_	_
comp10513_c0_seq1	0	1	4	4	0	0.67	1.8	1.84	noTest	noTest	noTest	0.658385	1	-1.45747	1	1	-0.0317089	noTest	noTest	noTest	0.658385	0.921416	1.42576	noTest	noTest	noTest	no	no	no	no	no	no	420	*	gi|77415340|gb|BC106009.1|	Homo sapiens ribosomal protein L34, mRNA (cDNA clone MGC:111005 IMAGE:4390762), complete cds	0.97	gi|390477361|ref|XP_002760628.2|	PREDICTED: uncharacterized protein LOC100405217 isoform 1 [Callithrix jacchus]	0.99	GO:0003723;GO:0006415;GO:0000184;GO:0022625;GO:0006414;GO:0006413;GO:0006614;GO:0042254;GO:0019083;GO:0005739;GO:0003735	9913.ENSBTAP00000018910	PREDICTED: Bos taurus misc_RNA (LOC784243), miscRNA	1	COG2174	KOG1790	_	K02915
comp10515_c0_seq1	10	5	0	18.38	7.02	2.32	0	5.84	0.187026	0.386785	1.59735	0.219277	0.840917	-1.33184	0.000390825	0.00631552	-2.54597	0.00199605	0.0104083	-2.81147	0.0565217	0.233624	-1.21412	0.804303	0.962027	0.265503	no	no	yes	yes	no	no	146	167-604(-)	_	_	_	_	_	_	_	_	_	_	_	_	_	_
comp10515_c0_seq2	5	1	1	20.62	4.75	0.63	0.42	8.87	0.186957	0.386785	2.9145	0.0127669	0.175996	-3.81551	0.00133434	0.0166332	-4.40047	0.0347826	0.091729	-3.49947	noTest	noTest	noTest	0.465039	0.715117	-0.901007	no	no	yes	no	no	no	148	3-446(-)	_	_	_	_	_	_	_	_	_	_	_	_	_	_
comp10515_c0_seq3	0	2	0	4	0	1.49	0	2.04	noTest	noTest	noTest	1	1	-0.453257	noTest	noTest	noTest	noTest	noTest	noTest	noTest	noTest	noTest	noTest	noTest	noTest	no	no	no	no	no	no	80	2-241(-)	_	_	_	_	_	_	_	_	_	_	_	_	_	_
comp10517_c0_seq1	22.73	16	7.68	20.61	7.85	3.65	1.17	3.22	0.206864	0.415426	1.1048	0.84754	1	0.180836	0.14827	0.429369	-1.46055	0.00231637	0.0117718	-2.74618	0.0837197	0.306094	-1.64139	0.115723	0.301226	1.28563	no	no	no	yes	no	no	329	169-1155(-)	_	_	_	gi|395335065|gb|EJF67441.1|	hypothetical protein DICSQDRAFT_131775 [Dichomitus squalens LYAD-421 SS1]	0.66	_	_	_	_	_	_	_	_
comp10517_c0_seq2	6.27	0	3.32	2.39	5.13	0	1.2	0.89	0.0347826	0.124751	2.35896	noTest	noTest	noTest	1	1	0.431157	0.137874	0.266911	-2.09592	noTest	noTest	noTest	0.0577711	0.183801	2.52708	no	no	no	no	no	no	520	*	_	_	_	_	_	_	_	_	_	_	_	_	_	_
comp10518_c0_seq1	6	9	19	43	1.89	1.88	2.66	6.14	1	1	0.00765357	0.0528176	0.417875	-1.70751	0.131133	0.401096	-1.20681	0.763627	0.888748	0.49304	0.701513	0.944919	0.500694	0.0847783	0.246844	-1.69985	no	no	no	no	no	no	340	3-1022(+)	_	_	_	_	_	_	_	_	_	_	_	_	_	_
comp10519_c0_seq1	3	5	3.21	2.49	1.88	2.07	0.89	0.71	1	1	-0.138898	0.372947	1	1.54374	1	1	0.325986	0.726708	0.85961	-1.07886	0.372947	0.703149	-1.21775	0.430642	0.685231	1.40484	no	no	no	no	no	no	226	3-683(+)	_	_	_	gi|170096789|ref|XP_001879614.1|	predicted protein [Laccaria bicolor S238N-H82]	0.51	_	_	_	_	_	_	_	_
comp10519_c0_seq2	0	0	1.79	3.51	0	0	0.56	1.13	noTest	noTest	noTest	noTest	noTest	noTest	0.726708	0.948511	-1.01282	noTest	noTest	noTest	noTest	noTest	noTest	noTest	noTest	noTest	no	no	no	no	no	no	200	2-604(+)	_	_	_	gi|336375555|gb|EGO03891.1|	hypothetical protein SERLA73DRAFT_84078 [Serpula lacrymans var. lacrymans S7.3]	0.5	_	_	_	_	_	_	_	_
comp10519_c0_seq3	0	6	6	8	0	2.93	1.97	2.68	0.0942029	0.244892	-1.5509	1	1	0.128668	0.840166	0.99952	-0.444037	0.161491	0.295912	0.978196	0.822492	0.99024	-0.572705	0.0565217	0.181557	-1.42223	no	no	no	no	no	no	575	*	_	_	_	_	_	_	_	_	_	_	_	_	_	_
comp10519_c0_seq4	0	2	5	3	0	1.45	2.44	1.49	noTest	noTest	noTest	1	1	-0.0392594	0.769726	0.966613	0.711569	0.285714	0.446617	1.28688	1	1	0.750828	noTest	noTest	noTest	no	no	no	no	no	no	387	*	_	_	_	_	_	_	_	_	_	_	_	_	_	_
comp10519_c0_seq5	4	2	9	8	4.42	1.46	4.41	4	0.521739	0.749259	1.59808	0.442579	1	-1.45403	1	1	0.140779	1	1	-0.00326771	0.442579	0.761929	1.59481	1	1	0.144046	no	no	no	no	no	no	385	*	_	_	_	_	_	_	_	_	_	_	_	_	_	_
comp1051_c0_seq1	524	559	1263	838	169.08	119.17	180.53	122.42	0.438996	0.676412	0.504685	1	1	-0.0388182	0.406661	0.751994	0.560399	0.982779	1	0.0945326	0.414611	0.747838	0.599218	0.446133	0.693691	0.465867	no	no	no	no	no	no	306	264-1181(-)	_	_	_	gi|170087976|ref|XP_001875211.1|	actin-related protein ARPC2 [Laccaria bicolor S238N-H82]	0.92	GO:0030833;GO:0005856	29883.JGI305498	actin-related protein ARPC2	0.9302	_	KOG2826	_	K05758
comp10522_c0_seq1	1	2	3	4	1.08	1.43	1.44	1.96	noTest	noTest	noTest	1	1	-0.454839	1	1	-0.444785	noTest	noTest	noTest	1	1	0.0100537	1	1	-0.859822	no	no	no	no	no	no	102	88-396(+)	_	_	_	_	_	_	_	_	_	_	_	_	_	_
comp10524_c0_seq1	9	4	2	7	6.96	2.04	0.69	2.45	0.143889	0.330877	1.77052	1	1	-0.264213	0.266667	0.608532	-1.82811	0.0141459	0.0466434	-3.33442	0.282609	0.603385	-1.5639	0.146765	0.356248	1.50631	no	no	no	yes	no	no	172	3-518(+)	_	_	_	_	_	_	_	_	_	_	_	_	_	_
comp10525_c0_seq1	4.93	0	0	2.42	4.2	0	0	0.93	noTest	noTest	noTest	noTest	noTest	noTest	noTest	noTest	noTest	noTest	noTest	noTest	noTest	noTest	noTest	0.12496	0.317292	2.17509	no	no	no	no	no	no	500	*	_	_	_	_	_	_	_	_	_	_	_	_	_	_
comp10525_c0_seq2	4.07	1	5	2.58	4.22	0.69	2.3	1.21	0.282609	0.511315	2.61257	noTest	noTest	noTest	0.769726	0.966613	0.926627	0.585507	0.744839	-0.875609	0.430642	0.760195	1.73697	0.186957	0.40865	1.80224	no	no	no	no	no	no	410	*	_	_	_	_	_	_	_	_	_	_	_	_	_	_
comp10526_c0_seq1	4	5	0	2	4.61	3.81	0	1.04	1	1	0.274976	0.372947	1	1.87321	noTest	noTest	noTest	noTest	noTest	noTest	0.0565217	0.233624	-1.92979	0.186957	0.40865	2.14818	no	no	no	no	no	no	71	124-336(+)	_	_	_	_	_	_	_	_	_	_	_	_	_	_
comp10526_c0_seq2	2	1	1	1	2.34	0.77	0.52	0.53	noTest	noTest	noTest	noTest	noTest	noTest	noTest	noTest	noTest	noTest	noTest	noTest	noTest	noTest	noTest	noTest	noTest	noTest	no	no	no	no	no	no	364	*	_	_	_	_	_	_	_	_	_	_	_	_	_	_
comp10527_c0_seq1	41	0	0	0	13.7	0	0	0	5.43e-07	1.78e-05	3.7761	noTest	noTest	noTest	noTest	noTest	noTest	1.12e-07	2.5e-06	-3.7761	noTest	noTest	noTest	1.46828e-07	5.77221e-06	3.7761	yes	no	no	yes	no	yes	1274	*	_	_	_	_	_	_	_	_	_	_	_	_	_	_
comp10528_c0_seq1	8	0	0	0	8.51	0	0	0	0.0140787	0.0669898	3.08916	noTest	noTest	noTest	noTest	noTest	noTest	0.00614931	0.0247509	-3.08916	noTest	noTest	noTest	0.00614931	0.0363813	3.08916	no	no	no	yes	no	yes	400	*	_	_	_	_	_	_	_	_	_	_	_	_	_	_
comp10528_c0_seq2	0	0	3	0	0	0	1.61	0	noTest	noTest	noTest	noTest	noTest	noTest	noTest	noTest	noTest	noTest	noTest	noTest	noTest	noTest	noTest	noTest	noTest	noTest	no	no	no	no	no	no	116	3-350(-)	_	_	_	_	_	_	_	_	_	_	_	_	_	_
comp10529_c0_seq1	7.81	3	8	15.76	3	0.76	1.36	2.74	0.137874	0.321275	1.98089	0.146765	0.69361	-1.8501	0.335879	0.682684	-1.01057	0.283653	0.446617	-1.14136	0.7999	0.978374	0.839535	0.884696	1	0.130787	no	no	no	no	no	no	1108	*	_	_	_	_	_	_	_	_	_	_	_	_	_	_
comp10529_c0_seq2	1.19	3	0	3.24	0.65	1.09	0	0.81	noTest	noTest	noTest	1	1	0.428334	noTest	noTest	noTest	noTest	noTest	noTest	noTest	noTest	noTest	noTest	noTest	noTest	no	no	no	no	no	no	774	*	_	_	_	_	_	_	_	_	_	_	_	_	_	_
comp1052_c0_seq1	417.96	267.85	200.51	182.77	165.62	70.13	35.2	32.79	0.0648803	0.190505	1.23977	0.0955696	0.553987	1.09678	0.910478	1	0.10232	0.000914307	0.00563032	-2.23423	0.117742	0.378762	-0.994456	0.000663904	0.00673518	2.33655	no	no	no	yes	no	yes	339	58-1074(-)	_	_	_	gi|395334010|gb|EJF66386.1|	PLC-like phosphodiesterase [Dichomitus squalens LYAD-421 SS1]	0.78	GO:0008081;GO:0044238	_	_	_	_	_	_	K01126
comp1052_c0_seq2	369.22	203.89	269.37	174.19	225.77	82.37	72.97	48.22	0.0317377	0.121573	1.45466	0.234375	0.872483	0.772487	0.390683	0.736479	0.597672	0.0125735	0.0435949	-1.62948	0.733083	0.952867	-0.174816	0.00118626	0.0108546	2.22715	no	no	no	no	no	yes	213	58-696(-)	_	_	_	gi|395334010|gb|EJF66386.1|	PLC-like phosphodiesterase [Dichomitus squalens LYAD-421 SS1]	0.76	GO:0008081;GO:0044238	_	_	_	_	_	_	K01126
comp1052_c0_seq3	54.82	109.26	95.12	62.04	56.49	74.39	43.42	28.94	0.594874	0.810061	-0.397113	0.0483501	0.396182	1.36204	0.422911	0.767168	0.585295	0.527797	0.692643	-0.379636	0.23142	0.55442	-0.776749	0.172504	0.391276	0.964931	no	no	no	no	no	no	413	*	_	_	_	gi|390604268|gb|EIN13659.1|	PLC-like phosphodiesterase [Punctularia strigosozonata HHB-11173 SS5]	0.78	GO:0009395;GO:0006071;GO:0046486;GO:0008889	_	_	_	_	_	_	K01126
comp10530_c0_seq1	5	10	1	1	4.02	5.31	0.36	0.36	0.840166	0.964096	-0.401516	0.0197869	0.233064	3.88264	noTest	noTest	noTest	0.0347826	0.091729	-3.48113	0.0197869	0.120871	-3.88264	0.0347826	0.12744	3.48113	no	no	no	no	no	no	530	*	_	_	_	gi|170097471|ref|XP_001879955.1|	predicted protein [Laccaria bicolor S238N-H82]	0.67	_	_	_	_	_	_	_	_
comp10531_c0_seq1	1	3	5	10	1.07	2.12	2.37	4.85	noTest	noTest	noTest	0.497906	1	-1.19392	0.438083	0.771338	-1.0331	1	1	1.14728	1	1	0.160823	0.266667	0.511176	-2.18037	no	no	no	no	no	no	64	204-398(+)	_	_	_	_	_	_	_	_	_	_	_	_	_	_
comp10532_c0_seq1	9	15	16	10	3.32	3.66	2.62	1.67	1	1	-0.14066	0.241983	0.881226	1.132	0.521385	0.827586	0.649719	0.683327	0.831286	-0.341616	0.587191	0.873379	-0.482277	0.324544	0.577509	0.991335	no	no	no	no	no	no	296	1-888(-)	_	_	_	_	_	_	_	_	_	_	_	_	_	_
comp10533_c0_seq1	4	18	16	8	1.94	5.76	3.43	1.75	0.148066	0.334394	-1.57001	0.0576834	0.417875	1.71871	0.335879	0.682684	0.970854	0.612094	0.769856	0.822152	0.416921	0.74968	-0.74786	1	1	0.148702	no	no	no	no	no	no	246	2-739(-)	_	_	_	gi|336364880|gb|EGN93233.1|	hypothetical protein SERLA73DRAFT_78839 [Serpula lacrymans var. lacrymans S7.3]	0.79	GO:0003677;GO:0005667;GO:0006355;GO:0045449;GO:0003700	_	_	_	_	_	_	_
comp10534_c0_seq1	0	0	5.97	9.04	0	0	0.75	1.16	noTest	noTest	noTest	0.0219002	0.235307	-0.214125	0.700311	0.945348	-0.629162	0.161491	0.295912	-0.415037	0.0942029	0.325992	-0.415037	0.0565217	0.181557	-0.214125	no	no	no	no	no	no	417	247-1500(+)	_	_	_	gi|238582519|ref|XP_002389957.1|	hypothetical protein MPER_10847 [Moniliophthora perniciosa FA553]	0.52	_	_	_	_	_	_	_	_
comp10534_c0_seq2	6	11.47	18.98	31.68	1.73	2.18	2.42	4.12	0.854437	0.972871	-0.333556	0.315146	0.968501	-0.918316	0.37369	0.717972	-0.767637	0.763627	0.888748	0.484235	1	1	0.150679	0.25882	0.506427	-1.25187	no	no	no	no	no	no	417	228-1481(+)	_	_	_	gi|238582519|ref|XP_002389957.1|	hypothetical protein MPER_10847 [Moniliophthora perniciosa FA553]	0.52	_	_	_	_	_	_	_	_
comp10534_c0_seq3	0	0	2.84	3.65	0	0	0.37	0.49	noTest	noTest	noTest	noTest	noTest	noTest	1	1	-0.405256	noTest	noTest	noTest	noTest	noTest	noTest	noTest	noTest	noTest	no	no	no	no	no	no	276	247-1074(+)	_	_	_	gi|238608596|ref|XP_002397274.1|	hypothetical protein MPER_02332 [Moniliophthora perniciosa FA553]	0.57	_	_	_	_	_	_	_	_
comp10534_c0_seq4	0	14.53	1.22	2.62	0	2.87	0.16	0.35	0.00416566	0.0267167	-1.52105	0.0127669	0.175996	3.03562	noTest	noTest	noTest	noTest	noTest	noTest	0.00304285	0.0295688	-4.16491	noTest	noTest	noTest	no	no	no	no	yes	no	276	228-1055(+)	_	_	_	gi|238608596|ref|XP_002397274.1|	hypothetical protein MPER_02332 [Moniliophthora perniciosa FA553]	0.57	_	_	_	_	_	_	_	_
comp10535_c0_seq1	8	8	3	19	2.9	1.92	0.48	3.12	0.580436	0.800221	0.594947	0.521385	1	-0.70044	0.0182584	0.113919	-2.70044	0.0729734	0.164916	-2.59495	0.0999758	0.338513	-2	1	1	-0.105493	no	no	no	no	no	no	1174	*	_	_	_	_	_	_	_	_	_	_	_	_	_	_
comp10537_c0_seq1	0	3.83	4	1	0	2.73	1.91	0.49	noTest	noTest	noTest	noTest	noTest	noTest	0.430642	0.767168	1.96272	noTest	noTest	noTest	0.769726	0.966648	-0.515328	noTest	noTest	noTest	no	no	no	no	no	no	58	222-395(-)	_	_	_	_	_	_	_	_	_	_	_	_	_	_
comp10537_c0_seq2	0	2.17	0	2	0	1.68	0	1.06	noTest	noTest	noTest	noTest	noTest	noTest	noTest	noTest	noTest	noTest	noTest	noTest	noTest	noTest	noTest	noTest	noTest	noTest	no	no	no	no	no	no	58	191-364(-)	_	_	_	_	_	_	_	_	_	_	_	_	_	_
comp1053_c0_seq1	743	557	15	320	176.66	87.5	1.58	34.45	0.12457	0.297466	1.01362	0.0403647	0.342888	1.34478	4.87e-08	3.87e-06	-4.44651	1.24e-14	1.82e-12	-6.80491	5.67656e-12	1.77408e-09	-5.79129	0.000565814	0.00589473	2.3584	no	no	yes	yes	yes	yes	387	163-1323(-)	_	_	_	gi|141493223|gb|ABL98208.2|	serine protease [Hypsizygus marmoreus]	1	GO:0004252;GO:0006508;GO:0042802;GO:0043086	_	_	_	_	_	_	_
comp10540_c0_seq1	41	4	1	23	14.81	0.95	0.16	3.76	6.41e-05	0.00096728	3.9625	0.0638717	0.447918	-1.98473	0.000797167	0.011098	-4.55459	1.12e-07	2.5e-06	-6.53236	0.282609	0.603385	-2.56986	0.0127006	0.0652795	1.97777	yes	no	yes	yes	no	no	185	200-754(-)	_	_	_	_	_	_	_	_	_	_	_	_	_	_
comp10542_c0_seq1	4	2.8	23.66	1.42	1.99	0.92	5.22	0.32	0.521739	0.749259	1.11306	noTest	noTest	noTest	0.000797167	0.011098	4.02791	0.253153	0.415776	1.39128	0.0365207	0.178509	2.50434	0.186957	0.40865	2.63662	no	no	yes	no	no	no	854	*	_	_	_	_	_	_	_	_	_	_	_	_	_	_
comp10542_c0_seq2	3	4.2	12.34	15.58	1.5	1.38	2.73	3.52	1	1	0.120294	0.228158	0.859087	-1.35091	0.717697	0.948511	-0.366674	0.670342	0.820007	0.863938	0.438083	0.761929	0.984233	0.352672	0.609558	-1.23061	no	no	no	no	no	no	853	*	_	_	_	_	_	_	_	_	_	_	_	_	_	_
comp10546_c0_seq1	21	14	20	35	5.72	2.52	2.41	4.31	0.167446	0.363886	1.18259	0.373174	1	-0.774264	0.303322	0.649004	-0.838655	0.101443	0.209747	-1.24698	1	1	-0.0643906	0.623857	0.848477	0.408327	no	no	no	no	no	no	364	107-1198(-)	_	_	_	_	_	_	_	_	_	_	_	_	_	_
comp10548_c0_seq1	10	34	11	37	2.44	5.48	1.19	4.09	0.206864	0.415426	-1.16729	0.581299	1	0.422075	0.0365433	0.178911	-1.78114	0.302645	0.467953	-1.03592	0.00673261	0.0540412	-2.20321	0.413309	0.669509	-0.74522	no	no	no	no	no	no	557	72-1742(-)	_	_	_	gi|299754665|ref|XP_001841098.2|	hypothetical protein CC1G_04942 [Coprinopsis cinerea okayama7#130]	0.63	_	_	_	_	_	_	_	_
comp1054_c0_seq1	278	407	491	440	127.77	123.59	99.97	91.56	0.938137	1	0.0479871	0.482956	1	0.432773	0.869326	1	0.126778	0.518748	0.686855	-0.353982	0.585688	0.873289	-0.305995	0.439673	0.689903	0.48076	no	no	no	no	no	no	926	*	_	_	_	gi|170094574|ref|XP_001878508.1|	predicted protein [Laccaria bicolor S238N-H82]	0.76	_	29883.JGI293346	hypothetical protein	0.9217	_	KOG3223	_	_
comp10551_c0_seq1	5	7	3	13	3.12	2.89	0.83	3.68	1	1	0.110477	0.876186	1	-0.348636	0.083497	0.307686	-2.14852	0.266667	0.428869	-1.91036	0.191276	0.48853	-1.79989	1	1	-0.23816	no	no	no	no	no	no	681	*	_	_	_	_	_	_	_	_	_	_	_	_	_	_
comp10552_c0_seq1	2	8	5	3	2.08	5.5	2.3	1.41	0.442579	0.676412	-1.40285	0.0999758	0.564519	1.96374	0.769726	0.966613	0.705939	1	1	0.14505	0.305221	0.629865	-1.2578	1	1	0.560888	no	no	no	no	no	no	136	2-409(-)	_	_	_	_	_	_	_	_	_	_	_	_	_	_
comp10554_c0_seq1	15	14	30	24	5.54	3.42	4.91	4.01	0.479616	0.715448	0.69589	0.84754	1	-0.229606	0.726541	0.948511	0.292121	0.795106	0.911194	-0.174163	0.66464	0.924924	0.521727	0.63737	0.856397	0.466284	no	no	no	no	no	no	90	346-615(-)	_	_	_	_	_	_	_	_	_	_	_	_	_	_
comp10556_c0_seq1	30	11	0	8	14.88	3.6	0	1.8	0.0230912	0.0951738	2.04731	0.324544	0.977659	1	0.0219002	0.126119	-0.847997	1.45e-06	2.34e-05	-3.8953	0.00286389	0.0281213	-1.848	0.00087065	0.00835791	3.04731	no	no	no	yes	no	yes	858	*	_	_	_	gi|336363567|gb|EGN91950.1|	hypothetical protein SERLA73DRAFT_147940 [Serpula lacrymans var. lacrymans S7.3]	0.69	_	_	_	_	_	_	_	_
comp10557_c0_seq1	4	8	7	5.37	1.59	2.1	1.23	0.97	0.822492	0.952298	-0.401363	0.305221	0.954804	1.11433	0.822492	0.992459	0.342602	0.7999	0.912514	-0.370368	0.438083	0.761929	-0.771731	0.585507	0.812249	0.71297	no	no	no	no	no	no	356	3-1073(+)	_	_	_	_	_	_	_	_	_	_	_	_	_	_
comp10557_c0_seq2	2	0	0	2.63	1.98	0	0	1.18	noTest	noTest	noTest	noTest	noTest	noTest	noTest	noTest	noTest	noTest	noTest	noTest	noTest	noTest	noTest	noTest	noTest	noTest	no	no	no	no	no	no	143	1-432(+)	_	_	_	_	_	_	_	_	_	_	_	_	_	_
comp1055_c0_seq1	282	423	1442	864	63.57	63	144	88.18	0.979892	1	0.0129943	0.496184	1	-0.4851	0.29372	0.63645	0.707545	0.0992018	0.207283	1.17965	0.089617	0.320108	1.19265	0.514789	0.7621	-0.472105	no	no	no	no	no	no	519	331-1887(-)	_	_	_	gi|336371263|gb|EGN99602.1|	hypothetical protein SERLA73DRAFT_179689 [Serpula lacrymans var. lacrymans S7.3]	0.87	GO:0009058;GO:0016779	104341.JGI112321	annotation not available	0.9118	COG0836	_	_	K00971
comp10561_c0_seq1	12.3	7.69	7	15.31	3.47	1.43	0.88	1.96	0.219277	0.433939	1.27892	0.779001	1	-0.454839	0.253153	0.593866	-1.15528	0.0456519	0.114229	-1.97936	0.542974	0.843618	-0.70044	0.394949	0.646463	0.824082	no	no	no	no	no	no	130	1116-1508(+)	_	_	_	_	_	_	_	_	_	_	_	_	_	_
comp10561_c0_seq2	5.7	2.31	1	5.69	3.84	1.03	0.3	1.74	0.266667	0.495222	1.89846	0.769726	1	-0.756443	0.186957	0.498337	-2.53605	0.0219002	0.0650913	-3.67807	noTest	noTest	noTest	0.497906	0.747373	1.14202	no	no	no	no	no	no	631	*	_	_	_	gi|169865916|ref|XP_001839554.1|	eukaryotic translation initiation factor 3 subunit 6 [Coprinopsis cinerea okayama7#130]	0.76	GO:0006412	_	_	_	_	_	_	K03250
comp10563_c0_seq1	15.37	6.33	9	21.37	5.52	1.5	1.43	3.47	0.0638717	0.188329	1.87971	0.241983	0.881226	-1.20997	0.171886	0.479241	-1.27892	0.0287437	0.0816696	-1.94865	1	1	-0.0689474	0.438358	0.689903	0.669733	no	no	no	no	no	no	349	140-1186(-)	_	_	_	gi|389738794|gb|EIM79990.1|	hypothetical protein STEHIDRAFT_163244 [Stereum hirsutum FP-91666 SS1]	0.48	_	_	_	_	_	_	_	_
comp10563_c0_seq2	7	6	5	11.61	2.65	1.5	0.84	1.99	0.542974	0.767103	0.82103	0.725047	1	-0.407806	0.283653	0.622091	-1.24431	0.189984	0.333998	-1.65753	0.63315	0.907019	-0.836501	0.866239	0.999514	0.413224	no	no	no	no	no	no	374	3-1124(-)	_	_	_	gi|390595668|gb|EIN05072.1|	hypothetical protein PUNSTDRAFT_127964 [Punctularia strigosozonata HHB-11173 SS5]	0.66	_	_	_	_	_	_	_	_
comp10563_c0_seq3	0	0	0	9.63	0	0	0	2.01	noTest	noTest	noTest	0.0219002	0.235307	-1.0072	0.00922396	0.0683749	-1.0072	noTest	noTest	noTest	noTest	noTest	noTest	0.0347826	0.12744	-1.0072	no	no	no	no	no	no	307	3-923(-)	_	_	_	gi|389738794|gb|EIM79990.1|	hypothetical protein STEHIDRAFT_163244 [Stereum hirsutum FP-91666 SS1]	0.48	_	_	_	_	_	_	_	_
comp10563_c0_seq4	0	0	0	2.39	0	0	0	0.8	noTest	noTest	noTest	noTest	noTest	noTest	noTest	noTest	noTest	noTest	noTest	noTest	noTest	noTest	noTest	noTest	noTest	noTest	no	no	no	no	no	no	192	2-577(-)	_	_	_	gi|390595668|gb|EIN05072.1|	hypothetical protein PUNSTDRAFT_127964 [Punctularia strigosozonata HHB-11173 SS5]	0.64	_	_	_	_	_	_	_	_
comp10563_c0_seq5	7.63	3.67	0	0	7.55	2.4	0	0	0.251568	0.476585	1.65344	noTest	noTest	noTest	noTest	noTest	noTest	0.00614931	0.0247509	-2.91648	noTest	noTest	noTest	0.00922396	0.0496397	2.91648	no	no	no	yes	no	yes	430	*	_	_	_	_	_	_	_	_	_	_	_	_	_	_
comp10563_c0_seq6	0	2	1	7	0	1.44	0.48	3.45	noTest	noTest	noTest	0.585507	1	-1.26053	0.12496	0.388735	-2.84549	noTest	noTest	noTest	noTest	noTest	noTest	0.0942029	0.260056	-1.7866	no	no	no	no	no	no	130	2-391(-)	_	_	_	_	_	_	_	_	_	_	_	_	_	_
comp10564_c0_seq1	3	7	7	7	2.13	3.29	2.2	2.25	0.7999	0.939766	-0.627234	0.840166	1	0.548163	1	1	-0.0324215	1	1	0.0466501	0.700311	0.944588	-0.580584	1	1	-0.0790716	no	no	no	no	no	no	199	2-601(+)	_	_	_	_	_	_	_	_	_	_	_	_	_	_
comp10565_c0_seq1	0	6	2.48	7.24	0	3.1	0.86	2.56	0.0942029	0.244892	-1.63227	1	1	0.276124	0.266667	0.608532	-1.57374	noTest	noTest	noTest	0.266667	0.594384	-1.84986	0.0942029	0.260056	-1.35614	no	no	no	no	no	no	181	1-543(-)	_	_	_	_	_	_	_	_	_	_	_	_	_	_
comp10565_c0_seq2	0	1	9	4	0	0.52	3.17	1.44	noTest	noTest	noTest	0.658385	1	-1.46949	0.390133	0.73595	1.13841	0.0565217	0.1341	1.66448	0.12496	0.386132	2.6079	noTest	noTest	noTest	no	no	no	no	no	no	536	*	_	_	_	_	_	_	_	_	_	_	_	_	_	_
comp10565_c0_seq3	0	0	5.52	1.76	0	0	2.34	0.76	noTest	noTest	noTest	noTest	noTest	noTest	0.521739	0.827586	1.62244	0.161491	0.295912	1.22651	0.0942029	0.325992	1.22651	noTest	noTest	noTest	no	no	no	no	no	no	148	1-444(-)	_	_	_	_	_	_	_	_	_	_	_	_	_	_
comp10565_c0_seq4	0	3	3	4	0	1.94	1.3	1.78	noTest	noTest	noTest	1	1	0.124179	1	1	-0.453366	noTest	noTest	noTest	0.726708	0.94759	-0.577545	noTest	noTest	noTest	no	no	no	no	no	no	144	3-434(-)	_	_	_	_	_	_	_	_	_	_	_	_	_	_
comp10566_c0_seq1	5	20.44	29	21	1.52	4.11	3.91	2.9	0.14853	0.334394	-1.43507	0.542911	1	0.503085	0.600141	0.882325	0.431116	0.205414	0.355342	1.3631	0.938413	1	-0.0719698	0.465039	0.715117	-0.931982	no	no	no	no	no	no	421	2-1264(+)	_	_	_	gi|16769850|gb|AAL29144.1|	SD04745p [Drosophila melanogaster]	0.46	_	_	_	_	_	_	_	K13100
comp10566_c0_seq2	0	1.56	0	0	0	0.58	0	0	noTest	noTest	noTest	noTest	noTest	noTest	noTest	noTest	noTest	noTest	noTest	noTest	noTest	noTest	noTest	noTest	noTest	noTest	no	no	no	no	no	no	251	2-757(+)	_	_	_	gi|16769850|gb|AAL29144.1|	SD04745p [Drosophila melanogaster]	0.48	GO:0097159;GO:1901363	_	_	_	_	_	_	K13100
comp10567_c0_seq1	6	5	4	19	4.22	2.32	1.25	6.05	0.63315	0.839375	0.863118	0.180372	0.771033	-1.38281	0.0365207	0.178888	-2.27501	0.137874	0.266911	-1.75531	0.585507	0.87328	-0.892197	0.662736	0.876174	-0.519692	no	no	no	no	no	no	58	432-605(-)	_	_	_	_	_	_	_	_	_	_	_	_	_	_
comp10568_c0_seq1	9	10	17	22	3.4	2.49	2.84	3.76	0.745855	0.908086	0.449389	0.567307	1	-0.594587	0.71239	0.948511	-0.404842	0.792443	0.909016	-0.259644	1	1	0.189745	1	1	-0.145198	no	no	no	no	no	no	334	2-1003(-)	_	_	_	gi|169867356|ref|XP_001840259.1|	hypothetical protein CC1G_02722 [Coprinopsis cinerea okayama7#130]	0.56	_	_	_	_	_	_	_	_
comp10569_c0_seq1	18	1	0	1	12.56	0.46	0	0.32	0.00102803	0.0090124	4.77106	noTest	noTest	noTest	noTest	noTest	noTest	5.79e-05	0.000556746	-3.65076	noTest	noTest	noTest	7.44607e-05	0.00110091	5.29462	yes	no	no	yes	no	yes	610	*	_	_	_	_	_	_	_	_	_	_	_	_	_	_
comp1056_c0_seq1	205	369	1400	883	75.08	89.29	227.15	146.42	0.723138	0.894462	-0.25007	0.306959	0.959035	-0.713542	0.348081	0.698959	0.633533	0.024943	0.0724309	1.59714	0.0549902	0.233624	1.34707	0.168518	0.383979	-0.963612	no	no	no	no	no	no	287	301-1161(-)	_	_	_	gi|336377048|gb|EGO05383.1|	hypothetical protein SERLA73DRAFT_157931 [Serpula lacrymans var. lacrymans S7.3]	0.72	GO:1901363;GO:0097159	104341.JGI118853	annotation not available	0.9178	_	KOG4661	_	_
comp10570_c0_seq1	2.18	1	3	3.21	1.44	0.44	0.88	0.96	noTest	noTest	noTest	noTest	noTest	noTest	1	1	-0.125531	1	1	-0.710493	noTest	noTest	noTest	1	1	0.584963	no	no	no	no	no	no	644	*	_	_	_	_	_	_	_	_	_	_	_	_	_	_
comp10570_c0_seq2	0	8	6	5.99	0	3.66	1.84	1.88	0.0347826	0.124751	-1.87184	0.438083	1	0.961111	1	1	-0.0310269	0.161491	0.295912	0.879706	0.438083	0.761929	-0.992138	0.161491	0.371341	-0.910733	no	no	no	no	no	no	204	1-615(+)	_	_	_	gi|336368423|gb|EGN96766.1|	hypothetical protein SERLA73DRAFT_170156 [Serpula lacrymans var. lacrymans S7.3]	0.74	_	_	_	_	_	_	_	_
comp10570_c0_seq3	6.82	0	1	7.79	5.98	0	0.39	3.09	0.0219002	0.0910965	2.58015	0.0347826	0.311137	-1.62761	0.0844721	0.307686	-2.98606	0.00922396	0.0334927	-3.9386	noTest	noTest	noTest	0.438083	0.689903	0.952539	no	no	no	yes	no	no	485	*	_	_	_	_	_	_	_	_	_	_	_	_	_	_
comp10570_c0_seq4	0	5	2	2.01	0	3.02	0.81	0.83	0.161491	0.353116	-1.59455	0.372947	1	1.86337	noTest	noTest	noTest	noTest	noTest	noTest	0.186957	0.487663	-1.89855	noTest	noTest	noTest	no	no	no	no	no	no	154	3-467(+)	_	_	_	gi|336368423|gb|EGN96766.1|	hypothetical protein SERLA73DRAFT_170156 [Serpula lacrymans var. lacrymans S7.3]	0.64	_	_	_	_	_	_	_	_
comp10571_c0_seq1	26	35	34	52	3.93	3.5	2.28	3.56	0.848324	0.969901	0.167174	1	1	-0.0245223	0.374665	0.717972	-0.642843	0.285285	0.446617	-0.785495	0.399684	0.728784	-0.618321	0.830176	0.978377	0.142652	no	no	no	no	no	no	2815	*	_	_	_	_	_	_	_	_	_	_	_	_	_	_
comp10576_c0_seq1	0	6	23	1	0	2.41	6.19	0.27	0.0942029	0.244892	-1.26903	0.12496	0.637372	3.158	0.000797167	0.011098	4.51891	0.00547934	0.0232221	2.62994	0.205414	0.513624	1.36091	noTest	noTest	noTest	no	no	yes	yes	no	no	701	*	_	_	_	_	_	_	_	_	_	_	_	_	_	_
comp1057_c0_seq1	436	346	781	1379	117.44	61.58	93.19	168.17	0.159731	0.353116	0.93139	0.0355711	0.315262	-1.44939	0.191354	0.499223	-0.851673	0.535464	0.701472	-0.333677	0.420918	0.754493	0.597713	0.468629	0.718432	-0.517996	no	no	no	no	no	no	310	300-1229(-)	_	_	_	gi|170091164|ref|XP_001876804.1|	predicted protein [Laccaria bicolor S238N-H82]	0.75	_	_	_	_	_	_	_	_
comp10580_c0_seq1	1	3	4	11	0.57	1.14	1.02	2.86	noTest	noTest	noTest	0.390133	1	-1.32698	0.23879	0.574553	-1.48745	1	1	0.839535	1	1	-0.160465	0.191276	0.40865	-2.32698	no	no	no	no	no	no	108	3-326(-)	_	_	_	_	_	_	_	_	_	_	_	_	_	_
comp10580_c0_seq2	5	7	8	5	3.66	3.38	2.59	1.66	1	1	0.11482	0.497906	1	1.02584	0.670342	0.926878	0.641769	0.670342	0.820007	-0.498892	0.700311	0.944588	-0.384071	0.442579	0.689903	1.14066	no	no	no	no	no	no	155	118-582(-)	_	_	_	_	_	_	_	_	_	_	_	_	_	_
comp10581_c0_seq1	12.61	20	17	30	3.41	3.57	2.03	3.67	1	1	-0.0661523	1	1	-0.039856	0.339352	0.687527	-0.8543	0.421156	0.597121	-0.748292	0.293949	0.617358	-0.814444	1	1	-0.106008	no	no	no	no	no	no	1575	*	_	_	_	_	_	_	_	_	_	_	_	_	_	_
comp10581_c0_seq2	18.39	0	0	0	5.59	0	0	0	0.000164799	0.00205943	2.48285	noTest	noTest	noTest	noTest	noTest	noTest	5.79e-05	0.000556746	-2.48285	noTest	noTest	noTest	5.79138e-05	0.000903005	2.48285	yes	no	no	yes	no	yes	1399	*	_	_	_	_	_	_	_	_	_	_	_	_	_	_
comp10582_c0_seq1	3	4	11	5	1.87	1.65	3.05	1.41	1	1	0.180572	1	1	0.226771	0.352672	0.701555	1.11311	0.822492	0.928691	0.705771	0.542974	0.843618	0.886343	1	1	0.407343	no	no	no	no	no	no	227	1-681(-)	_	_	_	gi|392589015|gb|EIW78346.1|	hypothetical protein CONPUDRAFT_83790 [Coniophora puteana RWD-64-598 SS2]	0.62	_	_	_	_	_	_	_	_
comp10583_c0_seq1	36	0	0	0	30.77	0	0	0	1.45e-06	4.04e-05	4.94345	noTest	noTest	noTest	noTest	noTest	noTest	3.45e-07	6.74e-06	-4.94345	noTest	noTest	noTest	4.00132e-07	1.35353e-05	4.94345	yes	no	no	yes	no	yes	152	3-458(+)	_	_	_	gi|336371783|gb|EGO00123.1|	hypothetical protein SERLA73DRAFT_107109 [Serpula lacrymans var. lacrymans S7.3]	0.68	_	_	_	_	_	_	_	_
comp10584_c0_seq1	16	0	15	14	8.65	0	3.59	3.43	0.000390825	0.00423158	3.1127	0.00416566	0.077017	-1.77821	1	1	0.0657753	0.127301	0.251561	-1.26872	0.00416566	0.0372309	1.84398	0.147866	0.356793	1.33449	yes	no	no	no	no	no	787	*	_	_	_	_	_	_	_	_	_	_	_	_	_	_
comp10584_c0_seq2	0	3	0	0	0	1.26	0	0	noTest	noTest	noTest	noTest	noTest	noTest	noTest	noTest	noTest	noTest	noTest	noTest	noTest	noTest	noTest	noTest	noTest	noTest	no	no	no	no	no	no	671	*	_	_	_	_	_	_	_	_	_	_	_	_	_	_
comp10585_c0_seq1	2	19	8	20	0.99	6.2	1.75	4.48	0.0381992	0.134072	-2.64677	0.579401	1	0.468769	0.174456	0.48354	-1.35614	0.769726	0.888748	0.821854	0.0480368	0.217272	-1.82491	0.11546	0.300744	-2.178	no	no	no	no	no	no	204	248-862(+)	_	_	_	gi|299743279|ref|XP_001835655.2|	hypothetical protein CC1G_03437 [Coprinopsis cinerea okayama7#130]	0.54	_	_	_	_	_	_	_	_
comp10587_c0_seq1	3	16	11	11	1.78	6.27	2.89	2.95	0.146765	0.334394	-1.81659	0.270771	0.924642	1.08775	1	1	-0.0296455	0.822492	0.928691	0.699192	0.232646	0.554645	-1.1174	0.822492	0.972737	-0.728838	no	no	no	no	no	no	238	3-719(+)	_	_	_	gi|389745163|gb|EIM86344.1|	hypothetical protein STEHIDRAFT_168395 [Stereum hirsutum FP-91666 SS1]	0.7	_	_	_	_	_	_	_	_
comp1058_c0_seq1	566	421	203	821	271.88	133.61	43.2	178.55	0.122292	0.297265	1.02494	0.5632	1	-0.4183	0.0027756	0.0292255	-2.04722	0.000113923	0.0010027	-2.65387	0.0133755	0.0914725	-1.62892	0.330914	0.586282	0.606642	no	no	yes	yes	no	no	886	*	_	_	_	gi|169851790|ref|XP_001832584.1|	hypothetical protein CC1G_03598 [Coprinopsis cinerea okayama7#130]	0.89	_	_	_	_	_	_	_	_
comp10590_c0_seq1	2	7	17	8	0.99	2.28	3.71	1.79	0.585507	0.800221	-1.20353	0.700311	1	0.349074	0.285115	0.623537	1.05146	0.23879	0.398554	1.90592	0.573302	0.870507	0.702385	0.769726	0.937969	-0.854459	no	no	no	no	no	no	863	*	_	_	_	_	_	_	_	_	_	_	_	_	_	_
comp10592_c0_seq1	1	0	0	0	0.97	0	0	0	noTest	noTest	noTest	noTest	noTest	noTest	noTest	noTest	noTest	noTest	noTest	noTest	noTest	noTest	noTest	noTest	noTest	noTest	no	no	no	no	no	no	76	59-286(-)	_	_	_	_	_	_	_	_	_	_	_	_	_	_
comp10593_c0_seq1	0	4	4	13	0	1.99	1.33	4.43	noTest	noTest	noTest	0.352672	1	-1.15454	0.146765	0.429369	-1.73588	noTest	noTest	noTest	0.769726	0.966648	-0.581342	0.0140787	0.0677987	-2.14731	no	no	no	no	no	no	565	*	_	_	_	_	_	_	_	_	_	_	_	_	_	_
comp10595_c0_seq1	11	2.63	25.56	18	4.71	0.74	4.85	3.49	0.0396963	0.137816	2.67013	0.0910982	0.548264	-2.23763	0.609666	0.890783	0.474758	1	1	0.0422577	0.0236304	0.132637	2.71239	0.717697	0.912185	0.4325	no	no	no	no	no	no	993	*	_	_	_	_	_	_	_	_	_	_	_	_	_	_
comp10595_c0_seq2	0	1.59	2.34	0	0	0.72	0.71	0	noTest	noTest	noTest	noTest	noTest	noTest	noTest	noTest	noTest	noTest	noTest	noTest	noTest	noTest	noTest	noTest	noTest	noTest	no	no	no	no	no	no	624	*	_	_	_	_	_	_	_	_	_	_	_	_	_	_
comp10595_c0_seq3	0	5.41	3.66	6	0	2.78	1.26	2.11	0.0942029	0.244892	-1.47508	0.822492	1	0.397842	0.7999	0.981652	-0.743819	noTest	noTest	noTest	0.442579	0.761929	-1.14166	0.161491	0.371341	-1.07724	no	no	no	no	no	no	547	*	_	_	_	_	_	_	_	_	_	_	_	_	_	_
comp10595_c0_seq4	0	1.37	2.44	0	0	1.03	1.23	0	noTest	noTest	noTest	noTest	noTest	noTest	noTest	noTest	noTest	noTest	noTest	noTest	noTest	noTest	noTest	noTest	noTest	noTest	no	no	no	no	no	no	82	127-375(+)	_	_	_	_	_	_	_	_	_	_	_	_	_	_
comp10597_c0_seq1	2	10.51	6	6	1.2	4.17	1.6	1.63	0.251568	0.476585	-1.79701	0.228158	0.859087	1.35518	1	1	-0.0268001	1	1	0.415037	0.228158	0.549093	-1.38198	1	1	-0.441838	no	no	no	no	no	no	235	3-710(+)	_	_	_	_	_	_	_	_	_	_	_	_	_	_
comp10597_c0_seq2	2	8.49	9	6	1.38	3.88	2.75	1.88	0.442579	0.676412	-1.49139	0.438083	1	1.04532	0.700311	0.945348	0.548699	0.585507	0.744839	0.994763	0.725047	0.94759	-0.496625	1	1	-0.446064	no	no	no	no	no	no	153	156-617(+)	_	_	_	_	_	_	_	_	_	_	_	_	_	_
comp10598_c0_seq1	4.7	0	0	0	2.22	0	0	0	noTest	noTest	noTest	noTest	noTest	noTest	noTest	noTest	noTest	noTest	noTest	noTest	noTest	noTest	noTest	noTest	noTest	noTest	no	no	no	no	no	no	902	*	_	_	_	_	_	_	_	_	_	_	_	_	_	_
comp10598_c0_seq2	27.3	0	0	0	14.15	0	0	0	1.17e-05	0.000229983	3.82273	noTest	noTest	noTest	noTest	noTest	noTest	2.94e-06	4.41e-05	-3.82273	noTest	noTest	noTest	3.54078e-06	8.4962e-05	3.82273	yes	no	no	yes	no	yes	821	*	_	_	_	_	_	_	_	_	_	_	_	_	_	_
comp1059_c0_seq1	331	853	1316	772	90.94	154.84	160.17	96.03	0.255635	0.481656	-0.767791	0.273689	0.925556	0.689221	0.272809	0.616774	0.738047	0.267222	0.429513	0.816617	0.9874	1	0.0488257	0.955195	1	-0.0785702	no	no	no	no	no	no	312	85-1020(+)	_	_	_	gi|170086624|ref|XP_001874535.1|	coatomer complex protein [Laccaria bicolor S238N-H82]	0.86	GO:0030126;GO:0005198;GO:0006890	29883.JGI305272	coatomer complex protein	0.8897	_	KOG3081	_	_
comp105_c0_seq1	570.1	265.88	165.65	297.77	49.86	15.36	6.42	11.79	0.0121488	0.062146	1.6987	0.533868	1	0.381614	0.189533	0.499223	-0.876919	2.22e-05	0.000252001	-2.95724	0.0524454	0.231414	-1.25853	0.00211174	0.0165186	2.08032	no	no	no	yes	no	yes	764	2472-4763(-)	_	_	_	gi|170083889|ref|XP_001873168.1|	predicted protein [Laccaria bicolor S238N-H82]	0.54	_	_	_	_	_	_	_	_
comp105_c0_seq2	0	259.12	1057.47	578.37	0	15.42	42.19	23.59	2e-11	3.32e-09	-3.94673	0.387578	1	-0.613373	0.212784	0.535207	0.838726	2.49e-16	5.94e-14	5.39883	0.0391936	0.18833	1.4521	6.63656e-14	2.25245e-11	-4.5601	yes	no	no	yes	no	yes	764	2331-4622(-)	_	_	_	gi|170083889|ref|XP_001873168.1|	predicted protein [Laccaria bicolor S238N-H82]	0.54	_	_	_	_	_	_	_	_
comp105_c0_seq3	13.9	0	23.88	9.86	2.29	0	1.75	0.74	0.000726851	0.00683488	1.19535	0.0219002	0.235307	0.434403	0.169557	0.47443	1.24176	0.622031	0.779789	-0.387993	0.000290613	0.00456123	0.807355	0.0837197	0.245423	1.62975	no	no	no	no	no	no	764	186-2477(-)	_	_	_	gi|170083889|ref|XP_001873168.1|	predicted protein [Laccaria bicolor S238N-H82]	0.54	_	_	_	_	_	_	_	_
comp10600_c0_seq1	3	12	8	22	1	2.65	1.18	3.32	0.305221	0.53808	-1.40599	0.832809	1	-0.325191	0.12613	0.390957	-1.4924	1	1	0.238787	0.219277	0.5362	-1.16721	0.148066	0.356793	-1.73118	no	no	no	no	no	no	1275	*	_	_	_	_	_	_	_	_	_	_	_	_	_	_
comp10601_c0_seq1	36	0	0	0	32.95	0	0	0	1.45e-06	4.04e-05	5.04221	noTest	noTest	noTest	noTest	noTest	noTest	3.45e-07	6.74e-06	-5.04221	noTest	noTest	noTest	4.00132e-07	1.35353e-05	5.04221	yes	no	no	yes	no	yes	465	*	_	_	_	_	_	_	_	_	_	_	_	_	_	_
comp10603_c0_seq1	6.87	8	0	22	2.94	2.26	0	4.26	0.840166	0.964096	0.379493	0.394949	1	-0.914531	0.000164799	0.00320535	-2.09085	0.0140787	0.0466434	-1.55582	0.00922396	0.0678033	-1.17632	0.701513	0.904038	-0.535037	no	no	yes	no	no	no	996	*	_	_	_	_	_	_	_	_	_	_	_	_	_	_
comp10603_c0_seq2	3	0	0	0	3	0	0	0	noTest	noTest	noTest	noTest	noTest	noTest	noTest	noTest	noTest	noTest	noTest	noTest	noTest	noTest	noTest	noTest	noTest	noTest	no	no	no	no	no	no	426	*	_	_	_	_	_	_	_	_	_	_	_	_	_	_
comp10603_c0_seq3	0.13	0	1	0	0.14	0	0.47	0	noTest	noTest	noTest	noTest	noTest	noTest	noTest	noTest	noTest	noTest	noTest	noTest	noTest	noTest	noTest	noTest	noTest	noTest	no	no	no	no	no	no	404	*	_	_	_	_	_	_	_	_	_	_	_	_	_	_
comp10604_c0_seq1	1	4	7	4	1.21	3.2	3.76	2.2	0.658385	0.855021	-1.40306	0.769726	1	0.540568	0.63315	0.903699	0.773229	0.521739	0.686855	1.63573	1	1	0.232661	1	1	-0.862496	no	no	no	no	no	no	351	*	_	_	_	_	_	_	_	_	_	_	_	_	_	_
comp10605_c0_seq1	0	17.17	0	17	0	5.16	0	3.5	0.00199605	0.0151927	-2.36737	0.544247	1	0.560016	0.000726851	0.0102608	-1.80735	noTest	noTest	noTest	0.00021796	0.0036283	-2.36737	0.00416566	0.027056	-1.80735	yes	no	no	no	yes	no	935	*	_	_	_	_	_	_	_	_	_	_	_	_	_	_
comp10605_c0_seq2	0	1.83	1	0	0	0.66	0.24	0	noTest	noTest	noTest	noTest	noTest	noTest	noTest	noTest	noTest	noTest	noTest	noTest	noTest	noTest	noTest	noTest	noTest	noTest	no	no	no	no	no	no	777	*	_	_	_	_	_	_	_	_	_	_	_	_	_	_
comp10606_c0_seq1	0	0	1	0	0	0	0.28	0	noTest	noTest	noTest	noTest	noTest	noTest	noTest	noTest	noTest	noTest	noTest	noTest	noTest	noTest	noTest	noTest	noTest	noTest	no	no	no	no	no	no	666	*	_	_	_	gi|170091658|ref|XP_001877051.1|	predicted protein [Laccaria bicolor S238N-H82]	0.95	GO:0035335;GO:0008138;GO:0004725;GO:0006570	_	_	_	_	_	_	K14819
comp10606_c0_seq2	4	0	0	3	2.78	0	0	0.94	noTest	noTest	noTest	noTest	noTest	noTest	noTest	noTest	noTest	noTest	noTest	noTest	noTest	noTest	noTest	0.372947	0.626831	1.56435	no	no	no	no	no	no	613	*	_	_	_	gi|170091658|ref|XP_001877051.1|	predicted protein [Laccaria bicolor S238N-H82]	0.95	GO:0035335;GO:0008138;GO:0004725;GO:0006570	_	_	_	_	_	_	K14819
comp10606_c0_seq3	0	0	0	0	0	0	0	0	noTest	noTest	noTest	noTest	noTest	noTest	noTest	noTest	noTest	noTest	noTest	noTest	noTest	noTest	noTest	noTest	noTest	noTest	no	no	no	no	no	no	479	*	_	_	_	_	_	_	_	_	_	_	_	_	_	_
comp10606_c0_seq4	0	0	2	0	0	0	0.85	0	noTest	noTest	noTest	noTest	noTest	noTest	noTest	noTest	noTest	noTest	noTest	noTest	noTest	noTest	noTest	noTest	noTest	noTest	no	no	no	no	no	no	446	*	_	_	_	_	_	_	_	_	_	_	_	_	_	_
comp10606_c0_seq5	0	0	0	3	0	0	0	1.46	noTest	noTest	noTest	noTest	noTest	noTest	noTest	noTest	noTest	noTest	noTest	noTest	noTest	noTest	noTest	noTest	noTest	noTest	no	no	no	no	no	no	397	*	_	_	_	_	_	_	_	_	_	_	_	_	_	_
comp10606_c0_seq6	0	1	0	0	0	0.77	0	0	noTest	noTest	noTest	noTest	noTest	noTest	noTest	noTest	noTest	noTest	noTest	noTest	noTest	noTest	noTest	noTest	noTest	noTest	no	no	no	no	no	no	364	*	_	_	_	_	_	_	_	_	_	_	_	_	_	_
comp10607_c0_seq1	11	5.04	0	6	4.72	1.43	0	1.17	0.146765	0.334394	1.72277	1	1	0.289507	0.0565217	0.234532	-0.226509	0.00140897	0.0079191	-2.23879	0.0565217	0.233624	-0.516015	0.0721088	0.219971	2.01228	no	no	no	yes	no	no	196	403-990(-)	_	_	_	gi|170114294|ref|XP_001888344.1|	predicted protein [Laccaria bicolor S238N-H82]	0.79	_	_	_	_	_	_	_	_
comp10607_c0_seq2	0	21.96	1	0	0	6.62	0.2	0	0.000530405	0.00538703	-2.72683	5.79138e-05	0.00300739	2.72683	noTest	noTest	noTest	noTest	noTest	noTest	4.53239e-05	0.00101804	-5.04876	noTest	noTest	noTest	yes	yes	no	no	yes	no	196	344-931(-)	_	_	_	gi|170114294|ref|XP_001888344.1|	predicted protein [Laccaria bicolor S238N-H82]	0.79	_	_	_	_	_	_	_	_
comp10608_c0_seq1	19	14	4	32	4	1.95	0.37	3.05	0.248713	0.474217	1.03653	0.494848	1	-0.645335	0.00276276	0.0291558	-3.04321	0.000921321	0.00565367	-3.4344	0.0297218	0.158623	-2.39788	0.647858	0.864584	0.391191	no	no	yes	yes	no	no	160	69-548(-)	_	_	_	_	_	_	_	_	_	_	_	_	_	_
comp10609_c0_seq1	0	20	4.08	10.36	0	8.72	1.19	3.09	0.000726851	0.00683488	-3.12433	0.0915827	0.548264	1.49672	0.23879	0.574553	-1.37665	noTest	noTest	noTest	0.00585897	0.0495464	-2.87337	0.0347826	0.12744	-1.62761	yes	no	no	no	yes	no	645	*	_	_	_	_	_	_	_	_	_	_	_	_	_	_
comp10609_c0_seq2	1	0	1.92	2.64	1.01	0	0.86	1.2	noTest	noTest	noTest	noTest	noTest	noTest	noTest	noTest	noTest	noTest	noTest	noTest	noTest	noTest	noTest	noTest	noTest	noTest	no	no	no	no	no	no	70	213-425(+)	_	_	_	_	_	_	_	_	_	_	_	_	_	_
comp1060_c0_seq1	31.25	244.22	425.35	479.47	3.23	16.7	19.5	22.46	0.00132427	0.0114017	-2.37024	0.560413	1	-0.42751	0.746315	0.959676	-0.203884	0.000628974	0.00413824	2.59387	0.813559	0.988921	0.223626	0.00017151	0.00223505	-2.79775	yes	no	no	yes	no	yes	862	2-2587(+)	_	_	_	gi|302690878|ref|XP_003035118.1|	hypothetical protein SCHCODRAFT_256070 [Schizophyllum commune H4-8]	0.88	GO:0016567;GO:0005622;GO:0004842	5270.UM00663.1	hypothetical protein	0.8384	COG5021	KOG0940	_	K10591
comp1060_c0_seq10	2.88	7.29	20.01	7.8	1.44	2.41	4.43	1.77	0.7999	0.939766	-0.742964	0.700311	1	0.445284	0.174456	0.48354	1.32356	0.228158	0.384946	1.62124	0.426125	0.759277	0.878274	1	1	-0.297681	no	no	no	no	no	no	283	1-849(-)	_	_	_	gi|170093970|ref|XP_001878206.1|	predicted protein [Laccaria bicolor S238N-H82]	0.73	GO:0006397;GO:0008168;GO:0009452;GO:0032259	_	_	_	_	_	_	K00565
comp1060_c0_seq2	453.03	617.11	916.46	996.83	49.65	44.69	44.5	49.47	0.810473	0.947446	0.151842	0.868956	1	-0.146602	0.802215	0.983577	-0.152749	0.72402	0.85961	-0.157988	0.921033	1	-0.00614671	0.950578	1	0.00523982	no	no	no	no	no	no	1000	882-3881(-)	_	_	_	gi|299753913|ref|XP_001833622.2|	leucyl aminopeptidase [Coprinopsis cinerea okayama7#130]	0.83	GO:0004177;GO:0006508;GO:0008237;GO:0008270	29883.JGI141289	annotation not available	0.8527	COG0308	KOG1046	_	K13721
comp1060_c0_seq3	226.87	174.68	161.81	301.9	28.57	14.53	9.03	17.21	0.146186	0.334394	0.975466	0.763811	1	-0.244212	0.161887	0.459219	-0.930449	0.0117045	0.0408484	-1.6617	0.275628	0.603385	-0.686237	0.253771	0.498919	0.731254	no	no	no	no	no	no	618	1-1854(+)	_	_	_	gi|170094692|ref|XP_001878567.1|	predicted protein [Laccaria bicolor S238N-H82]	0.94	GO:0016567;GO:0005622;GO:0004842	104341.JGI126819	annotation not available	0.9861	COG5021	KOG0940	_	K10591
comp1060_c0_seq4	84.31	0	0	0	12.59	0	0	0	1.34e-09	1.1e-07	3.65421	noTest	noTest	noTest	noTest	noTest	noTest	2.09e-10	9.68e-09	-3.65421	noTest	noTest	noTest	2.58701e-10	2.6429e-08	3.65421	yes	no	no	yes	no	yes	949	3-2849(-)	_	_	_	gi|299753913|ref|XP_001833622.2|	leucyl aminopeptidase [Coprinopsis cinerea okayama7#130]	0.82	GO:0004177;GO:0006508;GO:0008237;GO:0008270	_	_	_	_	_	_	K13721
comp1060_c0_seq5	96.85	134.51	445.47	384.94	15.19	13.94	30.95	27.33	0.853204	0.972871	0.123891	0.168771	0.746567	-0.971255	0.804652	0.984168	0.179454	0.163991	0.299849	1.02682	0.107428	0.356113	1.15071	0.239632	0.482549	-0.847364	no	no	no	no	no	no	396	1-1188(+)	_	_	_	gi|170094692|ref|XP_001878567.1|	predicted protein [Laccaria bicolor S238N-H82]	0.99	GO:0016567;GO:0005622;GO:0004842	_	_	_	_	_	_	K10591
comp1060_c0_seq6	18.42	218.23	261.16	262.1	3.37	26.42	21.2	21.74	0.000115063	0.00157105	-2.97081	0.638951	1	0.281279	0.947135	1	-0.0362877	0.000770977	0.00487354	2.65324	0.575436	0.873081	-0.317566	0.000515629	0.00552452	-2.68953	yes	no	no	yes	no	yes	773	3-2321(-)	_	_	_	gi|299753913|ref|XP_001833622.2|	leucyl aminopeptidase [Coprinopsis cinerea okayama7#130]	0.84	GO:0004177;GO:0006508;GO:0008237;GO:0008270	_	_	_	_	_	_	K13721
comp1060_c0_seq7	1.15	0	0	0	0.25	0	0	0	noTest	noTest	noTest	noTest	noTest	noTest	noTest	noTest	noTest	noTest	noTest	noTest	noTest	noTest	noTest	noTest	noTest	noTest	no	no	no	no	no	no	659	3-1979(-)	_	_	_	gi|299753913|ref|XP_001833622.2|	leucyl aminopeptidase [Coprinopsis cinerea okayama7#130]	0.84	GO:0004177;GO:0006508;GO:0008237;GO:0008270	_	_	_	_	_	_	K13721
comp1060_c0_seq8	4.15	6.3	8.36	4.47	1.55	1.55	1.38	0.76	1	1	0	0.497906	1	1.0282	0.670342	0.926878	0.860597	1	1	-0.1676	1	1	-0.1676	0.585507	0.812249	1.0282	no	no	no	no	no	no	378	5-1138(-)	_	_	_	gi|170093970|ref|XP_001878206.1|	predicted protein [Laccaria bicolor S238N-H82]	0.93	GO:0005634;GO:0003723;GO:0004482;GO:0006370;GO:0036265	_	_	_	_	_	_	K00565
comp1060_c0_seq9	6.09	19.65	17.39	20.49	2.6	5.54	3.29	3.96	0.335879	0.573019	-1.09137	0.595081	1	0.484386	0.77773	0.97316	-0.267413	1	1	0.339576	0.392904	0.723226	-0.751798	0.573302	0.808691	-0.606989	no	no	no	no	no	no	332	1-996(-)	_	_	_	gi|336380356|gb|EGO21509.1|	hypothetical protein SERLADRAFT_372157 [Serpula lacrymans var. lacrymans S7.9]	0.79	GO:0006508;GO:0008237;GO:0008270	_	_	_	_	_	_	K13721
comp10610_c0_seq1	2	5	18	12	0.96	1.59	3.83	2.61	1	1	-0.72792	0.580436	1	-0.715023	0.567307	0.864171	0.553295	0.187026	0.330317	1.99624	0.219277	0.5362	1.26832	0.333681	0.587741	-1.44294	no	no	no	no	no	no	886	*	_	_	_	_	_	_	_	_	_	_	_	_	_	_
comp10611_c0_seq1	5	11	15	8	2.15	3.13	2.86	1.56	0.700311	0.885369	-0.541826	0.324544	0.977659	1.00462	0.395441	0.736971	0.874469	0.866239	0.959837	0.411678	0.898528	1	-0.130148	0.822492	0.972737	0.462791	no	no	no	no	no	no	291	114-989(+)	_	_	_	gi|403414058|emb|CCM00758.1|	predicted protein [Fibroporia radiculosa]	0.84	GO:0004674;GO:0005524;GO:0009069;GO:0006468	_	_	_	_	_	_	_
comp10612_c0_seq1	0	0	6	7	0	0	2.42	2.89	noTest	noTest	noTest	0.0565217	0.417875	-1.53107	1	1	-0.256062	0.161491	0.295912	1.27501	0.0942029	0.325992	1.27501	0.0942029	0.260056	-1.53107	no	no	no	no	no	no	150	17-466(-)	_	_	_	gi|6912634|ref|NP_036555.1|	60S ribosomal protein L13a isoform 1 [Homo sapiens]	1	GO:0006415;GO:0000184;GO:0022625;GO:0006414;GO:0006413;GO:0006614;GO:0042254;GO:0019083;GO:0003735	_	_	_	_	_	_	K02872
comp10613_c0_seq1	1	12	2	3	1.13	8.93	1	1.53	0.0399705	0.137816	-2.98234	0.0295884	0.292627	2.54513	1	1	-0.613532	noTest	noTest	noTest	0.0102151	0.0734357	-3.15866	noTest	noTest	noTest	no	no	no	no	no	no	126	1-381(+)	_	_	_	gi|170084715|ref|XP_001873581.1|	predicted protein [Laccaria bicolor S238N-H82]	0.62	GO:0003824;GO:0005488	_	_	_	_	_	_	_
comp10614_c0_seq1	1	20	29	25	0.23	3.02	2.94	2.59	0.0127669	0.0645875	-3.71484	0.802807	1	0.221596	0.833964	0.99883	0.182864	0.00753089	0.0292856	3.67611	0.938413	1	-0.0387324	0.0127669	0.0652795	-3.49325	no	no	no	yes	no	no	388	444-1607(+)	_	_	_	gi|299744058|ref|XP_001840855.2|	hypothetical protein CC1G_03084 [Coprinopsis cinerea okayama7#130]	0.67	_	_	_	_	_	_	_	_
comp10615_c0_seq1	2	2	6	20	1.27	0.84	1.69	5.75	noTest	noTest	noTest	0.0297218	0.292627	-2.7751	0.0837197	0.307686	-1.76654	1	1	0.412195	0.769726	0.966648	1.00856	0.11546	0.300744	-2.17873	no	no	no	no	no	no	670	*	_	_	_	gi|169855557|ref|XP_001834445.1|	CoH1 [Coprinopsis cinerea CoH1 [Coprinopsis cinerea okayama7#130]	0.74	GO:0009277;GO:0005199;GO:0042546	_	_	_	_	_	_	_
comp10617_c0_seq1	0	3.84	2.92	6.48	0	1.54	0.79	1.78	noTest	noTest	noTest	1	1	-0.208947	0.442579	0.771338	-1.17195	noTest	noTest	noTest	0.521739	0.82608	-0.963006	0.0942029	0.260056	-0.831877	no	no	no	no	no	no	701	*	_	_	_	_	_	_	_	_	_	_	_	_	_	_
comp10617_c0_seq2	2	2.16	3.08	2.52	1.32	0.94	0.9	0.75	noTest	noTest	noTest	noTest	noTest	noTest	1	1	0.263034	1	1	-0.552541	1	1	-0.0627358	noTest	noTest	noTest	no	no	no	no	no	no	647	*	_	_	_	_	_	_	_	_	_	_	_	_	_	_
comp1061_c0_seq1	585	774	1409	1227	38.2	33.4	40.76	36.28	0.759707	0.919186	0.193725	0.899583	1	-0.119326	0.814819	0.991691	0.16798	0.982757	1	0.0935814	0.731284	0.951762	0.287306	0.864198	0.999514	0.0743982	no	no	no	no	no	no	535	50-1654(+)	_	_	_	gi|395332456|gb|EJF64835.1|	MFS general substrate transporter [Dichomitus squalens LYAD-421 SS1]	0.9	_	36630.CADNFIAP00008270	Autophagy protein (Atg22), putative	0.7784	COG2270	_	_	_
comp10623_c0_seq1	10	20.54	8	23	2.09	2.83	0.74	2.17	0.638759	0.842336	-0.437299	0.676811	1	0.383107	0.107412	0.353159	-1.5521	0.148066	0.280864	-1.49791	0.0335404	0.172019	-1.9352	1	1	-0.0541921	no	no	no	no	no	no	399	57-1253(+)	_	_	_	gi|393228683|gb|EJD36323.1|	hypothetical protein AURDEDRAFT_174642 [Auricularia delicata TFB-10046 SS5]	0.49	_	_	_	_	_	_	_	_
comp10623_c0_seq2	0	0.46	0	0	0	0.15	0	0	noTest	noTest	noTest	noTest	noTest	noTest	noTest	noTest	noTest	noTest	noTest	noTest	noTest	noTest	noTest	noTest	noTest	noTest	no	no	no	no	no	no	265	57-854(+)	_	_	_	_	_	_	_	_	_	_	_	_	_	_
comp10623_c0_seq3	0	1	2	1	0	0.73	0.98	0.5	noTest	noTest	noTest	noTest	noTest	noTest	noTest	noTest	noTest	noTest	noTest	noTest	noTest	noTest	noTest	noTest	noTest	noTest	no	no	no	no	no	no	385	*	_	_	_	_	_	_	_	_	_	_	_	_	_	_
comp10627_c0_seq1	3	3	1	7	3.17	2.09	0.47	3.35	0.726708	0.894462	0.60098	0.7999	1	-0.680658	0.12496	0.388735	-2.83343	noTest	noTest	noTest	noTest	noTest	noTest	1	1	-0.0796783	no	no	no	no	no	no	88	1-264(+)	_	_	_	_	_	_	_	_	_	_	_	_	_	_
comp10627_c0_seq2	2	4	0	0	2.19	2.89	0	0	1	1	-0.400139	noTest	noTest	noTest	noTest	noTest	noTest	noTest	noTest	noTest	noTest	noTest	noTest	noTest	noTest	noTest	no	no	no	no	no	no	389	*	_	_	_	_	_	_	_	_	_	_	_	_	_	_
comp10628_c0_seq1	1	5	2	3	0.99	3.28	0.88	1.35	0.430642	0.672587	-1.7282	0.372947	1	1.28074	1	1	-0.617384	noTest	noTest	noTest	0.186957	0.487663	-1.89812	noTest	noTest	noTest	no	no	no	no	no	no	428	*	_	_	_	_	_	_	_	_	_	_	_	_	_	_
comp1062_c0_seq1	5.96	82.2	75.28	75.2	1	9.15	5.62	5.74	0.000381713	0.00423158	-3.19377	0.31939	0.977659	0.672721	0.977937	1	-0.0304806	0.00620187	0.0249237	2.49057	0.284547	0.603604	-0.703202	0.00554519	0.0345963	-2.52105	yes	no	no	yes	no	yes	415	477-1721(+)	_	_	_	gi|340003220|emb|CCC33068.1|	alfa-L-arabinofuranosidase precursor [Pleurotus sp. 'Florida']	0.75	GO:0008152;GO:0016798	_	_	_	_	_	_	_
comp1062_c0_seq2	23.83	480.56	429.29	794.8	4.1	54.64	32.73	61.93	1.31e-06	3.75e-05	-3.73626	0.828978	1	-0.180681	0.161905	0.459226	-0.920025	9.91e-05	0.000888555	2.99692	0.230506	0.552736	-0.739344	4.63364e-07	1.53133e-05	-3.91694	yes	no	no	yes	no	yes	415	477-1721(+)	_	_	_	gi|340003220|emb|CCC33068.1|	alfa-L-arabinofuranosidase precursor [Pleurotus sp. 'Florida']	0.75	GO:0008152;GO:0016798	_	_	_	_	_	_	_
comp1062_c0_seq3	2.24	14.29	4.04	6.11	0.39	1.63	0.31	0.48	0.109379	0.273001	-2.06333	0.0967864	0.554798	1.76377	0.7999	0.981652	-0.630766	1	1	-0.331206	0.0297218	0.158623	-2.39453	1	1	-0.29956	no	no	no	no	no	no	533	477-2075(+)	_	_	_	gi|340003220|emb|CCC33068.1|	alfa-L-arabinofuranosidase precursor [Pleurotus sp. 'Florida']	0.73	GO:0008152;GO:0016798	_	_	_	_	_	_	_
comp1062_c0_seq4	10.97	85.94	29.39	91.89	1.94	10.02	2.3	7.34	0.00388671	0.0263259	-2.36875	0.497115	1	0.449031	0.0241523	0.134768	-1.67415	0.92171	1	0.245577	0.0037054	0.0351493	-2.12318	0.0233622	0.0974095	-1.91972	yes	no	no	no	yes	no	645	477-2414(+)	_	_	_	gi|340003220|emb|CCC33068.1|	alfa-L-arabinofuranosidase precursor [Pleurotus sp. 'Florida']	0.71	GO:0016787	_	_	_	_	_	_	_
comp10631_c0_seq1	7	5.3	0	10.84	3.13	1.56	0	2.19	0.497906	0.731136	1.00462	0.854437	1	-0.489385	0.00614931	0.0510782	-1.13093	0.00922396	0.0334927	-1.64616	0.0565217	0.233624	-0.641546	0.725047	0.912185	0.515232	no	no	no	no	no	no	81	1-243(+)	_	_	_	_	_	_	_	_	_	_	_	_	_	_
comp10631_c0_seq2	0	4.7	0	2.65	0	1.65	0	0.64	noTest	noTest	noTest	0.372947	1	1.36632	noTest	noTest	noTest	noTest	noTest	noTest	noTest	noTest	noTest	noTest	noTest	noTest	no	no	no	no	no	no	81	1-243(+)	_	_	_	_	_	_	_	_	_	_	_	_	_	_
comp10631_c0_seq3	0	0	9	0.51	0	0	3.26	0.19	noTest	noTest	noTest	noTest	noTest	noTest	0.0577711	0.236027	4.1008	0.0565217	0.1341	1.70487	0.0347826	0.172019	1.70487	noTest	noTest	noTest	no	no	no	no	no	no	520	*	_	_	_	_	_	_	_	_	_	_	_	_	_	_
comp10631_c0_seq4	0	0	0	0	0	0	0	0	noTest	noTest	noTest	noTest	noTest	noTest	noTest	noTest	noTest	noTest	noTest	noTest	noTest	noTest	noTest	noTest	noTest	noTest	no	no	no	no	no	no	367	*	_	_	_	_	_	_	_	_	_	_	_	_	_	_
comp10632_c0_seq1	0	1	7	1	0	0.76	3.56	0.52	noTest	noTest	noTest	noTest	noTest	noTest	0.12496	0.388735	2.77529	0.0942029	0.198662	1.83188	0.186957	0.487663	2.22781	noTest	noTest	noTest	no	no	no	no	no	no	371	*	_	_	_	_	_	_	_	_	_	_	_	_	_	_
comp10633_c0_seq1	0	0	0	0	0	0	0	0	noTest	noTest	noTest	noTest	noTest	noTest	noTest	noTest	noTest	noTest	noTest	noTest	noTest	noTest	noTest	noTest	noTest	noTest	no	no	no	no	no	no	817	*	_	_	_	_	_	_	_	_	_	_	_	_	_	_
comp10633_c0_seq2	5	6	2	7	2.78	2.21	0.49	1.76	1	1	0.331039	1	1	0.328471	0.266667	0.608532	-1.84472	0.12496	0.247783	-2.50423	0.12496	0.386132	-2.17319	0.63315	0.853495	0.659509	no	no	no	no	no	no	765	*	_	_	_	_	_	_	_	_	_	_	_	_	_	_
comp10633_c0_seq3	0	0	1	3	0	0	0.52	1.59	noTest	noTest	noTest	noTest	noTest	noTest	noTest	noTest	noTest	noTest	noTest	noTest	noTest	noTest	noTest	noTest	noTest	noTest	no	no	no	no	no	no	69	158-364(-)	_	_	_	_	_	_	_	_	_	_	_	_	_	_
comp10635_c0_seq1	0	2.19	4.5	2.06	0	0.48	0.67	0.31	noTest	noTest	noTest	noTest	noTest	noTest	0.726708	0.948511	1.11189	noTest	noTest	noTest	1	1	0.481127	noTest	noTest	noTest	no	no	no	no	no	no	424	2-1276(+)	_	_	_	gi|149052886|gb|EDM04703.1|	nuclear receptor co-repressor 1, isoform CRA_a [Rattus norvegicus]	0.43	GO:0097159;GO:0045892;GO:1901363;GO:0007165;GO:0048513;GO:0035257;GO:0005667;GO:0043234;GO:0008134	_	_	_	_	_	_	K04650
comp10635_c0_seq2	0	11.5	13.5	4.36	0	2.54	2	0.66	0.00922396	0.0491464	-1.34483	0.06403	0.447918	1.94429	0.146765	0.429369	1.59946	0.0140787	0.0466434	1	0.792443	0.978374	-0.344828	noTest	noTest	noTest	no	no	no	no	no	no	424	2-1276(+)	_	_	_	gi|149052886|gb|EDM04703.1|	nuclear receptor co-repressor 1, isoform CRA_a [Rattus norvegicus]	0.45	GO:0045892;GO:0003677;GO:0007165;GO:0065008;GO:0035257;GO:0005667;GO:0043234;GO:0030097;GO:0008134	_	_	_	_	_	_	K04650
comp10635_c0_seq3	0.5	0	0	0	0.17	0	0	0	noTest	noTest	noTest	noTest	noTest	noTest	noTest	noTest	noTest	noTest	noTest	noTest	noTest	noTest	noTest	noTest	noTest	noTest	no	no	no	no	no	no	420	2-1264(+)	_	_	_	gi|18958092|emb|CAD24407.1|	novel protein similar to mouse silencing mediator of retinoic acid and thyroid hormone receptor (SMRT) [Danio rerio]	0.5	GO:0005488	_	_	_	_	_	_	K06065
comp10635_c0_seq4	0.5	7.31	0	6.58	0.17	1.63	0	1	0.186957	0.386785	-3.26127	0.542974	1	0.704872	0.0347826	0.172658	0	noTest	noTest	noTest	0.0140787	0.0922482	-0.704872	0.282609	0.528743	-2.55639	no	no	no	no	no	no	420	2-1264(+)	_	_	_	gi|18958092|emb|CAD24407.1|	novel protein similar to mouse silencing mediator of retinoic acid and thyroid hormone receptor (SMRT) [Danio rerio]	0.48	GO:0045892;GO:0003677;GO:0007165;GO:0065008;GO:0035257;GO:0005667;GO:0043234;GO:0030097;GO:0008134	_	_	_	_	_	_	K06065
comp10636_c0_seq1	0	0	0	10	0	0	0	5.31	noTest	noTest	noTest	0.0219002	0.235307	-2.40871	0.00922396	0.0683749	-2.40871	noTest	noTest	noTest	noTest	noTest	noTest	0.0347826	0.12744	-2.40871	no	no	no	no	no	no	120	2-364(+)	_	_	_	gi|61657996|gb|AAX49400.1|	cytochrome P450 monooxygenase pc-2 [Phanerochaete chrysosporium]	0.56	_	_	_	_	_	_	_	_
comp10636_c0_seq2	7	0	0	0	8.3	0	0	0	0.0219002	0.0910965	3.05311	noTest	noTest	noTest	noTest	noTest	noTest	0.00922396	0.0334927	-3.05311	noTest	noTest	noTest	0.0140787	0.0677987	3.05311	no	no	no	yes	no	no	119	1-360(+)	_	_	_	gi|299747027|ref|XP_001839366.2|	cytochrome P450 monooxygenase pc-3 [Coprinopsis cinerea okayama7#130]	0.78	GO:0046872;GO:0016491	_	_	_	_	_	_	_
comp10637_c0_seq1	8	20	13	33	2.44	4.03	1.76	4.55	0.521385	0.749259	-0.723899	0.942485	1	-0.175087	0.115723	0.370493	-1.37029	0.63922	0.792637	-0.471306	0.147385	0.427851	-1.1952	0.416921	0.673504	-0.898985	no	no	no	no	no	no	1396	*	_	_	_	_	_	_	_	_	_	_	_	_	_	_
comp1063_c0_seq1	280.39	299.32	247.22	423.77	117.45	82.84	45.88	80.37	0.443328	0.677119	0.503647	0.912422	1	0.0436705	0.220106	0.548335	-0.808792	0.0344031	0.091729	-1.35611	0.175658	0.481243	-0.852462	0.381097	0.637234	0.547318	no	no	no	no	no	no	284	1-852(-)	_	_	_	gi|336367714|gb|EGN96058.1|	hypothetical protein SERLA73DRAFT_185570 [Serpula lacrymans var. lacrymans S7.3]	0.85	GO:0006090;GO:0004416;GO:0008270;GO:0006750	_	_	_	_	_	_	K01069
comp1063_c0_seq2	96.41	125.19	237.41	263.4	47.27	40.55	51.57	58.47	0.743522	0.908086	0.221223	0.466808	1	-0.527995	0.775633	0.972322	-0.181165	0.954966	1	0.125607	0.681477	0.935555	0.34683	0.697236	0.903748	-0.306772	no	no	no	no	no	no	162	191-676(+)	_	_	_	gi|390598349|gb|EIN07747.1|	SFT2-domain-containing protein [Punctularia strigosozonata HHB-11173 SS5]	0.91	GO:0016021;GO:0016192	104341.JGI108981	annotation not available	0.8846	_	KOG2887	_	_
comp1063_c0_seq3	110.59	137.81	142.59	209.6	54.35	44.75	31.04	46.64	0.692987	0.882306	0.280392	0.989928	1	-0.0596801	0.376048	0.720436	-0.587439	0.201419	0.349628	-0.808151	0.390302	0.722036	-0.527759	0.714851	0.912185	0.220712	no	no	no	no	no	no	162	191-676(+)	_	_	_	gi|390598349|gb|EIN07747.1|	SFT2-domain-containing protein [Punctularia strigosozonata HHB-11173 SS5]	0.91	GO:0016021;GO:0016192	104341.JGI108981	annotation not available	0.8846	_	KOG2887	_	_
comp1063_c0_seq4	56.61	178.68	95.78	218.23	30.5	63.6	22.86	53.23	0.134615	0.31551	-1.06022	0.670568	1	0.256787	0.072949	0.279553	-1.21941	0.501691	0.672599	-0.415984	0.0269062	0.148224	-1.4762	0.280214	0.528743	-0.80343	no	no	no	no	no	no	208	3-626(-)	_	_	_	gi|336367714|gb|EGN96058.1|	hypothetical protein SERLA73DRAFT_185570 [Serpula lacrymans var. lacrymans S7.3]	0.84	GO:0006090;GO:0004416;GO:0008270;GO:0006750	_	_	_	_	_	_	K01069
comp10643_c0_seq1	5	3	30	1	2.98	1.18	7.92	0.27	0.372947	0.613226	1.33653	noTest	noTest	noTest	0.000157376	0.0031551	4.87447	0.174456	0.315596	1.41019	0.0126381	0.0875003	2.74671	0.0347826	0.12744	3.46428	no	no	yes	no	no	no	190	143-712(-)	_	_	_	_	_	_	_	_	_	_	_	_	_	_
comp10643_c0_seq2	0	0	0	0	0	0	0	0	noTest	noTest	noTest	noTest	noTest	noTest	noTest	noTest	noTest	noTest	noTest	noTest	noTest	noTest	noTest	noTest	noTest	noTest	no	no	no	no	no	no	180	143-682(-)	_	_	_	_	_	_	_	_	_	_	_	_	_	_
comp10643_c0_seq3	4	1	8	1	3.59	0.59	3.18	0.41	0.282609	0.511315	2.6052	noTest	noTest	noTest	0.0844721	0.307686	2.95533	1	1	-0.174957	0.12496	0.386132	2.43024	0.0942029	0.260056	3.13029	no	no	no	no	no	no	157	2-472(-)	_	_	_	_	_	_	_	_	_	_	_	_	_	_
comp10644_c0_seq1	20	1	5	9	8.72	0.29	0.97	1.78	9.64e-05	0.00133684	4.9102	0.084472	0.53033	-2.61775	0.542974	0.844234	-0.875821	0.00208845	0.0108503	-3.16827	0.430642	0.760195	1.74193	0.00944814	0.0506054	2.29245	yes	no	no	yes	no	no	279	1-837(+)	_	_	_	gi|170100869|ref|XP_001881652.1|	predicted protein [Laccaria bicolor S238N-H82]	0.67	_	_	_	_	_	_	_	_
comp10645_c0_seq1	14	0	0	0	11.5	0	0	0	0.000726851	0.00683488	3.52356	noTest	noTest	noTest	noTest	noTest	noTest	0.000290613	0.00217184	-3.52356	noTest	noTest	noTest	0.000390825	0.00431732	3.52356	yes	no	no	yes	no	yes	518	*	_	_	_	_	_	_	_	_	_	_	_	_	_	_
comp10646_c0_seq1	0	1.37	0.07	14.93	0	0.17	0.01	1.27	noTest	noTest	noTest	0.0536329	0.417875	-2.90122	0.00140897	0.017012	-6.98868	noTest	noTest	noTest	noTest	noTest	noTest	0.00922396	0.0496397	-0.344828	no	no	yes	no	no	no	2264	*	_	_	_	_	_	_	_	_	_	_	_	_	_	_
comp10646_c0_seq2	0	29.53	5.71	6.81	0	3.72	0.48	0.59	9.64e-05	0.00133684	-1.8953	0.00291167	0.0593951	2.65652	1	1	-0.297681	0.161491	0.295912	-1.05889	0.00138806	0.0162121	-2.9542	0.0942029	0.260056	0.761213	no	no	no	no	yes	no	160	71-550(+)	_	_	_	_	_	_	_	_	_	_	_	_	_	_
comp10646_c0_seq3	0	5.94	9.83	0	0	0.91	1.01	0	0.0942029	0.244892	0.136062	0.0347826	0.311137	-0.136062	0.00922396	0.0683749	0.0143553	0.0347826	0.091729	0.0143553	1	1	0.150417	noTest	noTest	noTest	no	no	no	no	no	no	1827	*	_	_	_	_	_	_	_	_	_	_	_	_	_	_
comp10646_c0_seq4	3	3.17	2.39	7.07	0.71	0.5	0.25	0.76	1	1	0.505891	0.7999	1	-0.604071	0.266667	0.608532	-1.60407	0.430642	0.605588	-1.50589	0.726708	0.94759	-1	1	1	-0.0981804	no	no	no	no	no	no	1797	*	_	_	_	_	_	_	_	_	_	_	_	_	_	_
comp10646_c0_seq5	2	0	0	1.19	1.8	0	0	0.48	noTest	noTest	noTest	noTest	noTest	noTest	noTest	noTest	noTest	noTest	noTest	noTest	noTest	noTest	noTest	noTest	noTest	noTest	no	no	no	no	no	no	473	*	_	_	_	_	_	_	_	_	_	_	_	_	_	_
comp10647_c0_seq1	2	3	8	3	1.59	1.58	2.82	1.08	1	1	0.00910221	0.726708	1	0.548893	0.333681	0.681078	1.38466	0.769726	0.888748	0.826668	0.7999	0.978374	0.835771	1	1	0.557995	no	no	no	no	no	no	178	2-535(-)	_	_	_	gi|392594016|gb|EIW83341.1|	hypothetical protein CONPUDRAFT_102074 [Coniophora puteana RWD-64-598 SS2]	0.52	_	_	_	_	_	_	_	_
comp10648_c0_seq1	2	17	11	6	1.28	7.19	3.12	1.74	0.06403	0.188329	-2.48985	0.0520938	0.417875	2.0469	0.479207	0.805276	0.842459	0.442579	0.612428	1.2854	0.199929	0.503591	-1.20445	1	1	-0.442943	no	no	no	no	no	no	665	*	_	_	_	_	_	_	_	_	_	_	_	_	_	_
comp1064_c0_seq1	574	654	1660	1100	55.01	41.41	70.47	47.73	0.528949	0.755361	0.409715	0.798014	1	-0.204917	0.404882	0.749768	0.562113	0.67136	0.821084	0.357315	0.285544	0.604204	0.76703	0.713726	0.912185	0.204798	no	no	no	no	no	no	600	277-2076(+)	_	_	_	gi|169855669|ref|XP_001834501.1|	cytochrome P450 monooxygenase pc-3 [Coprinopsis cinerea okayama7#130]	0.76	GO:0046872;GO:0016491	104341.JGI112203	annotation not available	0.7632	COG2124	KOG0157;KOG0156	_	_
comp10650_c0_seq1	17	19	5	5	5.34	3.94	0.7	0.71	0.622031	0.834209	0.438644	0.0155141	0.192453	2.4723	1	1	-0.0204641	0.00472911	0.020533	-2.93141	0.0155141	0.0993647	-2.49277	0.00585897	0.0361479	2.91095	no	no	no	yes	no	yes	413	3-1241(+)	_	_	_	gi|395326093|gb|EJF58506.1|	hypothetical protein DICSQDRAFT_172861 [Dichomitus squalens LYAD-421 SS1]	0.58	_	_	_	_	_	_	_	_
comp10651_c0_seq1	12	2	0	4	12.74	1.4	0	1.92	0.0102151	0.0535328	3.18587	1	1	-0.455679	noTest	noTest	noTest	0.000726851	0.0046309	-3.67129	noTest	noTest	noTest	0.0127669	0.0652795	2.73019	no	no	no	yes	no	no	133	2-403(+)	_	_	_	_	_	_	_	_	_	_	_	_	_	_
comp10652_c0_seq1	15	6	20	9	5.36	1.42	3.17	1.46	0.078524	0.220991	1.91634	1	1	-0.0400774	0.232646	0.566204	1.11851	0.371253	0.543823	-0.75775	0.335879	0.667372	1.15859	0.034945	0.127729	1.87626	no	no	no	no	no	no	1190	*	_	_	_	gi|170103039|ref|XP_001882735.1|	predicted protein [Laccaria bicolor S238N-H82]	0.74	_	_	_	_	_	_	_	_
comp10653_c0_seq1	0	2.75	10.38	4.74	0	0.56	1.41	0.66	noTest	noTest	noTest	1	1	-0.237039	0.438083	0.771338	1.09516	0.0347826	0.091729	0.495695	0.497906	0.8106	1.3322	noTest	noTest	noTest	no	no	no	no	no	no	462	3-1391(+)	_	_	_	_	_	_	_	_	_	_	_	_	_	_
comp10653_c0_seq2	1	1.25	7.96	0	0.53	0.44	1.87	0	noTest	noTest	noTest	noTest	noTest	noTest	0.0219002	0.126119	0.903038	0.521739	0.686855	1.81897	0.266667	0.594384	2.08746	noTest	noTest	noTest	no	no	no	no	no	no	266	2-802(+)	_	_	_	_	_	_	_	_	_	_	_	_	_	_
comp10653_c0_seq3	1	0	7.66	1.26	0.67	0	2.27	0.38	noTest	noTest	noTest	noTest	noTest	noTest	0.0844721	0.307686	2.57862	0.521739	0.686855	1.76046	0.0565217	0.233624	1.18269	noTest	noTest	noTest	no	no	no	no	no	no	211	3-638(+)	_	_	_	_	_	_	_	_	_	_	_	_	_	_
comp10653_c0_seq4	1	2	10	3	0.75	0.99	3.33	1.02	noTest	noTest	noTest	1	1	-0.0430687	0.189984	0.499223	1.70695	0.266667	0.428869	2.15056	0.333681	0.665416	1.75002	noTest	noTest	noTest	no	no	no	no	no	no	132	3-398(+)	_	_	_	_	_	_	_	_	_	_	_	_	_	_
comp10654_c0_seq1	4	9	2	4	4.38	6.51	0.97	1.98	0.822492	0.952298	-0.571727	0.143889	0.693299	1.71716	0.726708	0.948511	-1.02944	0.186957	0.330317	-2.17487	0.0279694	0.15178	-2.7466	0.372947	0.626831	1.14543	no	no	no	no	no	no	389	*	_	_	_	_	_	_	_	_	_	_	_	_	_	_
comp10656_c0_seq1	0	0	10	5	0	0	3.73	1.9	noTest	noTest	noTest	0.161491	0.724561	-0.925999	0.438083	0.771338	0.973176	0.0347826	0.091729	1.89918	0.0219002	0.125722	1.89918	0.285714	0.528743	-0.925999	no	no	no	no	no	no	506	*	gi|37704380|ref|NM_004048.2|	Homo sapiens beta-2-microglobulin (B2M), mRNA	1	_	_	_	_	_	_	_	_	_	_	_
comp10657_c0_seq1	1.47	5.15	3.37	0	0.88	2.03	0.89	0	0.726708	0.894462	-1.2059	0.0565217	0.417875	1.02148	noTest	noTest	noTest	noTest	noTest	noTest	0.585507	0.87328	-1.1896	noTest	noTest	noTest	no	no	no	no	no	no	146	273-713(+)	_	_	_	_	_	_	_	_	_	_	_	_	_	_
comp10657_c0_seq2	1.53	3.67	12.63	5	0.98	1.55	3.58	1.45	1	1	-0.661415	1	1	0.0962153	0.283653	0.622091	1.30391	0.333681	0.503332	1.86911	0.438083	0.761929	1.20769	1	1	-0.565199	no	no	no	no	no	no	135	260-667(+)	_	_	_	_	_	_	_	_	_	_	_	_	_	_
comp10657_c0_seq3	0	3.18	0	0	0	1.89	0	0	noTest	noTest	noTest	noTest	noTest	noTest	noTest	noTest	noTest	noTest	noTest	noTest	noTest	noTest	noTest	noTest	noTest	noTest	no	no	no	no	no	no	158	1-477(+)	_	_	_	_	_	_	_	_	_	_	_	_	_	_
comp10657_c0_seq4	11	0	0	0	11.28	0	0	0	0.00286389	0.020022	3.4957	noTest	noTest	noTest	noTest	noTest	noTest	0.00140897	0.0079191	-3.4957	noTest	noTest	noTest	0.00140897	0.0120085	3.4957	yes	no	no	yes	no	yes	415	*	_	_	_	_	_	_	_	_	_	_	_	_	_	_
comp10658_c0_seq1	7	21	16	20	2.14	4.23	2.16	2.76	0.366588	0.609601	-0.983047	0.432544	1	0.615989	0.767877	0.966613	-0.353637	1	1	0.0134205	0.261464	0.593614	-0.969626	0.89207	1	-0.367057	no	no	no	no	no	no	181	366-908(+)	_	_	_	_	_	_	_	_	_	_	_	_	_	_
comp10659_c0_seq1	3	14	29	10	1.19	3.66	5.08	1.79	0.187026	0.386785	-1.62088	0.285115	0.925556	1.03188	0.0847783	0.308315	1.50487	0.0638717	0.148028	2.09387	0.723661	0.94759	0.472985	0.822492	0.972737	-0.588998	no	no	no	no	no	no	315	3-947(+)	_	_	_	_	_	_	_	_	_	_	_	_	_	_
comp1065_c0_seq1	627	837	2061	1626	86.36	76.17	125.75	101.39	0.773883	0.923322	0.18114	0.566784	1	-0.412621	0.651204	0.916887	0.310643	0.481507	0.652109	0.542123	0.31519	0.643736	0.723264	0.77101	0.939383	-0.23148	no	no	no	no	no	no	546	790-2427(+)	_	_	_	gi|299747652|ref|XP_002911200.1|	nuclear segregation protein Bfr1 [Coprinopsis cinerea okayama7#130]	0.76	_	_	_	_	_	_	_	_
comp1065_c0_seq2	318.74	616.48	976.73	865.47	50.81	64.92	68.97	62.46	0.609768	0.8239	-0.353551	0.89257	1	0.0557304	0.844801	1	0.143036	0.584448	0.744839	0.440857	0.970677	1	0.087306	0.696089	0.903748	-0.29782	no	no	no	no	no	no	784	3-2354(-)	_	_	_	gi|170091806|ref|XP_001877125.1|	predicted protein [Laccaria bicolor S238N-H82]	0.82	GO:0003677;GO:0006355	29883.JGI311799	hypothetical protein	0.8714	_	KOG3712	_	K09175
comp1065_c0_seq3	1.11	9.93	11.21	7.86	0.38	2.24	1.7	1.22	0.191276	0.390352	-2.55943	0.394643	1	0.876618	0.745855	0.959294	0.478654	0.191276	0.334651	2.16146	0.763627	0.966648	-0.397964	0.521739	0.7621	-1.68281	no	no	no	no	no	no	309	3-929(-)	_	_	_	gi|170091806|ref|XP_001877125.1|	predicted protein [Laccaria bicolor S238N-H82]	0.81	GO:0003677;GO:0006355	_	_	_	_	_	_	K09175
comp1065_c0_seq4	2.15	25.11	21.06	8.67	1.11	8.56	4.81	2.02	0.0114318	0.0589306	-2.94705	0.023483	0.247678	2.08326	0.199929	0.513599	1.25168	0.11546	0.233575	2.11548	0.308509	0.63464	-0.831574	0.585507	0.812249	-0.863796	no	no	no	no	no	no	169	3-509(-)	_	_	_	gi|392568757|gb|EIW61931.1|	hypothetical protein TRAVEDRAFT_70167 [Trametes versicolor FP-101664 SS1]	0.61	_	_	_	_	_	_	_	K09175
comp1065_c0_seq5	0	1.48	0	0	0	0.62	0	0	noTest	noTest	noTest	noTest	noTest	noTest	noTest	noTest	noTest	noTest	noTest	noTest	noTest	noTest	noTest	noTest	noTest	noTest	no	no	no	no	no	no	117	1-351(-)	_	_	_	gi|170091806|ref|XP_001877125.1|	predicted protein [Laccaria bicolor S238N-H82]	0.68	_	_	_	_	_	_	_	K09175
comp10660_c0_seq1	11	21	15	37	3.4	4.29	2.05	5.18	0.824298	0.953014	-0.335443	0.839045	1	-0.271974	0.106088	0.350303	-1.33733	0.366588	0.541246	-0.729911	0.21203	0.523509	-1.06535	0.542911	0.780948	-0.607417	no	no	no	no	no	no	425	2-1276(+)	_	_	_	gi|302688293|ref|XP_003033826.1|	hypothetical protein SCHCODRAFT_106861 [Schizophyllum commune H4-8]	0.61	_	_	_	_	_	_	_	_
comp10661_c0_seq1	0	1	8	5	0	0.58	3.08	1.97	noTest	noTest	noTest	0.430642	1	-1.76407	0.670342	0.926878	0.644735	0.0942029	0.198662	1.62293	0.12496	0.386132	2.40881	0.285714	0.528743	-0.978196	no	no	no	no	no	no	163	1-489(-)	_	_	_	gi|299753091|ref|XP_002911830.1|	hypothetical protein CC1G_13866 [Coprinopsis cinerea okayama7#130]	0.8	_	_	_	_	_	_	_	_
comp10661_c0_seq2	2	2	2	2	2.26	1.5	1	1.02	noTest	noTest	noTest	noTest	noTest	noTest	noTest	noTest	noTest	noTest	noTest	noTest	noTest	noTest	noTest	noTest	noTest	noTest	no	no	no	no	no	no	124	3-374(-)	_	_	_	gi|170100865|ref|XP_001881650.1|	predicted protein [Laccaria bicolor S238N-H82]	0.88	_	_	_	_	_	_	_	_
comp10664_c0_seq1	2	5	5	11	0.95	1.57	1.05	2.36	1	1	-0.724765	0.700311	1	-0.588022	0.352672	0.701555	-1.1684	1	1	0.14439	0.7999	0.978374	-0.580375	0.442579	0.689903	-1.31279	no	no	no	no	no	no	189	329-898(+)	_	_	_	_	_	_	_	_	_	_	_	_	_	_
comp10665_c0_seq1	0	0	7	2.5	0	0	3.51	1.28	noTest	noTest	noTest	noTest	noTest	noTest	0.442579	0.771338	1.45533	0.0942029	0.198662	1.81147	0.0565217	0.233624	1.81147	noTest	noTest	noTest	no	no	no	no	no	no	121	3-365(+)	_	_	_	gi|299742701|ref|XP_002910583.1|	hypothetical protein CC1G_15218 [Coprinopsis cinerea okayama7#130]	0.75	_	_	_	_	_	_	_	_
comp10665_c0_seq2	0	1	4	2.5	0	0.75	2.01	1.28	noTest	noTest	noTest	noTest	noTest	noTest	1	1	0.651052	noTest	noTest	noTest	0.658385	0.921416	1.42223	noTest	noTest	noTest	no	no	no	no	no	no	121	3-365(+)	_	_	_	gi|170100368|ref|XP_001881402.1|	predicted protein [Laccaria bicolor S238N-H82]	0.52	_	_	_	_	_	_	_	_
comp10667_c0_seq1	6	12.54	0	9.1	2.76	3.81	0	1.89	0.866239	0.980942	-0.465123	0.302645	0.954804	1.0114	0.0140787	0.092796	-0.918386	0.0219002	0.0650913	-1.46467	0.00140897	0.0162121	-1.92979	0.700311	0.903748	0.546282	no	no	no	no	no	no	926	*	_	_	_	_	_	_	_	_	_	_	_	_	_	_
comp10667_c0_seq2	0	0	6	0	0	0	1.36	0	noTest	noTest	noTest	noTest	noTest	noTest	0.0565217	0.234532	0.443607	0.161491	0.295912	0.443607	0.0942029	0.325992	0.443607	noTest	noTest	noTest	no	no	no	no	no	no	831	*	_	_	_	_	_	_	_	_	_	_	_	_	_	_
comp10667_c0_seq3	0	1.46	0	4.9	0	0.64	0	1.48	noTest	noTest	noTest	0.726708	1	-1.20945	noTest	noTest	noTest	noTest	noTest	noTest	noTest	noTest	noTest	noTest	noTest	noTest	no	no	no	no	no	no	92	316-591(+)	_	_	_	_	_	_	_	_	_	_	_	_	_	_
comp10667_c0_seq4	0	0	1	0	0	0	0.35	0	noTest	noTest	noTest	noTest	noTest	noTest	noTest	noTest	noTest	noTest	noTest	noTest	noTest	noTest	noTest	noTest	noTest	noTest	no	no	no	no	no	no	543	*	_	_	_	_	_	_	_	_	_	_	_	_	_	_
comp10667_c0_seq5	0	0	0	2	0	0	0	0.81	noTest	noTest	noTest	noTest	noTest	noTest	noTest	noTest	noTest	noTest	noTest	noTest	noTest	noTest	noTest	noTest	noTest	noTest	no	no	no	no	no	no	475	*	_	_	_	_	_	_	_	_	_	_	_	_	_	_
comp10667_c0_seq6	1	3	4.74	4	1.03	2.03	2.15	1.86	noTest	noTest	noTest	1	1	0.126177	1	1	0.209034	1	1	1.06169	1	1	0.0828569	1	1	-0.852658	no	no	no	no	no	no	415	*	_	_	_	_	_	_	_	_	_	_	_	_	_	_
comp10667_c0_seq7	0	1	6.26	1	0	0.8	3.35	0.55	noTest	noTest	noTest	noTest	noTest	noTest	0.186957	0.498337	2.60666	0.161491	0.295912	1.74416	0.282609	0.603385	2.06609	noTest	noTest	noTest	no	no	no	no	no	no	352	*	_	_	_	_	_	_	_	_	_	_	_	_	_	_
comp10669_c0_seq1	0	7	0	3	0	4.42	0	1.3	0.0565217	0.172893	-2.14405	0.191276	0.771033	1.76553	noTest	noTest	noTest	noTest	noTest	noTest	0.0219002	0.125722	-2.14405	noTest	noTest	noTest	no	no	no	no	no	no	110	114-446(+)	_	_	_	_	_	_	_	_	_	_	_	_	_	_
comp1066_c0_seq1	42.71	52.81	113.94	33.95	6.79	5.54	8.02	2.44	0.705947	0.889886	0.293526	0.101557	0.569568	1.183	0.0220782	0.12695	1.71672	0.836273	0.940298	0.240191	0.522706	0.827116	0.533716	0.0494397	0.16883	1.47653	no	no	no	no	no	no	721	516-2678(-)	_	_	_	gi|392570158|gb|EIW63331.1|	TPR-like protein, partial [Trametes versicolor FP-101664 SS1]	0.72	_	29883.JGI313783	hypothetical protein	0.8992	COG0457	KOG1125	_	K13342
comp1066_c0_seq2	180.16	172.93	278.8	258.3	29.25	18.55	20.05	18.99	0.330161	0.570513	0.657017	1	1	-0.0338207	0.922791	1	0.0783623	0.354586	0.527262	-0.544834	0.94521	1	0.112183	0.327302	0.5813	0.623197	no	no	no	no	no	no	721	458-2620(-)	_	_	_	gi|392570158|gb|EIW63331.1|	TPR-like protein, partial [Trametes versicolor FP-101664 SS1]	0.72	_	29883.JGI313783	hypothetical protein	0.8992	COG0457	KOG1125	_	K13342
comp1066_c0_seq3	23.46	127.64	208.4	163.81	4	14.4	15.76	12.66	0.0133191	0.0669898	-1.848	0.756782	1	0.185791	0.658666	0.922568	0.31599	0.0100492	0.0360762	1.9782	0.926649	1	0.130199	0.0289705	0.116118	-1.66221	no	no	no	no	no	no	721	330-2492(-)	_	_	_	gi|392570158|gb|EIW63331.1|	TPR-like protein, partial [Trametes versicolor FP-101664 SS1]	0.72	_	29883.JGI313783	hypothetical protein	0.8992	COG0457	KOG1125	_	K13342
comp1066_c0_seq4	111.55	158.15	220.88	401.07	20.88	19.56	18.31	33.98	0.885383	0.993667	0.0942153	0.261736	0.918461	-0.796779	0.17776	0.490195	-0.892054	0.702911	0.847679	-0.18949	0.826856	0.992507	-0.0952746	0.330792	0.586134	-0.702564	no	no	no	no	no	no	416	1-1248(+)	_	_	_	gi|170092391|ref|XP_001877417.1|	transcriptional regulatory protein [Laccaria bicolor S238N-H82]	0.91	GO:0005634;GO:0003677;GO:0000981;GO:0007165;GO:0006094;GO:0006357;GO:0008270;GO:0004871	_	_	_	_	_	_	_
comp1066_c0_seq5	11.67	20.36	29.8	43.18	2.64	3.05	2.99	4.43	0.824298	0.953014	-0.208271	0.564607	1	-0.538497	0.449741	0.778915	-0.567161	1	1	0.179608	1	1	-0.0286638	0.427663	0.685231	-0.746769	no	no	no	no	no	no	626	1-1878(-)	_	_	_	gi|392570158|gb|EIW63331.1|	TPR-like protein, partial [Trametes versicolor FP-101664 SS1]	0.68	_	_	_	_	_	_	_	K13342
comp1066_c0_seq6	244.45	144.85	659.12	286.93	90.78	35.54	108.43	48.24	0.0470805	0.158098	1.35293	0.548852	1	-0.440786	0.0847697	0.308315	1.16846	0.790142	0.907529	0.256318	0.0231114	0.1313	1.60925	0.159666	0.371341	0.912145	no	no	no	no	no	no	165	482-976(-)	_	_	_	gi|170093109|ref|XP_001877776.1|	predicted protein [Laccaria bicolor S238N-H82]	0.88	_	29883.JGI189176	hypothetical protein	0.8857	COG5130	KOG3142	_	_
comp1066_c0_seq7	0	6.27	7.05	4.75	0	1.74	1.31	0.91	0.0942029	0.244892	-0.799087	0.497906	1	0.935149	0.822492	0.992459	0.525628	0.0942029	0.198662	0.389567	0.840166	0.999784	-0.40952	noTest	noTest	noTest	no	no	no	no	no	no	336	3-1010(-)	_	_	_	gi|336384089|gb|EGO25237.1|	hypothetical protein SERLADRAFT_448235 [Serpula lacrymans var. lacrymans S7.9]	0.53	_	_	_	_	_	_	_	K13342
comp1066_c0_seq8	3	15	11	30	2.72	8.97	4.41	12.3	0.187026	0.386785	-1.7215	0.609666	1	-0.455478	0.0994744	0.335475	-1.47981	0.822492	0.928691	0.697172	0.315121	0.643711	-1.02433	0.0520938	0.176082	-2.17698	no	no	no	no	no	no	156	3-473(+)	_	_	_	gi|336371341|gb|EGN99680.1|	hypothetical protein SERLA73DRAFT_72478 [Serpula lacrymans var. lacrymans S7.3]	0.75	GO:0046872;GO:0006355;GO:0006366	_	_	_	_	_	_	_
comp10670_c0_seq1	9	27	16	41	2.49	4.94	1.96	5.14	0.283853	0.511315	-0.988365	1	1	-0.0572573	0.0882712	0.317248	-1.39091	0.683327	0.831286	-0.345292	0.115723	0.374096	-1.33366	0.252505	0.497832	-1.04562	no	no	no	no	no	no	443	209-1537(-)	_	_	_	_	_	_	_	_	_	_	_	_	_	_
comp10673_c0_seq1	0	4	0	0	0	1.61	0	0	noTest	noTest	noTest	noTest	noTest	noTest	noTest	noTest	noTest	noTest	noTest	noTest	noTest	noTest	noTest	noTest	noTest	noTest	no	no	no	no	no	no	60	1-180(-)	_	_	_	gi|302695827|ref|XP_003037592.1|	hypothetical protein SCHCODRAFT_104541 [Schizophyllum commune H4-8]	0.75	_	_	_	_	_	_	_	_
comp10673_c0_seq2	0	0	2	7	0	0	0.6	2.14	noTest	noTest	noTest	0.0565217	0.417875	-1.09761	0.266667	0.608532	-1.83458	noTest	noTest	noTest	noTest	noTest	noTest	0.0942029	0.260056	-1.09761	no	no	no	no	no	no	51	478-630(-)	_	_	_	_	_	_	_	_	_	_	_	_	_	_
comp10674_c0_seq1	11	29	16	14	4.28	7.45	2.76	2.47	0.392904	0.635505	-0.79963	0.0528176	0.417875	1.59273	0.909315	1	0.160157	0.454082	0.624527	-0.632943	0.08217	0.304665	-1.43257	0.426125	0.684102	0.7931	no	no	no	no	no	no	1094	*	_	_	_	_	_	_	_	_	_	_	_	_	_	_
comp10675_c0_seq1	21	23	20	20	6.86	4.96	2.89	2.96	0.623263	0.835363	0.467868	0.354733	1	0.744743	1	1	-0.0345277	0.101443	0.209747	-1.24714	0.354733	0.688181	-0.779271	0.145812	0.356117	1.21261	no	no	no	no	no	no	415	1-1245(+)	_	_	_	gi|170116612|ref|XP_001889496.1|	predicted protein [Laccaria bicolor S238N-H82]	0.51	_	_	_	_	_	_	_	_
comp10676_c0_seq1	19	9	4	6	12.18	3.81	1.14	1.74	0.074136	0.211214	1.67665	0.352672	1	1.1307	0.7999	0.981652	-0.610053	0.000921321	0.00565367	-3.41741	0.143889	0.424409	-1.74076	0.00311863	0.0221333	2.80735	no	no	no	yes	no	yes	664	*	_	_	_	_	_	_	_	_	_	_	_	_	_	_
comp10678_c0_seq1	2	9	1	5	2.01	5.97	0.44	2.27	0.442579	0.676412	-1.57054	0.23879	0.876826	1.39504	0.282609	0.622091	-2.36712	noTest	noTest	noTest	0.0279694	0.15178	-3.76216	1	1	-0.175497	no	no	no	no	no	no	424	*	_	_	_	_	_	_	_	_	_	_	_	_	_	_
comp10679_c0_seq1	3.7	5	1	0	1.78	1.59	0.21	0	1	1	0.16285	0.0565217	0.417875	0.669027	noTest	noTest	noTest	noTest	noTest	noTest	0.186957	0.487663	-2.92057	noTest	noTest	noTest	no	no	no	no	no	no	887	*	_	_	_	_	_	_	_	_	_	_	_	_	_	_
comp10679_c0_seq2	5.3	0	0	2	3.19	0	0	0.55	0.0565217	0.172893	1.67356	noTest	noTest	noTest	noTest	noTest	noTest	0.0347826	0.091729	-1.67356	noTest	noTest	noTest	0.12496	0.317292	2.53605	no	no	no	no	no	no	706	*	_	_	_	_	_	_	_	_	_	_	_	_	_	_
comp10679_c0_seq3	0.03	0	0	0.28	0.02	0	0	0.09	noTest	noTest	noTest	noTest	noTest	noTest	noTest	noTest	noTest	noTest	noTest	noTest	noTest	noTest	noTest	noTest	noTest	noTest	no	no	no	no	no	no	621	*	_	_	_	_	_	_	_	_	_	_	_	_	_	_
comp10679_c0_seq4	3.27	4	3	2.84	2.43	1.97	0.99	0.96	1	1	0.302761	0.521739	1	1.03709	1	1	0.0443941	0.521739	0.686855	-1.29546	0.521739	0.82608	-0.992695	0.521739	0.7621	1.33985	no	no	no	no	no	no	572	*	_	_	_	_	_	_	_	_	_	_	_	_	_	_
comp10679_c0_seq5	7.7	13	0	7.88	5.8	6.47	0	2.69	1	1	-0.157713	0.180372	0.771033	1.26616	0.0219002	0.126119	-1.42761	0.00614931	0.0247509	-2.53605	0.00100641	0.0122853	-2.69377	0.352672	0.609558	1.10845	no	no	no	yes	yes	no	565	*	_	_	_	_	_	_	_	_	_	_	_	_	_	_
comp10679_c0_seq6	0	0	0	0	0	0	0	0	noTest	noTest	noTest	noTest	noTest	noTest	noTest	noTest	noTest	noTest	noTest	noTest	noTest	noTest	noTest	noTest	noTest	noTest	no	no	no	no	no	no	516	*	_	_	_	_	_	_	_	_	_	_	_	_	_	_
comp1067_c0_seq1	38.55	44.66	30.61	154.39	20.08	15.37	7.06	36.41	0.631943	0.839375	0.385642	0.0897863	0.548264	-1.24422	0.00131377	0.0164589	-2.36659	0.0404197	0.10319	-1.50802	0.122363	0.386132	-1.12238	0.260986	0.509952	-0.858575	no	no	yes	no	no	no	817	*	_	_	_	gi|170115168|ref|XP_001888779.1|	predicted protein [Laccaria bicolor S238N-H82]	0.9	GO:0055085;GO:0016021	_	_	_	_	_	_	K15100
comp1067_c0_seq2	66.4	26.62	10.82	115.25	36.05	9.55	2.6	28.33	0.0112941	0.058355	1.91643	0.0387748	0.336368	-1.56876	3.41e-05	0.000917888	-3.44575	5.31e-06	7.39e-05	-3.79342	0.0232942	0.131593	-1.87699	0.582985	0.812249	0.347669	no	no	yes	yes	no	no	784	*	_	_	_	gi|170115168|ref|XP_001888779.1|	predicted protein [Laccaria bicolor S238N-H82]	0.9	GO:0055085;GO:0016021	_	_	_	_	_	_	K15100
comp1067_c0_seq3	546	182	104	615	308.6	67.96	26.04	157.37	0.00158171	0.0128312	2.18298	0.0818522	0.53033	-1.2114	0.000224807	0.00410621	-2.59536	7.95e-07	1.4e-05	-3.56694	0.0377768	0.183763	-1.38396	0.129847	0.327222	0.971578	yes	no	yes	yes	no	no	209	127-753(-)	_	_	_	gi|403416273|emb|CCM02973.1|	predicted protein [Fibroporia radiculosa]	0.93	GO:0055085;GO:0016021	_	_	_	_	_	_	K15100
comp1067_c0_seq4	54.05	44.73	17.57	96.36	31.21	17.07	4.49	25.19	0.24263	0.46534	0.870545	0.476642	1	-0.561388	0.00124941	0.0157513	-2.48806	0.000299252	0.00222192	-2.79722	0.0150262	0.0969662	-1.92668	0.646908	0.863996	0.309157	no	no	yes	yes	no	no	737	*	_	_	_	gi|170115168|ref|XP_001888779.1|	predicted protein [Laccaria bicolor S238N-H82]	0.92	GO:0055085;GO:0016021	_	_	_	_	_	_	K15100
comp10681_c0_seq1	7	9	8	23	2.69	2.29	1.36	4.01	0.854437	0.972871	0.232259	0.421156	1	-0.808255	0.107412	0.353159	-1.56	0.438083	0.611335	-0.984	0.479207	0.795256	-0.751741	0.701513	0.904038	-0.575996	no	no	no	no	no	no	1106	*	_	_	_	gi|299739746|ref|XP_001839751.2|	ATP citrate lyase isoform 2 [Coprinopsis cinerea okayama7#130]	0.83	GO:0004775;GO:0003878;GO:0016829;GO:0005524;GO:0019643;GO:0042709;GO:0048037;GO:0044262	_	_	_	_	_	_	K01648
comp10682_c0_seq1	1	0	5	6	0.8	0	1.78	2.19	noTest	noTest	noTest	0.0942029	0.548264	-1.13093	1	1	-0.299054	1	1	1.15381	0.161491	0.4535	0.831877	0.726708	0.912185	-1.45286	no	no	no	no	no	no	529	*	_	_	_	_	_	_	_	_	_	_	_	_	_	_
comp10685_c0_seq1	2.28	0	0	10.24	1.29	0	0	2.62	noTest	noTest	noTest	0.0140787	0.178837	-1.38957	0.00922396	0.0683749	-1.38957	noTest	noTest	noTest	noTest	noTest	noTest	0.63315	0.853495	-1.0222	no	no	no	no	no	no	753	*	_	_	_	_	_	_	_	_	_	_	_	_	_	_
comp10685_c0_seq2	7.2	2	0	0	4.19	0.77	0	0	0.0577711	0.173503	2.44402	noTest	noTest	noTest	noTest	noTest	noTest	0.00922396	0.0334927	-2.06695	noTest	noTest	noTest	0.00922396	0.0496397	2.06695	no	no	no	yes	no	yes	162	1-486(+)	_	_	_	_	_	_	_	_	_	_	_	_	_	_
comp10685_c0_seq3	4.53	0	0	3.76	3.12	0	0	1.17	noTest	noTest	noTest	noTest	noTest	noTest	noTest	noTest	noTest	noTest	noTest	noTest	noTest	noTest	noTest	0.372947	0.626831	1.41504	no	no	no	no	no	no	618	*	_	_	_	_	_	_	_	_	_	_	_	_	_	_
comp10686_c0_seq1	0	11	22	9	0	4.6	6.17	2.58	0.0140787	0.0669898	-2.20163	0.431875	1	0.834263	0.171886	0.479241	1.2579	0.00744743	0.0290932	2.62527	0.745262	0.959385	0.423637	0.0565217	0.181557	-1.36737	no	no	no	yes	no	no	672	*	_	_	_	_	_	_	_	_	_	_	_	_	_	_
comp10687_c0_seq1	0	7	8	5	0	4.42	3.39	2.17	0.0565217	0.172893	-2.14405	0.497906	1	1.02635	0.670342	0.926878	0.64359	0.0942029	0.198662	1.76129	0.700311	0.944588	-0.382761	0.285714	0.528743	-1.1177	no	no	no	no	no	no	445	*	_	_	_	gi|389742011|gb|EIM83198.1|	hypothetical protein STEHIDRAFT_141049 [Stereum hirsutum FP-91666 SS1]	0.53	_	_	_	_	_	_	_	_
comp10688_c0_seq1	13	4	0	0	12.24	2.49	0	0	0.0381992	0.134072	2.29739	noTest	noTest	noTest	noTest	noTest	noTest	0.000530405	0.00355803	-3.61353	noTest	noTest	noTest	0.000530405	0.00555044	3.61353	no	no	no	yes	no	yes	452	*	_	_	_	_	_	_	_	_	_	_	_	_	_	_
comp1068_c0_seq1	978	391	355	585	222.46	58.76	35.77	60.25	0.00461154	0.0292503	1.92064	1	1	-0.0361268	0.252603	0.593866	-0.752211	0.000109886	0.000970615	-2.63672	0.245098	0.572698	-0.716084	0.00473685	0.030321	1.88451	no	no	no	yes	no	no	371	758-1870(-)	_	_	_	gi|302679406|ref|XP_003029385.1|	hypothetical protein SCHCODRAFT_69617 [Schizophyllum commune H4-8]	0.51	_	_	_	_	_	_	_	_
comp10693_c0_seq1	10.98	10.79	22.42	45	2.37	1.54	2.14	4.39	0.662736	0.857409	0.621957	0.0939796	0.548264	-1.51129	0.178922	0.492316	-1.03661	0.824298	0.929709	-0.147276	0.745262	0.959385	0.47468	0.339352	0.593794	-0.889334	no	no	no	no	no	no	1975	*	_	_	_	_	_	_	_	_	_	_	_	_	_	_
comp10693_c0_seq2	1.02	0	0	0	0.44	0	0	0	noTest	noTest	noTest	noTest	noTest	noTest	noTest	noTest	noTest	noTest	noTest	noTest	noTest	noTest	noTest	noTest	noTest	noTest	no	no	no	no	no	no	997	*	_	_	_	_	_	_	_	_	_	_	_	_	_	_
comp10693_c0_seq3	0	1.21	1.58	0	0	0.36	0.32	0	noTest	noTest	noTest	noTest	noTest	noTest	noTest	noTest	noTest	noTest	noTest	noTest	noTest	noTest	noTest	noTest	noTest	noTest	no	no	no	no	no	no	933	*	_	_	_	_	_	_	_	_	_	_	_	_	_	_
comp10694_c0_seq1	0	0	0	4.36	0	0	0	1.64	noTest	noTest	noTest	noTest	noTest	noTest	noTest	noTest	noTest	noTest	noTest	noTest	noTest	noTest	noTest	noTest	noTest	noTest	no	no	no	no	no	no	84	1-252(+)	_	_	_	_	_	_	_	_	_	_	_	_	_	_
comp10694_c0_seq2	0	2	4	4.64	0	1.13	1.52	1.8	noTest	noTest	noTest	1	1	-0.671674	1	1	-0.243926	noTest	noTest	noTest	1	1	0.427749	noTest	noTest	noTest	no	no	no	no	no	no	79	1-237(+)	_	_	_	_	_	_	_	_	_	_	_	_	_	_
comp10694_c0_seq3	2	1	6	4	2.18	0.72	2.89	1.97	noTest	noTest	noTest	0.658385	1	-1.45213	0.7999	0.981652	0.552874	1	1	0.406741	0.282609	0.603385	2.005	1	1	0.146133	no	no	no	no	no	no	391	*	_	_	_	_	_	_	_	_	_	_	_	_	_	_
comp10694_c0_seq4	0	0	1	0	0	0	0.53	0	noTest	noTest	noTest	noTest	noTest	noTest	noTest	noTest	noTest	noTest	noTest	noTest	noTest	noTest	noTest	noTest	noTest	noTest	no	no	no	no	no	no	359	*	_	_	_	_	_	_	_	_	_	_	_	_	_	_
comp10695_c0_seq1	0	10.54	10.95	18.8	0	1.89	1.31	2.31	0.0140787	0.0669898	-0.918386	0.904233	1	-0.289507	0.421156	0.767168	-0.818326	0.0347826	0.091729	0.389567	0.662736	0.924168	-0.528819	0.00286389	0.0207595	-1.20789	no	no	no	no	no	no	1570	*	_	_	_	_	_	_	_	_	_	_	_	_	_	_
comp10695_c0_seq2	2.36	3.18	0	5.35	0.65	0.58	0	0.67	1	1	0.164387	1	1	-0.208108	0.0942029	0.322785	0.577767	noTest	noTest	noTest	noTest	noTest	noTest	1	1	-0.0437214	no	no	no	no	no	no	1549	*	_	_	_	_	_	_	_	_	_	_	_	_	_	_
comp10695_c0_seq3	3.64	8.28	12.05	2.85	2.59	3.89	3.79	0.92	0.822492	0.952298	-0.586818	0.0999758	0.564519	2.08006	0.109379	0.356189	2.04249	0.840166	0.940498	0.549246	1	1	-0.0375723	0.521739	0.7621	1.49325	no	no	no	no	no	no	599	*	_	_	_	_	_	_	_	_	_	_	_	_	_	_
comp10696_c0_seq1	50	0	0	0	24.46	0	0	0	1.12e-07	4.72e-06	4.61235	noTest	noTest	noTest	noTest	noTest	noTest	2.04e-08	5.67e-07	-4.61235	noTest	noTest	noTest	2.56226e-08	1.32431e-06	4.61235	yes	no	no	yes	no	yes	245	81-815(-)	_	_	_	_	_	_	_	_	_	_	_	_	_	_
comp10698_c0_seq1	3	13	21	22	1	2.86	3.09	3.31	0.23879	0.460112	-1.51602	0.917982	1	-0.210816	1	1	-0.0992244	0.183672	0.328559	1.62761	1	1	0.111592	0.148066	0.356793	-1.72683	no	no	no	no	no	no	88	1016-1279(-)	_	_	_	_	_	_	_	_	_	_	_	_	_	_
comp10699_c0_seq1	3	3	1	6	2.43	1.6	0.36	2.2	0.726708	0.894462	0.602884	1	1	-0.459432	0.186957	0.498337	-2.61143	noTest	noTest	noTest	noTest	noTest	noTest	1	1	0.143453	no	no	no	no	no	no	526	*	_	_	_	_	_	_	_	_	_	_	_	_	_	_
comp1069_c0_seq1	166.41	364.17	907.13	443.42	51.14	73.93	123.48	61.69	0.443384	0.677169	-0.531708	0.661056	1	0.261123	0.137825	0.415381	1.00117	0.0773603	0.173607	1.27175	0.305235	0.629865	0.740046	0.737803	0.92202	-0.270584	no	no	no	no	no	no	409	1-1227(+)	_	_	_	gi|170092729|ref|XP_001877586.1|	predicted protein [Laccaria bicolor S238N-H82]	0.85	GO:0005524	_	_	_	_	_	_	K09489
comp1069_c0_seq2	41.4	249.08	409.94	234.39	12.79	50.83	56.09	32.77	0.00615674	0.035929	-1.99066	0.321123	0.977659	0.633305	0.255763	0.598669	0.775368	0.00399763	0.0183034	2.13273	0.908014	1	0.142063	0.0635337	0.199784	-1.35736	no	no	no	yes	no	no	432	83-1381(+)	_	_	_	gi|170092729|ref|XP_001877586.1|	predicted protein [Laccaria bicolor S238N-H82]	0.89	GO:0005524;GO:0006950	_	_	_	_	_	_	K09489
comp1069_c0_seq3	260.19	343.76	875.93	564.2	92.13	80.42	137.39	90.44	0.760368	0.919186	0.196117	0.842741	1	-0.169407	0.373864	0.717972	0.603244	0.453841	0.624527	0.576534	0.28395	0.603486	0.772651	0.927521	1	0.02671	no	no	no	no	no	no	348	1-1044(+)	_	_	_	gi|170092729|ref|XP_001877586.1|	predicted protein [Laccaria bicolor S238N-H82]	0.85	GO:0005524	_	_	_	_	_	_	K09489
comp106_c0_seq1	1216	2209	9798	1343	542.47	651.08	1936.32	271.26	0.700227	0.885369	-0.263291	0.0512661	0.415514	1.26316	5.5e-05	0.00132629	2.83557	0.00905264	0.0334927	1.8357	0.0237005	0.132836	1.57241	0.117307	0.304699	0.999867	no	no	yes	no	no	no	137	400-810(-)	_	_	_	gi|302683582|ref|XP_003031472.1|	60S ribosomal protein L27 [Schizophyllum commune H4-8]	0.94	GO:0005840;GO:0042254;GO:0006412;GO:0003735	104341.JGI121332	60S ribosomal protein L27	0.9412	COG2163	KOG3418	_	K02901
comp10700_c0_seq1	7	5	11	10	4.63	2.18	3.22	2.99	0.497906	0.731136	1.08668	0.840166	1	-0.455817	1	1	0.106915	0.612094	0.769856	-0.523952	0.700311	0.944588	0.562733	0.580436	0.812249	0.630867	no	no	no	no	no	no	100	345-647(+)	_	_	_	_	_	_	_	_	_	_	_	_	_	_
comp10701_c0_seq1	2	10	16	20	0.65	2.14	2.3	2.93	0.333681	0.570796	-1.7191	0.717697	1	-0.45329	0.767877	0.966613	-0.349267	0.23879	0.398554	1.82312	1	1	0.104023	0.11546	0.300744	-2.17239	no	no	no	no	no	no	1314	*	_	_	_	_	_	_	_	_	_	_	_	_	_	_
comp10702_c0_seq1	1	2	1	1	1.08	1.43	0.48	0.49	noTest	noTest	noTest	noTest	noTest	noTest	noTest	noTest	noTest	noTest	noTest	noTest	noTest	noTest	noTest	noTest	noTest	noTest	no	no	no	no	no	no	130	2-391(-)	_	_	_	_	_	_	_	_	_	_	_	_	_	_
comp10704_c0_seq1	10	13	8	22	2.7	2.32	0.96	2.69	0.884696	0.993142	0.218835	0.917982	1	-0.213481	0.12613	0.390957	-1.4865	0.148066	0.280864	-1.49185	0.180372	0.487663	-1.27302	1	1	0.00535323	no	no	no	no	no	no	314	3-944(-)	_	_	_	gi|358640269|dbj|BAL21566.1|	shell matrix protein [Pinctada maxima]	0.46	_	_	_	_	_	_	_	_
comp10704_c0_seq2	1	5	0	3	0.75	2.49	0	1.02	0.430642	0.672587	-1.73118	0.372947	1	1.28758	noTest	noTest	noTest	noTest	noTest	noTest	0.0565217	0.233624	-1.31615	noTest	noTest	noTest	no	no	no	no	no	no	187	3-563(-)	_	_	_	gi|358640269|dbj|BAL21566.1|	shell matrix protein [Pinctada maxima]	0.48	_	_	_	_	_	_	_	K08300
comp10705_c0_seq1	0	1.46	0	1	0	1.02	0	0.48	noTest	noTest	noTest	noTest	noTest	noTest	noTest	noTest	noTest	noTest	noTest	noTest	noTest	noTest	noTest	noTest	noTest	noTest	no	no	no	no	no	no	402	*	_	_	_	_	_	_	_	_	_	_	_	_	_	_
comp10705_c0_seq2	1	1.54	1	1	1.12	1.14	0.5	0.51	noTest	noTest	noTest	noTest	noTest	noTest	noTest	noTest	noTest	noTest	noTest	noTest	noTest	noTest	noTest	noTest	noTest	noTest	no	no	no	no	no	no	380	*	_	_	_	_	_	_	_	_	_	_	_	_	_	_
comp10706_c0_seq1	0	2	0	2	0	1.27	0	0.87	noTest	noTest	noTest	noTest	noTest	noTest	noTest	noTest	noTest	noTest	noTest	noTest	noTest	noTest	noTest	noTest	noTest	noTest	no	no	no	no	no	no	147	3-443(-)	_	_	_	_	_	_	_	_	_	_	_	_	_	_
comp1070_c0_seq1	102	479	1699	910	29.43	91.31	217.16	118.88	0.0182884	0.0829043	-1.63349	0.603566	1	-0.380661	0.195681	0.50716	0.869252	7.93e-05	0.000733377	2.8834	0.0746777	0.284098	1.24991	0.00438924	0.0283934	-2.01415	no	no	no	yes	no	yes	365	260-1354(+)	_	_	_	gi|170108535|ref|XP_001885476.1|	predicted protein [Laccaria bicolor S238N-H82]	0.83	GO:0016706;GO:0005506;GO:0055114	29883.JGI306554	hypothetical protein	0.8459	COG3491	KOG0143	_	_
comp10710_c0_seq1	4	5	1	4	4.8	3.96	0.53	2.17	1	1	0.277534	0.585507	1	0.867805	0.430642	0.767168	-2.03363	0.0565217	0.1341	-3.17897	0.186957	0.487663	-2.90144	0.372947	0.626831	1.14534	no	no	no	no	no	no	355	*	_	_	_	_	_	_	_	_	_	_	_	_	_	_
comp10712_c0_seq1	8	10	31	23	3.31	2.73	5.67	4.3	0.866239	0.980942	0.27793	0.503	1	-0.655436	0.623857	0.899089	0.399012	0.524474	0.689323	0.776518	0.293949	0.617358	1.05445	0.804303	0.962027	-0.377505	no	no	no	no	no	no	1030	*	_	_	_	_	_	_	_	_	_	_	_	_	_	_
comp10712_c0_seq2	0	0	0	0	0	0	0	0	noTest	noTest	noTest	noTest	noTest	noTest	noTest	noTest	noTest	noTest	noTest	noTest	noTest	noTest	noTest	noTest	noTest	noTest	no	no	no	no	no	no	399	*	_	_	_	_	_	_	_	_	_	_	_	_	_	_
comp10713_c0_seq1	3	4	8	5	1.93	1.7	2.28	1.46	1	1	0.183066	1	1	0.219566	0.670342	0.926878	0.643065	1	1	0.240433	1	1	0.423499	1	1	0.402632	no	no	no	no	no	no	661	*	_	_	_	_	_	_	_	_	_	_	_	_	_	_
comp10714_c0_seq1	0	5.67	5.92	11	0	1.65	1.15	2.19	0.0942029	0.244892	-0.722466	0.854437	1	-0.408465	0.479207	0.805276	-0.929297	0.161491	0.295912	0.201634	0.822492	0.99024	-0.520832	0.0219002	0.0926284	-1.13093	no	no	no	no	no	no	322	3-968(-)	_	_	_	_	_	_	_	_	_	_	_	_	_	_
comp10714_c0_seq2	6	5.33	4.08	0	3.65	2.14	1.1	0	0.63315	0.839375	0.770286	0.0565217	0.417875	1.09761	noTest	noTest	noTest	0.137874	0.266911	-1.73039	0.442579	0.761929	-0.960107	0.0219002	0.0926284	1.8679	no	no	no	no	no	no	232	3-698(-)	_	_	_	_	_	_	_	_	_	_	_	_	_	_
comp10714_c0_seq3	1	6	3	1	1.1	4.37	1.47	0.5	0.282609	0.511315	-1.99013	0.12496	0.637372	3.12763	noTest	noTest	noTest	noTest	noTest	noTest	0.266667	0.594384	-1.57182	noTest	noTest	noTest	no	no	no	no	no	no	128	2-385(-)	_	_	_	_	_	_	_	_	_	_	_	_	_	_
comp10716_c0_seq1	0	2	0	6	0	1.37	0	2.81	noTest	noTest	noTest	0.769726	1	-1.03639	0.0565217	0.234532	-1.49057	noTest	noTest	noTest	noTest	noTest	noTest	0.161491	0.371341	-1.49057	no	no	no	no	no	no	411	*	_	_	_	_	_	_	_	_	_	_	_	_	_	_
comp10717_c0_seq1	4.16	8	9.15	12.44	1.82	2.31	1.77	2.46	0.822492	0.952298	-0.343954	1	1	-0.0907655	0.662736	0.924673	-0.474909	1	1	-0.0401891	0.725047	0.94759	-0.384143	0.840166	0.983472	-0.43472	no	no	no	no	no	no	974	*	_	_	_	_	_	_	_	_	_	_	_	_	_	_
comp10717_c0_seq2	0	0	5.85	0	0	0	1.2	0	noTest	noTest	noTest	noTest	noTest	noTest	0.0565217	0.234532	0.263034	0.161491	0.295912	0.263034	0.0942029	0.325992	0.263034	noTest	noTest	noTest	no	no	no	no	no	no	919	*	_	_	_	_	_	_	_	_	_	_	_	_	_	_
comp10717_c0_seq3	4.84	0	0	8.56	2.32	0	0	1.86	noTest	noTest	noTest	0.0347826	0.311137	-0.895303	0.0140787	0.092796	-0.895303	noTest	noTest	noTest	noTest	noTest	noTest	1	1	0.318822	no	no	no	no	no	no	887	*	_	_	_	_	_	_	_	_	_	_	_	_	_	_
comp10717_c0_seq4	0	0	0	0	0	0	0	0	noTest	noTest	noTest	noTest	noTest	noTest	noTest	noTest	noTest	noTest	noTest	noTest	noTest	noTest	noTest	noTest	noTest	noTest	no	no	no	no	no	no	832	*	_	_	_	_	_	_	_	_	_	_	_	_	_	_
comp10719_c0_seq1	15	4	1	7	10.15	1.79	0.3	2.14	0.023239	0.0954613	2.50345	1	1	-0.257651	0.12496	0.388735	-2.83458	0.00021796	0.00171576	-5.08037	0.282609	0.603385	-2.57693	0.0191124	0.0870835	2.2458	no	no	no	yes	no	no	629	*	_	_	_	_	_	_	_	_	_	_	_	_	_	_
comp1071_c0_seq1	230.91	290.48	848.65	352.57	55.55	46.17	90.45	38.4	0.682335	0.872923	0.266831	0.654444	1	0.265849	0.067945	0.267078	1.23601	0.349672	0.522655	0.703334	0.173784	0.47773	0.970165	0.398219	0.650328	0.532681	no	no	no	no	no	no	328	1-984(+)	_	_	_	gi|395330631|gb|EJF63014.1|	hypothetical protein DICSQDRAFT_103482 [Dichomitus squalens LYAD-421 SS1]	0.71	GO:0005634;GO:0006355	104341.JGI46805	annotation not available	0.9167	COG5665	KOG2150	_	K12580
comp1071_c0_seq2	11	58	147	77	5.49	19.12	32.49	17.39	0.0329911	0.124751	-1.8002	0.829515	1	0.136825	0.201014	0.516032	0.901738	0.00192144	0.0103096	2.56512	0.327087	0.65882	0.764913	0.0434367	0.15174	-1.66338	no	no	no	yes	no	no	265	57-854(+)	_	_	_	gi|170111503|ref|XP_001886955.1|	predicted protein [Laccaria bicolor S238N-H82]	0.95	GO:0005634;GO:0006355	29883.JGI332437	hypothetical protein	0.9535	COG5665	KOG2150	_	K12580
comp1071_c0_seq3	134.09	173.52	645.35	223.43	94.02	80.38	200.44	70.93	0.735997	0.901884	0.226131	0.759755	1	0.180441	0.0285226	0.154525	1.4987	0.134007	0.262355	1.09213	0.0631312	0.253581	1.31826	0.513079	0.7621	0.406572	no	no	no	no	no	no	201	3-605(-)	_	_	_	gi|170111671|ref|XP_001887039.1|	predicted protein [Laccaria bicolor S238N-H82]	0.82	GO:0005840;GO:0042254;GO:0006412;GO:0003735	_	_	_	_	_	_	_
comp1071_c0_seq4	4.37	15	30	18.55	3.85	8.73	11.71	7.4	0.394643	0.635505	-1.18112	0.832809	1	0.238456	0.444231	0.772974	0.662144	0.124578	0.247783	1.60481	0.734082	0.953277	0.423688	0.431875	0.68584	-0.942667	no	no	no	no	no	no	161	1-486(+)	_	_	_	gi|336373274|gb|EGO01612.1|	hypothetical protein SERLA73DRAFT_166161 [Serpula lacrymans var. lacrymans S7.3]	0.65	_	_	_	_	_	_	_	K12580
comp1071_c0_seq5	1.63	14	21	12.45	1.65	9.37	9.43	5.71	0.0536329	0.172893	-2.50558	0.454082	1	0.714558	0.467852	0.796127	0.723767	0.06403	0.148049	2.51479	1	1	0.00920872	0.251568	0.497083	-1.79102	no	no	no	no	no	no	140	1-423(+)	_	_	_	gi|336373274|gb|EGO01612.1|	hypothetical protein SERLA73DRAFT_166161 [Serpula lacrymans var. lacrymans S7.3]	0.63	_	_	_	_	_	_	_	K12580
comp10720_c0_seq1	6	11	10	14	3.78	4.58	2.79	4	0.854437	0.972871	-0.276961	0.89207	1	0.195348	0.683327	0.934534	-0.519735	0.700311	0.845838	-0.438121	0.465039	0.785561	-0.715082	1	1	-0.0816138	no	no	no	no	no	no	167	175-678(+)	_	_	_	gi|393216371|gb|EJD01861.1|	hypothetical protein FOMMEDRAFT_20646, partial [Fomitiporia mediterranea MF3/22]	0.51	_	_	_	_	_	_	_	_
comp10721_c0_seq1	7	10	14	18	2.46	2.32	2.18	2.86	1	1	0.0845335	0.804303	1	-0.30189	0.745262	0.959294	-0.391687	0.876186	0.967191	-0.17433	1	1	-0.0897967	1	1	-0.217357	no	no	no	no	no	no	1213	*	_	_	_	_	_	_	_	_	_	_	_	_	_	_
comp10722_c0_seq1	0	0	0	0	0	0	0	0	noTest	noTest	noTest	noTest	noTest	noTest	noTest	noTest	noTest	noTest	noTest	noTest	noTest	noTest	noTest	noTest	noTest	noTest	no	no	no	no	no	no	216	60-707(-)	_	_	_	gi|302880774|ref|XP_003039319.1|	hypothetical protein NECHADRAFT_17739 [Nectria haematococca mpVI 77-13-4]	0.55	_	_	_	_	_	_	_	_
comp10722_c0_seq2	0	0	0	0	0	0	0	0	noTest	noTest	noTest	noTest	noTest	noTest	noTest	noTest	noTest	noTest	noTest	noTest	noTest	noTest	noTest	noTest	noTest	noTest	no	no	no	no	no	no	231	3-695(-)	_	_	_	gi|358400087|gb|EHK49418.1|	Hypothetical protein TRIATDRAFT_50952 [Trichoderma atroviride IMI 206040]	0.57	GO:0005488	_	_	_	_	_	_	_
comp10722_c0_seq3	0	0	0	0	0	0	0	0	noTest	noTest	noTest	noTest	noTest	noTest	noTest	noTest	noTest	noTest	noTest	noTest	noTest	noTest	noTest	noTest	noTest	noTest	no	no	no	no	no	no	216	60-707(-)	_	_	_	gi|302880774|ref|XP_003039319.1|	hypothetical protein NECHADRAFT_17739 [Nectria haematococca mpVI 77-13-4]	0.55	_	_	_	_	_	_	_	_
comp10722_c0_seq4	9.39	0	3	0	4.69	0	0.66	0	0.00614931	0.0359025	2.22959	noTest	noTest	noTest	noTest	noTest	noTest	0.0141459	0.0466434	-2.82905	noTest	noTest	noTest	0.00286389	0.0207595	2.22959	yes	no	no	yes	no	yes	231	3-695(-)	_	_	_	gi|358400087|gb|EHK49418.1|	Hypothetical protein TRIATDRAFT_50952 [Trichoderma atroviride IMI 206040]	0.57	GO:0005488	_	_	_	_	_	_	_
comp10722_c0_seq5	0	0	0	0	0	0	0	0	noTest	noTest	noTest	noTest	noTest	noTest	noTest	noTest	noTest	noTest	noTest	noTest	noTest	noTest	noTest	noTest	noTest	noTest	no	no	no	no	no	no	208	3-626(-)	_	_	_	_	_	_	_	_	_	_	_	_	_	_
comp10722_c0_seq6	9.61	7	0	1	5.22	2.51	0	0.25	0.394643	0.635505	1.05636	0.084472	0.53033	3.32769	noTest	noTest	noTest	0.00286389	0.0137392	-2.38405	0.0219002	0.125722	-1.32769	0.00286389	0.0207595	4.38405	no	no	no	yes	no	yes	208	3-626(-)	_	_	_	_	_	_	_	_	_	_	_	_	_	_
comp10723_c0_seq1	0	8	1	6	0	4.31	0.36	2.21	0.0347826	0.124751	-2.10769	0.438083	1	0.963641	0.186957	0.498337	-2.61798	noTest	noTest	noTest	0.0399705	0.18835	-3.58162	0.161491	0.371341	-1.14405	no	no	no	no	no	no	173	3-521(-)	_	_	_	_	_	_	_	_	_	_	_	_	_	_
comp10723_c0_seq2	1	3	2	5	1.04	2.07	0.92	2.36	noTest	noTest	noTest	1	1	-0.189156	0.521739	0.827586	-1.35908	noTest	noTest	noTest	0.726708	0.94759	-1.16993	1	1	-1.1822	no	no	no	no	no	no	136	1-408(-)	_	_	_	gi|389739551|gb|EIM80744.1|	hypothetical protein STEHIDRAFT_172464 [Stereum hirsutum FP-91666 SS1]	0.58	GO:0003677;GO:0005524	_	_	_	_	_	_	K11681
comp10723_c0_seq3	0	2	2	3	0	1.39	0.93	1.42	noTest	noTest	noTest	1	1	-0.030806	1	1	-0.610588	noTest	noTest	noTest	noTest	noTest	noTest	noTest	noTest	noTest	no	no	no	no	no	no	135	1-405(-)	_	_	_	_	_	_	_	_	_	_	_	_	_	_
comp10725_c0_seq1	0	1.44	7.97	5	0	0.86	3.2	2.05	noTest	noTest	noTest	0.726708	1	-1.25322	0.670342	0.926878	0.642448	0.0942029	0.198662	1.67807	0.266667	0.594384	1.89566	0.285714	0.528743	-1.03562	no	no	no	no	no	no	469	*	_	_	_	_	_	_	_	_	_	_	_	_	_	_
comp10725_c0_seq2	0	1.56	2.03	1	0	1.05	0.92	0.46	noTest	noTest	noTest	noTest	noTest	noTest	noTest	noTest	noTest	noTest	noTest	noTest	noTest	noTest	noTest	noTest	noTest	noTest	no	no	no	no	no	no	417	*	_	_	_	_	_	_	_	_	_	_	_	_	_	_
comp10726_c0_seq1	3	2	0	0	3.18	1.4	0	0	0.726708	0.894462	1.1836	noTest	noTest	noTest	noTest	noTest	noTest	noTest	noTest	noTest	noTest	noTest	noTest	noTest	noTest	noTest	no	no	no	no	no	no	401	*	gi|73646992|gb|DQ115326.1|	Gossypium hirsutum strain CNH 123 genomic sequence	0.97	gi|258623728|ref|ZP_05718698.1|	hypothetical protein VMD_37440 [Vibrio mimicus VM573]	0.82	_	_	_	_	_	_	_	_
comp10729_c0_seq1	0	4.51	1.88	0	0	1.5	0.42	0	noTest	noTest	noTest	noTest	noTest	noTest	noTest	noTest	noTest	noTest	noTest	noTest	0.282609	0.603385	-1.8365	noTest	noTest	noTest	no	no	no	no	no	no	847	*	_	_	_	_	_	_	_	_	_	_	_	_	_	_
comp10729_c0_seq2	3	6.49	6.12	10	1.61	2.3	1.45	2.42	1	1	-0.514573	1	1	-0.0733732	0.580436	0.87179	-0.738954	1	1	-0.151008	0.670342	0.927476	-0.665581	0.822492	0.972737	-0.587946	no	no	no	no	no	no	795	*	_	_	_	_	_	_	_	_	_	_	_	_	_	_
comp1072_c0_seq1	898	453	362	1458	263.76	87.91	47.1	193.88	0.0182529	0.0828162	1.58513	0.0967039	0.554798	-1.14106	0.00265227	0.0281981	-2.04137	0.000242625	0.00188986	-2.48543	0.150882	0.433466	-0.9003	0.464074	0.715117	0.444062	no	no	yes	yes	no	no	294	197-1078(-)	_	_	_	gi|336366986|gb|EGN95332.1|	hypothetical protein SERLA73DRAFT_77372 [Serpula lacrymans var. lacrymans S7.3]	0.76	GO:0008152	29883.JGI247670	hypothetical protein	0.8372	COG1028	KOG0725	_	_
comp10730_c0_seq1	4	0	1	0	2.22	0	0.25	0	noTest	noTest	noTest	noTest	noTest	noTest	noTest	noTest	noTest	0.0565217	0.1341	-3.15056	noTest	noTest	noTest	noTest	noTest	noTest	no	no	no	no	no	no	255	2-769(+)	_	_	_	_	_	_	_	_	_	_	_	_	_	_
comp10730_c0_seq2	0	0	1	5	0	0	0.34	1.76	noTest	noTest	noTest	0.161491	0.724561	-0.815575	0.282609	0.622091	-2.37197	noTest	noTest	noTest	noTest	noTest	noTest	0.285714	0.528743	-0.815575	no	no	no	no	no	no	179	2-538(+)	_	_	_	_	_	_	_	_	_	_	_	_	_	_
comp10730_c0_seq3	12	0	0	0	9.53	0	0	0	0.00199605	0.0151927	3.25248	noTest	noTest	noTest	noTest	noTest	noTest	0.000726851	0.0046309	-3.25248	noTest	noTest	noTest	0.000726851	0.00715661	3.25248	yes	no	no	yes	no	yes	139	1-417(+)	_	_	_	_	_	_	_	_	_	_	_	_	_	_
comp10730_c0_seq4	0	1	1	4	0	0.58	0.39	1.6	noTest	noTest	noTest	0.658385	1	-1.46395	0.430642	0.767168	-2.03653	noTest	noTest	noTest	noTest	noTest	noTest	noTest	noTest	noTest	no	no	no	no	no	no	139	1-417(+)	_	_	_	_	_	_	_	_	_	_	_	_	_	_
comp10732_c0_seq1	9	0	0	0	5.91	0	0	0	0.00614931	0.0359025	2.56316	noTest	noTest	noTest	noTest	noTest	noTest	0.00286389	0.0137392	-2.56316	noTest	noTest	noTest	0.00416566	0.027056	2.56316	yes	no	no	yes	no	yes	216	1-648(-)	_	_	_	_	_	_	_	_	_	_	_	_	_	_
comp10732_c0_seq2	0	2.76	0.5	2.5	0	1.21	0.15	0.75	noTest	noTest	noTest	1	1	0.690045	noTest	noTest	noTest	noTest	noTest	noTest	noTest	noTest	noTest	noTest	noTest	noTest	no	no	no	no	no	no	643	*	_	_	_	_	_	_	_	_	_	_	_	_	_	_
comp10732_c0_seq3	14	2.76	0.5	2.5	9.27	1.21	0.15	0.75	0.0127669	0.0645875	2.93756	1	1	0.690045	noTest	noTest	noTest	0.000290613	0.00217184	-5.94953	noTest	noTest	noTest	0.00174368	0.0143875	3.62761	no	no	no	yes	no	yes	643	*	_	_	_	_	_	_	_	_	_	_	_	_	_	_
comp10732_c0_seq4	1	0	0	0	0.75	0	0	0	noTest	noTest	noTest	noTest	noTest	noTest	noTest	noTest	noTest	noTest	noTest	noTest	noTest	noTest	noTest	noTest	noTest	noTest	no	no	no	no	no	no	80	3-242(-)	_	_	_	_	_	_	_	_	_	_	_	_	_	_
comp10732_c0_seq5	0	0	0	0	0	0	0	0	noTest	noTest	noTest	noTest	noTest	noTest	noTest	noTest	noTest	noTest	noTest	noTest	noTest	noTest	noTest	noTest	noTest	noTest	no	no	no	no	no	no	375	*	_	_	_	_	_	_	_	_	_	_	_	_	_	_
comp10732_c0_seq6	0	2.48	1	0	0	1.86	0.5	0	noTest	noTest	noTest	noTest	noTest	noTest	noTest	noTest	noTest	noTest	noTest	noTest	noTest	noTest	noTest	noTest	noTest	noTest	no	no	no	no	no	no	374	*	_	_	_	_	_	_	_	_	_	_	_	_	_	_
comp10732_c0_seq7	1	1	1	1	1.2	0.79	0.53	0.54	noTest	noTest	noTest	noTest	noTest	noTest	noTest	noTest	noTest	noTest	noTest	noTest	noTest	noTest	noTest	noTest	noTest	noTest	no	no	no	no	no	no	355	*	_	_	_	_	_	_	_	_	_	_	_	_	_	_
comp10733_c0_seq1	11.59	6	0	0	6.8	2.33	0	0	0.183672	0.386785	1.5452	0.0347826	0.311137	1.22033	noTest	noTest	noTest	0.00100641	0.0060319	-2.76553	0.0347826	0.172019	-1.22033	0.00100641	0.00942421	2.76553	no	no	no	yes	no	yes	103	416-727(+)	_	_	_	_	_	_	_	_	_	_	_	_	_	_
comp10733_c0_seq2	2.41	0	4	0	1.55	0	1.14	0	noTest	noTest	noTest	noTest	noTest	noTest	noTest	noTest	noTest	0.726708	0.85961	-0.443234	noTest	noTest	noTest	noTest	noTest	noTest	no	no	no	no	no	no	129	2-388(-)	_	_	_	_	_	_	_	_	_	_	_	_	_	_
comp10733_c0_seq3	7.99	0	0	8	5.57	0	0	2.53	0.0140787	0.0669898	2.47768	0.0347826	0.311137	-1.33914	0.0219002	0.126119	-1.33914	0.00614931	0.0247509	-2.47768	noTest	noTest	noTest	0.283653	0.528743	1.13854	no	no	no	yes	no	no	103	301-612(+)	_	_	_	_	_	_	_	_	_	_	_	_	_	_
comp10734_c0_seq1	7	0	0	0	5.07	0	0	0	0.0219002	0.0910965	2.34199	noTest	noTest	noTest	noTest	noTest	noTest	0.00922396	0.0334927	-2.34199	noTest	noTest	noTest	0.0140787	0.0677987	2.34199	no	no	no	yes	no	no	195	2-586(-)	_	_	_	_	_	_	_	_	_	_	_	_	_	_
comp10734_c0_seq2	0	3	1	5	0	1.52	0.34	1.74	noTest	noTest	noTest	1	1	-0.195016	0.282609	0.622091	-2.35548	noTest	noTest	noTest	noTest	noTest	noTest	0.285714	0.528743	-0.799087	no	no	no	no	no	no	184	2-553(-)	_	_	_	_	_	_	_	_	_	_	_	_	_	_
comp10734_c0_seq3	0	1	2	0	0	0.69	0.92	0	noTest	noTest	noTest	noTest	noTest	noTest	noTest	noTest	noTest	noTest	noTest	noTest	noTest	noTest	noTest	noTest	noTest	noTest	no	no	no	no	no	no	135	3-407(-)	_	_	_	_	_	_	_	_	_	_	_	_	_	_
comp10734_c0_seq4	11	1	1	3	12.9	0.77	0.52	1.59	0.0141459	0.0669898	4.06637	noTest	noTest	noTest	noTest	noTest	noTest	0.00100641	0.0060319	-4.63272	noTest	noTest	noTest	0.00744743	0.0430688	3.02027	no	no	no	yes	no	yes	93	83-361(-)	_	_	_	_	_	_	_	_	_	_	_	_	_	_
comp10735_c0_seq1	12	2	0	2	13.06	1.44	0	0.99	0.0102151	0.0535328	3.18101	noTest	noTest	noTest	noTest	noTest	noTest	0.000726851	0.0046309	-3.70708	noTest	noTest	noTest	0.00406644	0.027056	3.72158	no	no	no	yes	no	yes	130	2-394(+)	_	_	_	_	_	_	_	_	_	_	_	_	_	_
comp10737_c0_seq1	2	2	3	3	1.75	1.15	1.16	1.19	noTest	noTest	noTest	1	1	-0.0493277	1	1	-0.0368368	1	1	-0.59323	1	1	0.0124909	1	1	0.556393	no	no	no	no	no	no	487	*	_	_	_	_	_	_	_	_	_	_	_	_	_	_
comp10738_c0_seq1	6	1	8	4	4.98	0.55	2.94	1.5	0.12496	0.297466	3.17864	0.658385	1	-1.44746	0.497906	0.820145	0.970854	0.542974	0.707426	-0.76033	0.12496	0.386132	2.41831	0.191276	0.40865	1.73118	no	no	no	no	no	no	513	*	_	_	_	gi|302689459|ref|XP_003034409.1|	hypothetical protein SCHCODRAFT_52316 [Schizophyllum commune H4-8]	0.77	GO:0016787	_	_	_	_	_	_	_
comp10739_c0_seq1	15.94	11	0	10	3.57	1.63	0	1.02	0.270771	0.501102	1.13105	0.545915	1	0.676303	0.00922396	0.0683749	-0.0285692	0.000125561	0.00108057	-1.83592	0.00286389	0.0281213	-0.704872	0.0480368	0.16498	1.80735	no	no	no	no	no	no	214	1256-1897(-)	_	_	_	gi|389740616|gb|EIM81806.1|	hypothetical protein STEHIDRAFT_65802 [Stereum hirsutum FP-91666 SS1]	0.71	_	_	_	_	_	_	_	_
comp10739_c0_seq2	49.06	0	12	0	11.32	0	1.23	0	1.28e-07	5.32e-06	3.5008	noTest	noTest	noTest	0.00416566	0.0383241	0.298658	0.000104384	0.00092503	-3.20214	0.00922396	0.0678033	0.298658	2.87473e-08	1.46353e-06	3.5008	yes	no	no	yes	no	yes	310	915-1844(-)	_	_	_	gi|389740616|gb|EIM81806.1|	hypothetical protein STEHIDRAFT_65802 [Stereum hirsutum FP-91666 SS1]	0.69	_	_	_	_	_	_	_	_
comp1073_c0_seq1	477.31	264.16	253.69	1921.38	73.71	26.95	17.35	134.33	0.0312086	0.119796	1.45158	0.000955654	0.0271213	-2.31742	2.9e-05	0.000799433	-2.95277	0.00171695	0.00942614	-2.08692	0.301707	0.628851	-0.63535	0.212592	0.443573	-0.865849	no	yes	yes	yes	no	no	576	213-1940(-)	_	_	_	gi|390602543|gb|EIN11936.1|	hypothetical protein PUNSTDRAFT_99280 [Punctularia strigosozonata HHB-11173 SS5]	0.7	_	_	_	_	_	_	_	K07047
comp1073_c0_seq2	337.69	100.84	93.31	829.62	159.69	31.5	19.55	177.62	0.000852255	0.00790107	2.34185	0.000478628	0.0157741	-2.49537	1.04e-05	0.000348514	-3.18355	1.8e-05	0.000209697	-3.03003	0.295432	0.619847	-0.688183	0.865558	0.999514	-0.15352	yes	yes	yes	yes	no	no	229	213-899(-)	_	_	_	gi|392569256|gb|EIW62429.1|	hypothetical protein TRAVEDRAFT_160326 [Trametes versicolor FP-101664 SS1]	0.83	GO:0006807;GO:0016812;GO:0005737;GO:0019556	_	_	_	_	_	_	K07047
comp10741_c0_seq1	5.25	9.69	0	16.9	1.67	2.04	0	2.44	1	1	-0.288721	0.898528	1	-0.258312	0.000726851	0.0102608	-1.28688	0.0347826	0.091729	-0.739848	0.00416566	0.0372309	-1.02857	0.745855	0.927528	-0.547033	no	no	no	no	no	no	228	286-969(+)	_	_	_	_	_	_	_	_	_	_	_	_	_	_
comp10741_c0_seq2	6.75	7.31	14	3.1	2.25	1.61	2.06	0.47	0.840166	0.964096	0.482864	0.137874	0.67699	1.77633	0.06403	0.255201	2.13191	1	1	-0.127281	0.876186	1	0.355584	0.137874	0.341482	2.25919	no	no	no	no	no	no	255	286-1050(+)	_	_	_	_	_	_	_	_	_	_	_	_	_	_
comp10742_c0_seq1	2	8	14	18	0.79	2.08	2.44	3.2	0.442579	0.676412	-1.39666	0.597593	1	-0.621488	0.745262	0.959294	-0.391191	0.390133	0.562664	1.62696	1	1	0.230298	0.187026	0.40865	-2.01815	no	no	no	no	no	no	361	1-1086(+)	_	_	_	gi|299752644|ref|XP_001841141.2|	HNWD1 [Coprinopsis cinerea HNWD1 [Coprinopsis cinerea okayama7#130]	0.78	_	_	_	_	_	_	_	_
comp10743_c0_seq1	0	0	1	0	0	0	0.33	0	noTest	noTest	noTest	noTest	noTest	noTest	noTest	noTest	noTest	noTest	noTest	noTest	noTest	noTest	noTest	noTest	noTest	noTest	no	no	no	no	no	no	566	*	_	_	_	_	_	_	_	_	_	_	_	_	_	_
comp10743_c0_seq2	0	2	1	2	0	1.34	0.45	0.92	noTest	noTest	noTest	noTest	noTest	noTest	noTest	noTest	noTest	noTest	noTest	noTest	noTest	noTest	noTest	noTest	noTest	noTest	no	no	no	no	no	no	421	*	_	_	_	_	_	_	_	_	_	_	_	_	_	_
comp10743_c0_seq3	1	0	0	0	1.09	0	0	0	noTest	noTest	noTest	noTest	noTest	noTest	noTest	noTest	noTest	noTest	noTest	noTest	noTest	noTest	noTest	noTest	noTest	noTest	no	no	no	no	no	no	390	*	_	_	_	_	_	_	_	_	_	_	_	_	_	_
comp10743_c0_seq4	0	5	6	5	0	3.61	2.91	2.48	0.161491	0.353116	-1.852	0.7999	1	0.541659	1	1	0.230679	0.161491	0.295912	1.54102	1	1	-0.31098	0.285714	0.528743	-1.31034	no	no	no	no	no	no	79	153-392(+)	_	_	_	_	_	_	_	_	_	_	_	_	_	_
comp10744_c0_seq1	0	0	2	0	0	0	1.07	0	noTest	noTest	noTest	noTest	noTest	noTest	noTest	noTest	noTest	noTest	noTest	noTest	noTest	noTest	noTest	noTest	noTest	noTest	no	no	no	no	no	no	351	*	gi|291261306|gb|GU926408.1|	Uncultured bacterium clone F5K2Q4C04H8PUL 23S ribosomal RNA gene, partial sequence	0.93	gi|371551558|gb|EHN78839.1|	hypothetical protein SMCF_1619 [Streptomyces coelicoflavus ZG0656]	0.73	_	_	_	_	_	_	_	_
comp10745_c0_seq1	2	9	11	11	1.05	3.13	2.56	2.62	0.442579	0.676412	-1.57577	0.876186	1	0.256596	1	1	-0.033423	0.442579	0.612428	1.28575	0.876186	1	-0.290019	0.442579	0.689903	-1.31918	no	no	no	no	no	no	809	*	_	_	_	_	_	_	_	_	_	_	_	_	_	_
comp10748_c0_seq1	9	13.72	21.62	24	2.15	2.16	2.29	2.6	1	1	-0.00669465	0.84754	1	-0.26748	0.870304	1	-0.183164	1	1	0.0910109	1	1	0.0843163	0.909315	1	-0.274175	no	no	no	no	no	no	1782	*	_	_	_	_	_	_	_	_	_	_	_	_	_	_
comp10748_c0_seq2	14	9.28	25.38	0	3.48	1.52	2.79	0	0.21179	0.423465	1.19502	0.00614931	0.101612	0.604071	7.45e-05	0.00166693	1.48027	0.700163	0.845838	-0.318822	0.445397	0.76424	0.876194	0.000390825	0.00431732	1.79909	no	no	no	no	no	no	1714	*	_	_	_	_	_	_	_	_	_	_	_	_	_	_
comp1074_c0_seq1	142	292	695	718	46.49	63.16	100.79	106.42	0.520883	0.749259	-0.442091	0.281897	0.925556	-0.752686	0.891347	1	-0.0784168	0.124189	0.247783	1.11636	0.357131	0.691784	0.674269	0.0883855	0.255641	-1.19478	no	no	no	no	no	no	377	111-1241(-)	_	_	_	gi|336382302|gb|EGO23452.1|	hypothetical protein SERLADRAFT_469369 [Serpula lacrymans var. lacrymans S7.9]	0.75	GO:0055114;GO:0016491	104341.JGI112492	hypothetical protein	0.8532	COG0656	KOG1577	_	_
comp10750_c0_seq1	7.03	23.89	3.64	11.66	1.97	4.42	0.45	1.48	0.232646	0.452667	-1.16585	0.0611377	0.436203	1.57845	0.187026	0.498337	-1.7176	0.0999758	0.207489	-2.1302	0.00208845	0.0221294	-3.29605	0.866239	0.999514	0.412598	no	no	no	no	yes	no	318	68-1021(-)	_	_	_	_	_	_	_	_	_	_	_	_	_	_
comp10750_c0_seq2	0	3.19	0	22.32	0	0.61	0	2.94	noTest	noTest	noTest	0.0365207	0.321768	-2.26894	0.000125561	0.00256703	-1.55582	noTest	noTest	noTest	noTest	noTest	noTest	0.00744743	0.0430688	-1.55582	no	no	no	no	no	no	319	68-1024(-)	_	_	_	_	_	_	_	_	_	_	_	_	_	_
comp10750_c0_seq3	3.97	0.91	0.36	0.03	3.83	0.58	0.15	0.01	noTest	noTest	noTest	noTest	noTest	noTest	noTest	noTest	noTest	noTest	noTest	noTest	noTest	noTest	noTest	noTest	noTest	noTest	no	no	no	no	no	no	441	*	_	_	_	_	_	_	_	_	_	_	_	_	_	_
comp10751_c0_seq1	6.32	3	2	3	4.63	1.45	0.65	0.99	0.191276	0.390352	1.67496	0.726708	1	0.550552	1	1	-0.606989	0.0577711	0.135907	-2.8325	0.726708	0.94759	-1.15754	0.137874	0.341482	2.22551	no	no	no	no	no	no	147	3-443(+)	_	_	_	_	_	_	_	_	_	_	_	_	_	_
comp10751_c0_seq2	2.68	0	0	0	2.26	0	0	0	noTest	noTest	noTest	noTest	noTest	noTest	noTest	noTest	noTest	noTest	noTest	noTest	noTest	noTest	noTest	noTest	noTest	noTest	no	no	no	no	no	no	134	3-404(+)	_	_	_	_	_	_	_	_	_	_	_	_	_	_
comp10751_c0_seq3	0	0	0	0	0	0	0	0	noTest	noTest	noTest	noTest	noTest	noTest	noTest	noTest	noTest	noTest	noTest	noTest	noTest	noTest	noTest	noTest	noTest	noTest	no	no	no	no	no	no	405	*	_	_	_	_	_	_	_	_	_	_	_	_	_	_
comp10753_c0_seq1	0	5.66	5	7.06	0	1.99	1.18	1.7	0.0942029	0.244892	-0.992768	1	1	0.227234	0.822492	0.992459	-0.526748	0.285714	0.446617	0.238787	0.63315	0.907019	-0.753982	0.0942029	0.260056	-0.765535	no	no	no	no	no	no	798	*	_	_	_	_	_	_	_	_	_	_	_	_	_	_
comp10753_c0_seq2	5	4.34	0	17.94	2.96	1.7	0	4.81	0.585507	0.800221	0.800062	0.219277	0.840917	-1.5005	0.000530405	0.00804032	-2.26604	0.0347826	0.091729	-1.5656	noTest	noTest	noTest	0.63922	0.856397	-0.70044	no	no	yes	no	no	no	108	395-721(+)	_	_	_	_	_	_	_	_	_	_	_	_	_	_
comp10756_c0_seq1	4	6.6	8.4	0	1.41	1.53	1.31	0	1	1	-0.117836	0.0219002	0.235307	0.613532	0.0219002	0.126119	0.389567	1	1	-0.106128	1	1	-0.223965	noTest	noTest	noTest	no	no	no	no	no	no	1209	*	_	_	_	_	_	_	_	_	_	_	_	_	_	_
comp10756_c0_seq2	0	0	0	13.42	0	0	0	2.27	noTest	noTest	noTest	0.00614931	0.101612	-1.18269	0.00199605	0.0222217	-1.18269	noTest	noTest	noTest	noTest	noTest	noTest	0.0140787	0.0677987	-1.18269	no	no	no	no	no	no	1137	*	_	_	_	_	_	_	_	_	_	_	_	_	_	_
comp10756_c0_seq3	0	1.4	4.6	5.58	0	0.7	1.55	1.92	noTest	noTest	noTest	0.521739	1	-1.45568	1	1	-0.308838	noTest	noTest	noTest	0.726708	0.94759	1.14684	0.161491	0.371341	-0.941106	no	no	no	no	no	no	559	*	_	_	_	_	_	_	_	_	_	_	_	_	_	_
comp10758_c0_seq1	1.42	0	1.51	0	1.01	0	0.48	0	noTest	noTest	noTest	noTest	noTest	noTest	noTest	noTest	noTest	noTest	noTest	noTest	noTest	noTest	noTest	noTest	noTest	noTest	no	no	no	no	no	no	598	*	_	_	_	_	_	_	_	_	_	_	_	_	_	_
comp10758_c0_seq2	4.58	5	11.49	4	3.58	2.58	3.98	1.42	0.7999	0.939766	0.472589	0.585507	1	0.86148	0.23879	0.574553	1.48688	1	1	0.152809	0.700311	0.944588	0.625397	0.266667	0.511176	1.33407	no	no	no	no	no	no	544	*	_	_	_	_	_	_	_	_	_	_	_	_	_	_
comp10759_c0_seq1	3	18	6	6	1.23	4.88	1.09	1.11	0.0910982	0.244892	-1.98822	0.034945	0.311377	2.13632	1	1	-0.0262315	1	1	-0.17433	0.0191124	0.118293	-2.16255	1	1	0.148099	no	no	no	no	no	no	345	3-1040(+)	_	_	_	gi|299749435|ref|XP_001838752.2|	hypothetical protein CC1G_12375 [Coprinopsis cinerea okayama7#130]	0.67	_	_	_	_	_	_	_	_
comp1075_c0_seq1	275	264	691	280	101.86	64.61	113.38	46.96	0.324585	0.563382	0.656758	0.461683	1	0.460325	0.0611182	0.247055	1.27166	0.912359	0.995109	0.154579	0.262897	0.594384	0.811337	0.0869408	0.252562	1.11708	no	no	no	no	no	no	74	500-721(-)	_	_	_	gi|170085825|ref|XP_001874136.1|	predicted protein [Laccaria bicolor S238N-H82]	0.73	_	_	_	_	_	_	_	_
comp10760_c0_seq1	11	15	41	25	2.4	2.17	3.97	2.47	0.898528	1	0.145339	0.925108	1	-0.186816	0.401305	0.744752	0.684628	0.450687	0.62135	0.726105	0.342553	0.676885	0.871444	1	1	-0.0414766	no	no	no	no	no	no	551	295-1947(-)	_	_	_	gi|403417562|emb|CCM04262.1|	predicted protein [Fibroporia radiculosa]	0.53	_	_	_	_	_	_	_	_
comp10761_c0_seq1	18	0	0	0	12.05	0	0	0	0.000164799	0.00205943	3.59096	noTest	noTest	noTest	noTest	noTest	noTest	5.79e-05	0.000556746	-3.59096	noTest	noTest	noTest	7.44607e-05	0.00110091	3.59096	yes	no	no	yes	no	yes	212	1-636(-)	_	_	_	gi|390600425|gb|EIN09820.1|	glycoside hydrolase [Punctularia strigosozonata HHB-11173 SS5]	0.79	GO:0016787;GO:0005488	_	_	_	_	_	_	K01183
comp10762_c0_seq1	0	1.42	1.38	1.47	0	0.94	0.61	0.66	noTest	noTest	noTest	noTest	noTest	noTest	noTest	noTest	noTest	noTest	noTest	noTest	noTest	noTest	noTest	noTest	noTest	noTest	no	no	no	no	no	no	426	*	_	_	_	_	_	_	_	_	_	_	_	_	_	_
comp10762_c0_seq2	6	1.58	1.62	3.53	6.9	1.2	0.83	1.84	0.12496	0.297466	2.52356	1	1	-0.616671	0.726708	0.948511	-1.14852	0.0844721	0.18568	-3.05541	noTest	noTest	noTest	0.191276	0.40865	1.90689	no	no	no	no	no	no	370	*	_	_	_	_	_	_	_	_	_	_	_	_	_	_
comp10763_c0_seq1	4	6.09	9	8	2.24	2.25	2.23	2.03	1	1	-0.00642627	1	1	0.148445	1	1	0.135564	1	1	-0.00645502	1	1	-0.0128813	1	1	0.142019	no	no	no	no	no	no	253	3-761(-)	_	_	_	gi|393212659|gb|EJC98159.1|	nonribosomal peptide synthetase 12 [Fomitiporia mediterranea MF3/22]	0.74	_	_	_	_	_	_	_	_
comp10763_c0_seq2	0	0	4	2.62	0	0	1.14	0.76	noTest	noTest	noTest	noTest	noTest	noTest	1	1	0.584963	noTest	noTest	noTest	noTest	noTest	noTest	noTest	noTest	noTest	no	no	no	no	no	no	220	1-660(-)	_	_	_	gi|392566053|gb|EIW59229.1|	nonribosomal peptide synthetase 12 [Trametes versicolor FP-101664 SS1]	0.69	_	_	_	_	_	_	_	_
comp10763_c0_seq3	1	2.91	0	4.38	0.87	1.67	0	1.72	noTest	noTest	noTest	1	1	-0.0425605	noTest	noTest	noTest	noTest	noTest	noTest	noTest	noTest	noTest	1	1	-0.983321	no	no	no	no	no	no	163	1-489(-)	_	_	_	gi|392566053|gb|EIW59229.1|	nonribosomal peptide synthetase 12 [Trametes versicolor FP-101664 SS1]	0.7	_	_	_	_	_	_	_	_
comp10763_c0_seq4	2	2	3	2	2.25	1.49	1.5	1.02	noTest	noTest	noTest	noTest	noTest	noTest	1	1	0.556393	1	1	-0.584963	1	1	0.00965017	noTest	noTest	noTest	no	no	no	no	no	no	378	*	_	_	_	gi|299743690|ref|XP_001835921.2|	nonribosomal peptide synthetase 12 [Coprinopsis cinerea okayama7#130]	0.92	GO:0008152;GO:0003824	_	_	_	_	_	_	_
comp10765_c0_seq1	1.05	5	3	5	0.97	3.05	1.23	2.09	0.430642	0.672587	-1.65275	0.7999	1	0.545306	0.769726	0.966613	-0.764845	noTest	noTest	noTest	0.372947	0.703149	-1.31015	1	1	-1.10745	no	no	no	no	no	no	461	*	_	_	_	_	_	_	_	_	_	_	_	_	_	_
comp10765_c0_seq2	17.95	0	0	0	17.01	0	0	0	0.00021796	0.00260186	4.08831	noTest	noTest	noTest	noTest	noTest	noTest	5.79e-05	0.000556746	-4.08831	noTest	noTest	noTest	7.44607e-05	0.00110091	4.08831	yes	no	no	yes	no	yes	449	*	_	_	_	_	_	_	_	_	_	_	_	_	_	_
comp1076_c0_seq1	400	211	475	509	139.08	48.47	73.16	80.13	0.0250241	0.101347	1.52075	0.304104	0.954804	-0.72525	0.831173	0.9981	-0.131287	0.133476	0.26135	-0.926788	0.425636	0.759277	0.593963	0.20997	0.4399	0.795501	no	no	no	no	no	no	306	243-1160(+)	_	_	_	gi|170115134|ref|XP_001888762.1|	predicted protein [Laccaria bicolor S238N-H82]	0.94	GO:0055114;GO:0018874;GO:0006574;GO:0070403;GO:0006552;GO:0006554;GO:0006568;GO:0003857;GO:0006633;GO:0006550	29883.JGI240565	hypothetical protein	0.949	COG1250	KOG2304	_	K00074
comp10770_c0_seq1	9	3	2	2	4.94	1.09	0.49	0.5	0.0729734	0.208774	2.18018	0.726708	1	1.12433	noTest	noTest	noTest	0.0141459	0.0466434	-3.33366	0.726708	0.94759	-1.15347	0.0141459	0.0678123	3.30451	no	no	no	yes	no	no	197	1-591(-)	_	_	_	gi|302695407|ref|XP_003037382.1|	hypothetical protein SCHCODRAFT_45808 [Schizophyllum commune H4-8]	0.45	_	_	_	_	_	_	_	_
comp10770_c0_seq2	2	2	1	4	2.24	1.48	0.5	2.03	noTest	noTest	noTest	1	1	-0.455883	0.430642	0.767168	-2.02148	noTest	noTest	noTest	noTest	noTest	noTest	1	1	0.142019	no	no	no	no	no	no	126	3-380(-)	_	_	_	_	_	_	_	_	_	_	_	_	_	_
comp10770_c0_seq3	3	0	2	3	3.43	0	1.01	1.55	noTest	noTest	noTest	noTest	noTest	noTest	1	1	-0.617913	0.430642	0.605588	-1.76385	noTest	noTest	noTest	0.726708	0.912185	1.14594	no	no	no	no	no	no	372	*	_	_	_	_	_	_	_	_	_	_	_	_	_	_
comp10771_c0_seq1	0	0	0	0	0	0	0	0	noTest	noTest	noTest	noTest	noTest	noTest	noTest	noTest	noTest	noTest	noTest	noTest	noTest	noTest	noTest	noTest	noTest	noTest	no	no	no	no	no	no	191	93-665(-)	_	_	_	gi|393214456|gb|EJC99948.1|	Aldo/keto reductase [Fomitiporia mediterranea MF3/22]	0.8	_	_	_	_	_	_	_	_
comp10771_c0_seq2	10	4	1	11	7.35	1.94	0.33	3.66	0.109379	0.273001	1.92169	0.542974	1	-0.915787	0.0279694	0.15205	-3.47131	0.00199605	0.0104083	-4.47721	0.282609	0.603385	-2.55552	0.302645	0.55208	1.0059	no	no	no	yes	no	no	162	93-578(-)	_	_	_	gi|403413422|emb|CCM00122.1|	predicted protein [Fibroporia radiculosa]	0.79	_	_	_	_	_	_	_	_
comp10772_c0_seq1	0	1	5	5	0	0.45	1.52	1.55	noTest	noTest	noTest	0.430642	1	-1.78427	1	1	-0.0281969	0.285714	0.446617	0.604071	0.430642	0.760195	1.75607	0.285714	0.528743	-0.632268	no	no	no	no	no	no	199	24-620(-)	_	_	_	gi|47117870|sp|P61246.1|RS3A_FELCA	RecName: Full=40S ribosomal protein S3a ribosomal protein S3a, partial [Felis catus]	1	GO:0003723;GO:0030154;GO:0006415;GO:0000184;GO:0006414;GO:0006614;GO:0006413;GO:0042254;GO:0005515;GO:0005730;GO:0019083;GO:0006917;GO:0022627;GO:0003735	_	_	_	_	_	_	K02984
comp10773_c0_seq1	0	2.33	0	0	0	0.92	0	0	noTest	noTest	noTest	noTest	noTest	noTest	noTest	noTest	noTest	noTest	noTest	noTest	noTest	noTest	noTest	noTest	noTest	noTest	no	no	no	no	no	no	711	*	_	_	_	_	_	_	_	_	_	_	_	_	_	_
comp10773_c0_seq2	0	4.67	7	17	0	1.85	1.86	4.61	noTest	noTest	noTest	0.26675	0.918461	-1.31724	0.21179	0.533813	-1.30946	0.0942029	0.198662	0.895303	1	1	0.00777735	0.00416566	0.027056	-2.20477	no	no	no	no	no	yes	710	*	_	_	_	_	_	_	_	_	_	_	_	_	_	_
comp10773_c0_seq3	0	0	0	0	0	0	0	0	noTest	noTest	noTest	noTest	noTest	noTest	noTest	noTest	noTest	noTest	noTest	noTest	noTest	noTest	noTest	noTest	noTest	noTest	no	no	no	no	no	no	645	*	_	_	_	_	_	_	_	_	_	_	_	_	_	_
comp10773_c0_seq4	1	0	0	0	0.66	0	0	0	noTest	noTest	noTest	noTest	noTest	noTest	noTest	noTest	noTest	noTest	noTest	noTest	noTest	noTest	noTest	noTest	noTest	noTest	no	no	no	no	no	no	644	*	_	_	_	_	_	_	_	_	_	_	_	_	_	_
comp10773_c0_seq5	0	0	0	0	0	0	0	0	noTest	noTest	noTest	noTest	noTest	noTest	noTest	noTest	noTest	noTest	noTest	noTest	noTest	noTest	noTest	noTest	noTest	noTest	no	no	no	no	no	no	615	*	_	_	_	_	_	_	_	_	_	_	_	_	_	_
comp10773_c0_seq6	1	1	4	0	0.7	0.46	1.24	0	noTest	noTest	noTest	noTest	noTest	noTest	noTest	noTest	noTest	1	1	0.824913	0.658385	0.921416	1.43063	noTest	noTest	noTest	no	no	no	no	no	no	606	*	_	_	_	_	_	_	_	_	_	_	_	_	_	_
comp10773_c0_seq7	0	1	3	2	0	0.62	1.24	0.84	noTest	noTest	noTest	noTest	noTest	noTest	1	1	0.561879	noTest	noTest	noTest	noTest	noTest	noTest	noTest	noTest	noTest	no	no	no	no	no	no	457	*	_	_	_	_	_	_	_	_	_	_	_	_	_	_
comp10773_c0_seq8	0	0	0	0	0	0	0	0	noTest	noTest	noTest	noTest	noTest	noTest	noTest	noTest	noTest	noTest	noTest	noTest	noTest	noTest	noTest	noTest	noTest	noTest	no	no	no	no	no	no	141	2-424(-)	_	_	_	_	_	_	_	_	_	_	_	_	_	_
comp10773_c0_seq9	0	1	2	2	0	0.72	0.96	0.98	noTest	noTest	noTest	noTest	noTest	noTest	noTest	noTest	noTest	noTest	noTest	noTest	noTest	noTest	noTest	noTest	noTest	noTest	no	no	no	no	no	no	86	71-328(-)	_	_	_	_	_	_	_	_	_	_	_	_	_	_
comp10774_c0_seq1	0	31	12.23	25.22	0	3.42	0.91	1.91	5.79e-05	0.00088047	-1.774	0.256416	0.910197	0.840424	0.21203	0.533813	-1.06963	0.0219002	0.0650913	-0.136062	0.0176996	0.111014	-1.91006	0.00406644	0.027056	-0.933573	no	no	no	no	no	no	454	48-1409(-)	_	_	_	_	_	_	_	_	_	_	_	_	_	_
comp10774_c0_seq2	8	0	18.77	19.78	1.38	0	1.43	1.54	0.0140787	0.0669898	0.464668	0.000726851	0.0212151	-0.62293	0.925108	1	-0.106915	1	1	0.0513469	0.00140897	0.0162121	0.516015	1	1	-0.158262	no	no	no	no	no	no	454	48-1409(-)	_	_	_	_	_	_	_	_	_	_	_	_	_	_
comp10776_c0_seq1	3.37	2	13.67	2.33	1.86	0.73	3.34	0.58	0.726708	0.894462	1.34933	noTest	noTest	noTest	0.0396963	0.189503	2.52572	0.700311	0.845838	0.844545	0.143889	0.424409	2.19388	0.282609	0.528743	1.68118	no	no	no	no	no	no	161	33-515(+)	_	_	_	_	_	_	_	_	_	_	_	_	_	_
comp10776_c0_seq2	1.63	0	6.33	10.67	1.14	0	1.97	3.39	noTest	noTest	noTest	0.0140787	0.178837	-1.76129	0.479207	0.805276	-0.78309	1	1	0.789162	0.0942029	0.325992	0.978196	0.442579	0.689903	-1.57225	no	no	no	no	no	no	161	33-515(+)	_	_	_	_	_	_	_	_	_	_	_	_	_	_
comp10777_c0_seq1	4.71	1.64	2.19	8.58	2.47	0.57	0.51	2.03	0.186957	0.386785	2.11548	0.266667	0.918461	-1.83245	0.137874	0.415381	-1.99291	0.12496	0.247783	-2.27594	noTest	noTest	noTest	1	1	0.283031	no	no	no	no	no	no	813	*	_	_	_	_	_	_	_	_	_	_	_	_	_	_
comp10777_c0_seq2	3.29	10.36	9.81	3.42	1.84	3.82	2.43	0.86	0.497906	0.731136	-1.05387	0.109379	0.597014	2.15116	0.189984	0.499223	1.49855	1	1	0.401251	0.545915	0.843904	-0.652616	0.521739	0.7621	1.0973	no	no	no	no	no	no	82	515-760(-)	_	_	_	_	_	_	_	_	_	_	_	_	_	_
comp10779_c0_seq1	0	0	5.16	0	0	0	1.3	0	noTest	noTest	noTest	noTest	noTest	noTest	0.0942029	0.322785	0.378512	0.161491	0.295912	0.378512	0.161491	0.4535	0.378512	noTest	noTest	noTest	no	no	no	no	no	no	749	*	_	_	_	_	_	_	_	_	_	_	_	_	_	_
comp10779_c0_seq2	1	7	1.84	4	0.61	2.81	0.49	1.1	0.186957	0.386785	-2.20369	0.333681	0.982525	1.35307	0.726708	0.948511	-1.16665	noTest	noTest	noTest	0.084472	0.306094	-2.51972	1	1	-0.850622	no	no	no	no	no	no	701	*	_	_	_	_	_	_	_	_	_	_	_	_	_	_
comp10779_c0_seq3	2	1	0	0	2.23	0.74	0	0	noTest	noTest	noTest	noTest	noTest	noTest	noTest	noTest	noTest	noTest	noTest	noTest	noTest	noTest	noTest	noTest	noTest	noTest	no	no	no	no	no	no	381	*	_	_	_	_	_	_	_	_	_	_	_	_	_	_
comp10779_c0_seq4	0	0	0	0	0	0	0	0	noTest	noTest	noTest	noTest	noTest	noTest	noTest	noTest	noTest	noTest	noTest	noTest	noTest	noTest	noTest	noTest	noTest	noTest	no	no	no	no	no	no	126	1-381(+)	_	_	_	_	_	_	_	_	_	_	_	_	_	_
comp1077_c0_seq1	596	873	1367	1512	128.89	124.73	130.96	148.04	0.932166	1	0.0473318	0.748178	1	-0.247179	0.772942	0.969881	-0.176861	0.936026	1	0.0229859	0.989829	1	0.0703177	0.808214	0.965986	-0.199847	no	no	no	no	no	no	567	55-1755(+)	_	_	_	gi|170087850|ref|XP_001875148.1|	phosphoglucomutase [Laccaria bicolor S238N-H82]	0.93	GO:0000287;GO:0005982;GO:0006094;GO:0006096;GO:0005985;GO:0004614;GO:0006098;GO:0019872;GO:0006012	29883.JGI305339	phosphoglucomutase (EC:5.4.2.2)	0.9376	COG0033	KOG0625	_	K01835
comp10781_c0_seq1	0	7.44	6.46	5.92	0	1.1	0.64	0.6	0.0565217	0.172893	-0.137504	0.542974	1	0.874469	1	1	0.0931094	0.161491	0.295912	-0.643856	0.542974	0.843618	-0.78136	0.161491	0.371341	0.736966	no	no	no	no	no	no	465	513-1910(+)	_	_	_	_	_	_	_	_	_	_	_	_	_	_
comp10781_c0_seq2	5	8.56	17.54	31.08	1.16	1.32	1.81	3.27	1	1	-0.186413	0.167446	0.742575	-1.30875	0.280417	0.622091	-0.853301	0.745855	0.875381	0.641865	0.792443	0.978374	0.455452	0.14827	0.356793	-1.49517	no	no	no	no	no	no	509	302-1831(+)	_	_	_	_	_	_	_	_	_	_	_	_	_	_
comp10782_c0_seq1	0	0	7	17	0	0	2.08	5.17	noTest	noTest	noTest	0.00199604	0.0452543	-2.37016	0.21179	0.533813	-1.31358	0.0942029	0.198662	1.05658	0.0565217	0.233624	1.05658	0.00416566	0.027056	-2.37016	no	yes	no	no	no	yes	211	1-636(+)	_	_	_	gi|170088903|ref|XP_001875674.1|	predicted protein [Laccaria bicolor S238N-H82]	0.54	_	_	_	_	_	_	_	_
comp10782_c0_seq2	4	4	0	0	2.83	1.87	0	0	0.769726	0.919186	0.597764	noTest	noTest	noTest	noTest	noTest	noTest	noTest	noTest	noTest	noTest	noTest	noTest	noTest	noTest	noTest	no	no	no	no	no	no	200	1-603(+)	_	_	_	gi|170088903|ref|XP_001875674.1|	predicted protein [Laccaria bicolor S238N-H82]	0.54	_	_	_	_	_	_	_	_
comp10782_c0_seq3	5	0	0	0	5.01	0	0	0	0.0565217	0.172893	2.32481	noTest	noTest	noTest	noTest	noTest	noTest	0.0347826	0.091729	-2.32481	noTest	noTest	noTest	0.0347826	0.12744	2.32481	no	no	no	no	no	no	141	3-428(+)	_	_	_	gi|170088925|ref|XP_001875685.1|	predicted protein [Laccaria bicolor S238N-H82]	0.54	GO:0016772	_	_	_	_	_	_	_
comp10782_c0_seq4	7	0	0	0	7.06	0	0	0	0.0219002	0.0910965	2.81967	noTest	noTest	noTest	noTest	noTest	noTest	0.00922396	0.0334927	-2.81967	noTest	noTest	noTest	0.0140787	0.0677987	2.81967	no	no	no	yes	no	no	112	1-336(+)	_	_	_	_	_	_	_	_	_	_	_	_	_	_
comp10783_c0_seq1	9	10	3	8.55	6.48	4.76	0.96	2.79	0.745855	0.908086	0.445032	0.514813	1	0.770696	0.251568	0.592735	-1.53916	0.0141459	0.0466434	-2.75489	0.0536329	0.233624	-2.30986	0.228158	0.466924	1.21573	no	no	no	yes	no	no	163	102-590(-)	_	_	_	_	_	_	_	_	_	_	_	_	_	_
comp10783_c0_seq2	1	7	0	5.45	0.86	3.97	0	2.12	0.186957	0.386785	-2.20673	0.497906	1	0.905075	0.0565217	0.234532	-1.08406	noTest	noTest	noTest	0.0219002	0.125722	-1.98914	0.726708	0.912185	-1.30166	no	no	no	no	no	no	164	3-494(-)	_	_	_	_	_	_	_	_	_	_	_	_	_	_
comp10784_c0_seq1	9.69	2.43	0	0	4.23	0.7	0	0	0.0536329	0.172893	2.59523	noTest	noTest	noTest	noTest	noTest	noTest	0.00199605	0.0104083	-2.08066	noTest	noTest	noTest	0.00286389	0.0207595	2.08066	no	no	no	yes	no	yes	976	*	_	_	_	_	_	_	_	_	_	_	_	_	_	_
comp10784_c0_seq2	1.97	0	1	5	1.24	0	0.28	1.42	noTest	noTest	noTest	0.161491	0.724561	-0.505891	0.282609	0.622091	-2.34239	noTest	noTest	noTest	noTest	noTest	noTest	1	1	-0.195551	no	no	no	no	no	no	678	*	_	_	_	_	_	_	_	_	_	_	_	_	_	_
comp10784_c0_seq3	0	2	0	2	0	0.99	0	0.68	noTest	noTest	noTest	noTest	noTest	noTest	noTest	noTest	noTest	noTest	noTest	noTest	noTest	noTest	noTest	noTest	noTest	noTest	no	no	no	no	no	no	569	*	_	_	_	_	_	_	_	_	_	_	_	_	_	_
comp10784_c0_seq4	2.34	4.57	0	3	2.37	3.06	0	1.38	1	1	-0.368645	0.521739	1	1.14886	noTest	noTest	noTest	noTest	noTest	noTest	noTest	noTest	noTest	1	1	0.780219	no	no	no	no	no	no	420	*	_	_	_	_	_	_	_	_	_	_	_	_	_	_
comp10785_c0_seq1	2	2	14	4	1.32	0.87	4.1	1.2	noTest	noTest	noTest	1	1	-0.463947	0.11546	0.370281	1.77259	0.390133	0.562664	1.63509	0.143889	0.424409	2.23654	1	1	0.137504	no	no	no	no	no	no	214	2-643(-)	_	_	_	gi|111218572|ref|XP_001134472.1|	PHD zinc finger-containing protein [Dictyostelium discoideum AX4]	0.63	_	_	_	_	_	_	_	_
[truncated: 39,194 more rows]
