# Supplementary material for: Transcriptome Analysis and Its Application in Identifying Genes Associated with Fruiting Body Development in Basidiomycete Hypsizygus marmoreus
Source: PLoS One. 2015 Apr 2;10(4):e0123025. doi: 10.1371/journal.pone.0123025 (PMC4383556; doi:10.1371/journal.pone.0123025)
Supplement: S2 Dataset — From the H. marmoreus mycelium and pigmentation mycelium, 4,796 unigenes were DEGs, of which 2,871 up-regulated in mycelum and 1,925 up-regulated in pigmentation and 1,526 unigenes showed specific expression patterns in mycelium and 821unigenes were specific in the pigmentation mycelium. (XLSX) [file pone.0123025.s002.xlsx]

## Sheet: Sheet1
transcript_id	H-M_count	H-V_count	H-M_fpkm	H-V_fpkm	pvalue	FDR	log2FC_1(H-V/H-M_fpkm)	diresction_1(H-V/H-M_fpkm)	log2FC_2(H-M_fpkm/H-V)	significant(FDR<=0.05,|logFC|>=2)	Qeury_length	ORF	NT_tophit_name	NT_tophit_description	NT_topHSP_%-Simil	NR_tophit_name	NR_tophit_description	NR_topHSP_%-Simil	GOs	String_tophit_name	String_tophit_description	String_topHSP_%-Simil	COG	KOG	NOG	KO/Gene_ID	KEGG_GENE_NAME
comp10009_c0_seq1	50	0	22.64	0	1.12e-07	4.72e-06	4.5008	up	-4.5008	yes	272	124-939(-)	_	_	_	gi|389748273|gb|EIM89450.1|	hypothetical protein STEHIDRAFT_165896 [Stereum hirsutum FP-91666 SS1]	0.56	_	_	_	_	_	_	_	_	_
comp10012_c0_seq1	41	0	27.61	0	5.43e-07	1.78e-05	4.78712	up	-4.78712	yes	93	352-633(+)	_	_	_	_	_	_	_	_	_	_	_	_	_	_	_
comp10013_c0_seq2	18	3.71	15.83	2.16	0.00910829	0.0491464	2.87356	up	-2.87356	yes	148	41-484(-)	_	_	_	gi|170088805|ref|XP_001875625.1|	predicted protein [Laccaria bicolor S238N-H82]	0.72	GO:0008233	_	_	_	_	_	_	_	_
comp10017_c0_seq3	12.46	0	7.38	0	0.00140897	0.0115837	2.88362	up	-2.88362	yes	719	*	_	_	_	_	_	_	_	_	_	_	_	_	_	_	_
comp10027_c0_seq1	37	0	17.08	0	1.22e-06	3.52e-05	4.09424	up	-4.09424	yes	257	114-884(-)	_	_	_	gi|390595375|gb|EIN04781.1|	acetoin reductase family protein [Punctularia strigosozonata HHB-11173 SS5]	0.71	_	_	_	_	_	_	_	K03366	butA
comp10045_c0_seq1	8.88	0	5.88	0	0.00922396	0.0491464	2.55582	up	-2.55582	yes	643	*	_	_	_	_	_	_	_	_	_	_	_	_	_	_	_
comp10046_c0_seq3	16	0	18.4	0	0.000390825	0.00423158	4.20163	up	-4.20163	yes	80	131-370(-)	_	_	_	_	_	_	_	_	_	_	_	_	_	_	_
comp1004_c0_seq1	157	16	71.46	4.81	1.04e-06	3.07e-05	3.89303	up	-3.89303	yes	935	*	_	_	_	gi|389742136|gb|EIM83323.1|	four F5 protein [Stereum hirsutum FP-91666 SS1]	0.84	_	_	_	_	_	_	_	_	_
comp10052_c0_seq2	14.69	0	6.21	0	0.000726851	0.00683488	2.63459	up	-2.63459	yes	224	263-934(+)	_	_	_	_	_	_	_	_	_	_	_	_	_	_	_
comp10061_c0_seq2	11	0	9.57	0	0.00286389	0.020022	3.25852	up	-3.25852	yes	489	*	_	_	_	_	_	_	_	_	_	_	_	_	_	_	_
comp10069_c0_seq1	63	10.77	9.35	1.06	0.000145838	0.00190355	3.1409	up	-3.1409	yes	263	2-790(+)	_	_	_	gi|302698555|ref|XP_003038956.1|	hypothetical protein SCHCODRAFT_255747 [Schizophyllum commune H4-8]	0.49	_	_	_	_	_	_	_	_	_
comp1007_c0_seq4	898.27	301.6	227.56	50.48	0.00154466	0.0125642	2.17246	up	-2.17246	yes	291	733-1605(-)	_	_	_	gi|336374547|gb|EGO02884.1|	hypothetical protein SERLA73DRAFT_176329 [Serpula lacrymans var. lacrymans S7.3]	0.71	_	104341.JGI112140	annotation not available	0.9225	COG5078	KOG0423	_	K10583	UBE2S, E2EPF
comp10089_c0_seq2	17.94	1	14.3	0.53	0.00133434	0.0114547	4.75388	up	-4.75388	yes	534	*	_	_	_	_	_	_	_	_	_	_	_	_	_	_	_
comp1009_c0_seq1	838.65	288.64	165.78	37.7	0.00179908	0.0143447	2.13663	up	-2.13663	yes	231	1305-1997(-)	_	_	_	_	_	_	_	_	_	_	_	_	_	_	_
comp1009_c0_seq4	173.47	35.92	57.36	7.85	0.000126036	0.00167262	2.86928	up	-2.86928	yes	105	3-317(-)	_	_	_	_	_	_	_	_	_	_	_	_	_	_	_
comp10136_c0_seq1	25	5	13.43	1.78	0.00396476	0.0267167	2.91551	up	-2.91551	yes	792	*	_	_	_	_	_	_	_	_	_	_	_	_	_	_	_
comp1013_c0_seq4	41.99	0	7.88	0	4.66e-07	1.57e-05	2.9782	up	-2.9782	yes	552	3-1658(+)	_	_	_	gi|302673967|ref|XP_003026669.1|	hypothetical protein SCHCODRAFT_79622 [Schizophyllum commune H4-8]	0.92	_	_	_	_	_	_	_	_	_
comp10144_c0_seq1	24	3.26	10.1	0.91	0.000747106	0.00699476	3.47234	up	-3.47234	yes	289	3-869(+)	_	_	_	_	_	_	_	_	_	_	_	_	_	_	_
comp1017_c0_seq6	359.31	50.33	59.41	5.5	3.7e-06	8.86e-05	3.4332	up	-3.4332	yes	428	232-1515(-)	_	_	_	gi|299745550|ref|XP_001831792.2|	XPG I-region protein [Coprinopsis cinerea okayama7#130]	0.92	GO:0006281;GO:0090305;GO:0004518	_	_	_	_	_	_	_	_
comp10181_c0_seq1	18.47	0	12.97	0	0.000164799	0.00205943	3.69711	up	-3.69711	yes	606	*	_	_	_	_	_	_	_	_	_	_	_	_	_	_	_
comp10181_c0_seq3	28.02	0	21.56	0	9.48e-06	0.000192134	4.43029	up	-4.43029	yes	553	*	_	_	_	_	_	_	_	_	_	_	_	_	_	_	_
comp10195_c0_seq1	44	0	24.87	0	3.45e-07	1.22e-05	4.63633	up	-4.63633	yes	100	453-755(+)	_	_	_	_	_	_	_	_	_	_	_	_	_	_	_
comp10198_c0_seq1	25	5	12.71	1.68	0.00396476	0.0267167	2.91943	up	-2.91943	yes	837	*	_	_	_	_	_	_	_	_	_	_	_	_	_	_	_
comp10202_c0_seq1	29	3	21.5	1.47	0.000230561	0.00273353	3.87045	up	-3.87045	yes	161	92-574(-)	_	_	_	gi|389747812|gb|EIM88990.1|	WD40 repeat-like protein [Stereum hirsutum FP-91666 SS1]	0.6	_	_	_	_	_	_	_	_	_
comp10215_c0_seq1	11	0	4.25	0	0.00286389	0.020022	2.08746	up	-2.08746	yes	1101	*	_	_	_	_	_	_	_	_	_	_	_	_	_	_	_
comp10219_c0_seq1	57	12	13.97	1.94	0.000488047	0.00516507	2.8482	up	-2.8482	yes	391	564-1736(-)	_	_	_	_	_	_	_	_	_	_	_	_	_	_	_
comp10222_c0_seq2	15.93	1	14.93	0.62	0.00229484	0.0171075	4.5898	up	-4.5898	yes	137	1-411(-)	_	_	_	gi|389749620|gb|EIM90791.1|	hypothetical protein STEHIDRAFT_165292 [Stereum hirsutum FP-91666 SS1]	0.5	_	_	_	_	_	_	_	_	_
comp10243_c0_seq1	54	0	25.23	0	5.9e-08	2.74e-06	4.65707	up	-4.65707	yes	273	3-821(+)	_	_	_	gi|170103232|ref|XP_001882831.1|	predicted protein [Laccaria bicolor S238N-H82]	0.69	_	_	_	_	_	_	_	_	_
comp10267_c0_seq1	25.27	0	6.15	0	2.25e-05	0.000397875	2.62059	up	-2.62059	yes	280	910-1749(-)	_	_	_	gi|238608587|ref|XP_002397272.1|	hypothetical protein MPER_02334 [Moniliophthora perniciosa FA553]	0.79	GO:0003964;GO:0003723;GO:0006278	_	_	_	_	_	_	_	_
comp10267_c0_seq2	40.73	0	10.03	0	6.35e-07	2.04e-05	3.32625	up	-3.32625	yes	203	910-1518(-)	_	_	_	gi|389742904|gb|EIM84090.1|	hypothetical protein STEHIDRAFT_36193, partial [Stereum hirsutum FP-91666 SS1]	0.88	_	_	_	_	_	_	_	_	_
comp1027_c0_seq1	402	145	174.76	41.65	0.00274796	0.020022	2.06899	up	-2.06899	yes	979	*	_	_	_	gi|170116656|ref|XP_001889518.1|	predicted protein [Laccaria bicolor S238N-H82]	0.77	_	_	_	_	_	_	_	_	_
comp10291_c0_seq1	13.25	0	6.87	0	0.00100641	0.00887314	2.78031	up	-2.78031	yes	821	*	_	_	_	_	_	_	_	_	_	_	_	_	_	_	_
comp10291_c0_seq3	25.43	0	14.26	0	1.8e-05	0.000331288	3.8339	up	-3.8339	yes	759	*	_	_	_	_	_	_	_	_	_	_	_	_	_	_	_
comp10296_c0_seq2	26	2	14.04	0.71	0.000127312	0.00168636	4.30558	up	-4.30558	yes	788	*	_	_	_	gi|121714206|ref|XP_001274714.1|	beta-lactamase, putative [Aspergillus clavatus NRRL 1]	0.79	_	_	_	_	_	_	_	_	_
comp10323_c0_seq1	42	1	15.32	0.24	4.66e-07	1.57e-05	5.99624	up	-5.99624	yes	201	474-1076(-)	_	_	_	_	_	_	_	_	_	_	_	_	_	_	_
comp10329_c0_seq1	72	0	41.41	0	5.26e-09	3.45e-07	5.37191	up	-5.37191	yes	178	1-534(+)	_	_	_	_	_	_	_	_	_	_	_	_	_	_	_
comp1032_c1_seq1	1228.78	190.32	108.68	11.12	4.88e-06	0.000113391	3.28886	up	-3.28886	yes	923	2042-4810(-)	_	_	_	gi|336387234|gb|EGO28379.1|	hypothetical protein SERLADRAFT_445851 [Serpula lacrymans var. lacrymans S7.9]	0.75	_	_	_	_	_	_	_	K14555	UTP13, TBL3
comp10339_c0_seq4	17.79	0	8.75	0	0.00021796	0.00260186	3.12928	up	-3.12928	yes	865	*	_	_	_	_	_	_	_	_	_	_	_	_	_	_	_
comp10345_c0_seq1	12	0	12.93	0	0.00199605	0.0151927	3.69265	up	-3.69265	yes	395	*	_	_	_	_	_	_	_	_	_	_	_	_	_	_	_
comp10346_c0_seq4	13	0	12.6	0	0.00140897	0.0115837	3.65535	up	-3.65535	yes	439	*	_	_	_	_	_	_	_	_	_	_	_	_	_	_	_
comp10351_c0_seq1	11	0	11.65	0	0.00286389	0.020022	3.54226	up	-3.54226	yes	402	*	_	_	_	_	_	_	_	_	_	_	_	_	_	_	_
comp1035_c0_seq5	67.31	18.1	19.49	3.46	0.00146236	0.0119656	2.49389	up	-2.49389	yes	1470	*	_	_	_	gi|392589066|gb|EIW78397.1|	FKBP-like protein [Coniophora puteana RWD-64-598 SS2]	0.83	GO:0016853	104341.JGI60750	annotation not available	0.9474	COG0760	KOG3258	_	K09579	PIN4
comp10363_c0_seq1	19	4	11.82	1.64	0.00728936	0.0415875	2.84946	up	-2.84946	yes	161	201-683(-)	_	_	_	_	_	_	_	_	_	_	_	_	_	_	_
comp10369_c0_seq1	14.59	0	7.17	0	0.000726851	0.00683488	2.84197	up	-2.84197	yes	866	*	_	_	_	_	_	_	_	_	_	_	_	_	_	_	_
comp10370_c0_seq1	49	3	20.92	0.85	5.07e-06	0.000116576	4.62128	up	-4.62128	yes	276	29-856(+)	_	_	_	_	_	_	_	_	_	_	_	_	_	_	_
comp10376_c0_seq2	13.5	0	11.11	0	0.00100641	0.00887314	3.47379	up	-3.47379	yes	156	2-469(+)	_	_	_	_	_	_	_	_	_	_	_	_	_	_	_
comp10376_c0_seq3	12.5	0	13.23	0	0.00140897	0.0115837	3.72574	up	-3.72574	yes	118	1-354(+)	_	_	_	_	_	_	_	_	_	_	_	_	_	_	_
comp10383_c0_seq1	44	7	22.81	2.4	0.000228285	0.0027128	3.24856	up	-3.24856	yes	821	*	_	_	_	gi|170095489|ref|XP_001878965.1|	predicted protein [Laccaria bicolor S238N-H82]	0.76	_	_	_	_	_	_	_	_	_
comp1040_c0_seq2	126.25	22.37	84.48	9.89	6.92e-05	0.001036	3.09457	up	-3.09457	yes	138	223-636(-)	_	_	_	gi|170095271|ref|XP_001878856.1|	predicted protein [Laccaria bicolor S238N-H82]	0.96	GO:0000166;GO:0003824;GO:0044237;GO:0050662	_	_	_	_	_	_	K02377	E1.1.1.271, fcl
comp10410_c0_seq1	57	0	23.46	0	4.09e-08	2e-06	4.55213	up	-4.55213	yes	295	150-1034(-)	_	_	_	gi|170108160|ref|XP_001885289.1|	predicted protein [Laccaria bicolor S238N-H82]	0.56	_	_	_	_	_	_	_	_	_
comp10414_c0_seq1	57	0	30.21	0	4.09e-08	2e-06	4.91695	up	-4.91695	yes	803	*	_	_	_	_	_	_	_	_	_	_	_	_	_	_	_
comp1041_c0_seq1	870	177	333.27	44.8	4.41e-05	0.000709579	2.89512	up	-2.89512	yes	306	193-1110(-)	_	_	_	gi|170106662|ref|XP_001884542.1|	predicted protein [Laccaria bicolor S238N-H82]	0.81	GO:0016787	29883.JGI295007	hypothetical protein	0.8148	COG0412	KOG3043	_	_	_
comp10424_c0_seq1	13.71	0	7.5	0	0.00100641	0.00887314	2.90689	up	-2.90689	yes	207	156-779(+)	_	_	_	gi|299746818|ref|XP_001839526.2|	hypothetical protein CC1G_08905 [Coprinopsis cinerea okayama7#130]	0.56	_	_	_	_	_	_	_	_	_
comp10441_c0_seq1	9	0	6.43	0	0.00614931	0.0359025	2.68482	up	-2.68482	yes	596	*	_	_	_	_	_	_	_	_	_	_	_	_	_	_	_
comp1045_c0_seq5	23.33	0	9.99	0	3.57e-05	0.000579699	3.32048	up	-3.32048	yes	289	128-994(-)	_	_	_	gi|242213432|ref|XP_002472544.1|	hypothetical protein POSPLDRAFT_116700 [Postia placenta Mad-698-R]	0.61	_	_	_	_	_	_	_	_	_
comp1045_c0_seq7	125.33	33.12	75.87	13.25	0.000649513	0.00646034	2.51754	up	-2.51754	yes	132	3-398(-)	_	_	_	gi|299739092|ref|XP_001835049.2|	glucan 1,3-beta-glucosidase [Coprinopsis cinerea okayama7#130]	0.55	_	_	_	_	_	_	_	_	_
comp10466_c0_seq1	67	0	23.76	0	9.62e-09	5.79e-07	4.57046	up	-4.57046	yes	112	147-482(+)	_	_	_	_	_	_	_	_	_	_	_	_	_	_	_
comp10476_c0_seq1	26	0	22.35	0	1.8e-05	0.000331288	4.4822	up	-4.4822	yes	164	3-497(+)	_	_	_	gi|117926835|ref|YP_867452.1|	TonB family protein [Magnetococcus marinus MC-1]	0.44	_	_	_	_	_	_	_	_	_
comp10483_c0_seq1	14	0	11.31	0	0.000726851	0.00683488	3.49953	up	-3.49953	yes	527	*	_	_	_	_	_	_	_	_	_	_	_	_	_	_	_
comp10486_c0_seq1	43	1	20.13	0.31	4e-07	1.38e-05	6.02094	up	-6.02094	yes	162	224-709(-)	_	_	_	_	_	_	_	_	_	_	_	_	_	_	_
comp10489_c0_seq2	38.4	0	17.42	0	1.03e-06	3.07e-05	4.12267	up	-4.12267	yes	152	3-458(+)	_	_	_	_	_	_	_	_	_	_	_	_	_	_	_
comp10492_c0_seq1	22	0	24.84	0	5.79e-05	0.00088047	4.63459	up	-4.63459	yes	377	*	_	_	_	_	_	_	_	_	_	_	_	_	_	_	_
comp10527_c0_seq1	41	0	13.7	0	5.43e-07	1.78e-05	3.7761	up	-3.7761	yes	1274	*	_	_	_	_	_	_	_	_	_	_	_	_	_	_	_
comp10540_c0_seq1	41	4	14.81	0.95	6.41e-05	0.00096728	3.9625	up	-3.9625	yes	185	200-754(-)	_	_	_	_	_	_	_	_	_	_	_	_	_	_	_
comp10569_c0_seq1	18	1	12.56	0.46	0.00102803	0.0090124	4.77106	up	-4.77106	yes	610	*	_	_	_	_	_	_	_	_	_	_	_	_	_	_	_
comp10581_c0_seq2	18.39	0	5.59	0	0.000164799	0.00205943	2.48285	up	-2.48285	yes	1399	*	_	_	_	_	_	_	_	_	_	_	_	_	_	_	_
comp10583_c0_seq1	36	0	30.77	0	1.45e-06	4.04e-05	4.94345	up	-4.94345	yes	152	3-458(+)	_	_	_	gi|336371783|gb|EGO00123.1|	hypothetical protein SERLA73DRAFT_107109 [Serpula lacrymans var. lacrymans S7.3]	0.68	_	_	_	_	_	_	_	_	_
comp10584_c0_seq1	16	0	8.65	0	0.000390825	0.00423158	3.1127	up	-3.1127	yes	787	*	_	_	_	_	_	_	_	_	_	_	_	_	_	_	_
comp10598_c0_seq2	27.3	0	14.15	0	1.17e-05	0.000229983	3.82273	up	-3.82273	yes	821	*	_	_	_	_	_	_	_	_	_	_	_	_	_	_	_
comp10601_c0_seq1	36	0	32.95	0	1.45e-06	4.04e-05	5.04221	up	-5.04221	yes	465	*	_	_	_	_	_	_	_	_	_	_	_	_	_	_	_
comp1060_c0_seq4	84.31	0	12.59	0	1.34e-09	1.1e-07	3.65421	up	-3.65421	yes	949	3-2849(-)	_	_	_	gi|299753913|ref|XP_001833622.2|	leucyl aminopeptidase [Coprinopsis cinerea okayama7#130]	0.82	GO:0004177;GO:0006508;GO:0008237;GO:0008270	_	_	_	_	_	_	K13721	APE2
comp10644_c0_seq1	20	1	8.72	0.29	9.64e-05	0.00133684	4.9102	up	-4.9102	yes	279	1-837(+)	_	_	_	gi|170100869|ref|XP_001881652.1|	predicted protein [Laccaria bicolor S238N-H82]	0.67	_	_	_	_	_	_	_	_	_
comp10645_c0_seq1	14	0	11.5	0	0.000726851	0.00683488	3.52356	up	-3.52356	yes	518	*	_	_	_	_	_	_	_	_	_	_	_	_	_	_	_
comp10657_c0_seq4	11	0	11.28	0	0.00286389	0.020022	3.4957	up	-3.4957	yes	415	*	_	_	_	_	_	_	_	_	_	_	_	_	_	_	_
comp1067_c0_seq3	546	182	308.6	67.96	0.00158171	0.0128312	2.18298	up	-2.18298	yes	209	127-753(-)	_	_	_	gi|403416273|emb|CCM02973.1|	predicted protein [Fibroporia radiculosa]	0.93	GO:0055085;GO:0016021	_	_	_	_	_	_	K15100	SLC25A1, CTP
comp10696_c0_seq1	50	0	24.46	0	1.12e-07	4.72e-06	4.61235	up	-4.61235	yes	245	81-815(-)	_	_	_	_	_	_	_	_	_	_	_	_	_	_	_
comp10722_c0_seq4	9.39	0	4.69	0	0.00614931	0.0359025	2.22959	up	-2.22959	yes	231	3-695(-)	_	_	_	gi|358400087|gb|EHK49418.1|	Hypothetical protein TRIATDRAFT_50952 [Trichoderma atroviride IMI 206040]	0.57	GO:0005488	_	_	_	_	_	_	_	_
comp10730_c0_seq3	12	0	9.53	0	0.00199605	0.0151927	3.25248	up	-3.25248	yes	139	1-417(+)	_	_	_	_	_	_	_	_	_	_	_	_	_	_	_
comp10732_c0_seq1	9	0	5.91	0	0.00614931	0.0359025	2.56316	up	-2.56316	yes	216	1-648(-)	_	_	_	_	_	_	_	_	_	_	_	_	_	_	_
comp10739_c0_seq2	49.06	0	11.32	0	1.28e-07	5.32e-06	3.5008	up	-3.5008	yes	310	915-1844(-)	_	_	_	gi|389740616|gb|EIM81806.1|	hypothetical protein STEHIDRAFT_65802 [Stereum hirsutum FP-91666 SS1]	0.69	_	_	_	_	_	_	_	_	_
comp1073_c0_seq2	337.69	100.84	159.69	31.5	0.000852255	0.00790107	2.34185	up	-2.34185	yes	229	213-899(-)	_	_	_	gi|392569256|gb|EIW62429.1|	hypothetical protein TRAVEDRAFT_160326 [Trametes versicolor FP-101664 SS1]	0.83	GO:0006807;GO:0016812;GO:0005737;GO:0019556	_	_	_	_	_	_	K07047	K07047
comp10761_c0_seq1	18	0	12.05	0	0.000164799	0.00205943	3.59096	up	-3.59096	yes	212	1-636(-)	_	_	_	gi|390600425|gb|EIN09820.1|	glycoside hydrolase [Punctularia strigosozonata HHB-11173 SS5]	0.79	GO:0016787;GO:0005488	_	_	_	_	_	_	K01183	E3.2.1.14
comp10765_c0_seq2	17.95	0	17.01	0	0.00021796	0.00260186	4.08831	up	-4.08831	yes	449	*	_	_	_	_	_	_	_	_	_	_	_	_	_	_	_
comp10791_c0_seq1	22	0	18.43	0	5.79e-05	0.00088047	4.20398	up	-4.20398	yes	508	*	_	_	_	gi|170107231|ref|XP_001884826.1|	predicted protein [Laccaria bicolor S238N-H82]	0.71	_	_	_	_	_	_	_	_	_
comp1080_c0_seq5	98.69	8.58	78.51	4.51	1.15e-06	3.36e-05	4.12168	up	-4.12168	yes	85	1-255(+)	_	_	_	gi|389740543|gb|EIM81734.1|	hypothetical protein STEHIDRAFT_134648 [Stereum hirsutum FP-91666 SS1]	0.85	GO:0006184;GO:0005525;GO:0003924	_	_	_	_	_	_	K06030	MFN
comp1080_c0_seq6	65.83	0	55.81	0	1.19e-08	6.86e-07	5.80245	up	-5.80245	yes	502	*	_	_	_	gi|389740543|gb|EIM81734.1|	hypothetical protein STEHIDRAFT_134648 [Stereum hirsutum FP-91666 SS1]	0.86	GO:0006184;GO:0016021;GO:0005525;GO:0003924	_	_	_	_	_	_	K06030	MFN
comp10810_c0_seq1	31	0	13.82	0	5.19e-06	0.000116576	3.78869	up	-3.78869	yes	91	234-506(-)	_	_	_	_	_	_	_	_	_	_	_	_	_	_	_
comp10810_c0_seq5	13	0	14.04	0	0.00140897	0.0115837	3.81147	up	-3.81147	yes	119	1-357(-)	_	_	_	_	_	_	_	_	_	_	_	_	_	_	_
comp10816_c0_seq3	11.74	0	9.65	0	0.00199605	0.0151927	3.27053	up	-3.27053	yes	518	*	_	_	_	_	_	_	_	_	_	_	_	_	_	_	_
comp1081_c0_seq6	99.53	0	28.02	0	2.99e-10	3.14e-08	4.80839	up	-4.80839	yes	344	481-1515(+)	_	_	_	gi|392567267|gb|EIW60442.1|	DnaJ-domain-containing protein [Trametes versicolor FP-101664 SS1]	0.75	GO:0005515	29883.JGI187731	hypothetical protein	0.8613	COG2214	KOG0719	_	K09529	DNAJC9
comp10858_c0_seq1	61	0	21.54	0	2.29e-08	1.22e-06	4.42895	up	-4.42895	yes	388	1-1164(+)	_	_	_	gi|403412995|emb|CCL99695.1|	predicted protein [Fibroporia radiculosa]	0.73	_	_	_	_	_	_	_	_	_
comp10864_c0_seq1	54	0	19.59	0	5.9e-08	2.74e-06	4.29205	up	-4.29205	yes	215	528-1172(-)	_	_	_	_	_	_	_	_	_	_	_	_	_	_	_
comp10868_c0_seq1	49	0	21.97	0	1.47e-07	5.98e-06	4.45746	up	-4.45746	yes	236	129-836(+)	_	_	_	_	_	_	_	_	_	_	_	_	_	_	_
comp10873_c0_seq2	25	0	5.41	0	2.25e-05	0.000397875	2.43563	up	-2.43563	yes	1968	*	_	_	_	_	_	_	_	_	_	_	_	_	_	_	_
comp10908_c0_seq1	12	0	8.67	0	0.00199605	0.0151927	3.11603	up	-3.11603	yes	589	*	_	_	_	_	_	_	_	_	_	_	_	_	_	_	_
comp10916_c0_seq1	23	1	16.53	0.47	3.57e-05	0.000579699	5.13628	up	-5.13628	yes	144	1-432(+)	_	_	_	_	_	_	_	_	_	_	_	_	_	_	_
comp10923_c0_seq1	25	0	18.8	0	2.25e-05	0.000397875	4.23266	up	-4.23266	yes	566	*	_	_	_	_	_	_	_	_	_	_	_	_	_	_	_
comp10927_c0_seq1	42.02	0	35.13	0	4.66e-07	1.57e-05	5.13463	up	-5.13463	yes	509	*	_	_	_	_	_	_	_	_	_	_	_	_	_	_	_
comp1092_c0_seq1	27.47	0	8.27	0	1.17e-05	0.000229983	3.04789	up	-3.04789	yes	348	117-1160(-)	_	_	_	gi|389745151|gb|EIM86333.1|	hypothetical protein STEHIDRAFT_157835 [Stereum hirsutum FP-91666 SS1]	0.6	_	_	_	_	_	_	_	_	_
comp1092_c0_seq10	320.84	43.95	354.67	32.1	3.6e-06	8.62e-05	3.46583	up	-3.46583	yes	97	95-385(-)	_	_	_	_	_	_	_	_	_	_	_	_	_	_	_
comp1092_c0_seq2	1207.88	251.57	369.56	50.85	4.85e-05	0.000759933	2.86149	up	-2.86149	yes	348	95-1138(-)	_	_	_	gi|389745151|gb|EIM86333.1|	hypothetical protein STEHIDRAFT_157835 [Stereum hirsutum FP-91666 SS1]	0.6	_	_	_	_	_	_	_	_	_
comp1092_c0_seq3	359.81	52	205.82	19.65	5.3e-06	0.000118835	3.38878	up	-3.38878	yes	248	1-744(-)	_	_	_	gi|389750232|gb|EIM91403.1|	hypothetical protein STEHIDRAFT_107963 [Stereum hirsutum FP-91666 SS1]	0.64	_	_	_	_	_	_	_	_	_
comp1092_c0_seq7	22	3.48	17.21	1.8	0.00114105	0.00993666	3.25718	up	-3.25718	yes	544	*	_	_	_	_	_	_	_	_	_	_	_	_	_	_	_
comp10945_c0_seq4	13	0	10.48	0	0.00140897	0.0115837	3.38957	up	-3.38957	yes	121	165-527(-)	_	_	_	_	_	_	_	_	_	_	_	_	_	_	_
comp10945_c0_seq5	12	0	10.82	0	0.00199605	0.0151927	3.43563	up	-3.43563	yes	472	*	_	_	_	_	_	_	_	_	_	_	_	_	_	_	_
comp1094_c0_seq2	24.21	0	7.32	0	2.82e-05	0.000478813	2.87184	up	-2.87184	yes	228	1-684(-)	_	_	_	gi|336370275|gb|EGN98615.1|	hypothetical protein SERLA73DRAFT_73235 [Serpula lacrymans var. lacrymans S7.3]	0.56	_	_	_	_	_	_	_	_	_
comp1094_c0_seq5	748.6	16.16	375.26	5.35	1.14e-12	3.09e-10	6.13221	up	-6.13221	yes	849	*	_	_	_	_	_	_	_	_	_	_	_	_	_	_	_
comp1094_c0_seq7	29.55	2	30.6	1.37	4.69e-05	0.000737864	4.48128	up	-4.48128	yes	411	*	_	_	_	_	_	_	_	_	_	_	_	_	_	_	_
comp10951_c0_seq1	22.21	0	9.95	0	4.53e-05	0.000716537	3.3147	up	-3.3147	yes	217	2-652(+)	_	_	_	gi|242216567|ref|XP_002474090.1|	predicted protein [Postia placenta Mad-698-R]	0.7	_	_	_	_	_	_	_	_	_
comp1095_c0_seq4	22.94	0	16.8	0	3.57e-05	0.000579699	4.07039	up	-4.07039	yes	193	3-581(-)	_	_	_	gi|336371552|gb|EGN99891.1|	hypothetical protein SERLA73DRAFT_180173 [Serpula lacrymans var. lacrymans S7.3]	0.99	_	_	_	_	_	_	_	K14842	NSA2
comp1095_c0_seq6	25.54	0	28.68	0	1.8e-05	0.000331288	4.84197	up	-4.84197	yes	77	148-378(-)	_	_	_	gi|299751221|ref|XP_002911607.1|	hypothetical protein CC1G_14140 [Coprinopsis cinerea okayama7#130]	1	_	_	_	_	_	_	_	K14842	NSA2
comp1097_c0_seq2	13.2	0	7.39	0	0.00100641	0.00887314	2.88557	up	-2.88557	yes	252	3-758(-)	_	_	_	gi|299739924|ref|XP_001840352.2|	small nuclear ribonucleoprotein hPrp3 [Coprinopsis cinerea okayama7#130]	0.68	_	_	_	_	_	_	_	K12843	PRPF3, PRP3
comp10990_c0_seq1	71	0	20.24	0	5.8e-09	3.77e-07	4.33914	up	-4.33914	yes	451	141-1493(-)	_	_	_	_	_	_	_	_	_	_	_	_	_	_	_
comp10995_c0_seq1	51	0	17.53	0	9.84e-08	4.21e-06	4.13175	up	-4.13175	yes	342	2-1027(+)	_	_	_	gi|328768748|gb|EGF78793.1|	hypothetical protein BATDEDRAFT_3892 [Batrachochytrium dendrobatidis JAM81]	0.6	GO:0016772	_	_	_	_	_	_	K04420	MAP3K2, MEKK2
comp10998_c0_seq1	11	0	10.66	0	0.00286389	0.020022	3.41414	up	-3.41414	yes	439	*	_	_	_	_	_	_	_	_	_	_	_	_	_	_	_
comp11000_c0_seq1	31	0	24.16	0	5.19e-06	0.000116576	4.59455	up	-4.59455	yes	60	282-461(-)	_	_	_	_	_	_	_	_	_	_	_	_	_	_	_
comp11002_c0_seq1	28	0	7.11	0	9.48e-06	0.000192134	2.82985	up	-2.82985	yes	1676	*	_	_	_	_	_	_	_	_	_	_	_	_	_	_	_
comp11010_c0_seq1	36	0	20.99	0	1.45e-06	4.04e-05	4.39163	up	-4.39163	yes	211	96-728(-)	_	_	_	_	_	_	_	_	_	_	_	_	_	_	_
comp11032_c0_seq1	34	0	22.93	0	2.45e-06	6.22e-05	4.51916	up	-4.51916	yes	73	1-219(+)	_	_	_	_	_	_	_	_	_	_	_	_	_	_	_
comp11047_c0_seq4	11.06	0	5.17	0	0.00286389	0.020022	2.37016	up	-2.37016	yes	188	347-910(-)	_	_	_	_	_	_	_	_	_	_	_	_	_	_	_
comp11049_c0_seq1	21	0	21.03	0	7.45e-05	0.0010768	4.39438	up	-4.39438	yes	425	*	_	_	_	_	_	_	_	_	_	_	_	_	_	_	_
comp11056_c0_seq2	13	0	12.55	0	0.00140897	0.0115837	3.64962	up	-3.64962	yes	147	1-444(+)	_	_	_	gi|389739834|gb|EIM81026.1|	kinase-like protein [Stereum hirsutum FP-91666 SS1]	0.55	GO:0016301	_	_	_	_	_	_	K08832	SRPK3, STK23
comp11075_c0_seq1	79.17	0	15.5	0	2.26e-09	1.73e-07	3.9542	up	-3.9542	yes	420	2-1261(+)	_	_	_	gi|389745298|gb|EIM86479.1|	hypothetical protein STEHIDRAFT_139357 [Stereum hirsutum FP-91666 SS1]	0.61	_	_	_	_	_	_	_	_	_
comp11085_c0_seq1	117	0	19.96	0	7.15e-11	9.37e-09	4.31904	up	-4.31904	yes	831	2-2497(+)	_	_	_	gi|389744900|gb|EIM86082.1|	hypothetical protein STEHIDRAFT_80276 [Stereum hirsutum FP-91666 SS1]	0.68	_	_	_	_	_	_	_	_	_
comp11087_c0_seq1	35	0	14.62	0	2.05e-06	5.38e-05	3.86987	up	-3.86987	yes	1019	*	_	_	_	_	_	_	_	_	_	_	_	_	_	_	_
comp11103_c0_seq2	18	0	11.71	0	0.000164799	0.00205943	3.54967	up	-3.54967	yes	93	375-653(-)	_	_	_	gi|3451051|emb|CAA71964.1|	pheromone receptor [Coprinopsis cinerea]	0.82	GO:0007186;GO:0016021;GO:0004933;GO:0019236;GO:0007606	_	_	_	_	_	_	_	_
comp11114_c0_seq1	11	0	4.64	0	0.00286389	0.020022	2.21412	up	-2.21412	yes	1009	*	_	_	_	_	_	_	_	_	_	_	_	_	_	_	_
comp11117_c0_seq1	125.99	0	20.28	0	3.64e-11	5.34e-09	4.34199	up	-4.34199	yes	280	1-840(+)	_	_	_	gi|302686462|ref|XP_003032911.1|	hypothetical protein SCHCODRAFT_53720 [Schizophyllum commune H4-8]	0.72	_	_	_	_	_	_	_	_	_
comp11117_c0_seq3	18.63	0	4.43	0	0.000164799	0.00205943	2.14731	up	-2.14731	yes	263	1000-1791(+)	_	_	_	_	_	_	_	_	_	_	_	_	_	_	_
comp11120_c0_seq1	41	0	19.01	0	5.43e-07	1.78e-05	4.24869	up	-4.24869	yes	918	*	_	_	_	_	_	_	_	_	_	_	_	_	_	_	_
comp11135_c0_seq1	41	1	14.29	0.23	5.43e-07	1.78e-05	5.95723	up	-5.95723	yes	1221	*	_	_	_	_	_	_	_	_	_	_	_	_	_	_	_
comp11137_c0_seq1	30	0	11.45	0	6.32e-06	0.000137497	3.51728	up	-3.51728	yes	281	3-845(+)	_	_	_	gi|392597914|gb|EIW87236.1|	hypothetical protein CONPUDRAFT_161820 [Coniophora puteana RWD-64-598 SS2]	0.56	_	_	_	_	_	_	_	_	_
comp1113_c0_seq5	93.46	0.92	94.93	0.62	5.48e-10	5.18e-08	7.25845	up	-7.25845	yes	419	*	_	_	_	gi|393246806|gb|EJD54314.1|	hypothetical protein AURDEDRAFT_156095 [Auricularia delicata TFB-10046 SS5]	0.84	_	104341.JGI38504	hypothetical protein	0.8358	_	_	NOG290276	_	_
comp11151_c0_seq1	47	0	20.25	0	1.94e-07	7.54e-06	4.33985	up	-4.33985	yes	260	3-782(+)	_	_	_	_	_	_	_	_	_	_	_	_	_	_	_
comp11173_c0_seq1	37	0	13.63	0	1.22e-06	3.52e-05	3.76871	up	-3.76871	yes	151	349-801(+)	_	_	_	_	_	_	_	_	_	_	_	_	_	_	_
comp11185_c0_seq1	35	5	10.79	1.02	0.000533686	0.00540913	3.40305	up	-3.40305	yes	400	181-1380(-)	_	_	_	_	_	_	_	_	_	_	_	_	_	_	_
comp1118_c0_seq1	2312.19	32.87	282.77	2.66	3.85e-15	1.91e-12	6.73206	up	-6.73206	yes	277	286-1116(-)	_	_	_	_	_	_	_	_	_	_	_	_	_	_	_
comp1118_c0_seq2	629.81	81.13	80.74	6.87	1.38e-06	3.95e-05	3.5549	up	-3.5549	yes	271	144-956(-)	_	_	_	_	_	_	_	_	_	_	_	_	_	_	_
comp111_c0_seq2	782.84	20.36	511.78	8.79	3.26e-12	7.26e-10	5.86352	up	-5.86352	yes	109	140-466(+)	_	_	_	gi|170108507|ref|XP_001885462.1|	thioredoxin [Laccaria bicolor thioredoxin [Laccaria bicolor S238N-H82]	0.81	GO:0006662;GO:0015035;GO:0009055;GO:0006118;GO:0045454	29883.JGI295142	thioredoxin	0.8218	COG0526	KOG0907	_	K03671	trxA
comp11200_c0_seq1	24	0	17.43	0	2.82e-05	0.000478813	4.1235	up	-4.1235	yes	586	*	_	_	_	_	_	_	_	_	_	_	_	_	_	_	_
comp11208_c0_seq1	41	0	20.7	0	5.43e-07	1.78e-05	4.37156	up	-4.37156	yes	843	*	_	_	_	_	_	_	_	_	_	_	_	_	_	_	_
comp11231_c0_seq2	13.76	0	13.52	0	0.00100641	0.00887314	3.75702	up	-3.75702	yes	433	*	_	_	_	_	_	_	_	_	_	_	_	_	_	_	_
comp11236_c0_seq1	23	0	19.23	0	3.57e-05	0.000579699	4.26529	up	-4.26529	yes	509	*	_	_	_	_	_	_	_	_	_	_	_	_	_	_	_
comp11254_c0_seq1	40	0	22.67	0	7.45e-07	2.32e-05	4.50271	up	-4.50271	yes	751	*	_	_	_	_	_	_	_	_	_	_	_	_	_	_	_
comp11268_c0_seq1	9	0	10.49	0	0.00614931	0.0359025	3.39094	up	-3.39094	yes	365	*	_	_	_	_	_	_	_	_	_	_	_	_	_	_	_
comp1130_c0_seq1	2348.08	169.01	974.95	46.36	5.89e-09	3.83e-07	4.39438	up	-4.39438	yes	230	137-826(+)	_	_	_	_	_	_	_	_	_	_	_	_	_	_	_
comp1130_c0_seq3	139.25	47.22	62.71	14.05	0.00293758	0.0204786	2.15813	up	-2.15813	yes	945	*	_	_	_	_	_	_	_	_	_	_	_	_	_	_	_
comp11319_c0_seq1	19	0	12.16	0	0.000125561	0.00166706	3.60407	up	-3.60407	yes	665	*	_	_	_	_	_	_	_	_	_	_	_	_	_	_	_
comp1131_c0_seq4	104.28	0	25.37	0	1.95e-10	2.16e-08	4.66505	up	-4.66505	yes	368	1-1104(+)	_	_	_	gi|299742679|ref|XP_001832663.2|	sugar kinase [Coprinopsis cinerea okayama7#130]	0.75	GO:0006098;GO:0004747;GO:0006014	_	_	_	_	_	_	K00852	rbsK, RBKS
comp11331_c0_seq1	27	0	13.83	0	1.45e-05	0.000274249	3.78973	up	-3.78973	yes	831	*	_	_	_	_	_	_	_	_	_	_	_	_	_	_	_
comp1133_c0_seq5	11.96	0	6.74	0	0.00199605	0.0151927	2.75275	up	-2.75275	yes	193	1-579(+)	_	_	_	gi|336370635|gb|EGN98975.1|	hypothetical protein SERLA73DRAFT_73551 [Serpula lacrymans var. lacrymans S7.3]	0.74	_	_	_	_	_	_	_	_	_
comp1133_c1_seq6	283.59	48.36	188.88	21.28	2.12e-05	0.000384523	3.1499	up	-3.1499	yes	639	*	_	_	_	_	_	_	_	_	_	_	_	_	_	_	_
comp1134_c0_seq1	1313	218	405.52	44.48	8.21e-06	0.000172523	3.18854	up	-3.18854	yes	349	111-1157(-)	_	_	_	gi|169854533|ref|XP_001833941.1|	alcohol dehydrogenase superfamily protein [Coprinopsis cinerea okayama7#130]	0.81	GO:0000166;GO:0008270;GO:0055114;GO:0016491	29883.JGI318806	hypothetical protein	0.7768	COG0604	KOG1198	_	_	_
comp1134_c0_seq2	18	0	11.27	0	0.000164799	0.00205943	3.49442	up	-3.49442	yes	680	*	_	_	_	_	_	_	_	_	_	_	_	_	_	_	_
comp11351_c0_seq1	14	0	13.6	0	0.000726851	0.00683488	3.76553	up	-3.76553	yes	438	*	_	_	_	_	_	_	_	_	_	_	_	_	_	_	_
comp11365_c0_seq1	14	0	9.86	0	0.000726851	0.00683488	3.30159	up	-3.30159	yes	169	96-602(-)	_	_	_	_	_	_	_	_	_	_	_	_	_	_	_
comp11386_c0_seq1	33	0	22.36	0	2.94e-06	7.26e-05	4.48285	up	-4.48285	yes	628	*	_	_	_	_	_	_	_	_	_	_	_	_	_	_	_
comp11406_c0_seq1	12	0	13.4	0	0.00199605	0.0151927	3.74416	up	-3.74416	yes	381	*	_	_	_	_	_	_	_	_	_	_	_	_	_	_	_
comp11418_c0_seq1	47	0	21.35	0	1.94e-07	7.54e-06	4.41616	up	-4.41616	yes	115	593-937(-)	_	_	_	_	_	_	_	_	_	_	_	_	_	_	_
comp11419_c0_seq1	27	7	13.65	2.34	0.0047504	0.0299626	2.54432	up	-2.54432	yes	842	*	_	_	_	_	_	_	_	_	_	_	_	_	_	_	_
comp11438_c0_seq1	19	0	17.66	0	0.000125561	0.00166706	4.14241	up	-4.14241	yes	458	*	_	_	_	_	_	_	_	_	_	_	_	_	_	_	_
comp11442_c0_seq2	8.59	0	5.84	0	0.00922396	0.0491464	2.54597	up	-2.54597	yes	626	*	_	_	_	_	_	_	_	_	_	_	_	_	_	_	_
comp11457_c0_seq1	39	0	20.37	0	8.76e-07	2.67e-05	4.34837	up	-4.34837	yes	815	*	_	_	_	_	_	_	_	_	_	_	_	_	_	_	_
comp11460_c0_seq2	27	0	16	0	1.45e-05	0.000274249	4	up	-4	yes	718	*	_	_	_	_	_	_	_	_	_	_	_	_	_	_	_
comp11464_c0_seq1	10.5	0	10.39	0	0.00416566	0.0267167	3.37712	up	-3.37712	yes	430	*	_	_	_	_	_	_	_	_	_	_	_	_	_	_	_
comp11466_c0_seq1	31	0	20.14	0	5.19e-06	0.000116576	4.33199	up	-4.33199	yes	655	*	_	_	_	_	_	_	_	_	_	_	_	_	_	_	_
comp11475_c0_seq1	13	0	14.99	0	0.00140897	0.0115837	3.90593	up	-3.90593	yes	369	*	_	_	_	_	_	_	_	_	_	_	_	_	_	_	_
comp1148_c0_seq2	47.15	10.85	23.95	3.64	0.00110052	0.00961623	2.71802	up	-2.71802	yes	838	*	_	_	_	_	_	_	_	_	_	_	_	_	_	_	_
comp11496_c0_seq1	33	0	21.47	0	2.94e-06	7.26e-05	4.42425	up	-4.42425	yes	654	*	_	_	_	_	_	_	_	_	_	_	_	_	_	_	_
comp11499_c0_seq2	14	0	9.98	0	0.000726851	0.00683488	3.31904	up	-3.31904	yes	597	*	_	_	_	_	_	_	_	_	_	_	_	_	_	_	_
comp114_c1_seq3	104.68	0	84.38	0	1.95e-10	2.16e-08	6.39883	up	-6.39883	yes	122	163-528(-)	_	_	_	gi|336364021|gb|EGN92387.1|	hypothetical protein SERLA73DRAFT_191259 [Serpula lacrymans var. lacrymans S7.3]	0.8	GO:0006869	_	_	_	_	_	_	_	_
comp11507_c0_seq1	39	0	25.5	0	8.76e-07	2.67e-05	4.67243	up	-4.67243	yes	651	*	_	_	_	_	_	_	_	_	_	_	_	_	_	_	_
comp1150_c0_seq2	1207.69	5	775.24	2.12	1.08e-17	1.5e-14	8.51443	up	-8.51443	yes	162	2-487(+)	_	_	_	gi|117307091|emb|CAL64898.1|	POXA3b laccase small subunit [Pleurotus ostreatus]	0.69	_	_	_	_	_	_	_	_	_
comp1150_c0_seq3	156.47	0	144.45	0	4.76e-12	1.02e-09	7.17443	up	-7.17443	yes	95	1-285(+)	_	_	_	gi|117307089|emb|CAL64897.1|	POXA3a laccase small subunit [Pleurotus ostreatus]	0.66	_	_	_	_	_	_	_	_	_
comp1150_c0_seq4	73.84	0	88.27	0	4.33e-09	2.96e-07	6.46385	up	-6.46385	yes	118	1-357(+)	_	_	_	gi|238584530|ref|XP_002390588.1|	hypothetical protein MPER_10108 [Moniliophthora perniciosa FA553]	0.72	_	_	_	_	_	_	_	_	_
comp11510_c0_seq2	9.58	0	8.35	0	0.00614931	0.0359025	3.06178	up	-3.06178	yes	488	*	_	_	_	_	_	_	_	_	_	_	_	_	_	_	_
comp11527_c0_seq1	24	0	14.72	0	2.82e-05	0.000478813	3.87971	up	-3.87971	yes	694	*	_	_	_	_	_	_	_	_	_	_	_	_	_	_	_
comp11539_c0_seq1	20.24	4.44	5.79	0.84	0.00585897	0.0359025	2.7851	up	-2.7851	yes	1488	*	_	_	_	_	_	_	_	_	_	_	_	_	_	_	_
comp1154_c0_seq2	129.78	11.43	34.83	2.03	9.8e-07	2.98e-05	4.10078	up	-4.10078	yes	371	472-1587(+)	_	_	_	gi|170115045|ref|XP_001888718.1|	predicted protein [Laccaria bicolor S238N-H82]	0.53	_	_	_	_	_	_	_	_	_
comp1154_c0_seq3	432	127	467.83	90.87	0.000710627	0.00683488	2.36411	up	-2.36411	yes	393	*	_	_	_	_	_	_	_	_	_	_	_	_	_	_	_
comp1156_c0_seq1	3738	51	728.75	6.57	1.62e-15	8.97e-13	6.79339	up	-6.79339	yes	484	280-1731(+)	_	_	_	gi|170096706|ref|XP_001879573.1|	predicted protein [Laccaria bicolor S238N-H82]	0.57	_	_	_	_	_	_	_	_	_
comp11583_c0_seq1	48	0	17.75	0	1.68e-07	6.67e-06	4.14975	up	-4.14975	yes	333	2-1000(+)	_	_	_	gi|170089741|ref|XP_001876093.1|	predicted protein [Laccaria bicolor S238N-H82]	0.63	_	_	_	_	_	_	_	_	_
comp11587_c0_seq1	10.07	0	4.06	0	0.00416566	0.0267167	2.02148	up	-2.02148	yes	233	272-970(-)	_	_	_	_	_	_	_	_	_	_	_	_	_	_	_
comp11587_c0_seq2	13.93	1	5.93	0.28	0.00406644	0.0267167	4.40453	up	-4.40453	yes	202	308-913(-)	_	_	_	_	_	_	_	_	_	_	_	_	_	_	_
comp11592_c0_seq1	44	0	17.75	0	3.45e-07	1.22e-05	4.14975	up	-4.14975	yes	174	519-1040(-)	_	_	_	gi|393224698|gb|EJD32984.1|	hypothetical protein AURDEDRAFT_77314, partial [Auricularia delicata TFB-10046 SS5]	0.61	_	_	_	_	_	_	_	_	_
comp11606_c0_seq1	29	0	16.72	0	7.72e-06	0.00016274	4.0635	up	-4.0635	yes	113	214-552(-)	_	_	_	_	_	_	_	_	_	_	_	_	_	_	_
comp1160_c0_seq2	189.89	0	16.13	0	7.78e-13	2.24e-10	4.01167	up	-4.01167	yes	550	3221-4870(+)	_	_	_	gi|170084399|ref|XP_001873423.1|	predicted protein [Laccaria bicolor S238N-H82]	0.89	GO:0008152;GO:0016779	29883.JGI181872	hypothetical protein	0.9036	COG4284	KOG2388	_	K00972	UAP1
comp11613_c0_seq1	36	1	12.81	0.24	1.45e-06	4.04e-05	5.73809	up	-5.73809	yes	1196	*	_	_	_	_	_	_	_	_	_	_	_	_	_	_	_
comp11638_c0_seq1	22	2	9.49	0.57	0.000385253	0.00423158	4.05737	up	-4.05737	yes	987	*	_	_	_	_	_	_	_	_	_	_	_	_	_	_	_
comp1164_c1_seq2	260.22	0	83.02	0	3.82e-14	1.39e-11	6.37539	up	-6.37539	yes	1334	*	_	_	_	gi|170091796|ref|XP_001877120.1|	dienelactone hydrolase endo-1,3,1,4-beta-D-glucanase [Laccaria bicolor S238N-H82]	0.8	GO:0016787	29883.JGI192531	chlorocatechol-degradation protein	0.7975	COG0412	KOG3043	_	_	_
comp11655_c0_seq1	9	0	5.47	0	0.00614931	0.0359025	2.45154	up	-2.45154	yes	700	*	_	_	_	_	_	_	_	_	_	_	_	_	_	_	_
comp11664_c0_seq1	30	0	13.83	0	6.32e-06	0.000137497	3.78973	up	-3.78973	yes	194	2-583(+)	_	_	_	gi|170088873|ref|XP_001875659.1|	predicted protein [Laccaria bicolor S238N-H82]	0.72	GO:0016772	_	_	_	_	_	_	_	_
comp11674_c0_seq1	16	1	11.82	0.49	0.00229484	0.0171075	4.5923	up	-4.5923	yes	576	*	_	_	_	_	_	_	_	_	_	_	_	_	_	_	_
comp11681_c0_seq1	20	0	16.76	0	9.64e-05	0.00133684	4.06695	up	-4.06695	yes	75	3-227(+)	_	_	_	_	_	_	_	_	_	_	_	_	_	_	_
comp11682_c0_seq2	13.29	0	6.31	0	0.00100641	0.00887314	2.65764	up	-2.65764	yes	897	*	_	_	_	_	_	_	_	_	_	_	_	_	_	_	_
comp11696_c0_seq1	54	0	22.69	0	5.9e-08	2.74e-06	4.50398	up	-4.50398	yes	292	2-877(+)	_	_	_	gi|170103532|ref|XP_001882981.1|	predicted protein [Laccaria bicolor S238N-H82]	0.7	_	_	_	_	_	_	_	_	_
comp11723_c0_seq1	18	0	12.9	0	0.000164799	0.00205943	3.6893	up	-3.6893	yes	594	*	_	_	_	_	_	_	_	_	_	_	_	_	_	_	_
comp11772_c0_seq1	29	0	15.62	0	7.72e-06	0.00016274	3.96532	up	-3.96532	yes	252	2-757(+)	_	_	_	_	_	_	_	_	_	_	_	_	_	_	_
comp1177_c0_seq11	66.36	0	21.54	0	1.07e-08	6.34e-07	4.42895	up	-4.42895	yes	231	540-1232(-)	_	_	_	gi|403412003|emb|CCL98703.1|	predicted protein [Fibroporia radiculosa]	0.6	_	_	_	_	_	_	_	K03540	RPR2, RPP21
comp11804_c0_seq1	19	0	22.52	0	0.000125561	0.00166706	4.49313	up	-4.49313	yes	359	*	_	_	_	_	_	_	_	_	_	_	_	_	_	_	_
comp11825_c0_seq1	34	0	13.6	0	2.45e-06	6.22e-05	3.76553	up	-3.76553	yes	261	219-1001(+)	_	_	_	_	_	_	_	_	_	_	_	_	_	_	_
comp1182_c0_seq2	39.81	3.06	33.03	1.68	2.65e-05	0.00046526	4.29724	up	-4.29724	yes	68	310-513(-)	_	_	_	gi|392593827|gb|EIW83152.1|	alpha beta-hydrolase [Coniophora puteana RWD-64-598 SS2]	0.77	GO:0016787;GO:0008152	_	_	_	_	_	_	_	_
comp11859_c0_seq1	19.12	0	4.6	0	0.000125561	0.00166706	2.20163	up	-2.20163	yes	290	784-1653(+)	_	_	_	_	_	_	_	_	_	_	_	_	_	_	_
comp11859_c0_seq2	60.88	0	15.11	0	2.29e-08	1.22e-06	3.91743	up	-3.91743	yes	290	729-1598(+)	_	_	_	_	_	_	_	_	_	_	_	_	_	_	_
comp11861_c0_seq2	9	0	8.33	0	0.00614931	0.0359025	3.05832	up	-3.05832	yes	153	2-463(+)	_	_	_	gi|390598609|gb|EIN08007.1|	OPT oligopeptide transporter [Punctularia strigosozonata HHB-11173 SS5]	0.96	GO:0055085	_	_	_	_	_	_	_	_
comp11901_c0_seq1	21	0	8.95	0	7.45e-05	0.0010768	3.16189	up	-3.16189	yes	164	200-691(-)	_	_	_	_	_	_	_	_	_	_	_	_	_	_	_
comp11901_c0_seq3	15	0	16	0	0.000530405	0.00538703	4	up	-4	yes	399	*	_	_	_	_	_	_	_	_	_	_	_	_	_	_	_
comp11902_c0_seq1	16	0	16.1	0	0.000390825	0.00423158	4.00899	up	-4.00899	yes	103	114-425(+)	_	_	_	_	_	_	_	_	_	_	_	_	_	_	_
comp11925_c0_seq1	18.45	0	8.65	0	0.000164799	0.00205943	3.1127	up	-3.1127	yes	908	*	_	_	_	_	_	_	_	_	_	_	_	_	_	_	_
comp11958_c0_seq3	13.96	0	7.73	0	0.000726851	0.00683488	2.95047	up	-2.95047	yes	87	19-279(-)	_	_	_	_	_	_	_	_	_	_	_	_	_	_	_
comp12000_c0_seq1	17	1	11.65	0.45	0.00174368	0.0139561	4.69426	up	-4.69426	yes	206	2-619(-)	_	_	_	_	_	_	_	_	_	_	_	_	_	_	_
comp12002_c0_seq2	9	0	4.9	0	0.00614931	0.0359025	2.29278	up	-2.29278	yes	781	*	_	_	_	_	_	_	_	_	_	_	_	_	_	_	_
comp12005_c0_seq2	14.51	0	7.36	0	0.000726851	0.00683488	2.87971	up	-2.87971	yes	219	120-776(-)	_	_	_	_	_	_	_	_	_	_	_	_	_	_	_
comp1201_c1_seq1	1576	363	149.58	22.76	9.95e-05	0.0013759	2.71634	up	-2.71634	yes	965	276-3170(+)	_	_	_	gi|403417571|emb|CCM04271.1|	predicted protein [Fibroporia radiculosa]	0.78	_	5306.JGI66859	.	0.8414	COG1501	KOG1065	_	K01187	E3.2.1.20, malZ
comp1203_c0_seq4	1043	100	388.7	24.62	9.35e-08	4.07e-06	3.98075	up	-3.98075	yes	282	156-1001(-)	_	_	_	gi|336370855|gb|EGN99195.1|	hypothetical protein SERLA73DRAFT_182073 [Serpula lacrymans var. lacrymans S7.3]	0.82	GO:0055114;GO:0016491	104341.JGI55256	annotation not available	0.7835	COG0656	KOG1577	_	_	_
comp1207_c0_seq5	25.7	2.91	6.57	0.49	0.000497338	0.00524547	3.74504	up	-3.74504	yes	1664	*	_	_	_	_	_	_	_	_	_	_	_	_	_	_	_
comp1207_c0_seq8	29.2	0	12.69	0	7.72e-06	0.00016274	3.66562	up	-3.66562	yes	979	*	_	_	_	_	_	_	_	_	_	_	_	_	_	_	_
comp12091_c0_seq1	11	0	9.63	0	0.00286389	0.020022	3.26754	up	-3.26754	yes	131	2-394(+)	_	_	_	_	_	_	_	_	_	_	_	_	_	_	_
comp1209_c0_seq5	27.66	0	13.42	0	1.17e-05	0.000229983	3.74631	up	-3.74631	yes	262	3-788(-)	_	_	_	gi|170090055|ref|XP_001876250.1|	predicted protein [Laccaria bicolor S238N-H82]	0.96	_	29883.JGI309095	hypothetical protein	0.9704	COG2930	KOG1843	_	_	_
comp1209_c0_seq6	30.42	0	16.45	0	5.19e-06	0.000116576	4.04002	up	-4.04002	yes	232	3-698(-)	_	_	_	gi|170090055|ref|XP_001876250.1|	predicted protein [Laccaria bicolor S238N-H82]	0.96	_	_	_	_	_	_	_	_	_
comp1211_c0_seq3	123.75	0	121.91	0	4.1e-11	5.87e-09	6.92967	up	-6.92967	yes	139	15-431(-)	_	_	_	gi|169858842|ref|XP_001836065.1|	thioredoxin reductase [Coprinopsis cinerea okayama7#130]	0.99	GO:0019430;GO:0050660;GO:0006206;GO:0006118;GO:0055114;GO:0005737;GO:0004791	_	_	_	_	_	_	K00384	E1.8.1.9, trxB
comp12131_c0_seq1	27	0	16.28	0	1.45e-05	0.000274249	4.02503	up	-4.02503	yes	207	85-705(-)	_	_	_	gi|345563641|gb|EGX46627.1|	hypothetical protein AOL_s00097g531 [Arthrobotrys oligospora ATCC 24927]	0.56	_	_	_	_	_	_	_	_	_
comp12140_c0_seq1	26	0	13.97	0	1.8e-05	0.000331288	3.80426	up	-3.80426	yes	244	3-734(+)	_	_	_	gi|389749470|gb|EIM90641.1|	hypothetical protein STEHIDRAFT_152353 [Stereum hirsutum FP-91666 SS1]	0.48	_	_	_	_	_	_	_	_	_
comp12166_c0_seq2	14.88	0	13.11	0	0.000530405	0.00538703	3.7126	up	-3.7126	yes	483	*	_	_	_	_	_	_	_	_	_	_	_	_	_	_	_
comp12178_c0_seq1	9	0	6.47	0	0.00614931	0.0359025	2.69377	up	-2.69377	yes	128	166-549(-)	_	_	_	_	_	_	_	_	_	_	_	_	_	_	_
comp12203_c0_seq2	19.5	0	9.89	0	0.000125561	0.00166706	3.30597	up	-3.30597	yes	839	*	_	_	_	_	_	_	_	_	_	_	_	_	_	_	_
comp1222_c0_seq2	14.27	0	8.4	0	0.000726851	0.00683488	3.07039	up	-3.07039	yes	183	173-724(+)	_	_	_	gi|389744264|gb|EIM85447.1|	mannose-6-phosphate isomerase [Stereum hirsutum FP-91666 SS1]	0.78	GO:0006013;GO:0006000;GO:0008270;GO:0004476;GO:0009298	_	_	_	_	_	_	K01809	E5.3.1.8, manA
comp12231_c0_seq2	11	0	4.06	0	0.00286389	0.020022	2.02148	up	-2.02148	yes	384	1-1152(-)	_	_	_	_	_	_	_	_	_	_	_	_	_	_	_
comp12236_c0_seq2	18.36	3.18	5.26	0.6	0.00356754	0.0243722	3.13203	up	-3.13203	yes	1486	*	_	_	_	_	_	_	_	_	_	_	_	_	_	_	_
comp12244_c0_seq1	34	0	19.58	0	2.45e-06	6.22e-05	4.29131	up	-4.29131	yes	739	*	_	_	_	_	_	_	_	_	_	_	_	_	_	_	_
comp12259_c0_seq1	23	0	14.06	0	3.57e-05	0.000579699	3.81352	up	-3.81352	yes	122	120-485(-)	_	_	_	_	_	_	_	_	_	_	_	_	_	_	_
comp12266_c0_seq1	31	0	17.93	0	5.19e-06	0.000116576	4.1643	up	-4.1643	yes	189	3-569(+)	_	_	_	gi|336366181|gb|EGN94529.1|	hypothetical protein SERLA73DRAFT_114784 [Serpula lacrymans var. lacrymans S7.3]	0.53	_	_	_	_	_	_	_	_	_
comp1227_c1_seq2	410.19	143.01	76.13	17.54	0.00216779	0.0163241	2.11782	up	-2.11782	yes	366	1196-2293(-)	_	_	_	gi|392594222|gb|EIW83547.1|	glycoside hydrolase family 18 protein [Coniophora puteana RWD-64-598 SS2]	0.76	GO:0004553;GO:0005975	_	_	_	_	_	_	_	_
comp12303_c0_seq1	35	0	15.52	0	2.05e-06	5.38e-05	3.95606	up	-3.95606	yes	288	1-864(+)	_	_	_	gi|336368159|gb|EGN96502.1|	hypothetical protein SERLA73DRAFT_124366 [Serpula lacrymans var. lacrymans S7.3]	0.57	_	_	_	_	_	_	_	_	_
comp12304_c0_seq2	15.98	0	10.78	0	0.000390825	0.00423158	3.43029	up	-3.43029	yes	631	*	_	_	_	_	_	_	_	_	_	_	_	_	_	_	_
comp12336_c0_seq1	44	2	17.52	0.53	2.85e-06	7.17e-05	5.04687	up	-5.04687	yes	1069	*	_	_	_	_	_	_	_	_	_	_	_	_	_	_	_
comp12345_c0_seq1	15	0	17.64	0	0.000530405	0.00538703	4.14078	up	-4.14078	yes	362	*	_	_	_	_	_	_	_	_	_	_	_	_	_	_	_
comp12376_c0_seq1	16	0	10.41	0	0.000390825	0.00423158	3.3799	up	-3.3799	yes	217	3-656(+)	_	_	_	gi|345561090|gb|EGX44205.1|	hypothetical protein AOL_s00210g77 [Arthrobotrys oligospora ATCC 24927]	0.66	_	_	_	_	_	_	_	_	_
comp12380_c0_seq1	18.32	0	14.23	0	0.000164799	0.00205943	3.83086	up	-3.83086	yes	72	3-218(+)	_	_	_	_	_	_	_	_	_	_	_	_	_	_	_
comp1238_c0_seq7	59.31	14.72	23.05	3.78	0.00104288	0.00913167	2.60831	up	-2.60831	yes	323	127-1095(-)	_	_	_	gi|170095940|ref|XP_001879190.1|	predicted protein [Laccaria bicolor S238N-H82]	0.83	_	29883.JGI152940	hypothetical protein	0.8327	_	KOG1470	_	_	_
comp1239_c0_seq1	1736	617	584.52	137.25	0.00211189	0.015975	2.09045	up	-2.09045	yes	343	38-1066(+)	_	_	_	_	_	_	_	_	_	_	_	_	_	_	_
comp123_c0_seq6	692.78	0	325.07	0	2.75e-18	4.48e-15	8.34461	up	-8.34461	yes	907	*	_	_	_	gi|170098482|ref|XP_001880460.1|	predicted protein [Laccaria bicolor S238N-H82]	0.68	_	_	_	_	_	_	_	_	_
comp123_c0_seq8	605.17	59.21	562.35	36.35	1.5e-07	6.09e-06	3.95144	up	-3.95144	yes	458	*	_	_	_	gi|392566174|gb|EIW59350.1|	carbohydrate-binding module family 12 protein [Trametes versicolor FP-101664 SS1]	0.75	GO:0004553;GO:0030246;GO:0005975;GO:0005576	_	_	_	_	_	_	_	_
comp1240_c0_seq1	172.45	58.17	34.17	7.61	0.00256209	0.0188602	2.16676	up	-2.16676	yes	212	1512-2150(+)	_	_	_	gi|392568042|gb|EIW61216.1|	PEBP-like protein, partial [Trametes versicolor FP-101664 SS1]	0.67	_	_	_	_	_	_	_	_	_
comp1240_c0_seq2	198.92	27.19	43.75	3.95	5.13e-06	0.000116576	3.46936	up	-3.46936	yes	212	1299-1937(+)	_	_	_	gi|392568042|gb|EIW61216.1|	PEBP-like protein, partial [Trametes versicolor FP-101664 SS1]	0.67	_	_	_	_	_	_	_	_	_
comp1240_c0_seq6	18.51	1	16.38	0.58	0.000164799	0.00205943	4.81974	up	-4.81974	yes	107	1-321(+)	_	_	_	_	_	_	_	_	_	_	_	_	_	_	_
comp1241_c0_seq6	82.65	0	12.01	0	1.59e-09	1.27e-07	3.58616	up	-3.58616	yes	637	810-2720(+)	_	_	_	gi|170085711|ref|XP_001874079.1|	predicted protein [Laccaria bicolor S238N-H82]	0.65	_	29883.JGI301270	hypothetical protein	0.9608	_	KOG4660	_	_	_
comp1246_c0_seq3	108.98	2.39	46.8	0.68	1.34e-09	1.1e-07	6.10483	up	-6.10483	yes	151	153-605(-)	_	_	_	gi|302683783|ref|XP_003031572.1|	hypothetical protein SCHCODRAFT_234587 [Schizophyllum commune H4-8]	0.79	GO:0006950	29883.JGI190797	hypothetical protein	0.7568	COG0071	KOG0710	_	K13993	HSP20
comp12484_c0_seq1	9.18	0	6.23	0	0.00614931	0.0359025	2.63923	up	-2.63923	yes	627	*	_	_	_	_	_	_	_	_	_	_	_	_	_	_	_
comp12489_c0_seq2	24.49	0	13.75	0	2.82e-05	0.000478813	3.78136	up	-3.78136	yes	211	2-634(+)	_	_	_	_	_	_	_	_	_	_	_	_	_	_	_
comp12502_c0_seq1	24	0	13.01	0	2.82e-05	0.000478813	3.70155	up	-3.70155	yes	217	134-784(-)	_	_	_	_	_	_	_	_	_	_	_	_	_	_	_
comp12505_c0_seq1	21	0	10.86	0	7.45e-05	0.0010768	3.44095	up	-3.44095	yes	248	2-745(+)	_	_	_	_	_	_	_	_	_	_	_	_	_	_	_
comp1251_c0_seq2	129.12	48.74	37.74	9.41	0.00531591	0.0331942	2.00383	up	-2.00383	yes	386	1-1158(-)	_	_	_	gi|390598092|gb|EIN07491.1|	MFS general substrate transporter [Punctularia strigosozonata HHB-11173 SS5]	0.69	GO:0055085;GO:0016021	_	_	_	_	_	_	_	_
comp12542_c0_seq1	31	0	15.29	0	5.19e-06	0.000116576	3.93452	up	-3.93452	yes	863	*	_	_	_	_	_	_	_	_	_	_	_	_	_	_	_
comp12545_c0_seq1	20	0	13.62	0	9.64e-05	0.00133684	3.76765	up	-3.76765	yes	625	*	_	_	_	_	_	_	_	_	_	_	_	_	_	_	_
comp1254_c0_seq1	52.85	0	36.45	0	7.6e-08	3.39e-06	5.18785	up	-5.18785	yes	141	2-424(+)	_	_	_	gi|222154058|gb|ACM47219.1|	manganese peroxidase 3 [Pleurotus manganese peroxidase 3 [Pleurotus ostreatus]	0.78	GO:0006979;GO:0006804;GO:0004601	_	_	_	_	_	_	_	_
comp1254_c0_seq2	316.15	1	259.25	0.54	5.86e-15	2.82e-12	8.90717	up	-8.90717	yes	141	2-424(+)	_	_	_	gi|222154058|gb|ACM47219.1|	manganese peroxidase 3 [Pleurotus manganese peroxidase 3 [Pleurotus ostreatus]	0.78	GO:0006979;GO:0006804;GO:0004601	_	_	_	_	_	_	_	_
comp12556_c0_seq1	15	0	12.49	0	0.000530405	0.00538703	3.6427	up	-3.6427	yes	147	2-442(+)	_	_	_	_	_	_	_	_	_	_	_	_	_	_	_
comp1256_c0_seq2	20.35	0	17.97	0	9.64e-05	0.00133684	4.16752	up	-4.16752	yes	107	161-481(-)	_	_	_	_	_	_	_	_	_	_	_	_	_	_	_
comp12570_c0_seq2	20.48	0	10.58	0	7.45e-05	0.0010768	3.40327	up	-3.40327	yes	824	*	_	_	_	_	_	_	_	_	_	_	_	_	_	_	_
comp12571_c0_seq1	18	0	19.9	0	0.000164799	0.00205943	4.3147	up	-4.3147	yes	385	*	_	_	_	_	_	_	_	_	_	_	_	_	_	_	_
comp12573_c0_seq3	10	0	11.5	0	0.00416566	0.0267167	3.52356	up	-3.52356	yes	71	156-371(+)	_	_	_	_	_	_	_	_	_	_	_	_	_	_	_
comp12581_c0_seq1	28	0	23.88	0	9.48e-06	0.000192134	4.57773	up	-4.57773	yes	165	3-497(-)	_	_	_	_	_	_	_	_	_	_	_	_	_	_	_
comp1258_c0_seq2	179.35	56.11	65.63	13.57	0.00151053	0.0123253	2.27393	up	-2.27393	yes	276	166-993(+)	_	_	_	gi|336376863|gb|EGO05198.1|	hypothetical protein SERLA73DRAFT_157814 [Serpula lacrymans var. lacrymans S7.3]	0.86	GO:0006691;GO:0019530;GO:0006749;GO:0006693;GO:0003840	_	_	_	_	_	_	K00681	ggt
comp12598_c0_seq1	46	0	17.45	0	2.23e-07	8.47e-06	4.12516	up	-4.12516	yes	300	2-901(+)	_	_	_	_	_	_	_	_	_	_	_	_	_	_	_
comp12599_c0_seq1	32	0	16.92	0	3.54e-06	8.51e-05	4.08066	up	-4.08066	yes	224	2-673(+)	_	_	_	_	_	_	_	_	_	_	_	_	_	_	_
comp12604_c0_seq1	17	0	12.54	0	0.000290613	0.00330127	3.64847	up	-3.64847	yes	191	3-575(-)	_	_	_	gi|353238672|emb|CCA70611.1|	hypothetical protein PIIN_04548 [Piriformospora indica DSM 11827]	0.49	_	_	_	_	_	_	_	_	_
comp12613_c0_seq1	11	0	10	0	0.00286389	0.020022	3.32193	up	-3.32193	yes	468	*	_	_	_	_	_	_	_	_	_	_	_	_	_	_	_
comp1264_c0_seq8	60.87	0	70.4	0	2.29e-08	1.22e-06	6.1375	up	-6.1375	yes	122	3-368(-)	_	_	_	gi|170091998|ref|XP_001877221.1|	activator of Hsp70 and Hsp90 chaperones [Laccaria bicolor S238N-H82]	0.93	_	_	_	_	_	_	_	K09553	STIP1
comp1266_c0_seq2	483.41	24.27	185.51	6.15	1.07e-09	9.04e-08	4.91477	up	-4.91477	yes	302	1-906(+)	_	_	_	_	_	_	_	_	_	_	_	_	_	_	_
comp1266_c0_seq3	876.15	60.52	354.45	16.18	6.49e-09	4.19e-07	4.4533	up	-4.4533	yes	283	1-849(+)	_	_	_	_	_	_	_	_	_	_	_	_	_	_	_
comp1266_c0_seq4	438.39	1.8	183.82	0.5	2.6e-15	1.34e-12	8.52215	up	-8.52215	yes	270	3-812(+)	_	_	_	_	_	_	_	_	_	_	_	_	_	_	_
comp1266_c0_seq5	77.34	0	35.09	0	2.98e-09	2.15e-07	5.13299	up	-5.13299	yes	270	3-812(+)	_	_	_	_	_	_	_	_	_	_	_	_	_	_	_
comp1266_c0_seq6	230.44	51.4	153	22.55	0.000144174	0.00188351	2.76233	up	-2.76233	yes	146	1-438(+)	_	_	_	_	_	_	_	_	_	_	_	_	_	_	_
comp1266_c0_seq7	395.28	0	298.28	0	6.66e-16	4.64e-13	8.22052	up	-8.22052	yes	146	1-438(+)	_	_	_	_	_	_	_	_	_	_	_	_	_	_	_
comp12674_c0_seq1	9	0	10.67	0	0.00614931	0.0359025	3.41549	up	-3.41549	yes	109	31-360(+)	_	_	_	_	_	_	_	_	_	_	_	_	_	_	_
comp12680_c0_seq2	15.91	0	10.9	0	0.000390825	0.00423158	3.44626	up	-3.44626	yes	206	3-623(+)	_	_	_	_	_	_	_	_	_	_	_	_	_	_	_
comp12711_c0_seq1	12	0	8.78	0	0.00199605	0.0151927	3.13422	up	-3.13422	yes	582	*	_	_	_	_	_	_	_	_	_	_	_	_	_	_	_
comp12715_c0_seq1	11	0	11.88	0	0.00286389	0.020022	3.57046	up	-3.57046	yes	131	2-394(-)	_	_	_	gi|119496971|ref|XP_001265257.1|	ubiquitin-60S ribosomal protein L40 fusion protein [Neosartorya fischeri NRRL 181]	0.82	GO:0005840;GO:0042254;GO:0006412;GO:0003735	_	_	_	_	_	_	K02927	RP-L40e, RPL40
comp1271_c0_seq1	1908	14	423.15	2.05	3.91e-17	4.59e-14	7.6894	up	-7.6894	yes	475	411-1835(-)	_	_	_	gi|390351793|ref|XP_003727739.1|	PREDICTED: zinc finger protein 84-like [Strongylocentrotus purpuratus]	0.52	_	_	_	_	_	_	_	K09228	KRAB
comp12720_c0_seq1	8.3	0	5.66	0	0.00922396	0.0491464	2.5008	up	-2.5008	yes	624	*	_	_	_	_	_	_	_	_	_	_	_	_	_	_	_
comp12720_c0_seq2	8.7	0	6.9	0	0.00922396	0.0491464	2.7866	up	-2.7866	yes	537	*	_	_	_	_	_	_	_	_	_	_	_	_	_	_	_
comp1273_c0_seq2	74.88	0.09	28.25	0.02	3.94e-09	2.75e-07	10.464	up	-10.464	yes	376	1-1131(+)	_	_	_	gi|336365221|gb|EGN93572.1|	hypothetical protein SERLA73DRAFT_97505 [Serpula lacrymans var. lacrymans S7.3]	0.68	_	5306.JGI64924	.	0.8177	COG5272	_	_	K04523	UBQLN, DSK2
comp1275_c0_seq6	18.6	0	5.74	0	0.000164799	0.00205943	2.52105	up	-2.52105	yes	448	3-1346(+)	_	_	_	gi|299755405|ref|XP_001828640.2|	hypothetical protein CC1G_10512 [Coprinopsis cinerea okayama7#130]	0.67	_	_	_	_	_	_	_	_	_
comp1278_c0_seq2	336.3	117.15	141.71	32.61	0.0022709	0.0169895	2.11956	up	-2.11956	yes	241	1-723(+)	_	_	_	gi|336363801|gb|EGN92173.1|	hypothetical protein SERLA73DRAFT_191518 [Serpula lacrymans var. lacrymans S7.3]	0.9	GO:0016720;GO:0055114;GO:0016717;GO:0006629	_	_	_	_	_	_	K10256	FAD2
comp12832_c0_seq1	16	0	9.62	0	0.000390825	0.00423158	3.26604	up	-3.26604	yes	128	3-386(+)	_	_	_	_	_	_	_	_	_	_	_	_	_	_	_
comp1284_c0_seq4	19.17	1.56	7.68	0.41	0.000797167	0.00742319	4.22741	up	-4.22741	yes	313	2-940(+)	_	_	_	gi|170091948|ref|XP_001877196.1|	predicted protein [Laccaria bicolor S238N-H82]	0.91	GO:0000166;GO:0055114;GO:0016491	_	_	_	_	_	_	_	_
comp1284_c0_seq7	17.59	0	8.27	0	0.00021796	0.00260186	3.04789	up	-3.04789	yes	247	1-741(+)	_	_	_	gi|170091948|ref|XP_001877196.1|	predicted protein [Laccaria bicolor S238N-H82]	0.9	GO:0000166;GO:0055114;GO:0016491	_	_	_	_	_	_	_	_
comp12859_c0_seq1	14	0	11.68	0	0.000726851	0.00683488	3.54597	up	-3.54597	yes	510	*	_	_	_	_	_	_	_	_	_	_	_	_	_	_	_
comp1285_c0_seq11	151.7	0	114.88	0	6.39e-12	1.27e-09	6.84398	up	-6.84398	yes	162	76-561(-)	_	_	_	gi|170089257|ref|XP_001875851.1|	predicted protein [Laccaria bicolor S238N-H82]	0.91	_	_	_	_	_	_	_	_	_
comp1285_c0_seq12	17.03	0	13.25	0	0.000290613	0.00330127	3.72792	up	-3.72792	yes	162	61-546(-)	_	_	_	gi|170089257|ref|XP_001875851.1|	predicted protein [Laccaria bicolor S238N-H82]	0.91	_	_	_	_	_	_	_	_	_
comp1285_c0_seq14	48.51	0	48.58	0	1.47e-07	5.98e-06	5.60229	up	-5.60229	yes	141	3-425(-)	_	_	_	gi|170089257|ref|XP_001875851.1|	predicted protein [Laccaria bicolor S238N-H82]	0.91	_	_	_	_	_	_	_	_	_
comp12861_c0_seq1	11	0	12.86	0	0.00286389	0.020022	3.68482	up	-3.68482	yes	364	*	_	_	_	_	_	_	_	_	_	_	_	_	_	_	_
comp12864_c0_seq2	14	0	4.8	0	0.000726851	0.00683488	2.26303	up	-2.26303	yes	1241	*	_	_	_	_	_	_	_	_	_	_	_	_	_	_	_
comp12866_c0_seq1	21	0	10.72	0	7.45e-05	0.0010768	3.42223	up	-3.42223	yes	260	55-834(-)	_	_	_	_	_	_	_	_	_	_	_	_	_	_	_
comp12878_c0_seq1	17	0	12.18	0	0.000290613	0.00330127	3.60644	up	-3.60644	yes	594	*	_	_	_	_	_	_	_	_	_	_	_	_	_	_	_
comp1287_c0_seq5	45.7	0	7.56	0	2.57e-07	9.55e-06	2.91839	up	-2.91839	yes	347	1-1041(-)	_	_	_	gi|170097966|ref|XP_001880202.1|	predicted protein [Laccaria bicolor S238N-H82]	0.86	GO:0016831;GO:0006520;GO:0030170	_	_	_	_	_	_	K01593	DDC
comp12891_c0_seq1	28.04	0	14.46	0	9.48e-06	0.000192134	3.854	up	-3.854	yes	202	3-608(+)	_	_	_	gi|393241615|gb|EJD49137.1|	hypothetical protein AURDEDRAFT_162077 [Auricularia delicata TFB-10046 SS5]	0.54	_	_	_	_	_	_	_	_	_
comp12903_c0_seq1	9	0	6.26	0	0.00614931	0.0359025	2.64616	up	-2.64616	yes	175	88-612(-)	_	_	_	_	_	_	_	_	_	_	_	_	_	_	_
comp12911_c0_seq1	14	0	10.4	0	0.000726851	0.00683488	3.37851	up	-3.37851	yes	573	*	_	_	_	_	_	_	_	_	_	_	_	_	_	_	_
comp1291_c0_seq1	954	231	252.5	40.39	0.000158858	0.00205339	2.64421	up	-2.64421	yes	218	515-1168(-)	_	_	_	gi|170095385|ref|XP_001878913.1|	predicted protein [Laccaria bicolor S238N-H82]	0.85	_	_	_	_	_	_	_	_	_
comp12927_c0_seq1	31	0	16.27	0	5.19e-06	0.000116576	4.02414	up	-4.02414	yes	188	1-564(-)	_	_	_	gi|242215714|ref|XP_002473670.1|	predicted protein [Postia placenta Mad-698-R]	0.67	_	_	_	_	_	_	_	_	_
comp12939_c0_seq1	11.5	0	7.25	0	0.00199605	0.0151927	2.85798	up	-2.85798	yes	675	*	_	_	_	_	_	_	_	_	_	_	_	_	_	_	_
comp1294_c0_seq10	68.37	0	69.95	0	8.67e-09	5.31e-07	6.12825	up	-6.12825	yes	138	3-416(-)	_	_	_	gi|170090926|ref|XP_001876685.1|	glucose-6-P dehydrogenase [Laccaria bicolor S238N-H82]	0.94	GO:0050661;GO:0006749;GO:0006098;GO:0004345	_	_	_	_	_	_	K00036	G6PD, zwf
comp1294_c0_seq4	15.58	0	5.42	0	0.000390825	0.00423158	2.43829	up	-2.43829	yes	208	600-1223(-)	_	_	_	gi|392568751|gb|EIW61925.1|	hypothetical protein TRAVEDRAFT_27362 [Trametes versicolor FP-101664 SS1]	0.98	GO:0005524;GO:0016567;GO:0004842	5306.JGI78522	.	1	COG5078	KOG0416	_	K10576	UBE2H, UBC8
comp1294_c0_seq6	92.31	0	55.96	0	5.92e-10	5.53e-08	5.80632	up	-5.80632	yes	702	*	_	_	_	gi|336373601|gb|EGO01939.1|	hypothetical protein SERLA73DRAFT_104107 [Serpula lacrymans var. lacrymans S7.3]	0.82	_	_	_	_	_	_	_	_	_
comp1294_c0_seq8	77.69	0	51.91	0	2.71e-09	1.99e-07	5.69794	up	-5.69794	yes	637	*	_	_	_	gi|336373601|gb|EGO01939.1|	hypothetical protein SERLA73DRAFT_104107 [Serpula lacrymans var. lacrymans S7.3]	0.82	_	_	_	_	_	_	_	_	_
comp12956_c0_seq1	10	0	8.33	0	0.00416566	0.0267167	3.05832	up	-3.05832	yes	511	*	_	_	_	_	_	_	_	_	_	_	_	_	_	_	_
comp1295_c0_seq5	47.66	0	24.03	0	1.68e-07	6.67e-06	4.58676	up	-4.58676	yes	215	2-646(+)	_	_	_	gi|403415057|emb|CCM01757.1|	predicted protein [Fibroporia radiculosa]	0.73	GO:0016614;GO:0044710	5306.JGI65134	annotation not available	0.7862	COG2303	_	_	_	_
comp1298_c0_seq4	279.61	0	141.67	0	1.91e-14	7.48e-12	7.14639	up	-7.14639	yes	279	3-839(-)	_	_	_	gi|403412762|emb|CCL99462.1|	predicted protein [Fibroporia radiculosa]	0.91	GO:0009055;GO:0006118	104341.JGI124633	hypothetical protein	0.8996	COG2086	KOG3180	_	K03521	fixA, etfB
comp12991_c0_seq1	11.39	0	7.29	0	0.00199605	0.0151927	2.86592	up	-2.86592	yes	665	*	_	_	_	_	_	_	_	_	_	_	_	_	_	_	_
comp12997_c0_seq1	17	3	11.47	1.34	0.00583707	0.0358984	3.09756	up	-3.09756	yes	185	75-629(-)	_	_	_	_	_	_	_	_	_	_	_	_	_	_	_
comp13003_c0_seq1	11	0	9.22	0	0.00286389	0.020022	3.20477	up	-3.20477	yes	169	2-508(-)	_	_	_	gi|170112907|ref|XP_001887654.1|	predicted protein [Laccaria bicolor S238N-H82]	0.86	_	_	_	_	_	_	_	_	_
comp13004_c0_seq1	14	2	8.22	0.78	0.00406644	0.0267167	3.39759	up	-3.39759	yes	186	1-558(+)	_	_	_	_	_	_	_	_	_	_	_	_	_	_	_
comp13006_c0_seq1	10	0	5.45	0	0.00416566	0.0267167	2.44626	up	-2.44626	yes	781	*	_	_	_	gi|170107558|ref|XP_001884989.1|	predicted protein [Laccaria bicolor S238N-H82]	0.48	_	_	_	_	_	_	_	_	_
comp13010_c0_seq2	10.6	0	10.3	0	0.00286389	0.020022	3.36457	up	-3.36457	yes	438	*	_	_	_	_	_	_	_	_	_	_	_	_	_	_	_
comp13019_c0_seq1	28	0	16.21	0	9.48e-06	0.000192134	4.01881	up	-4.01881	yes	735	*	_	_	_	_	_	_	_	_	_	_	_	_	_	_	_
comp1301_c0_seq13	130.71	0	83.28	0	2.56e-11	4.07e-09	6.3799	up	-6.3799	yes	170	1-510(+)	_	_	_	gi|403417919|emb|CCM04619.1|	predicted protein [Fibroporia radiculosa]	0.85	GO:0008152;GO:0003824	_	_	_	_	_	_	_	_
comp13037_c0_seq1	23	0	11.88	0	3.57e-05	0.000579699	3.57046	up	-3.57046	yes	274	2-826(+)	_	_	_	gi|170107037|ref|XP_001884729.1|	predicted protein [Laccaria bicolor S238N-H82]	0.54	_	_	_	_	_	_	_	_	_
comp1306_c0_seq1	148.92	12.48	24.34	1.35	5.5e-07	1.8e-05	4.1723	up	-4.1723	yes	437	1002-2312(+)	_	_	_	gi|302689205|ref|XP_003034282.1|	hypothetical protein SCHCODRAFT_256400 [Schizophyllum commune H4-8]	0.88	GO:0016765;GO:0006520;GO:0030170	29883.JGI309878	hypothetical protein	0.8646	COG2873	KOG0053	_	K01740	E2.5.1.49, metY
comp1306_c0_seq2	250.34	51.74	41.83	5.71	7.86e-05	0.00113049	2.87298	up	-2.87298	yes	437	945-2255(+)	_	_	_	gi|302689205|ref|XP_003034282.1|	hypothetical protein SCHCODRAFT_256400 [Schizophyllum commune H4-8]	0.88	GO:0016765;GO:0006520;GO:0030170	29883.JGI309878	hypothetical protein	0.8646	COG2873	KOG0053	_	K01740	E2.5.1.49, metY
comp1306_c0_seq3	1051.74	90.78	273.94	15.62	4.04e-08	1.99e-06	4.13239	up	-4.13239	yes	447	2-1342(+)	_	_	_	gi|302689205|ref|XP_003034282.1|	hypothetical protein SCHCODRAFT_256400 [Schizophyllum commune H4-8]	0.88	GO:0016765;GO:0006520;GO:0030170	29883.JGI309878	hypothetical protein	0.8646	COG2873	KOG0053	_	K01740	E2.5.1.49, metY
comp1306_c0_seq5	35.09	0	21.06	0	2.05e-06	5.38e-05	4.39643	up	-4.39643	yes	214	66-707(-)	_	_	_	gi|403419468|emb|CCM06168.1|	predicted protein [Fibroporia radiculosa]	0.63	_	_	_	_	_	_	_	_	_
comp1307_c0_seq7	31.49	0	21.76	0	4.28e-06	0.00010003	4.44361	up	-4.44361	yes	120	192-551(-)	_	_	_	gi|299753085|ref|XP_001833054.2|	cyclin-dependent kinase regulatory subunit [Coprinopsis cinerea okayama7#130]	0.93	GO:0045859;GO:0000074;GO:0016301;GO:0016538;GO:0007049	104341.JGI124025	annotation not available	0.9205	_	KOG3484	_	K02219	CKS1
comp1308_c0_seq1	266.78	57.96	47.59	6.83	0.000107078	0.00147576	2.8007	up	-2.8007	yes	658	97-2070(+)	_	_	_	gi|170097201|ref|XP_001879820.1|	glycoside hydrolase family 79 protein [Laccaria bicolor S238N-H82]	0.71	_	_	_	_	_	_	_	_	_
comp1308_c0_seq4	442.79	45.35	85.78	5.8	2.86e-07	1.05e-05	3.88652	up	-3.88652	yes	655	97-2061(+)	_	_	_	gi|170097201|ref|XP_001879820.1|	glycoside hydrolase family 79 protein [Laccaria bicolor S238N-H82]	0.71	_	_	_	_	_	_	_	_	_
comp1308_c0_seq5	273.92	44.63	53.85	5.8	1.59e-05	0.000299802	3.21482	up	-3.21482	yes	676	2-2029(+)	_	_	_	gi|170097201|ref|XP_001879820.1|	glycoside hydrolase family 79 protein [Laccaria bicolor S238N-H82]	0.71	_	_	_	_	_	_	_	_	_
comp1310_c0_seq2	1045.39	312.84	278.94	55.15	0.00069557	0.00683488	2.33852	up	-2.33852	yes	509	69-1595(-)	_	_	_	gi|392566627|gb|EIW59803.1|	subtilisin-like protein, partial [Trametes versicolor FP-101664 SS1]	0.81	GO:0004252;GO:0006508	29883.JGI185466	hypothetical protein	0.8276	COG4934	_	NOG79312	K01279	TPP1, CLN2
comp1310_c0_seq6	12.23	0	11.12	0	0.00140897	0.0115837	3.47508	up	-3.47508	yes	117	118-468(-)	_	_	_	gi|170104922|ref|XP_001883674.1|	predicted protein [Laccaria bicolor S238N-H82]	0.9	GO:0004252;GO:0006508	_	_	_	_	_	_	K01279	TPP1, CLN2
comp1310_c0_seq8	338.39	0	365.52	0	3e-15	1.52e-12	8.51381	up	-8.51381	yes	92	118-393(-)	_	_	_	gi|170104922|ref|XP_001883674.1|	predicted protein [Laccaria bicolor S238N-H82]	0.89	GO:0004252;GO:0006508	_	_	_	_	_	_	K01279	TPP1, CLN2
comp13115_c0_seq1	10.58	0	9.17	0	0.00286389	0.020022	3.19692	up	-3.19692	yes	159	2-478(+)	_	_	_	_	_	_	_	_	_	_	_	_	_	_	_
comp13116_c0_seq2	8.3	0	7.24	0	0.00922396	0.0491464	2.85599	up	-2.85599	yes	488	*	_	_	_	_	_	_	_	_	_	_	_	_	_	_	_
comp1311_c0_seq1	59.36	0	14.9	0	2.87e-08	1.47e-06	3.89724	up	-3.89724	yes	1696	*	_	_	_	gi|171452374|dbj|BAG15896.1|	ribonuclease T1 [Hericium erinaceum]	0.76	GO:0004521;GO:0046589;GO:0003723;GO:0090305;GO:0051252	104341.JGI38391	hypothetical protein	0.7556	_	_	NOG114265	_	_
comp1311_c0_seq4	1191.85	0	424.47	0	1.29e-20	4.73e-17	8.72952	up	-8.72952	yes	1195	*	_	_	_	gi|171452374|dbj|BAG15896.1|	ribonuclease T1 [Hericium erinaceum]	0.76	GO:0004521;GO:0046589;GO:0003723;GO:0090305;GO:0051252	104341.JGI38391	hypothetical protein	0.7556	_	_	NOG114265	_	_
comp13130_c0_seq1	18	0	14.51	0	0.000164799	0.00205943	3.85898	up	-3.85898	yes	528	*	_	_	_	_	_	_	_	_	_	_	_	_	_	_	_
comp1313_c0_seq1	422	126	225.63	44.51	0.000832234	0.00772033	2.34176	up	-2.34176	yes	207	68-688(+)	_	_	_	gi|336370332|gb|EGN98672.1|	hypothetical protein SERLA73DRAFT_181247 [Serpula lacrymans var. lacrymans S7.3]	0.68	_	_	_	_	_	_	_	_	_
comp13149_c0_seq1	18	0	13.42	0	0.000164799	0.00205943	3.74631	up	-3.74631	yes	571	*	_	_	_	_	_	_	_	_	_	_	_	_	_	_	_
comp13153_c0_seq1	23	0	11.32	0	3.57e-05	0.000579699	3.5008	up	-3.5008	yes	125	294-668(-)	_	_	_	_	_	_	_	_	_	_	_	_	_	_	_
comp13168_c0_seq1	19	0	10.93	0	0.000125561	0.00166706	3.45022	up	-3.45022	yes	246	3-740(-)	_	_	_	gi|170114720|ref|XP_001888556.1|	predicted protein [Laccaria bicolor S238N-H82]	0.65	_	_	_	_	_	_	_	_	_
comp13181_c0_seq1	13	0	12.75	0	0.00140897	0.0115837	3.67243	up	-3.67243	yes	84	3-254(+)	_	_	_	_	_	_	_	_	_	_	_	_	_	_	_
comp13194_c0_seq1	29	0	13.99	0	7.72e-06	0.00016274	3.80632	up	-3.80632	yes	293	2-883(+)	_	_	_	gi|299746418|ref|XP_002911047.1|	other/AgaK1 protein kinase [Coprinopsis cinerea okayama7#130]	0.59	GO:0016772	_	_	_	_	_	_	_	_
comp13196_c0_seq1	12	0	7.88	0	0.00199605	0.0151927	2.9782	up	-2.9782	yes	216	1-651(+)	_	_	_	gi|170099894|ref|XP_001881165.1|	predicted protein [Laccaria bicolor S238N-H82]	0.61	_	_	_	_	_	_	_	_	_
comp13207_c0_seq1	17	1	8.97	0.35	0.00174368	0.0139561	4.67968	up	-4.67968	yes	237	97-807(-)	_	_	_	gi|189197919|ref|XP_001935297.1|	conserved hypothetical protein [Pyrenophora tritici-repentis Pt-1C-BFP]	0.7	_	_	_	_	_	_	_	_	_
comp1321_c0_seq3	51.25	0	15.58	0	9.84e-08	4.21e-06	3.96162	up	-3.96162	yes	288	536-1399(-)	_	_	_	gi|390602675|gb|EIN12068.1|	Aldo/keto reductase [Punctularia strigosozonata HHB-11173 SS5]	0.88	GO:0055114;GO:0016491	29883.JGI293100	hypothetical protein	0.8605	COG0656	KOG1577	NOG269616	_	_
comp1321_c0_seq4	18.32	0	5.68	0	0.000164799	0.00205943	2.50589	up	-2.50589	yes	288	508-1371(-)	_	_	_	gi|390602675|gb|EIN12068.1|	Aldo/keto reductase [Punctularia strigosozonata HHB-11173 SS5]	0.88	GO:0055114;GO:0016491	29883.JGI293100	hypothetical protein	0.8605	COG0656	KOG1577	NOG269616	_	_
comp13245_c0_seq1	9	0	7.57	0	0.00614931	0.0359025	2.92029	up	-2.92029	yes	506	*	_	_	_	_	_	_	_	_	_	_	_	_	_	_	_
comp13257_c0_seq1	16	0	14.74	0	0.000390825	0.00423158	3.88166	up	-3.88166	yes	462	*	_	_	_	_	_	_	_	_	_	_	_	_	_	_	_
comp13263_c0_seq1	12	0	12.28	0	0.00199605	0.0151927	3.61824	up	-3.61824	yes	416	*	_	_	_	_	_	_	_	_	_	_	_	_	_	_	_
comp13299_c0_seq1	13	0	8.92	0	0.00140897	0.0115837	3.15704	up	-3.15704	yes	620	*	_	_	_	_	_	_	_	_	_	_	_	_	_	_	_
comp1330_c0_seq2	23.99	0	19.98	0	2.82e-05	0.000478813	4.32048	up	-4.32048	yes	511	*	gi|169863191|ref|XM_001838166.1|	Coprinopsis cinerea okayama7#130 ]# alpha-1,2-mannosyltransferase, mRNA	0.78	gi|170111236|ref|XP_001886822.1|	glycosyltransferase family 15 protein [Laccaria bicolor S238N-H82]	0.88	GO:0006486;GO:0000030;GO:0000136	_	_	_	_	_	_	K10967	KTR1_3
comp13326_c0_seq1	9	0	10.91	0	0.00614931	0.0359025	3.44758	up	-3.44758	yes	351	*	_	_	_	_	_	_	_	_	_	_	_	_	_	_	_
comp1333_c0_seq3	775.26	273.15	367.83	85.62	0.00215751	0.016253	2.10302	up	-2.10302	yes	202	70-675(-)	_	_	_	gi|170099259|ref|XP_001880848.1|	predicted protein [Laccaria bicolor S238N-H82]	0.67	GO:0006355;GO:0006366	_	_	_	_	_	_	_	_
comp13360_c0_seq1	16	0	8.62	0	0.000390825	0.00423158	3.10769	up	-3.10769	yes	790	*	_	_	_	_	_	_	_	_	_	_	_	_	_	_	_
comp13369_c0_seq1	27	0	10.89	0	1.45e-05	0.000274249	3.44493	up	-3.44493	yes	1055	*	_	_	_	_	_	_	_	_	_	_	_	_	_	_	_
comp13374_c0_seq1	9	0	9.08	0	0.00614931	0.0359025	3.18269	up	-3.18269	yes	422	*	_	_	_	_	_	_	_	_	_	_	_	_	_	_	_
comp13409_c0_seq1	14	0	16.28	0	0.000726851	0.00683488	4.02503	up	-4.02503	yes	366	*	_	_	_	_	_	_	_	_	_	_	_	_	_	_	_
comp13412_c0_seq1	21	0	12.4	0	7.45e-05	0.0010768	3.63227	up	-3.63227	yes	721	*	_	_	_	_	_	_	_	_	_	_	_	_	_	_	_
comp13425_c0_seq1	15	0	7.69	0	0.000530405	0.00538703	2.94298	up	-2.94298	yes	276	3-830(-)	_	_	_	gi|170107873|ref|XP_001885146.1|	predicted protein [Laccaria bicolor S238N-H82]	0.59	_	_	_	_	_	_	_	_	_
comp13438_c0_seq1	8.69	0	6.91	0	0.00922396	0.0491464	2.78869	up	-2.78869	yes	177	3-533(-)	_	_	_	gi|169844951|ref|XP_001829196.1|	oxidoreductase [Coprinopsis cinerea okayama7#130]	0.71	_	_	_	_	_	_	_	_	_
comp13455_c0_seq1	18	0	9.9	0	0.000164799	0.00205943	3.30743	up	-3.30743	yes	774	*	_	_	_	_	_	_	_	_	_	_	_	_	_	_	_
comp13495_c0_seq1	10	0	9.78	0	0.00416566	0.0267167	3.28983	up	-3.28983	yes	145	1-435(-)	_	_	_	_	_	_	_	_	_	_	_	_	_	_	_
comp1351_c0_seq2	1329.8	498.76	238.8	59.17	0.00306611	0.0212786	2.01287	up	-2.01287	yes	235	1290-1994(+)	_	_	_	_	_	_	_	_	_	_	_	_	_	_	_
comp13527_c0_seq1	30	0	14.54	0	6.32e-06	0.000137497	3.86196	up	-3.86196	yes	266	79-876(-)	_	_	_	gi|392569805|gb|EIW62978.1|	kinase-like protein [Trametes versicolor FP-101664 SS1]	0.61	_	_	_	_	_	_	_	_	_
comp13537_c0_seq1	9	0	10.58	0	0.00614931	0.0359025	3.40327	up	-3.40327	yes	120	3-365(+)	_	_	_	gi|170112222|ref|XP_001887313.1|	glycoside hydrolase family 18 protein [Laccaria bicolor S238N-H82]	0.71	GO:0004553;GO:0005975	_	_	_	_	_	_	_	_
comp13540_c0_seq1	12	0	12.34	0	0.00199605	0.0151927	3.62527	up	-3.62527	yes	414	*	_	_	_	_	_	_	_	_	_	_	_	_	_	_	_
comp13546_c0_seq1	15	0	9.64	0	0.000530405	0.00538703	3.26903	up	-3.26903	yes	662	*	_	_	_	_	_	_	_	_	_	_	_	_	_	_	_
comp13556_c0_seq1	15	0	13.14	0	0.000530405	0.00538703	3.71589	up	-3.71589	yes	162	1-486(-)	_	_	_	_	_	_	_	_	_	_	_	_	_	_	_
comp1356_c0_seq2	497.06	158.02	98.44	20.68	0.00114304	0.0099397	2.25101	up	-2.25101	yes	386	449-1606(+)	_	_	_	gi|170093814|ref|XP_001878128.1|	polysaccharide lyase family 14 protein [Laccaria bicolor S238N-H82]	0.77	GO:0016829	29883.JGI315684	polysaccharide lyase family 14 protein	0.8412	_	_	NOG134853	_	_
comp13576_c0_seq1	14	0	10.42	0	0.000726851	0.00683488	3.38128	up	-3.38128	yes	572	*	_	_	_	_	_	_	_	_	_	_	_	_	_	_	_
comp13584_c0_seq1	14	2	5.15	0.49	0.00406644	0.0267167	3.39372	up	-3.39372	yes	1157	*	_	_	_	_	_	_	_	_	_	_	_	_	_	_	_
comp1361_c0_seq1	1558.97	0	294.88	0	8.99e-22	3.77e-18	8.20398	up	-8.20398	yes	462	864-2249(-)	_	_	_	gi|392587378|gb|EIW76712.1|	hypothetical protein CONPUDRAFT_84659 [Coniophora puteana RWD-64-598 SS2]	0.51	_	_	_	_	_	_	_	_	_
comp13639_c0_seq1	24	0	14.72	0	2.82e-05	0.000478813	3.87971	up	-3.87971	yes	694	*	_	_	_	_	_	_	_	_	_	_	_	_	_	_	_
comp1363_c0_seq4	107.63	0	106.03	0	1.48e-10	1.72e-08	6.72833	up	-6.72833	yes	69	127-333(+)	_	_	_	_	_	_	_	_	_	_	_	_	_	_	_
comp1366_c0_seq3	110.33	0	56.71	0	1.2e-10	1.47e-08	5.82553	up	-5.82553	yes	276	1-831(+)	_	_	_	gi|170088014|ref|XP_001875230.1|	predicted protein [Laccaria bicolor S238N-H82]	0.81	GO:0006508;GO:0004181	_	_	_	_	_	_	K01293	E3.4.17.4
comp1372_c0_seq4	26.96	4.78	22.86	2.68	0.000977184	0.00887314	3.09252	up	-3.09252	yes	158	29-502(-)	_	_	_	gi|170091630|ref|XP_001877037.1|	predicted protein [Laccaria bicolor S238N-H82]	0.88	_	_	_	_	_	_	_	K11883	NOB1
comp13731_c0_seq1	9.01	0	4.15	0	0.00614931	0.0359025	2.05311	up	-2.05311	yes	117	1-351(-)	_	_	_	_	_	_	_	_	_	_	_	_	_	_	_
comp13731_c0_seq2	11.99	0	6.05	0	0.00199605	0.0151927	2.59694	up	-2.59694	yes	117	1-351(-)	_	_	_	_	_	_	_	_	_	_	_	_	_	_	_
comp13741_c0_seq1	14	0	12.73	0	0.000726851	0.00683488	3.67016	up	-3.67016	yes	468	*	_	_	_	_	_	_	_	_	_	_	_	_	_	_	_
comp13766_c0_seq1	10	0	8.7	0	0.00416566	0.0267167	3.12102	up	-3.12102	yes	113	2-340(+)	_	_	_	gi|302681411|ref|XP_003030387.1|	hypothetical protein SCHCODRAFT_57945 [Schizophyllum commune H4-8]	0.72	_	_	_	_	_	_	_	_	_
comp13793_c0_seq1	20	0	12.3	0	9.64e-05	0.00133684	3.62059	up	-3.62059	yes	692	*	_	_	_	_	_	_	_	_	_	_	_	_	_	_	_
comp13795_c0_seq1	15.25	0	12.83	0	0.000530405	0.00538703	3.68145	up	-3.68145	yes	95	222-506(-)	_	_	_	_	_	_	_	_	_	_	_	_	_	_	_
comp1379_c0_seq2	145.49	0	62.23	0	9.61e-12	1.81e-09	5.95954	up	-5.95954	yes	111	662-994(-)	_	_	_	gi|336388555|gb|EGO29699.1|	hypothetical protein SERLADRAFT_378975 [Serpula lacrymans var. lacrymans S7.9]	0.95	_	104341.JGI90683	hypothetical protein	0.9362	_	KOG1784	_	K12627	LSM8
comp137_c0_seq1	8807.66	1423	1397.64	149.19	5.44e-06	0.000121616	3.22777	up	-3.22777	yes	286	578-1435(+)	_	_	_	gi|392590206|gb|EIW79535.1|	hypothetical protein CONPUDRAFT_144793 [Coniophora puteana RWD-64-598 SS2]	0.47	_	_	_	_	_	_	_	_	_
comp137_c0_seq3	1328.94	314.57	665.4	104.06	0.000124958	0.00166706	2.67681	up	-2.67681	yes	153	2-460(-)	_	_	_	_	_	_	_	_	_	_	_	_	_	_	_
comp137_c0_seq4	926.4	338.43	534.24	128.94	0.0026675	0.0195723	2.05079	up	-2.05079	yes	116	1-348(-)	_	_	_	_	_	_	_	_	_	_	_	_	_	_	_
comp1380_c0_seq1	327	123	263.08	65.38	0.00370557	0.0252271	2.00858	up	-2.00858	yes	529	*	_	_	_	gi|389741264|gb|EIM82453.1|	hypothetical protein STEHIDRAFT_124568 [Stereum hirsutum FP-91666 SS1]	0.8	GO:0005758;GO:0016531;GO:0006825	29883.JGI232872	hypothetical protein	0.8852	_	_	NOG247678	K02260	COX17
comp13819_c0_seq1	17	0	8.61	0	0.000290613	0.00330127	3.10601	up	-3.10601	yes	151	185-637(-)	_	_	_	_	_	_	_	_	_	_	_	_	_	_	_
comp1381_c0_seq4	76.49	0	85.89	0	3.26e-09	2.34e-07	6.42442	up	-6.42442	yes	126	2-379(-)	_	_	_	gi|336373877|gb|EGO02215.1|	hypothetical protein SERLA73DRAFT_178043 [Serpula lacrymans var. lacrymans S7.3]	0.84	_	29883.JGI311407	hypothetical protein	0.8382	_	_	NOG134809	_	_
comp1381_c0_seq5	45.53	0	51.26	0	2.57e-07	9.55e-06	5.67976	up	-5.67976	yes	125	2-376(-)	_	_	_	gi|336373877|gb|EGO02215.1|	hypothetical protein SERLA73DRAFT_178043 [Serpula lacrymans var. lacrymans S7.3]	0.84	_	29883.JGI311407	hypothetical protein	0.8382	_	_	NOG134809	_	_
comp1382_c0_seq2	716.9	251.65	193.11	44.78	0.00208881	0.0158249	2.1085	up	-2.1085	yes	296	115-1002(+)	_	_	_	_	_	_	_	_	_	_	_	_	_	_	_
comp13835_c0_seq1	16	0	9.18	0	0.000390825	0.00423158	3.19849	up	-3.19849	yes	167	241-741(-)	_	_	_	_	_	_	_	_	_	_	_	_	_	_	_
comp1383_c0_seq2	71.84	0	43.93	0	5.26e-09	3.45e-07	5.45713	up	-5.45713	yes	133	204-602(-)	_	_	_	gi|380479862|emb|CCF42763.1|	cytochrome P450 1A2 [Colletotrichum higginsianum]	0.7	GO:0005488;GO:0016491	_	_	_	_	_	_	_	_
comp1385_c0_seq5	694.75	29.26	76.38	2.13	1.54e-10	1.78e-08	5.16427	up	-5.16427	yes	450	2200-3549(-)	_	_	_	gi|170085311|ref|XP_001873879.1|	predicted protein [Laccaria bicolor S238N-H82]	0.92	GO:0000166;GO:0055114;GO:0016491	29883.JGI300822	hypothetical protein	0.9369	COG0673	_	_	_	_
comp13868_c0_seq1	14.12	0	6.39	0	0.000726851	0.00683488	2.67582	up	-2.67582	yes	136	163-570(+)	_	_	_	_	_	_	_	_	_	_	_	_	_	_	_
comp13884_c0_seq1	13	0	10.74	0	0.00140897	0.0115837	3.42492	up	-3.42492	yes	515	*	_	_	_	_	_	_	_	_	_	_	_	_	_	_	_
comp13885_c0_seq1	12	0	11.82	0	0.00199605	0.0151927	3.56316	up	-3.56316	yes	143	3-434(+)	_	_	_	gi|392568935|gb|EIW62109.1|	hypothetical protein TRAVEDRAFT_117139 [Trametes versicolor FP-101664 SS1]	0.62	_	_	_	_	_	_	_	_	_
comp13912_c0_seq1	13	0	13.3	0	0.00140897	0.0115837	3.73335	up	-3.73335	yes	416	*	_	_	_	_	_	_	_	_	_	_	_	_	_	_	_
comp1392_c0_seq4	78	13	88.05	9.7	9.67e-05	0.00134049	3.18227	up	-3.18227	yes	58	202-375(-)	_	_	_	gi|403412580|emb|CCL99280.1|	predicted protein [Fibroporia radiculosa]	0.89	GO:0033961;GO:0008152	_	_	_	_	_	_	_	_
comp1392_c0_seq5	21.28	5	25.44	3.95	0.00847458	0.0471932	2.68717	up	-2.68717	yes	118	3-356(-)	_	_	_	gi|403412580|emb|CCL99280.1|	predicted protein [Fibroporia radiculosa]	0.8	GO:0016787	_	_	_	_	_	_	_	_
comp13933_c0_seq1	20	0	12.19	0	9.64e-05	0.00133684	3.60763	up	-3.60763	yes	698	*	_	_	_	_	_	_	_	_	_	_	_	_	_	_	_
comp13944_c0_seq1	24	0	11.19	0	2.82e-05	0.000478813	3.48414	up	-3.48414	yes	265	3-797(+)	_	_	_	_	_	_	_	_	_	_	_	_	_	_	_
comp13945_c0_seq1	18	0	12.81	0	0.000164799	0.00205943	3.6792	up	-3.6792	yes	157	126-596(-)	_	_	_	_	_	_	_	_	_	_	_	_	_	_	_
comp1394_c0_seq2	41.89	0	16.36	0	4.66e-07	1.57e-05	4.0321	up	-4.0321	yes	362	3-1088(-)	_	_	_	gi|395331826|gb|EJF64206.1|	NAD(P)-binding protein [Dichomitus squalens LYAD-421 SS1]	0.76	GO:0005488	_	_	_	_	_	_	K07512	MECR, NRBF1
comp13953_c0_seq1	10	0	10.77	0	0.00416566	0.0267167	3.42895	up	-3.42895	yes	131	1-396(+)	_	_	_	gi|403412485|emb|CCL99185.1|	predicted protein [Fibroporia radiculosa]	0.59	_	_	_	_	_	_	_	_	_
comp13989_c0_seq1	12	0	10.36	0	0.00199605	0.0151927	3.37295	up	-3.37295	yes	493	*	_	_	_	_	_	_	_	_	_	_	_	_	_	_	_
comp14004_c0_seq2	10	0	11.03	0	0.00416566	0.0267167	3.46336	up	-3.46336	yes	386	*	_	_	_	_	_	_	_	_	_	_	_	_	_	_	_
comp1400_c0_seq1	23.8	4.91	8.26	1.13	0.00477114	0.0300468	2.86982	up	-2.86982	yes	367	3-1103(+)	_	_	_	gi|302698561|ref|XP_003038959.1|	hypothetical protein SCHCODRAFT_104590 [Schizophyllum commune H4-8]	0.61	_	_	_	_	_	_	_	_	_
comp1400_c0_seq7	27.53	0	25.36	0	1.17e-05	0.000229983	4.66448	up	-4.66448	yes	128	79-462(-)	_	_	_	gi|170085341|ref|XP_001873894.1|	predicted protein [Laccaria bicolor S238N-H82]	0.85	_	_	_	_	_	_	_	_	_
comp1401_c0_seq1	932	278.59	288.89	57.05	0.000694561	0.00683488	2.34022	up	-2.34022	yes	178	184-717(+)	_	_	_	gi|302687905|ref|XP_003033632.1|	hypothetical protein SCHCODRAFT_233124 [Schizophyllum commune H4-8]	0.8	GO:0035335;GO:0008138;GO:0004725;GO:0006570	29883.JGI162713	annotation not available	0.8855	COG2453	KOG1716	_	_	_
comp14072_c0_seq1	9	0	10.16	0	0.00614931	0.0359025	3.34483	up	-3.34483	yes	125	2-376(-)	_	_	_	_	_	_	_	_	_	_	_	_	_	_	_
comp14074_c0_seq1	13	0	10.3	0	0.00140897	0.0115837	3.36457	up	-3.36457	yes	155	71-535(-)	_	_	_	gi|170108324|ref|XP_001885371.1|	predicted protein [Laccaria bicolor S238N-H82]	0.75	_	_	_	_	_	_	_	_	_
comp1408_c0_seq1	190.9	7.07	33.8	0.83	1.49e-09	1.21e-07	5.34777	up	-5.34777	yes	386	1247-2404(-)	_	_	_	gi|170093349|ref|XP_001877896.1|	predicted protein [Laccaria bicolor S238N-H82]	0.79	_	_	_	_	_	_	_	_	_
comp14093_c0_seq1	9	0	9.67	0	0.00614931	0.0359025	3.27352	up	-3.27352	yes	396	*	_	_	_	_	_	_	_	_	_	_	_	_	_	_	_
comp14107_c0_seq1	10	0	7.95	0	0.00416566	0.0267167	2.99095	up	-2.99095	yes	177	3-533(-)	_	_	_	gi|336367743|gb|EGN96087.1|	hypothetical protein SERLA73DRAFT_185621 [Serpula lacrymans var. lacrymans S7.3]	0.64	_	_	_	_	_	_	_	K11593	ELF2C
comp14108_c0_seq1	16	0	11.07	0	0.000390825	0.00423158	3.46858	up	-3.46858	yes	204	3-614(-)	_	_	_	gi|392584816|gb|EIW74159.1|	hypothetical protein CONPUDRAFT_160409 [Coniophora puteana RWD-64-598 SS2]	0.6	_	_	_	_	_	_	_	_	_
comp14122_c0_seq1	37	0	10.39	0	1.22e-06	3.52e-05	3.37712	up	-3.37712	yes	398	2-1195(+)	_	_	_	gi|336364247|gb|EGN92608.1|	hypothetical protein SERLA73DRAFT_65462 [Serpula lacrymans var. lacrymans S7.3]	0.82	GO:0007186;GO:0016021;GO:0004933;GO:0007606;GO:0019236	_	_	_	_	_	_	K04627	STE3
comp14124_c0_seq2	8.48	0	5.9	0	0.00922396	0.0491464	2.56071	up	-2.56071	yes	138	1-414(+)	_	_	_	gi|389739744|gb|EIM80936.1|	hypothetical protein STEHIDRAFT_67085 [Stereum hirsutum FP-91666 SS1]	0.71	_	_	_	_	_	_	_	_	_
comp1413_c0_seq1	144	23	40.43	4.27	2.52e-05	0.000441822	3.24312	up	-3.24312	yes	363	325-1413(-)	_	_	_	gi|170100102|ref|XP_001881269.1|	predicted protein [Laccaria bicolor S238N-H82]	0.75	_	29883.JGI297602	hypothetical protein	0.8427	_	_	NOG290977	_	_
comp1414_c0_seq1	83.94	19.2	25.81	3.9	0.000461103	0.00490562	2.72638	up	-2.72638	yes	153	748-1206(-)	_	_	_	gi|302692032|ref|XP_003035695.1|	hypothetical protein SCHCODRAFT_50261 [Schizophyllum commune H4-8]	0.76	GO:0000166;GO:0055114;GO:0016491	_	_	_	_	_	_	_	_
comp14158_c0_seq1	11	0	9.88	0	0.00286389	0.020022	3.30451	up	-3.30451	yes	96	187-474(-)	_	_	_	_	_	_	_	_	_	_	_	_	_	_	_
comp1415_c0_seq6	12.01	0	7.13	0	0.00199605	0.0151927	2.8339	up	-2.8339	yes	239	1-720(+)	_	_	_	gi|336371803|gb|EGO00143.1|	hypothetical protein SERLA73DRAFT_72881 [Serpula lacrymans var. lacrymans S7.3]	0.73	GO:0016020;GO:0006810	_	_	_	_	_	_	_	_
comp14167_c0_seq1	13	0	9.25	0	0.00140897	0.0115837	3.20945	up	-3.20945	yes	199	1-597(-)	_	_	_	gi|336371798|gb|EGO00138.1|	hypothetical protein SERLA73DRAFT_107124 [Serpula lacrymans var. lacrymans S7.3]	0.64	_	_	_	_	_	_	_	_	_
comp1416_c0_seq11	30.04	0	4.32	0	6.32e-06	0.000137497	2.11103	up	-2.11103	yes	466	1563-2960(-)	_	_	_	gi|395323669|gb|EJF56131.1|	hypothetical protein DICSQDRAFT_175189 [Dichomitus squalens LYAD-421 SS1]	0.67	_	_	_	_	_	_	_	_	_
comp1416_c0_seq18	197.95	0	29.58	0	5.23e-13	1.58e-10	4.88655	up	-4.88655	yes	466	1450-2847(-)	_	_	_	gi|395323669|gb|EJF56131.1|	hypothetical protein DICSQDRAFT_175189 [Dichomitus squalens LYAD-421 SS1]	0.67	_	_	_	_	_	_	_	_	_
comp1416_c0_seq24	11.3	0	4.94	0	0.00286389	0.020022	2.30451	up	-2.30451	yes	160	493-975(+)	_	_	_	gi|403412057|emb|CCL98757.1|	predicted protein [Fibroporia radiculosa]	0.86	GO:0009063;GO:0003824	_	_	_	_	_	_	_	_
comp1416_c0_seq4	38.87	0	5.32	0	8.76e-07	2.67e-05	2.41143	up	-2.41143	yes	487	92-1552(+)	_	_	_	gi|299742110|ref|XP_001832254.2|	mandelate racemase/muconate lactonizing enzyme [Coprinopsis cinerea okayama7#130]	0.9	GO:0009063;GO:0003824	_	_	_	_	_	_	_	_
comp14173_c0_seq1	10	0	12.02	0	0.00416566	0.0267167	3.58736	up	-3.58736	yes	354	*	_	_	_	_	_	_	_	_	_	_	_	_	_	_	_
comp14246_c0_seq1	28	0	11.95	0	9.48e-06	0.000192134	3.57894	up	-3.57894	yes	997	*	_	_	_	_	_	_	_	_	_	_	_	_	_	_	_
comp1424_c0_seq3	31.37	0	11.65	0	4.28e-06	0.00010003	3.54226	up	-3.54226	yes	312	2-937(+)	_	_	_	gi|170098078|ref|XP_001880258.1|	predicted protein [Laccaria bicolor S238N-H82]	0.8	GO:0055085;GO:0016021	_	_	_	_	_	_	_	_
comp1424_c0_seq4	27.41	0	13.56	0	1.17e-05	0.000229983	3.76129	up	-3.76129	yes	217	1-651(+)	_	_	_	gi|170098078|ref|XP_001880258.1|	predicted protein [Laccaria bicolor S238N-H82]	0.82	GO:0055085;GO:0016021	_	_	_	_	_	_	_	_
comp1425_c0_seq1	155.8	0.04	20.14	0	5e-12	1.04e-09	4.33199	up	-4.33199	yes	437	1981-3291(-)	_	_	_	gi|302680959|ref|XP_003030161.1|	hypothetical protein SCHCODRAFT_236038 [Schizophyllum commune H4-8]	0.62	_	_	_	_	_	_	_	_	_
comp1425_c0_seq6	68.29	0	40.99	0	8.67e-09	5.31e-07	5.3572	up	-5.3572	yes	157	239-709(-)	_	_	_	gi|238581696|ref|XP_002389691.1|	hypothetical protein MPER_11146 [Moniliophthora perniciosa FA553]	0.88	GO:0004342;GO:0006044;GO:0005975	_	_	_	_	_	_	K02564	nagB, GNPDA
comp14268_c0_seq1	14	0	10.27	0	0.000726851	0.00683488	3.36036	up	-3.36036	yes	188	3-566(+)	_	_	_	gi|170110714|ref|XP_001886562.1|	predicted protein [Laccaria bicolor S238N-H82]	0.75	_	_	_	_	_	_	_	_	_
comp1426_c0_seq1	459.35	22	90.93	2.88	7.68e-10	6.89e-08	4.98062	up	-4.98062	yes	173	1631-2152(+)	_	_	_	gi|393212552|gb|EJC98052.1|	PEBP-like protein [Fomitiporia mediterranea MF3/22]	0.66	_	_	_	_	_	_	_	_	_
comp1426_c0_seq2	108.65	7	129.89	5.53	2.22e-07	8.47e-06	4.55387	up	-4.55387	yes	82	3-248(+)	_	_	_	gi|389740504|gb|EIM81695.1|	PEBP-like protein, partial [Stereum hirsutum FP-91666 SS1]	0.84	_	_	_	_	_	_	_	_	_
comp14288_c0_seq1	11	0	8.73	0	0.00286389	0.020022	3.12598	up	-3.12598	yes	163	3-491(+)	_	_	_	_	_	_	_	_	_	_	_	_	_	_	_
comp1434_c0_seq13	28.93	0	24.77	0	7.72e-06	0.00016274	4.63052	up	-4.63052	yes	165	1-498(+)	_	_	_	_	_	_	_	_	_	_	_	_	_	_	_
comp1434_c0_seq3	48.34	13.27	9.4	1.7	0.00235169	0.0174781	2.46713	up	-2.46713	yes	315	1157-2101(+)	_	_	_	gi|299747448|ref|XP_001837042.2|	phosphatidylinositol phosphate phosphatase [Coprinopsis cinerea okayama7#130]	0.75	_	29883.JGI231574	hypothetical protein	0.8993	_	KOG4136	_	_	_
comp1434_c0_seq6	55.74	0	13.21	0	4.62e-08	2.23e-06	3.72356	up	-3.72356	yes	315	764-1708(+)	_	_	_	gi|299747448|ref|XP_001837042.2|	phosphatidylinositol phosphate phosphatase [Coprinopsis cinerea okayama7#130]	0.75	_	29883.JGI231574	hypothetical protein	0.8993	_	KOG4136	_	_	_
comp1434_c0_seq7	18.94	0	5.04	0	0.000125561	0.00166706	2.33342	up	-2.33342	yes	315	566-1510(+)	_	_	_	gi|299747448|ref|XP_001837042.2|	phosphatidylinositol phosphate phosphatase [Coprinopsis cinerea okayama7#130]	0.75	_	29883.JGI231574	hypothetical protein	0.8993	_	KOG4136	_	_	_
comp1435_c0_seq2	300.06	17.8	65.39	2.56	9.9e-09	5.95e-07	4.67485	up	-4.67485	yes	596	165-1952(-)	_	_	_	gi|343980829|gb|AEM76790.1|	putative glycoside hydrolase [Armillaria mellea]	0.69	_	_	_	_	_	_	_	_	_
comp14376_c0_seq1	13	0	6.99	0	0.00140897	0.0115837	2.80529	up	-2.80529	yes	791	*	_	_	_	_	_	_	_	_	_	_	_	_	_	_	_
comp14378_c0_seq1	11	0	13.19	0	0.00286389	0.020022	3.72137	up	-3.72137	yes	89	87-353(-)	_	_	_	gi|392558660|gb|EIW51847.1|	hypothetical protein TRAVEDRAFT_92227, partial [Trametes versicolor FP-101664 SS1]	0.83	GO:0005634	_	_	_	_	_	_	_	_
comp14380_c0_seq1	12	0	9.14	0	0.00199605	0.0151927	3.19219	up	-3.19219	yes	559	*	_	_	_	_	_	_	_	_	_	_	_	_	_	_	_
comp14390_c0_seq1	11	0	11.42	0	0.00286389	0.020022	3.51349	up	-3.51349	yes	410	*	_	_	_	_	_	_	_	_	_	_	_	_	_	_	_
comp14391_c0_seq1	10	0	7.88	0	0.00416566	0.0267167	2.9782	up	-2.9782	yes	540	*	_	_	_	_	_	_	_	_	_	_	_	_	_	_	_
comp143_c0_seq1	774.08	0	126.76	0	9.23e-19	1.94e-15	6.98596	up	-6.98596	yes	311	1667-2599(-)	_	_	_	gi|302681005|ref|XP_003030184.1|	hypothetical protein SCHCODRAFT_29286 [Schizophyllum commune H4-8]	0.61	_	_	_	_	_	_	_	_	_
comp143_c0_seq2	9003.92	2972	1485.84	324.03	0.00123219	0.01064	2.19708	up	-2.19708	yes	311	1647-2579(-)	_	_	_	gi|302681005|ref|XP_003030184.1|	hypothetical protein SCHCODRAFT_29286 [Schizophyllum commune H4-8]	0.61	_	_	_	_	_	_	_	_	_
comp14405_c0_seq1	17	0	10.12	0	0.000290613	0.00330127	3.33914	up	-3.33914	yes	715	*	_	_	_	_	_	_	_	_	_	_	_	_	_	_	_
comp1440_c0_seq1	218	56	204.36	34.68	0.00040361	0.00435052	2.55894	up	-2.55894	yes	454	*	_	_	_	_	_	_	_	_	_	_	_	_	_	_	_
comp14424_c0_seq1	16	0	13.62	0	0.000390825	0.00423158	3.76765	up	-3.76765	yes	166	3-500(-)	_	_	_	gi|238567417|ref|XP_002386237.1|	hypothetical protein MPER_15595 [Moniliophthora perniciosa FA553]	0.58	_	_	_	_	_	_	_	_	_
comp1442_c0_seq3	12.61	0	7.99	0	0.00140897	0.0115837	2.9982	up	-2.9982	yes	224	1-672(-)	_	_	_	gi|390602225|gb|EIN11618.1|	S-adenosyl-L-methionine-dependent methyltransferase [Punctularia strigosozonata HHB-11173 SS5]	0.79	GO:0008610	_	_	_	_	_	_	_	_
comp14432_c0_seq1	9	0	9.01	0	0.00614931	0.0359025	3.17153	up	-3.17153	yes	425	*	_	_	_	_	_	_	_	_	_	_	_	_	_	_	_
comp14438_c0_seq1	11	0	12.45	0	0.00286389	0.020022	3.63807	up	-3.63807	yes	102	3-308(+)	_	_	_	gi|170096758|ref|XP_001879599.1|	predicted protein [Laccaria bicolor S238N-H82]	0.62	GO:0016772	_	_	_	_	_	_	_	_
comp1443_c1_seq3	121	41.96	73.25	16.78	0.003722	0.0253272	2.12609	up	-2.12609	yes	703	*	_	_	_	gi|395334530|gb|EJF66906.1|	hypothetical protein DICSQDRAFT_45627 [Dichomitus squalens LYAD-421 SS1]	0.73	_	_	_	_	_	_	_	_	_
comp1444_c0_seq3	104.48	0.58	11.61	0.04	1.95e-10	2.16e-08	8.18115	up	-8.18115	yes	351	2-1054(+)	_	_	_	gi|336367899|gb|EGN96243.1|	hypothetical protein SERLA73DRAFT_185884 [Serpula lacrymans var. lacrymans S7.3]	0.7	_	29883.JGI315835	hypothetical protein	0.8549	_	KOG3194	_	K02830	HRAD1, RAD17
comp1444_c0_seq4	439.95	10.47	49.51	0.78	7.93e-12	1.52e-09	5.9881	up	-5.9881	yes	351	2-1054(+)	_	_	_	gi|336367899|gb|EGN96243.1|	hypothetical protein SERLA73DRAFT_185884 [Serpula lacrymans var. lacrymans S7.3]	0.7	_	29883.JGI315835	hypothetical protein	0.8549	_	KOG3194	_	K02830	HRAD1, RAD17
comp14491_c0_seq1	9	0	9.08	0	0.00614931	0.0359025	3.18269	up	-3.18269	yes	140	2-421(-)	_	_	_	gi|299739014|ref|XP_001834968.2|	hypothetical protein CC1G_11482 [Coprinopsis cinerea okayama7#130]	0.64	_	_	_	_	_	_	_	_	_
comp14502_c0_seq1	13	0	10.26	0	0.00140897	0.0115837	3.35896	up	-3.35896	yes	539	*	_	_	_	gi|390603682|gb|EIN13074.1|	eukaryotic translation initiation factor 3 subunit 6 [Punctularia strigosozonata HHB-11173 SS5]	0.66	_	_	_	_	_	_	_	K03250	EIF3E, INT6
comp14523_c0_seq1	9	0	10.55	0	0.00614931	0.0359025	3.39917	up	-3.39917	yes	363	*	_	_	_	_	_	_	_	_	_	_	_	_	_	_	_
comp1452_c0_seq1	1918	30	352.91	3.65	1.25e-14	5.31e-12	6.59526	up	-6.59526	yes	555	263-1927(-)	_	_	_	gi|170093976|ref|XP_001878209.1|	predicted protein [Laccaria bicolor S238N-H82]	0.9	_	_	_	_	_	_	_	_	_
comp14536_c0_seq1	9	0	8.24	0	0.00614931	0.0359025	3.04264	up	-3.04264	yes	465	*	_	_	_	_	_	_	_	_	_	_	_	_	_	_	_
comp14538_c0_seq1	14	0	6.59	0	0.000726851	0.00683488	2.72028	up	-2.72028	yes	904	*	_	_	_	_	_	_	_	_	_	_	_	_	_	_	_
comp1456_c0_seq3	172.9	46.71	38.43	6.86	0.00058571	0.00590378	2.48595	up	-2.48595	yes	246	902-1639(+)	_	_	_	gi|170099003|ref|XP_001880720.1|	predicted protein [Laccaria bicolor S238N-H82]	0.99	GO:0005840;GO:0043022;GO:0000054;GO:0006446;GO:0003743;GO:0005730;GO:0043023;GO:0042256;GO:0042273	29883.JGI297224	hypothetical protein	0.9878	COG1976	KOG3185	_	K03264	EIF6
comp14575_c0_seq1	21	0	11.73	0	7.45e-05	0.0010768	3.55213	up	-3.55213	yes	762	*	_	_	_	_	_	_	_	_	_	_	_	_	_	_	_
comp14603_c0_seq1	9	0	9.32	0	0.00614931	0.0359025	3.22033	up	-3.22033	yes	411	*	_	_	_	_	_	_	_	_	_	_	_	_	_	_	_
comp14614_c0_seq1	16	2	4.17	0.34	0.00229484	0.0171075	3.61644	up	-3.61644	yes	544	2-1633(-)	_	_	_	gi|238575254|ref|XP_002387713.1|	hypothetical protein MPER_13428 [Moniliophthora perniciosa FA553]	0.5	_	_	_	_	_	_	_	_	_
comp14621_c0_seq1	14	0	11.28	0	0.000726851	0.00683488	3.4957	up	-3.4957	yes	138	113-526(-)	_	_	_	_	_	_	_	_	_	_	_	_	_	_	_
comp14653_c0_seq1	11	0	10.76	0	0.00286389	0.020022	3.42761	up	-3.42761	yes	435	*	_	_	_	_	_	_	_	_	_	_	_	_	_	_	_
comp14656_c0_seq1	9	0	6.94	0	0.00614931	0.0359025	2.79494	up	-2.79494	yes	183	2-553(+)	_	_	_	_	_	_	_	_	_	_	_	_	_	_	_
comp14705_c0_seq1	9	0	10.67	0	0.00614931	0.0359025	3.41549	up	-3.41549	yes	359	*	_	_	_	_	_	_	_	_	_	_	_	_	_	_	_
comp14719_c0_seq1	19	0	12.65	0	0.000125561	0.00166706	3.66107	up	-3.66107	yes	639	*	_	_	_	_	_	_	_	_	_	_	_	_	_	_	_
comp14742_c0_seq1	15	0	11.48	0	0.000530405	0.00538703	3.52105	up	-3.52105	yes	139	138-554(-)	_	_	_	gi|302692946|ref|XP_003036152.1|	ste11-like protein [Schizophyllum commune H4-8]	0.73	GO:0016310;GO:0000166;GO:0004672	_	_	_	_	_	_	K11228	STE11
comp1475_c0_seq2	224.42	81.91	61.3	14.78	0.00355427	0.0243722	2.05224	up	-2.05224	yes	232	697-1392(-)	_	_	_	gi|169862577|ref|XP_001837915.1|	hypothetical protein CC1G_10336 [Coprinopsis cinerea okayama7#130]	0.84	_	5306.JGI66458	annotation not available	0.8333	COG0693	KOG2764	_	K05687	PARK7
comp1475_c0_seq6	9.81	0	11.83	0	0.00416566	0.0267167	3.56438	up	-3.56438	yes	109	1-327(+)	_	_	_	gi|392560077|gb|EIW53260.1|	hypothetical protein TRAVEDRAFT_74637 [Trametes versicolor FP-101664 SS1]	0.64	_	_	_	_	_	_	_	_	_
comp1477_c0_seq1	1016	249	463.95	75.12	0.000168497	0.00210384	2.6267	up	-2.6267	yes	932	*	_	_	_	gi|395327765|gb|EJF60162.1|	hypothetical protein DICSQDRAFT_107867 [Dichomitus squalens LYAD-421 SS1]	0.67	_	29883.JGI305182	hypothetical protein	0.7907	_	_	NOG235397	_	_
comp14786_c0_seq1	10	0	7.43	0	0.00416566	0.0267167	2.89336	up	-2.89336	yes	191	1-576(+)	_	_	_	gi|170105447|ref|XP_001883936.1|	predicted protein [Laccaria bicolor S238N-H82]	0.53	_	_	_	_	_	_	_	_	_
comp14796_c0_seq1	15	0	8.47	0	0.000530405	0.00538703	3.08236	up	-3.08236	yes	250	3-752(-)	_	_	_	gi|302691964|ref|XP_003035661.1|	hypothetical protein SCHCODRAFT_104995 [Schizophyllum commune H4-8]	0.63	GO:1901363;GO:0097159;GO:0004386	_	_	_	_	_	_	_	_
comp14829_c0_seq1	18	0	11.5	0	0.000164799	0.00205943	3.52356	up	-3.52356	yes	193	1-579(+)	_	_	_	gi|336374824|gb|EGO03160.1|	hypothetical protein SERLA73DRAFT_174607 [Serpula lacrymans var. lacrymans S7.3]	0.68	_	_	_	_	_	_	_	_	_
comp14830_c0_seq1	8.83	0	4.13	0	0.00922396	0.0491464	2.04614	up	-2.04614	yes	183	271-819(-)	_	_	_	_	_	_	_	_	_	_	_	_	_	_	_
comp14834_c0_seq1	9	0	8.83	0	0.00614931	0.0359025	3.14241	up	-3.14241	yes	90	164-433(-)	_	_	_	_	_	_	_	_	_	_	_	_	_	_	_
comp1484_c0_seq3	397	13	288.82	6.25	8.25e-11	1.06e-08	5.53017	up	-5.53017	yes	585	*	_	_	_	gi|302918479|ref|XP_003052664.1|	hypothetical protein NECHADRAFT_35755 [Nectria haematococca mpVI 77-13-4]	0.53	_	_	_	_	_	_	_	_	_
comp14883_c0_seq1	13	0	9.9	0	0.00140897	0.0115837	3.30743	up	-3.30743	yes	559	*	_	_	_	_	_	_	_	_	_	_	_	_	_	_	_
comp14885_c0_seq1	11	0	8.83	0	0.00286389	0.020022	3.14241	up	-3.14241	yes	530	*	_	_	_	_	_	_	_	_	_	_	_	_	_	_	_
comp14913_c0_seq1	13	0	8.9	0	0.00140897	0.0115837	3.15381	up	-3.15381	yes	72	2-217(+)	_	_	_	_	_	_	_	_	_	_	_	_	_	_	_
comp1493_c0_seq3	54.44	0	26.12	0	5.9e-08	2.74e-06	4.70708	up	-4.70708	yes	208	2-625(+)	_	_	_	gi|403415964|emb|CCM02664.1|	predicted protein [Fibroporia radiculosa]	0.95	GO:0006486;GO:0008250;GO:0004576	_	_	_	_	_	_	K07151	STT3
comp14949_c0_seq1	15	0	9.54	0	0.000530405	0.00538703	3.25399	up	-3.25399	yes	669	*	_	_	_	_	_	_	_	_	_	_	_	_	_	_	_
comp14964_c0_seq1	9	0	9.92	0	0.00614931	0.0359025	3.31034	up	-3.31034	yes	386	*	_	_	_	_	_	_	_	_	_	_	_	_	_	_	_
comp1497_c0_seq15	11.61	0	10.88	0	0.00199605	0.0151927	3.44361	up	-3.44361	yes	151	1-453(-)	_	_	_	gi|170096919|ref|XP_001879679.1|	glycoside hydrolase family 3 protein [Laccaria bicolor S238N-H82]	0.91	GO:0004553;GO:0005975	_	_	_	_	_	_	K05349	bglX
comp1497_c0_seq2	114.37	0	43.46	0	8.67e-11	1.1e-08	5.44162	up	-5.44162	yes	1120	*	_	_	_	gi|403419253|emb|CCM05953.1|	predicted protein [Fibroporia radiculosa]	0.86	GO:0016746;GO:0000166;GO:0055114;GO:0016491	_	_	_	_	_	_	_	_
comp14984_c0_seq1	15	0	9.75	0	0.000530405	0.00538703	3.2854	up	-3.2854	yes	143	227-655(-)	_	_	_	_	_	_	_	_	_	_	_	_	_	_	_
comp15006_c0_seq1	9	0	6.72	0	0.00614931	0.0359025	2.74846	up	-2.74846	yes	189	3-572(+)	_	_	_	_	_	_	_	_	_	_	_	_	_	_	_
comp15008_c0_seq1	15	0	8.14	0	0.000530405	0.00538703	3.02503	up	-3.02503	yes	784	*	_	_	_	_	_	_	_	_	_	_	_	_	_	_	_
comp15032_c0_seq1	25	0	10.45	0	2.25e-05	0.000397875	3.38543	up	-3.38543	yes	305	103-1017(-)	_	_	_	_	_	_	_	_	_	_	_	_	_	_	_
comp1503_c0_seq1	1468	220	149.18	14.77	3.59e-06	8.61e-05	3.33631	up	-3.33631	yes	931	42-2834(+)	_	_	_	gi|336388057|gb|EGO29201.1|	hypothetical protein SERLADRAFT_412793 [Serpula lacrymans var. lacrymans S7.9]	0.68	GO:0016020;GO:0005216;GO:0006811	104341.JGI103877	hypothetical protein	0.7642	COG1226	KOG1418	_	_	_
comp15071_c0_seq1	17	0	9.34	0	0.000290613	0.00330127	3.22342	up	-3.22342	yes	258	1-774(-)	_	_	_	_	_	_	_	_	_	_	_	_	_	_	_
comp15110_c0_seq1	9	0	8.53	0	0.00614931	0.0359025	3.09255	up	-3.09255	yes	104	1-312(-)	_	_	_	gi|170103462|ref|XP_001882946.1|	predicted protein [Laccaria bicolor S238N-H82]	0.74	_	_	_	_	_	_	_	_	_
comp1513_c0_seq6	248.68	3.7	232.61	2.29	1.41e-11	2.48e-09	6.66642	up	-6.66642	yes	129	68-454(-)	_	_	_	gi|336373852|gb|EGO02190.1|	hypothetical protein SERLA73DRAFT_178004 [Serpula lacrymans var. lacrymans S7.3]	0.8	GO:0055085;GO:0016021	_	_	_	_	_	_	_	_
comp1515_c0_seq2	89.2	0	63.17	0	8.14e-10	7.2e-08	5.98117	up	-5.98117	yes	110	272-601(-)	_	_	_	gi|170089335|ref|XP_001875890.1|	predicted protein [Laccaria bicolor S238N-H82]	0.93	GO:0046872;GO:0006508;GO:0004222	_	_	_	_	_	_	_	_
comp1515_c0_seq3	16.01	0	14.31	0	0.000390825	0.00423158	3.83895	up	-3.83895	yes	476	*	_	_	_	gi|170089335|ref|XP_001875890.1|	predicted protein [Laccaria bicolor S238N-H82]	0.96	GO:0046872;GO:0006508;GO:0004222	_	_	_	_	_	_	_	_
comp1516_c0_seq1	1234.97	28.56	291.51	4.45	6.41e-13	1.92e-10	6.0336	up	-6.0336	yes	280	758-1597(+)	_	_	_	gi|170116924|ref|XP_001889651.1|	predicted protein [Laccaria bicolor S238N-H82]	0.85	_	29883.JGI256021	hypothetical protein	0.848	_	_	NOG06575	_	_
comp15177_c0_seq1	11	0	8.73	0	0.00286389	0.020022	3.12598	up	-3.12598	yes	536	*	_	_	_	_	_	_	_	_	_	_	_	_	_	_	_
comp15194_c0_seq1	9	0	6.38	0	0.00614931	0.0359025	2.67356	up	-2.67356	yes	600	*	_	_	_	_	_	_	_	_	_	_	_	_	_	_	_
comp15206_c0_seq1	9	0	7.03	0	0.00614931	0.0359025	2.81352	up	-2.81352	yes	143	116-544(-)	_	_	_	_	_	_	_	_	_	_	_	_	_	_	_
comp15230_c0_seq1	12	0	10.07	0	0.00199605	0.0151927	3.33199	up	-3.33199	yes	157	2-472(+)	_	_	_	gi|299750621|ref|XP_001829716.2|	hypothetical protein CC1G_09605 [Coprinopsis cinerea okayama7#130]	0.59	_	_	_	_	_	_	_	_	_
comp1523_c0_seq3	51.28	8.9	13.43	1.54	0.000320045	0.00362019	3.12446	up	-3.12446	yes	239	1-717(-)	_	_	_	gi|336368274|gb|EGN96617.1|	hypothetical protein SERLA73DRAFT_184715 [Serpula lacrymans var. lacrymans S7.3]	0.86	GO:0000166;GO:0055114;GO:0016491	_	_	_	_	_	_	_	_
comp15244_c0_seq1	10	0	8.62	0	0.00416566	0.0267167	3.10769	up	-3.10769	yes	164	2-493(-)	_	_	_	gi|302686462|ref|XP_003032911.1|	hypothetical protein SCHCODRAFT_53720 [Schizophyllum commune H4-8]	0.78	_	_	_	_	_	_	_	_	_
comp15273_c0_seq1	17	3	8.08	0.94	0.00583707	0.0358984	3.10362	up	-3.10362	yes	149	199-645(-)	_	_	_	_	_	_	_	_	_	_	_	_	_	_	_
comp15296_c0_seq1	15	0	10.75	0	0.000530405	0.00538703	3.42626	up	-3.42626	yes	192	18-593(-)	_	_	_	_	_	_	_	_	_	_	_	_	_	_	_
comp15319_c0_seq1	9	0	6.66	0	0.00614931	0.0359025	2.73552	up	-2.73552	yes	575	*	_	_	_	_	_	_	_	_	_	_	_	_	_	_	_
comp1535_c1_seq1	622	235	118.12	29.49	0.00344139	0.0236647	2.00196	up	-2.00196	yes	290	55-924(-)	_	_	_	gi|403413498|emb|CCM00198.1|	predicted protein [Fibroporia radiculosa]	0.82	_	_	_	_	_	_	_	_	_
comp1554_c0_seq2	19.01	0	5.84	0	0.000125561	0.00166706	2.54597	up	-2.54597	yes	163	896-1384(-)	_	_	_	gi|170085657|ref|XP_001874052.1|	predicted protein [Laccaria bicolor S238N-H82]	0.86	_	_	_	_	_	_	_	_	_
comp1554_c0_seq7	49.63	0	33.32	0	1.28e-07	5.32e-06	5.05832	up	-5.05832	yes	634	*	_	_	_	gi|389744163|gb|EIM85346.1|	Endoribonuclease L-PSP [Stereum hirsutum FP-91666 SS1]	0.85	_	_	_	_	_	_	_	_	_
comp1554_c0_seq8	10.56	0	8.88	0	0.00286389	0.020022	3.15056	up	-3.15056	yes	506	*	_	_	_	gi|389744163|gb|EIM85346.1|	Endoribonuclease L-PSP [Stereum hirsutum FP-91666 SS1]	0.85	_	_	_	_	_	_	_	_	_
comp15573_c0_seq1	12	0	6.86	0	0.00199605	0.0151927	2.77821	up	-2.77821	yes	744	*	_	_	_	gi|392561228|gb|EIW54410.1|	DUF221-domain-containing protein [Trametes versicolor FP-101664 SS1]	0.7	GO:0016020	_	_	_	_	_	_	_	_
comp15576_c0_seq1	10	0	7.05	0	0.00416566	0.0267167	2.81762	up	-2.81762	yes	604	*	_	_	_	_	_	_	_	_	_	_	_	_	_	_	_
comp15581_c0_seq1	9	0	7.23	0	0.00614931	0.0359025	2.854	up	-2.854	yes	134	1-402(-)	_	_	_	gi|389745230|gb|EIM86411.1|	hypothetical protein STEHIDRAFT_121370 [Stereum hirsutum FP-91666 SS1]	0.7	GO:0008270	_	_	_	_	_	_	_	_
comp15582_c0_seq2	14.25	2	4.87	0.45	0.00406644	0.0267167	3.43592	up	-3.43592	yes	1245	*	_	_	_	_	_	_	_	_	_	_	_	_	_	_	_
comp15590_c0_seq1	14	0	7.83	0	0.000726851	0.00683488	2.96901	up	-2.96901	yes	140	81-500(+)	_	_	_	_	_	_	_	_	_	_	_	_	_	_	_
comp15613_c0_seq1	9	0	10.24	0	0.00614931	0.0359025	3.35614	up	-3.35614	yes	374	*	_	_	_	_	_	_	_	_	_	_	_	_	_	_	_
comp15619_c0_seq1	10	0	9.94	0	0.00416566	0.0267167	3.31325	up	-3.31325	yes	428	*	_	_	_	_	_	_	_	_	_	_	_	_	_	_	_
comp15625_c0_seq1	9	0	6.99	0	0.00614931	0.0359025	2.80529	up	-2.80529	yes	139	132-548(-)	_	_	_	_	_	_	_	_	_	_	_	_	_	_	_
comp15634_c0_seq1	9	0	6.62	0	0.00614931	0.0359025	2.72683	up	-2.72683	yes	130	3-392(+)	_	_	_	_	_	_	_	_	_	_	_	_	_	_	_
comp1565_c0_seq2	710.66	187.06	183.75	31.96	0.000301988	0.00342121	2.5234	up	-2.5234	yes	499	1-1497(+)	_	_	_	gi|336371377|gb|EGN99716.1|	hypothetical protein SERLA73DRAFT_52008 [Serpula lacrymans var. lacrymans S7.3]	0.86	GO:0003992;GO:0000051;GO:0008152;GO:0030170	104341.JGI116261	hypothetical protein	0.8548	COG0160	KOG1401	_	K00823	puuE
comp15668_c0_seq1	19	0	10.15	0	0.000125561	0.00166706	3.34341	up	-3.34341	yes	797	*	_	_	_	_	_	_	_	_	_	_	_	_	_	_	_
comp15714_c0_seq1	10	0	8.34	0	0.00416566	0.0267167	3.06005	up	-3.06005	yes	510	*	_	_	_	_	_	_	_	_	_	_	_	_	_	_	_
comp15731_c0_seq1	11	0	7.98	0	0.00286389	0.020022	2.99639	up	-2.99639	yes	587	*	_	_	_	gi|170084953|ref|XP_001873700.1|	predicted protein [Laccaria bicolor S238N-H82]	0.75	_	_	_	_	_	_	_	_	_
comp1574_c0_seq4	19.06	0	6.27	0	0.000125561	0.00166706	2.64847	up	-2.64847	yes	430	3-1292(-)	_	_	_	gi|302695497|ref|XP_003037427.1|	hypothetical protein SCHCODRAFT_64758 [Schizophyllum commune H4-8]	0.85	GO:0006508;GO:0004222;GO:0008270	_	_	_	_	_	_	K01412	E3.4.24.64
comp1574_c0_seq5	13.47	2.04	6.8	0.68	0.00547934	0.034048	3.32193	up	-3.32193	yes	280	3-842(-)	_	_	_	gi|392597666|gb|EIW86988.1|	hypothetical protein CONPUDRAFT_86918 [Coniophora puteana RWD-64-598 SS2]	0.81	GO:0006508;GO:0004222;GO:0008270	_	_	_	_	_	_	K01412	E3.4.24.64
comp1582_c0_seq2	72.03	1.01	56.87	0.53	5.26e-09	3.45e-07	6.74553	up	-6.74553	yes	108	216-539(-)	_	_	_	gi|170116124|ref|XP_001889254.1|	predicted protein [Laccaria bicolor S238N-H82]	0.85	_	_	_	_	_	_	_	K12175	GPS1, COPS1, CSN1
comp15843_c0_seq1	10	0	7.26	0	0.00416566	0.0267167	2.85997	up	-2.85997	yes	586	*	_	_	_	_	_	_	_	_	_	_	_	_	_	_	_
comp1592_c0_seq5	42.16	0	21.99	0	4.66e-07	1.57e-05	4.45878	up	-4.45878	yes	95	532-819(+)	_	_	_	gi|392564080|gb|EIW57258.1|	A1pp-domain-containing protein [Trametes versicolor FP-101664 SS1]	0.84	_	_	_	_	_	_	_	_	_
comp1592_c0_seq7	19.31	0	12.55	0	0.000125561	0.00166706	3.64962	up	-3.64962	yes	157	2-472(+)	_	_	_	gi|170099063|ref|XP_001880750.1|	predicted protein [Laccaria bicolor S238N-H82]	0.85	_	_	_	_	_	_	_	_	_
comp1593_c0_seq1	700	193	277.39	50.53	0.000422345	0.00452491	2.4567	up	-2.4567	yes	253	2-760(-)	_	_	_	gi|170087392|ref|XP_001874919.1|	predicted protein [Laccaria bicolor S238N-H82]	0.86	GO:0055114;GO:0016491	_	_	_	_	_	_	_	_
comp15960_c0_seq1	9	0	9.14	0	0.00614931	0.0359025	3.19219	up	-3.19219	yes	419	*	_	_	_	gi|170114557|ref|XP_001888475.1|	predicted protein [Laccaria bicolor S238N-H82]	0.91	GO:0046983;GO:0003676	_	_	_	_	_	_	_	_
comp15979_c0_seq1	9.06	0	5.06	0	0.00614931	0.0359025	2.33914	up	-2.33914	yes	187	1-561(+)	_	_	_	_	_	_	_	_	_	_	_	_	_	_	_
comp15990_c0_seq1	10	0	8.79	0	0.00416566	0.0267167	3.13586	up	-3.13586	yes	484	*	_	_	_	_	_	_	_	_	_	_	_	_	_	_	_
comp16009_c0_seq1	10	0	6.98	0	0.00416566	0.0267167	2.80323	up	-2.80323	yes	74	308-529(+)	_	_	_	_	_	_	_	_	_	_	_	_	_	_	_
comp1600_c0_seq5	31.34	0	16.23	0	4.28e-06	0.00010003	4.02059	up	-4.02059	yes	273	3-821(-)	_	_	_	gi|392593398|gb|EIW82723.1|	chaperonin-containing T-complex zeta subunit Cct6 [Coniophora puteana RWD-64-598 SS2]	0.96	GO:0006457;GO:0005524;GO:0051082;GO:0005737	_	_	_	_	_	_	K09498	CCT6
comp1601_c0_seq2	26.15	0	4.55	0	1.8e-05	0.000331288	2.18587	up	-2.18587	yes	565	750-2444(-)	_	_	_	gi|390597822|gb|EIN07221.1|	DUF726-domain-containing protein [Punctularia strigosozonata HHB-11173 SS5]	0.76	_	_	_	_	_	_	_	_	_
comp1601_c0_seq4	595.83	74.42	140.33	11.58	1.18e-06	3.46e-05	3.59912	up	-3.59912	yes	325	28-1002(+)	_	_	_	gi|389748674|gb|EIM89851.1|	hypothetical protein STEHIDRAFT_74165 [Stereum hirsutum FP-91666 SS1]	0.91	GO:0003723;GO:0000166;GO:0008270	104341.JGI53007	annotation not available	0.9079	_	KOG0153	_	K12872	RBM22, SLT11
comp16111_c0_seq1	11	0	6.19	0	0.00286389	0.020022	2.62994	up	-2.62994	yes	756	*	_	_	_	_	_	_	_	_	_	_	_	_	_	_	_
comp16118_c0_seq1	10	0	10.59	0	0.00416566	0.0267167	3.40463	up	-3.40463	yes	402	*	_	_	_	_	_	_	_	_	_	_	_	_	_	_	_
comp16162_c0_seq1	14	0	11.89	0	0.000726851	0.00683488	3.57168	up	-3.57168	yes	501	*	_	_	_	_	_	_	_	_	_	_	_	_	_	_	_
comp1616_c0_seq14	160	0	183.05	0	3.93e-12	8.67e-10	7.51609	up	-7.51609	yes	124	1-372(-)	_	_	_	_	_	_	_	_	_	_	_	_	_	_	_
comp1616_c0_seq6	113.62	0	19.91	0	9.25e-11	1.16e-08	4.31542	up	-4.31542	yes	363	1341-2429(-)	_	_	_	gi|170087794|ref|XP_001875120.1|	predicted protein [Laccaria bicolor S238N-H82]	0.5	_	_	_	_	_	_	_	_	_
comp1616_c0_seq7	75.54	0	33.25	0	3.58e-09	2.52e-07	5.05528	up	-5.05528	yes	321	3-965(-)	_	_	_	gi|393238100|gb|EJD45638.1|	hypothetical protein AURDEDRAFT_184584 [Auricularia delicata TFB-10046 SS5]	0.72	_	_	_	_	_	_	_	_	_
comp1616_c0_seq9	35.23	0	16.33	0	1.72e-06	4.67e-05	4.02945	up	-4.02945	yes	305	2-916(-)	_	_	_	gi|393238100|gb|EJD45638.1|	hypothetical protein AURDEDRAFT_184584 [Auricularia delicata TFB-10046 SS5]	0.73	_	_	_	_	_	_	_	_	_
comp1617_c0_seq1	103.35	0	28.6	0	2.24e-10	2.46e-08	4.83794	up	-4.83794	yes	482	1-1446(-)	_	_	_	gi|170084043|ref|XP_001873245.1|	predicted protein [Laccaria bicolor S238N-H82]	0.93	GO:0019643;GO:0045239;GO:0004333;GO:0006106	_	_	_	_	_	_	K01679	E4.2.1.2B, fumC
comp1624_c0_seq2	391.64	104.66	160.11	28.27	0.000380822	0.00423158	2.50172	up	-2.50172	yes	288	1-864(+)	_	_	_	gi|170118923|ref|XP_001890627.1|	APC amino acid permease [Laccaria bicolor S238N-H82]	0.92	GO:0003333;GO:0016021;GO:0015171	_	_	_	_	_	_	_	_
comp1624_c0_seq4	231.59	47.42	219.03	29.63	8.45e-05	0.00120992	2.886	up	-2.886	yes	91	1-273(+)	_	_	_	gi|170118923|ref|XP_001890627.1|	APC amino acid permease [Laccaria bicolor S238N-H82]	0.87	GO:0003333;GO:0043581;GO:0016021;GO:0015171	_	_	_	_	_	_	_	_
comp16288_c0_seq1	9	0	6.65	0	0.00614931	0.0359025	2.73335	up	-2.73335	yes	76	348-578(+)	_	_	_	_	_	_	_	_	_	_	_	_	_	_	_
comp1633_c0_seq8	11.72	0	8.12	0	0.00199605	0.0151927	3.02148	up	-3.02148	yes	204	1-615(+)	_	_	_	gi|170097786|ref|XP_001880112.1|	predicted protein [Laccaria bicolor S238N-H82]	0.75	_	_	_	_	_	_	_	_	_
comp1635_c0_seq1	89.25	8.57	32.63	2.07	2.67e-06	6.75e-05	3.9785	up	-3.9785	yes	243	436-1167(+)	_	_	_	gi|169852822|ref|XP_001833093.1|	hypothetical protein CC1G_01155 [Coprinopsis cinerea okayama7#130]	0.75	_	5306.JGI72073	.	0.8267	COG5037	KOG4476	_	_	_
comp16410_c0_seq1	12	0	7.33	0	0.00199605	0.0151927	2.87381	up	-2.87381	yes	697	*	_	_	_	gi|299738915|ref|XP_001834890.2|	hypothetical protein CC1G_09817 [Coprinopsis cinerea okayama7#130]	0.71	_	_	_	_	_	_	_	_	_
comp16421_c0_seq1	9	0	8.31	0	0.00614931	0.0359025	3.05485	up	-3.05485	yes	461	*	_	_	_	_	_	_	_	_	_	_	_	_	_	_	_
comp16439_c0_seq1	12	0	9.19	0	0.00199605	0.0151927	3.20006	up	-3.20006	yes	185	2-556(-)	_	_	_	_	_	_	_	_	_	_	_	_	_	_	_
comp1645_c1_seq2	31.19	2.79	18.21	1.08	0.00013422	0.00176209	4.07563	up	-4.07563	yes	177	197-727(-)	_	_	_	gi|238593559|ref|XP_002393230.1|	hypothetical protein MPER_07073 [Moniliophthora perniciosa FA553]	0.8	GO:0005739	104341.JGI116611	annotation not available	0.8351	COG2938	KOG3326	_	_	_
comp1654_c0_seq1	1191.26	99	294.42	16.17	2.86e-08	1.47e-06	4.18648	up	-4.18648	yes	262	600-1385(+)	_	_	_	gi|390599124|gb|EIN08521.1|	hypothetical protein PUNSTDRAFT_103395 [Punctularia strigosozonata HHB-11173 SS5]	0.74	_	_	_	_	_	_	_	_	_
comp1654_c0_seq3	117.27	22	86.2	10.68	8.52e-05	0.0012188	3.01278	up	-3.01278	yes	579	*	_	_	_	_	_	_	_	_	_	_	_	_	_	_	_
comp16589_c0_seq1	9	0	7	0	0.00614931	0.0359025	2.80735	up	-2.80735	yes	109	96-422(-)	_	_	_	_	_	_	_	_	_	_	_	_	_	_	_
comp1660_c0_seq3	276.82	1.46	33.58	0.12	2.17e-13	6.93e-11	8.12842	up	-8.12842	yes	253	1956-2714(+)	_	_	_	gi|170093812|ref|XP_001878127.1|	carbohydrate esterase family 4 protein [Laccaria bicolor S238N-H82]	0.75	GO:0016787	29883.JGI293318	carbohydrate esterase family 4 protein	0.7981	COG0726	_	_	_	_
comp1661_c0_seq4	18.57	0	15.23	0	0.000164799	0.00205943	3.92884	up	-3.92884	yes	519	*	_	_	_	_	_	_	_	_	_	_	_	_	_	_	_
comp1663_c0_seq9	13.95	0	12.02	0	0.000726851	0.00683488	3.58736	up	-3.58736	yes	91	222-494(-)	_	_	_	gi|170098418|ref|XP_001880428.1|	predicted protein [Laccaria bicolor S238N-H82]	0.97	_	_	_	_	_	_	_	_	_
comp16646_c0_seq1	12	0	7.16	0	0.00199605	0.0151927	2.83996	up	-2.83996	yes	237	1-714(+)	_	_	_	gi|46194166|tpg|DAA01993.1|	TPA_exp: reverse transcriptase/ribonuclease H [Coprinopsis cinerea]	0.62	_	_	_	_	_	_	_	_	_
comp1665_c0_seq5	129.83	25.11	24.19	3.09	0.000108039	0.00148482	2.96873	up	-2.96873	yes	378	524-1657(-)	_	_	_	gi|336373011|gb|EGO01350.1|	hypothetical protein SERLA73DRAFT_167446 [Serpula lacrymans var. lacrymans S7.3]	0.62	_	_	_	_	_	_	_	_	_
comp1665_c0_seq7	487.59	175.3	106.42	25.28	0.00266658	0.0195704	2.0737	up	-2.0737	yes	378	190-1323(-)	_	_	_	gi|336373011|gb|EGO01350.1|	hypothetical protein SERLA73DRAFT_167446 [Serpula lacrymans var. lacrymans S7.3]	0.62	_	_	_	_	_	_	_	_	_
comp1665_c0_seq8	54.73	0	15.03	0	5.22e-08	2.49e-06	3.90977	up	-3.90977	yes	307	3-923(-)	_	_	_	gi|336373011|gb|EGO01350.1|	hypothetical protein SERLA73DRAFT_167446 [Serpula lacrymans var. lacrymans S7.3]	0.62	_	_	_	_	_	_	_	_	_
comp1672_c0_seq3	50.22	6.63	15.43	1.35	9.81e-05	0.00135882	3.51471	up	-3.51471	yes	193	3-581(-)	_	_	_	gi|336367150|gb|EGN95495.1|	hypothetical protein SERLA73DRAFT_186528 [Serpula lacrymans var. lacrymans S7.3]	0.61	_	_	_	_	_	_	_	_	_
comp16823_c0_seq1	11	0	7.59	0	0.00286389	0.020022	2.9241	up	-2.9241	yes	189	51-617(-)	_	_	_	_	_	_	_	_	_	_	_	_	_	_	_
comp168_c1_seq3	433.92	24.4	132.29	4.91	2.87e-09	2.1e-07	4.75184	up	-4.75184	yes	223	1-669(+)	_	_	_	gi|389746301|gb|EIM87481.1|	hypothetical protein STEHIDRAFT_156445 [Stereum hirsutum FP-91666 SS1]	0.7	_	_	_	_	_	_	_	_	_
comp168_c1_seq6	131	27.52	119.9	16.64	0.000175375	0.00218507	2.8491	up	-2.8491	yes	79	227-463(-)	_	_	_	gi|392561745|gb|EIW54926.1|	histone-fold-containing protein [Trametes versicolor FP-101664 SS1]	1	GO:0005634;GO:0003677;GO:0046982;GO:0006334;GO:0000786	_	_	_	_	_	_	K11252	H2B
comp1691_c0_seq32	40.9	0	29.11	0	5.43e-07	1.78e-05	4.86344	up	-4.86344	yes	122	1-366(+)	_	_	_	gi|336383930|gb|EGO25079.1|	hypothetical protein SERLADRAFT_491641 [Serpula lacrymans var. lacrymans S7.9]	0.75	_	_	_	_	_	_	_	_	_
comp1691_c0_seq6	65.51	6.35	14.15	0.91	1.34e-05	0.000260575	3.95879	up	-3.95879	yes	449	371-1717(+)	_	_	_	gi|170089685|ref|XP_001876065.1|	predicted protein [Laccaria bicolor S238N-H82]	0.49	_	_	_	_	_	_	_	_	_
comp16936_c0_seq1	11	0	9.31	0	0.00286389	0.020022	3.21878	up	-3.21878	yes	99	1-297(-)	_	_	_	_	_	_	_	_	_	_	_	_	_	_	_
comp16940_c0_seq1	9	0	6.99	0	0.00614931	0.0359025	2.80529	up	-2.80529	yes	548	*	_	_	_	_	_	_	_	_	_	_	_	_	_	_	_
comp1696_c0_seq2	182.7	66.97	24.36	5.9	0.00394772	0.026696	2.04573	up	-2.04573	yes	485	1590-3044(+)	_	_	_	gi|393233017|gb|EJD40593.1|	release factor H-coupled R [Auricularia delicata TFB-10046 SS5]	0.64	_	_	_	_	_	_	_	_	_
comp1698_c0_seq1	1033	213	276.5	37.67	4.67e-05	0.000736109	2.87579	up	-2.87579	yes	158	780-1253(+)	_	_	_	gi|169864354|ref|XP_001838786.1|	metalloprotease [Coprinopsis cinerea okayama7#130]	0.77	GO:0008233	_	_	_	_	_	_	_	_
comp16_c0_seq1	19222	4073	12883	1803.56	4.76e-05	0.000747913	2.83655	up	-2.83655	yes	70	261-470(-)	_	_	_	_	_	_	_	_	_	_	_	_	_	_	_
comp1703_c0_seq1	78.33	15	21.49	2.72	0.000230573	0.00273353	2.98199	up	-2.98199	yes	388	3-1166(-)	_	_	_	gi|392587875|gb|EIW77208.1|	hypothetical protein CONPUDRAFT_139209 [Coniophora puteana RWD-64-598 SS2]	0.59	_	_	_	_	_	_	_	_	_
comp1707_c0_seq2	178.62	35.6	37.43	4.93	7.9e-05	0.00113617	2.92454	up	-2.92454	yes	336	734-1741(+)	_	_	_	_	_	_	_	_	_	_	_	_	_	_	_
comp1707_c0_seq3	119	0	38.57	0	5.92e-11	7.97e-09	5.26941	up	-5.26941	yes	336	16-1023(+)	_	_	_	_	_	_	_	_	_	_	_	_	_	_	_
comp1707_c0_seq4	457.26	54.77	177.24	14.03	1.02e-06	3.07e-05	3.65912	up	-3.65912	yes	269	2-808(+)	_	_	_	_	_	_	_	_	_	_	_	_	_	_	_
comp170_c0_seq2	2370.56	0	1041.17	0	1.39e-23	8.17e-20	10.024	up	-10.024	yes	969	*	gi|1490527|gb|U62538.1|TMU62538	Tricholoma matsutake intergenic spacer 2, partial sequence, 18S ribosomal RNA gene, complete sequence and internal transcribed spacer 1, partial sequence	0.79	_	_	_	_	_	_	_	_	_	_	_	_
comp1715_c0_seq1	122	16	83.21	7.21	8.08e-06	0.000169787	3.52869	up	-3.52869	yes	624	*	_	_	_	_	_	_	_	_	_	_	_	_	_	_	_
comp1716_c0_seq3	144.3	46.17	34.14	7.22	0.00202335	0.0153766	2.24139	up	-2.24139	yes	422	463-1728(-)	_	_	_	gi|170097926|ref|XP_001880182.1|	glutaryl-CoA dehydrogenase [Laccaria bicolor S238N-H82]	0.91	GO:0050660;GO:0006118;GO:0003995;GO:0055114	29883.JGI296371	glutaryl-CoA dehydrogenase	0.9514	COG1960	KOG0138	_	K00252	GCDH, gcdH
comp1717_c0_seq3	12.61	0	5.03	0	0.00140897	0.0115837	2.33056	up	-2.33056	yes	355	1-1065(-)	_	_	_	gi|170091990|ref|XP_001877217.1|	manganese superoxide dismutase [Laccaria bicolor S238N-H82]	0.75	GO:0008152	_	_	_	_	_	_	K04564	E1.15.1.1A, sodA, sodB, SOD2
comp1718_c0_seq1	39.71	0	12.86	0	7.45e-07	2.32e-05	3.68482	up	-3.68482	yes	437	3-1313(-)	_	_	_	gi|386289720|gb|AFJ04711.1|	PGM protein [Volvariella volvacea]	0.9	GO:0004619;GO:0006094;GO:0004082;GO:0006096;GO:0005737;GO:0030145	_	_	_	_	_	_	K15633	gpmI
comp1719_c0_seq1	595.79	114.74	191.66	24.39	3.1e-05	0.00052327	2.97419	up	-2.97419	yes	312	210-1145(-)	_	_	_	gi|392593183|gb|EIW82509.1|	hypothetical protein CONPUDRAFT_81986 [Coniophora puteana RWD-64-598 SS2]	0.58	_	_	_	_	_	_	_	_	_
comp1719_c0_seq2	300.21	90.26	187.34	37.21	0.000969816	0.00887314	2.3319	up	-2.3319	yes	114	341-682(-)	_	_	_	gi|392570376|gb|EIW63549.1|	hypothetical protein TRAVEDRAFT_43835 [Trametes versicolor FP-101664 SS1]	0.58	_	_	_	_	_	_	_	_	_
comp17221_c0_seq1	9	0	6.53	0	0.00614931	0.0359025	2.70708	up	-2.70708	yes	587	*	_	_	_	_	_	_	_	_	_	_	_	_	_	_	_
comp1722_c0_seq1	1441	155	139.13	9.89	2.26e-07	8.58e-06	3.81432	up	-3.81432	yes	526	1212-2789(+)	_	_	_	gi|389750744|gb|EIM91817.1|	Cu-oxidase-domain-containing protein [Stereum hirsutum FP-91666 SS1]	0.77	GO:0046872	_	_	_	_	_	_	_	_
comp1725_c0_seq2	33.2	0.96	8.61	0.16	2.94e-06	7.26e-05	5.74987	up	-5.74987	yes	1641	*	_	_	_	gi|299752886|ref|XP_001832911.2|	hypothetical protein CC1G_10587 [Coprinopsis cinerea okayama7#130]	0.83	GO:0008270;GO:0003676	_	_	_	_	_	_	K13128	ZCCHC8
comp1725_c0_seq7	31.56	5.13	13.22	1.42	0.000999618	0.00887314	3.21876	up	-3.21876	yes	294	133-1014(-)	_	_	_	gi|170109637|ref|XP_001886025.1|	hypothetical proline-rich protein [Laccaria bicolor S238N-H82]	0.56	_	_	_	_	_	_	_	K13128	ZCCHC8
comp17311_c0_seq1	9	0	6.56	0	0.00614931	0.0359025	2.7137	up	-2.7137	yes	100	283-582(-)	_	_	_	_	_	_	_	_	_	_	_	_	_	_	_
comp1734_c0_seq1	541	138	244.68	41.24	0.000252687	0.00297318	2.56878	up	-2.56878	yes	160	225-704(+)	_	_	_	gi|170090316|ref|XP_001876380.1|	predicted protein [Laccaria bicolor S238N-H82]	0.81	_	_	_	_	_	_	_	_	_
comp173_c0_seq4	19.93	0	17.93	0	9.64e-05	0.00133684	4.1643	up	-4.1643	yes	94	81-362(+)	_	_	_	_	_	_	_	_	_	_	_	_	_	_	_
comp1740_c0_seq25	649.8	0.2	134.51	0.03	5.15e-18	7.96e-15	12.1305	up	-12.1305	yes	188	1253-1816(+)	_	_	_	gi|170107231|ref|XP_001884826.1|	predicted protein [Laccaria bicolor S238N-H82]	0.74	_	_	_	_	_	_	_	_	_
comp1748_c0_seq1	57.38	17.23	10.71	2.12	0.00388671	0.0263259	2.33682	up	-2.33682	yes	376	42-1169(-)	_	_	_	_	_	_	_	_	_	_	_	_	_	_	_
comp1752_c0_seq1	634	25	208.52	5.43	1.26e-10	1.52e-08	5.26309	up	-5.26309	yes	143	111-539(-)	_	_	_	gi|302682522|ref|XP_003030942.1|	carbohydrate-binding module family 13 protein [Schizophyllum commune H4-8]	0.71	_	_	_	_	_	_	_	_	_
comp1757_c0_seq7	12	0	6.05	0	0.00199605	0.0151927	2.59694	up	-2.59694	yes	223	3-671(-)	_	_	_	gi|390597884|gb|EIN07283.1|	hypothetical protein PUNSTDRAFT_104902 [Punctularia strigosozonata HHB-11173 SS5]	0.86	_	_	_	_	_	_	_	K15272	SLC35A1_2_3
comp17607_c0_seq1	9	0	6.35	0	0.00614931	0.0359025	2.66676	up	-2.66676	yes	173	2-520(+)	_	_	_	_	_	_	_	_	_	_	_	_	_	_	_
comp1763_c0_seq3	105.78	27.08	31.31	5.3	0.000602066	0.00604994	2.56256	up	-2.56256	yes	346	138-1175(-)	_	_	_	gi|299753879|ref|XP_001833596.2|	hypothetical protein CC1G_03813 [Coprinopsis cinerea okayama7#130]	0.54	_	_	_	_	_	_	_	K11275	H1_5
comp1764_c0_seq1	567.84	210.26	108.66	26.58	0.00308357	0.0213896	2.03141	up	-2.03141	yes	603	217-2025(+)	_	_	_	gi|336372819|gb|EGO01158.1|	hypothetical protein SERLA73DRAFT_87605 [Serpula lacrymans var. lacrymans S7.3]	0.69	_	_	_	_	_	_	_	_	_
comp1764_c0_seq3	30.33	0	6.69	0	5.19e-06	0.000116576	2.74201	up	-2.74201	yes	628	3-1886(-)	_	_	_	gi|392593740|gb|EIW83065.1|	IMS-domain-containing protein [Coniophora puteana RWD-64-598 SS2]	0.78	_	_	_	_	_	_	_	K03511	POLK
comp1765_c0_seq9	47.03	1.68	49.67	1.17	1.63e-06	4.52e-05	5.40779	up	-5.40779	yes	98	1-294(+)	_	_	_	gi|170087356|ref|XP_001874901.1|	predicted protein [Laccaria bicolor S238N-H82]	0.92	_	_	_	_	_	_	_	_	_
comp1767_c0_seq7	62.74	0	15.97	0	1.83e-08	1e-06	3.99729	up	-3.99729	yes	437	217-1527(-)	_	_	_	gi|336382762|gb|EGO23912.1|	hypothetical protein SERLADRAFT_439223 [Serpula lacrymans var. lacrymans S7.9]	0.76	GO:0006094;GO:0006000;GO:0004332;GO:0006096;GO:0006020;GO:0006013;GO:0006098;GO:0015976	_	_	_	_	_	_	K01623	ALDO, fbaB
comp1767_c0_seq8	89.41	0	25.13	0	8.14e-10	7.2e-08	4.65134	up	-4.65134	yes	437	59-1369(-)	_	_	_	gi|336382762|gb|EGO23912.1|	hypothetical protein SERLADRAFT_439223 [Serpula lacrymans var. lacrymans S7.9]	0.76	GO:0006094;GO:0006000;GO:0004332;GO:0006096;GO:0006020;GO:0006013;GO:0006098;GO:0015976	_	_	_	_	_	_	K01623	ALDO, fbaB
comp1767_c0_seq9	45.22	0	13.82	0	2.57e-07	9.55e-06	3.78869	up	-3.78869	yes	416	1-1248(-)	_	_	_	gi|336382762|gb|EGO23912.1|	hypothetical protein SERLADRAFT_439223 [Serpula lacrymans var. lacrymans S7.9]	0.77	GO:0006094;GO:0006000;GO:0004332;GO:0006096;GO:0006020;GO:0006013;GO:0006098;GO:0015976	_	_	_	_	_	_	K01623	ALDO, fbaB
comp1775_c0_seq2	29	0	7.2	0	7.72e-06	0.00016274	2.848	up	-2.848	yes	571	3-1715(-)	_	_	_	gi|392567435|gb|EIW60610.1|	DUF537-domain-containing protein [Trametes versicolor FP-101664 SS1]	0.77	_	_	_	_	_	_	_	_	_
comp1776_c0_seq1	765	262	263.41	59.6	0.0017922	0.0142937	2.14393	up	-2.14393	yes	170	222-731(-)	_	_	_	_	_	_	_	_	_	_	_	_	_	_	_
comp1777_c0_seq1	363.89	0	78.45	0	1.5e-15	8.45e-13	6.2937	up	-6.2937	yes	317	3-953(+)	_	_	_	gi|393216065|gb|EJD01556.1|	tripeptidyl peptidase A [Fomitiporia mediterranea MF3/22]	0.85	GO:0004252;GO:0006508	104341.JGI117588	annotation not available	0.8019	COG4934	_	_	K01279	TPP1, CLN2
comp1777_c0_seq2	637.1	52	154.15	8.31	3.91e-08	1.94e-06	4.21334	up	-4.21334	yes	246	1-738(+)	_	_	_	gi|393216065|gb|EJD01556.1|	tripeptidyl peptidase A [Fomitiporia mediterranea MF3/22]	0.85	GO:0004252;GO:0006508	5306.JGI72542	.	0.795	COG4934	_	_	K01279	TPP1, CLN2
comp1777_c0_seq5	120.54	1	71.95	0.39	5.23e-11	7.27e-09	7.52738	up	-7.52738	yes	237	1-714(+)	_	_	_	gi|393216065|gb|EJD01556.1|	tripeptidyl peptidase A [Fomitiporia mediterranea MF3/22]	0.79	GO:0004252;GO:0006508	_	_	_	_	_	_	K01279	TPP1, CLN2
comp1777_c0_seq6	9.46	0	7.04	0	0.00614931	0.0359025	2.81558	up	-2.81558	yes	166	2-499(+)	_	_	_	gi|392569652|gb|EIW62825.1|	hypothetical protein TRAVEDRAFT_26380 [Trametes versicolor FP-101664 SS1]	0.83	_	_	_	_	_	_	_	_	_
comp1777_c0_seq8	53.57	0	48.41	0	6.69e-08	3.04e-06	5.59723	up	-5.59723	yes	156	2-472(+)	_	_	_	gi|238583404|ref|XP_002390230.1|	hypothetical protein MPER_10525 [Moniliophthora perniciosa FA553]	0.77	GO:0008236	_	_	_	_	_	_	K01279	TPP1, CLN2
comp1781_c0_seq10	95.79	0	100.41	0	4.35e-10	4.32e-08	6.64976	up	-6.64976	yes	134	3-404(-)	_	_	_	_	_	_	_	_	_	_	_	_	_	_	_
comp1788_c0_seq1	905	49	516.3	18.47	8.71e-10	7.58e-08	4.80495	up	-4.80495	yes	130	160-549(+)	_	_	_	gi|392558675|gb|EIW51862.1|	hypothetical protein TRAVEDRAFT_32323 [Trametes versicolor FP-101664 SS1]	0.71	_	_	_	_	_	_	_	_	_
comp1794_c0_seq1	800.69	133.32	234.53	25.8	9.3e-06	0.000192134	3.18433	up	-3.18433	yes	350	120-1169(-)	_	_	_	gi|299751468|ref|XP_001830287.2|	aryl-alcohol dehydrogenase [Coprinopsis cinerea okayama7#130]	0.86	_	104341.JGI112859	annotation not available	0.8635	COG0667	KOG1575	_	_	_
comp1798_c0_seq4	61	17	36.56	6.73	0.00179078	0.0142863	2.44159	up	-2.44159	yes	193	132-710(-)	_	_	_	gi|170084557|ref|XP_001873502.1|	predicted protein [Laccaria bicolor S238N-H82]	0.64	_	_	_	_	_	_	_	_	_
comp1799_c0_seq2	164.76	16.97	30.13	2.05	1.15e-06	3.39e-05	3.8775	up	-3.8775	yes	313	1037-1975(-)	_	_	_	gi|393243251|gb|EJD50766.1|	hypothetical protein AURDEDRAFT_159913 [Auricularia delicata TFB-10046 SS5]	0.51	_	_	_	_	_	_	_	_	_
comp1799_c0_seq8	197.57	65.72	98.92	21.74	0.00217122	0.0163437	2.18591	up	-2.18591	yes	202	1-606(+)	_	_	_	gi|353235273|emb|CCA67288.1|	hypothetical protein PIIN_01121 [Piriformospora indica DSM 11827]	0.51	_	_	_	_	_	_	_	_	_
comp1799_c0_seq9	41.3	0	34.81	0	5.43e-07	1.78e-05	5.12143	up	-5.12143	yes	505	*	_	_	_	gi|353235273|emb|CCA67288.1|	hypothetical protein PIIN_01121 [Piriformospora indica DSM 11827]	0.54	_	_	_	_	_	_	_	_	_
comp17_c1_seq4	62.63	6.2	31.73	2.08	1.97e-05	0.000360382	3.93119	up	-3.93119	yes	840	*	_	_	_	gi|408393242|gb|EKJ72508.1|	hypothetical protein FPSE_07389 [Fusarium pseudograminearum CS3096]	0.67	_	_	_	_	_	_	_	_	_
comp1803_c0_seq1	32.99	0	4.1	0	2.94e-06	7.26e-05	2.03562	up	-2.03562	yes	596	1639-3426(-)	_	_	_	gi|170096795|ref|XP_001879617.1|	NUC153 and WD40 repeat-containing nucleolar rRNA processing-related protein [Laccaria bicolor S238N-H82]	0.76	_	_	_	_	_	_	_	K14788	NOL10, ENP2
comp1803_c0_seq4	183.41	47.94	25.94	4.48	0.00045763	0.00487751	2.53361	up	-2.53361	yes	596	1222-3009(-)	_	_	_	gi|170096795|ref|XP_001879617.1|	NUC153 and WD40 repeat-containing nucleolar rRNA processing-related protein [Laccaria bicolor S238N-H82]	0.76	_	_	_	_	_	_	_	K14788	NOL10, ENP2
comp1809_c0_seq1	232	75	95.21	20.34	0.00158961	0.0128918	2.22679	up	-2.22679	yes	310	1-930(-)	_	_	_	gi|170085183|ref|XP_001873815.1|	3-ketoacyl-CoA thiolase [Laccaria bicolor S238N-H82]	0.91	GO:0008152;GO:0016747	_	_	_	_	_	_	_	_
comp1809_c0_seq2	167.07	44.62	143.93	25.4	0.000644416	0.00641182	2.50247	up	-2.50247	yes	113	155-493(-)	_	_	_	gi|170085183|ref|XP_001873815.1|	3-ketoacyl-CoA thiolase [Laccaria bicolor S238N-H82]	0.96	GO:0008152;GO:0016747	5306.JGI64190	.	0.7576	_	KOG1392	_	_	_
comp1809_c0_seq3	79.93	22.38	70.43	13.03	0.00168501	0.0135865	2.43435	up	-2.43435	yes	106	166-483(-)	_	_	_	gi|170085183|ref|XP_001873815.1|	3-ketoacyl-CoA thiolase [Laccaria bicolor S238N-H82]	0.96	GO:0008152;GO:0016747	5306.JGI64190	.	0.7576	_	KOG1392	_	_	_
comp1811_c0_seq1	745	101	156.96	14.06	1.89e-06	5.09e-05	3.48073	up	-3.48073	yes	194	1164-1745(+)	_	_	_	_	_	_	_	_	_	_	_	_	_	_	_
comp1815_c0_seq3	10.69	0	12	0	0.00286389	0.020022	3.58496	up	-3.58496	yes	76	1-228(+)	_	_	_	gi|170103607|ref|XP_001883018.1|	predicted protein [Laccaria bicolor S238N-H82]	0.87	GO:0016627;GO:0016021;GO:0005737;GO:0006629	_	_	_	_	_	_	K10258	TER
comp1816_c0_seq12	10.67	0	9.34	0	0.00286389	0.020022	3.22342	up	-3.22342	yes	137	3-413(+)	_	_	_	_	_	_	_	_	_	_	_	_	_	_	_
comp1816_c0_seq14	24.34	1.27	26.63	0.92	0.000195424	0.00241132	4.85527	up	-4.85527	yes	389	*	_	_	_	_	_	_	_	_	_	_	_	_	_	_	_
comp1816_c0_seq2	19.42	2.47	4.36	0.37	0.00281198	0.020022	3.55873	up	-3.55873	yes	389	6-1172(-)	_	_	_	gi|169858267|ref|XP_001835779.1|	hypothetical protein CC1G_11684 [Coprinopsis cinerea okayama7#130]	0.43	GO:0008270;GO:0003676	_	_	_	_	_	_	_	_
comp1816_c0_seq8	47.79	0.01	21.1	0	1.68e-07	6.67e-06	4.39917	up	-4.39917	yes	220	2-661(+)	_	_	_	gi|169858273|ref|XP_001835782.1|	hypothetical protein CC1G_11687 [Coprinopsis cinerea okayama7#130]	0.52	GO:0008233	_	_	_	_	_	_	_	_
comp181_c0_seq1	8679	1	5400.16	0.41	3.32e-29	9.75e-25	13.6851	up	-13.6851	yes	684	*	_	_	_	_	_	_	_	_	_	_	_	_	_	_	_
comp1830_c0_seq4	20.65	0	20.97	0	7.45e-05	0.0010768	4.39025	up	-4.39025	yes	419	*	_	_	_	gi|302693485|ref|XP_003036421.1|	hypothetical protein SCHCODRAFT_71592 [Schizophyllum commune H4-8]	0.87	_	_	_	_	_	_	_	_	_
comp1831_c0_seq1	104.72	23.01	12.14	1.76	0.000278694	0.00324889	2.78612	up	-2.78612	yes	369	2564-3670(-)	_	_	_	gi|170094078|ref|XP_001878260.1|	predicted protein [Laccaria bicolor S238N-H82]	0.79	GO:0000166;GO:0008270;GO:0055114;GO:0016491	29883.JGI315998	hypothetical protein	0.7977	COG0604	KOG1198	_	_	_
comp1834_c0_seq2	51.66	0	19.25	0	8.64e-08	3.78e-06	4.26679	up	-4.26679	yes	239	426-1145(+)	_	_	_	gi|169855281|ref|XP_001834308.1|	hypothetical protein CC1G_11717 [Coprinopsis cinerea okayama7#130]	0.62	_	_	_	_	_	_	_	_	_
comp1844_c0_seq2	335.45	93.82	132.19	24.43	0.000540444	0.00547384	2.43589	up	-2.43589	yes	359	3-1079(-)	_	_	_	gi|336372863|gb|EGO01202.1|	hypothetical protein SERLA73DRAFT_105819 [Serpula lacrymans var. lacrymans S7.3]	0.8	GO:0016706;GO:0005506;GO:0055114	29883.JGI306554	hypothetical protein	0.8195	COG3491	KOG0143	_	_	_
comp1844_c0_seq3	88.82	0	40	0	8.14e-10	7.2e-08	5.32193	up	-5.32193	yes	314	3-944(-)	_	_	_	gi|392558865|gb|EIW52051.1|	Clavaminate synthase-like protein [Trametes versicolor FP-101664 SS1]	0.81	GO:0016706;GO:0005506;GO:0055114	_	_	_	_	_	_	_	_
comp1844_c0_seq5	180.39	51.59	182.36	34.46	0.000831001	0.00771133	2.40379	up	-2.40379	yes	126	44-421(-)	_	_	_	gi|336372863|gb|EGO01202.1|	hypothetical protein SERLA73DRAFT_105819 [Serpula lacrymans var. lacrymans S7.3]	0.85	GO:0016706;GO:0005506;GO:0055114	_	_	_	_	_	_	_	_
comp1849_c0_seq1	1158	10	704.05	4.02	6.8e-16	4.64e-13	7.45234	up	-7.45234	yes	700	*	_	_	_	_	_	_	_	_	_	_	_	_	_	_	_
comp1852_c0_seq1	472.85	167.69	87.04	20.39	0.00236369	0.0175627	2.09382	up	-2.09382	yes	421	1-1263(+)	_	_	_	gi|393222039|gb|EJD07523.1|	calcium/proton exchanger [Fomitiporia mediterranea MF3/22]	0.82	GO:0015369;GO:0055085;GO:0006885;GO:0016021;GO:0006816	29883.JGI297131	hypothetical protein	0.771	COG0387	KOG1397	_	K07300	chaA
comp1852_c0_seq6	11.49	0	13.04	0	0.00199605	0.0151927	3.70487	up	-3.70487	yes	375	*	_	_	_	gi|302674539|ref|XP_003026954.1|	hypothetical protein SCHCODRAFT_70941 [Schizophyllum commune H4-8]	0.89	GO:0015369;GO:0055085;GO:0006885;GO:0016021;GO:0006816	_	_	_	_	_	_	K07300	chaA
comp1855_c0_seq3	169.47	36.42	161.72	22.96	0.000150129	0.00195434	2.8163	up	-2.8163	yes	108	1-324(+)	_	_	_	gi|169613494|ref|XP_001800164.1|	hypothetical protein SNOG_09878 [Phaeosphaeria nodorum SN15]	0.8	_	_	_	_	_	_	_	_	_
comp1858_c0_seq9	34	5	40.42	3.93	0.000622182	0.00620533	3.36247	up	-3.36247	yes	119	2-358(-)	_	_	_	gi|336371360|gb|EGN99699.1|	hypothetical protein SERLA73DRAFT_135051 [Serpula lacrymans var. lacrymans S7.3]	0.85	GO:0016311;GO:0016791	_	_	_	_	_	_	K13248	PHOSPHO2
comp185_c0_seq4	800.45	141.03	129.58	15.08	1.52e-05	0.000287415	3.10313	up	-3.10313	yes	647	432-2372(-)	_	_	_	gi|170097147|ref|XP_001879793.1|	predicted protein [Laccaria bicolor S238N-H82]	0.66	_	_	_	_	_	_	_	_	_
comp185_c0_seq9	805.53	61.39	616.6	31.05	1.65e-08	9.14e-07	4.31167	up	-4.31167	yes	556	*	_	_	_	_	_	_	_	_	_	_	_	_	_	_	_
comp1860_c0_seq3	86.03	0	26.25	0	1.13e-09	9.52e-08	4.71425	up	-4.71425	yes	412	3-1238(+)	_	_	_	_	_	_	_	_	_	_	_	_	_	_	_
comp1863_c0_seq2	362.37	131.75	163.89	39.37	0.00291064	0.020315	2.05756	up	-2.05756	yes	313	3-941(-)	_	_	_	gi|392564407|gb|EIW57585.1|	hypothetical protein TRAVEDRAFT_126064 [Trametes versicolor FP-101664 SS1]	0.81	_	_	_	_	_	_	_	_	_
comp1863_c0_seq3	26.63	5.25	21.46	2.8	0.00276276	0.020022	2.93815	up	-2.93815	yes	176	1-528(-)	_	_	_	gi|392564407|gb|EIW57585.1|	hypothetical protein TRAVEDRAFT_126064 [Trametes versicolor FP-101664 SS1]	0.83	_	_	_	_	_	_	_	_	_
comp1874_c0_seq1	58.67	0	11.27	0	3.23e-08	1.63e-06	3.49442	up	-3.49442	yes	167	1713-2213(-)	_	_	_	gi|299743512|ref|XP_002910672.1|	vacuolar fusion protein MON1 [Coprinopsis cinerea okayama7#130]	0.81	_	_	_	_	_	_	_	_	_
comp1880_c0_seq5	372.93	0	21.1	0	1.18e-15	7.09e-13	4.39917	up	-4.39917	yes	1022	4346-7411(-)	_	_	_	gi|336387275|gb|EGO28420.1|	hypothetical protein SERLADRAFT_445869 [Serpula lacrymans var. lacrymans S7.9]	0.8	_	29883.JGI243251	hypothetical protein	0.8831	_	KOG2006	_	_	_
comp1880_c0_seq7	73.42	0	4.18	0	4.33e-09	2.96e-07	2.0635	up	-2.0635	yes	1022	4292-7357(-)	_	_	_	gi|336387275|gb|EGO28420.1|	hypothetical protein SERLADRAFT_445869 [Serpula lacrymans var. lacrymans S7.9]	0.8	_	29883.JGI243251	hypothetical protein	0.8831	_	KOG2006	_	_	_
comp1880_c0_seq9	34.57	0	4.39	0	2.05e-06	5.38e-05	2.13422	up	-2.13422	yes	1022	178-3243(-)	_	_	_	gi|336387275|gb|EGO28420.1|	hypothetical protein SERLADRAFT_445869 [Serpula lacrymans var. lacrymans S7.9]	0.8	_	29883.JGI243251	hypothetical protein	0.8831	_	KOG2006	_	_	_
comp1888_c0_seq2	71.08	22.03	8.74	1.79	0.00265988	0.0195311	2.28767	up	-2.28767	yes	378	2328-3464(+)	_	_	_	gi|299755737|ref|XP_001828848.2|	hypothetical protein CC1G_03642 [Coprinopsis cinerea okayama7#130]	0.74	_	_	_	_	_	_	_	_	_
comp188_c0_seq2	176.34	0	88.19	0	1.58e-12	3.91e-10	6.46254	up	-6.46254	yes	236	1-708(+)	_	_	_	gi|170093568|ref|XP_001878005.1|	predicted protein [Laccaria bicolor S238N-H82]	0.7	_	_	_	_	_	_	_	_	_
comp188_c0_seq4	2575.56	339.15	1518.2	132.08	1.1e-06	3.24e-05	3.52288	up	-3.52288	yes	193	1-579(+)	_	_	_	_	_	_	_	_	_	_	_	_	_	_	_
comp188_c0_seq5	72.83	27.21	66.51	16.42	0.00831362	0.0465442	2.01812	up	-2.01812	yes	466	*	_	_	_	gi|170093568|ref|XP_001878005.1|	predicted protein [Laccaria bicolor S238N-H82]	0.89	_	_	_	_	_	_	_	_	_
comp1894_c0_seq5	45.42	11.24	48.57	7.94	0.00227848	0.0170375	2.61285	up	-2.61285	yes	398	*	_	_	_	_	_	_	_	_	_	_	_	_	_	_	_
comp1898_c0_seq2	292.89	78.77	36.77	6.53	0.000440341	0.00469836	2.49337	up	-2.49337	yes	705	3-2117(+)	_	_	_	gi|336368075|gb|EGN96419.1|	hypothetical protein SERLA73DRAFT_170797 [Serpula lacrymans var. lacrymans S7.3]	0.8	GO:0055085;GO:0005524;GO:0006200;GO:0042626;GO:0016021	_	_	_	_	_	_	K05658	ABCB1
comp189_c0_seq1	10150	2683	1239.17	216.41	0.000255616	0.00300334	2.51754	up	-2.51754	yes	418	1987-3240(+)	_	_	_	gi|170088306|ref|XP_001875376.1|	predicted protein [Laccaria bicolor S238N-H82]	0.74	_	_	_	_	_	_	_	_	_
comp1905_c0_seq1	355	79	242.12	35.6	0.000109143	0.00149929	2.76577	up	-2.76577	yes	65	2-196(+)	_	_	_	_	_	_	_	_	_	_	_	_	_	_	_
comp1914_c0_seq15	16.1	0	19.14	0	0.000390825	0.00423158	4.25852	up	-4.25852	yes	84	1-252(+)	_	_	_	gi|170086850|ref|XP_001874648.1|	predicted protein [Laccaria bicolor S238N-H82]	0.99	GO:0030529;GO:0003676	_	_	_	_	_	_	K12828	SF3B1, SAP155
comp1921_c0_seq10	29.36	0	33.68	0	7.72e-06	0.00016274	5.07382	up	-5.07382	yes	76	1-228(+)	_	_	_	_	_	_	_	_	_	_	_	_	_	_	_
comp1921_c0_seq11	52.96	8.65	62.09	6.7	0.000258681	0.00303609	3.21213	up	-3.21213	yes	120	3-362(-)	_	_	_	gi|169617413|ref|XP_001802121.1|	hypothetical protein SNOG_11884 [Phaeosphaeria nodorum SN15]	0.64	_	_	_	_	_	_	_	_	_
comp1921_c0_seq5	48.26	4.05	32.29	1.79	1.94e-05	0.000354969	4.17306	up	-4.17306	yes	212	1-636(-)	_	_	_	gi|336366351|gb|EGN94698.1|	hypothetical protein SERLA73DRAFT_187752 [Serpula lacrymans var. lacrymans S7.3]	0.53	_	_	_	_	_	_	_	_	_
comp1921_c0_seq7	137.38	0	122.32	0	1.64e-11	2.81e-09	6.93452	up	-6.93452	yes	113	2-340(+)	_	_	_	_	_	_	_	_	_	_	_	_	_	_	_
comp1921_c0_seq8	47.23	0	47.18	0	1.94e-07	7.54e-06	5.5601	up	-5.5601	yes	122	60-425(-)	_	_	_	gi|393242048|gb|EJD49567.1|	cytochrome P450 [Auricularia delicata TFB-10046 SS5]	0.64	_	_	_	_	_	_	_	_	_
comp1921_c0_seq9	51.81	5.35	55.26	3.77	3.28e-05	0.000551404	3.8736	up	-3.8736	yes	113	60-398(-)	_	_	_	gi|393242048|gb|EJD49567.1|	cytochrome P450 [Auricularia delicata TFB-10046 SS5]	0.64	GO:0009055;GO:0016705;GO:0020037;GO:0005506;GO:0006118;GO:0004497;GO:0055114	_	_	_	_	_	_	_	_
comp1924_c0_seq3	19.79	3.11	5.29	0.55	0.00222798	0.0166897	3.26576	up	-3.26576	yes	415	3-1247(-)	_	_	_	gi|299743662|ref|XP_001835904.2|	branched-chain alpha-keto acid dehydrogenase E1-alpha subunit [Coprinopsis cinerea okayama7#130]	0.91	GO:0008152;GO:0016624	29883.JGI230442	hypothetical protein	0.9064	COG1071	KOG1182	_	K00166	E1.2.4.4A, bkdA1
comp1925_c0_seq2	187.75	43.04	162.41	24.6	0.000192847	0.00238454	2.72291	up	-2.72291	yes	120	2-361(+)	_	_	_	gi|170114631|ref|XP_001888512.1|	glyoxal oxidase [Laccaria bicolor S238N-H82]	0.66	_	_	_	_	_	_	_	_	_
comp1927_c0_seq2	389.48	111.08	39.7	7.48	0.000587272	0.00591546	2.40803	up	-2.40803	yes	358	3102-4175(-)	_	_	_	gi|170094750|ref|XP_001878596.1|	predicted protein [Laccaria bicolor S238N-H82]	0.73	_	_	_	_	_	_	_	_	_
comp1928_c0_seq3	361.52	56.12	36.64	3.76	8.47e-06	0.000177613	3.28461	up	-3.28461	yes	385	1-1155(+)	_	_	_	gi|170092008|ref|XP_001877226.1|	predicted protein [Laccaria bicolor S238N-H82]	0.66	GO:0006351	_	_	_	_	_	_	_	_
comp1928_c0_seq4	24.42	2.75	14.2	1.06	0.000747106	0.00699476	3.74375	up	-3.74375	yes	146	1-438(+)	_	_	_	gi|170092006|ref|XP_001877225.1|	actin-related protein Arp6 [Laccaria bicolor S238N-H82]	0.71	_	_	_	_	_	_	_	K11662	ACTR6, ARP6
comp1930_c0_seq12	23.31	0	22.81	0	3.57e-05	0.000579699	4.51159	up	-4.51159	yes	144	3-434(-)	_	_	_	gi|302673098|ref|XP_003026236.1|	hypothetical protein SCHCODRAFT_62508 [Schizophyllum commune H4-8]	0.92	GO:0016787	_	_	_	_	_	_	_	_
comp1931_c0_seq4	33.54	2.21	21.96	0.96	1.89e-05	0.000346994	4.5157	up	-4.5157	yes	650	*	_	_	_	_	_	_	_	_	_	_	_	_	_	_	_
comp1936_c0_seq4	536.45	179.01	65.61	14.46	0.00163199	0.0132099	2.18185	up	-2.18185	yes	541	1678-3300(-)	_	_	_	gi|403412311|emb|CCL99011.1|	predicted protein [Fibroporia radiculosa]	0.7	GO:0005488;GO:0016491	_	_	_	_	_	_	_	_
comp1941_c0_seq1	1522.79	3.18	418.66	0.58	7.33e-20	2.39e-16	9.49551	up	-9.49551	yes	392	3-1178(+)	_	_	_	gi|302674667|ref|XP_003027018.1|	hypothetical protein SCHCODRAFT_61731 [Schizophyllum commune H4-8]	0.76	GO:0003824	_	_	_	_	_	_	_	_
comp1941_c0_seq3	31.43	0	12.73	0	4.28e-06	0.00010003	3.67016	up	-3.67016	yes	227	1-681(+)	_	_	_	gi|302674449|ref|XP_003026909.1|	hypothetical protein SCHCODRAFT_70977 [Schizophyllum commune H4-8]	0.77	GO:0003824	_	_	_	_	_	_	_	_
comp1941_c0_seq5	32.98	0	16.91	0	2.94e-06	7.26e-05	4.0798	up	-4.0798	yes	153	2-460(+)	_	_	_	gi|302685339|ref|XP_003032350.1|	hypothetical protein SCHCODRAFT_55315 [Schizophyllum commune H4-8]	0.74	GO:0003824	_	_	_	_	_	_	_	_
comp1943_c0_seq4	25.73	6.21	16.03	2.56	0.00666491	0.0385116	2.64656	up	-2.64656	yes	175	92-616(-)	_	_	_	gi|392596138|gb|EIW85461.1|	FAM96B protein [Coniophora puteana RWD-64-598 SS2]	0.81	_	29883.JGI149168	annotation not available	0.9223	COG5133	KOG3381	_	_	_
comp1944_c0_seq2	283.26	3.89	104.65	0.95	4.21e-12	9.14e-10	6.78343	up	-6.78343	yes	205	2-616(-)	_	_	_	gi|348599970|dbj|BAL02925.1|	aspartic protease [Pholiota nameko]	0.88	GO:0006508;GO:0004190	_	_	_	_	_	_	_	_
comp1944_c0_seq4	819	10	510.34	4.12	2e-14	7.72e-12	6.95267	up	-6.95267	yes	188	118-681(-)	_	_	_	gi|170101044|ref|XP_001881739.1|	aspartic peptidase A1 [Laccaria bicolor S238N-H82]	0.9	GO:0006508;GO:0004190	5306.JGI23063	.	0.8529	_	KOG1339	_	_	_
comp1944_c0_seq6	75.74	0	82.86	0	3.58e-09	2.52e-07	6.3726	up	-6.3726	yes	129	3-389(-)	_	_	_	gi|348599970|dbj|BAL02925.1|	aspartic protease [Pholiota nameko]	0.84	GO:0006508;GO:0004190	_	_	_	_	_	_	_	_
comp1949_c0_seq3	66.6	0	15.86	0	1.07e-08	6.34e-07	3.98732	up	-3.98732	yes	482	136-1581(-)	_	_	_	gi|390594164|gb|EIN03578.1|	aldehyde dehydrogenase [Punctularia strigosozonata HHB-11173 SS5]	0.76	GO:0016620;GO:0008152	_	_	_	_	_	_	_	_
comp1949_c0_seq8	70.28	10.36	42.67	4.16	6.58e-05	0.000992143	3.35857	up	-3.35857	yes	701	*	_	_	_	gi|169860342|ref|XP_001836806.1|	Sim15 [Coprinopsis cinerea Sim15 [Coprinopsis cinerea okayama7#130]	0.75	GO:0016620;GO:0008152	_	_	_	_	_	_	_	_
comp1957_c0_seq8	25.12	6.24	12.56	2.06	0.00792498	0.0445725	2.60812	up	-2.60812	yes	174	3-524(+)	_	_	_	gi|170106229|ref|XP_001884326.1|	protein disulfide isomerase [Laccaria bicolor S238N-H82]	0.74	GO:0003824	_	_	_	_	_	_	K13984	TXNDC5, ERP46
comp195_c0_seq1	6723.04	2473.19	1724.7	419.18	0.00254396	0.0187799	2.0407	up	-2.0407	yes	372	257-1372(-)	_	_	_	_	_	_	_	_	_	_	_	_	_	_	_
comp195_c0_seq2	542.96	47.81	153.24	8.91	7.34e-08	3.31e-06	4.10422	up	-4.10422	yes	372	106-1221(-)	_	_	_	_	_	_	_	_	_	_	_	_	_	_	_
comp1963_c0_seq1	101.2	2.53	59.49	0.98	1.3e-08	7.52e-07	5.92372	up	-5.92372	yes	134	270-671(-)	_	_	_	gi|170097802|ref|XP_001880120.1|	predicted protein [Laccaria bicolor S238N-H82]	0.72	_	_	_	_	_	_	_	_	_
comp1971_c0_seq2	119.76	0	29.43	0	5.56e-11	7.63e-09	4.87922	up	-4.87922	yes	492	2-1477(-)	_	_	_	gi|169857658|ref|XP_001835477.1|	hsp90-like protein [Coprinopsis cinerea okayama7#130]	0.79	_	29883.JGI182751	hypothetical protein	0.7891	_	KOG2260	_	K09554	CDC37
comp1977_c0_seq3	35.65	0	29.12	0	1.72e-06	4.67e-05	4.86394	up	-4.86394	yes	90	252-521(-)	_	_	_	gi|170086750|ref|XP_001874598.1|	predicted protein [Laccaria bicolor S238N-H82]	0.96	GO:0006464;GO:0016881;GO:0005622	_	_	_	_	_	_	K10590	TRIP12
comp1978_c0_seq2	45	7	48	4.93	0.00020148	0.00247667	3.28337	up	-3.28337	yes	133	1-399(-)	_	_	_	gi|170111244|ref|XP_001886826.1|	predicted protein [Laccaria bicolor S238N-H82]	0.84	GO:0000166;GO:0055114;GO:0016491	_	_	_	_	_	_	_	_
comp197_c0_seq1	804.47	136.93	91.94	10.34	1.11e-05	0.000222044	3.15246	up	-3.15246	yes	387	2334-3494(+)	_	_	_	_	_	_	_	_	_	_	_	_	_	_	_
comp197_c0_seq6	68.31	0	14.3	0	8.67e-09	5.31e-07	3.83794	up	-3.83794	yes	387	643-1803(+)	_	_	_	_	_	_	_	_	_	_	_	_	_	_	_
comp1985_c0_seq1	29.06	0	8.15	0	7.72e-06	0.00016274	3.0268	up	-3.0268	yes	369	2-1108(+)	_	_	_	_	_	_	_	_	_	_	_	_	_	_	_
comp1985_c0_seq10	26.83	0.74	15.58	0.28	1.45e-05	0.000274249	5.79812	up	-5.79812	yes	733	*	_	_	_	_	_	_	_	_	_	_	_	_	_	_	_
comp1985_c0_seq3	16.95	0	5.41	0	0.000290613	0.00330127	2.43563	up	-2.43563	yes	308	1-924(+)	_	_	_	_	_	_	_	_	_	_	_	_	_	_	_
comp1993_c0_seq1	939	161	629.34	71.29	1.16e-05	0.000229983	3.14207	up	-3.14207	yes	211	1-636(+)	_	_	_	gi|170086015|ref|XP_001874231.1|	predicted protein [Laccaria bicolor S238N-H82]	0.64	_	_	_	_	_	_	_	_	_
comp1997_c0_seq1	609	127	121.51	16.74	5.64e-05	0.000875372	2.8597	up	-2.8597	yes	206	2-619(+)	_	_	_	gi|169851136|ref|XP_001832259.1|	hypothetical protein CC1G_02521 [Coprinopsis cinerea okayama7#130]	0.66	_	_	_	_	_	_	_	_	_
comp1999_c0_seq1	208.83	72.06	99.75	22.74	0.00259501	0.0190882	2.13308	up	-2.13308	yes	190	3-572(-)	_	_	_	gi|393221149|gb|EJD06634.1|	hypothetical protein FOMMEDRAFT_17124 [Fomitiporia mediterranea MF3/22]	0.73	_	_	_	_	_	_	_	_	_
comp1999_c0_seq2	203.59	59.94	103.15	20.06	0.000956643	0.0087773	2.36235	up	-2.36235	yes	173	3-521(-)	_	_	_	gi|393221149|gb|EJD06634.1|	hypothetical protein FOMMEDRAFT_17124 [Fomitiporia mediterranea MF3/22]	0.72	_	_	_	_	_	_	_	_	_
comp1999_c0_seq3	586	96	412.23	44.62	9.34e-06	0.000192134	3.20769	up	-3.20769	yes	145	171-605(-)	_	_	_	gi|170103011|ref|XP_001882721.1|	predicted protein [Laccaria bicolor S238N-H82]	0.81	_	_	_	_	_	_	_	_	_
comp1999_c0_seq4	11.58	0	8.93	0	0.00199605	0.0151927	3.15866	up	-3.15866	yes	552	*	_	_	_	gi|302677014|ref|XP_003028190.1|	hypothetical protein SCHCODRAFT_112937 [Schizophyllum commune H4-8]	0.77	_	_	_	_	_	_	_	_	_
comp199_c0_seq1	8493	2242	879.24	153.35	0.000253645	0.00298295	2.51943	up	-2.51943	yes	637	2-1912(+)	_	_	_	gi|299755724|ref|XP_001828840.2|	hypothetical protein CC1G_03634 [Coprinopsis cinerea okayama7#130]	0.59	_	_	_	_	_	_	_	_	_
comp19_c0_seq1	10672	1419	2947.38	258.92	1.06e-06	3.12e-05	3.50885	up	-3.50885	yes	1541	*	_	_	_	gi|389746630|gb|EIM87809.1|	hypothetical protein STEHIDRAFT_24788, partial [Stereum hirsutum FP-91666 SS1]	0.83	GO:0008270;GO:0003676	104341.JGI59728	annotation not available	0.9552	COG5082	KOG4400	NOG273219	K09250	CNBP
comp2001_c0_seq2	89.77	33.42	34.17	8.41	0.00678598	0.0391495	2.02255	up	-2.02255	yes	170	608-1120(+)	_	_	_	_	_	_	_	_	_	_	_	_	_	_	_
comp2003_c0_seq1	141	19	119.06	10.6	9.81e-06	0.000198446	3.48955	up	-3.48955	yes	168	1-504(-)	_	_	_	_	_	_	_	_	_	_	_	_	_	_	_
comp2003_c0_seq2	123	8	104.07	4.47	1.8e-07	7.1e-06	4.54114	up	-4.54114	yes	113	163-501(-)	_	_	_	_	_	_	_	_	_	_	_	_	_	_	_
comp2014_c0_seq4	76.71	0	40.01	0	2.98e-09	2.15e-07	5.32229	up	-5.32229	yes	201	2-604(+)	_	_	_	gi|336375827|gb|EGO04162.1|	hypothetical protein SERLA73DRAFT_173569 [Serpula lacrymans var. lacrymans S7.3]	0.91	GO:0005524;GO:0003678;GO:0032508;GO:0005657	_	_	_	_	_	_	K04499	RUVBL1, RVB1, INO80H
comp2019_c1_seq8	9.59	0	5.25	0	0.00614931	0.0359025	2.39232	up	-2.39232	yes	778	*	_	_	_	gi|169862913|ref|XP_001838080.1|	hypothetical protein CC1G_05561 [Coprinopsis cinerea okayama7#130]	0.65	_	_	_	_	_	_	_	_	_
comp2022_c0_seq15	84.01	9.49	34.38	2.57	8.78e-06	0.000183265	3.74173	up	-3.74173	yes	211	1-633(+)	_	_	_	gi|389749898|gb|EIM91069.1|	DnaJ-domain-containing protein [Stereum hirsutum FP-91666 SS1]	0.9	GO:0006457;GO:0051082;GO:0031072	29883.JGI161360	annotation not available	0.9062	COG0484	KOG1150	_	K09528	DNAJC8
comp2025_c0_seq3	74.16	14.11	29.8	3.75	0.000214292	0.00260186	2.99035	up	-2.99035	yes	325	3-977(+)	_	_	_	gi|170107797|ref|XP_001885108.1|	predicted protein [Laccaria bicolor S238N-H82]	0.71	_	5306.JGI22024	annotation not available	0.8696	_	_	NOG148715	K05287	PIGF
comp2031_c0_seq6	101.96	0	69.99	0	2.41e-10	2.6e-08	6.12908	up	-6.12908	yes	147	1-441(+)	_	_	_	gi|336373294|gb|EGO01632.1|	hypothetical protein SERLA73DRAFT_177048 [Serpula lacrymans var. lacrymans S7.3]	0.97	GO:0000166;GO:0055114;GO:0016491	_	_	_	_	_	_	_	_
comp2041_c0_seq3	33.39	0.28	5.32	0.03	2.94e-06	7.26e-05	7.47032	up	-7.47032	yes	339	287-1303(-)	_	_	_	gi|170094796|ref|XP_001878619.1|	predicted protein [Laccaria bicolor S238N-H82]	0.75	_	_	_	_	_	_	_	_	_
comp2049_c0_seq1	37.23	0	5.96	0	1.22e-06	3.52e-05	2.57531	up	-2.57531	yes	369	103-1209(+)	_	_	_	gi|302689333|ref|XP_003034346.1|	hypothetical protein SCHCODRAFT_75213 [Schizophyllum commune H4-8]	0.8	GO:0008643;GO:0055085;GO:0015780;GO:0016021;GO:0005338	_	_	_	_	_	_	K15278	SLC35B4, YEA4
comp2050_c0_seq2	53.81	0	15.55	0	6.69e-08	3.04e-06	3.95884	up	-3.95884	yes	434	3-1304(-)	_	_	_	gi|170106415|ref|XP_001884419.1|	COMPASS complex protein [Laccaria bicolor S238N-H82]	0.87	_	29883.JGI303762	COMPASS complex protein	0.8674	COG2319	KOG1273	_	K14961	RBBP5, SWD1, CPS50
comp2050_c0_seq4	18.82	0	8.21	0	0.000164799	0.00205943	3.03738	up	-3.03738	yes	269	1-807(-)	_	_	_	gi|170106415|ref|XP_001884419.1|	COMPASS complex protein [Laccaria bicolor S238N-H82]	0.85	_	_	_	_	_	_	_	K14961	RBBP5, SWD1, CPS50
comp2054_c0_seq4	116	18	140.65	14.42	3.03e-05	0.000512588	3.28597	up	-3.28597	yes	351	*	_	_	_	_	_	_	_	_	_	_	_	_	_	_	_
comp2055_c0_seq4	51.79	0	20.28	0	8.64e-08	3.78e-06	4.34199	up	-4.34199	yes	1087	*	_	_	_	gi|54023308|ref|YP_117550.1|	hypothetical protein nfa13410 [Nocardia farcinica IFM 10152]	0.37	GO:0005488	_	_	_	_	_	_	K03083	GSK3B
comp2056_c0_seq4	94.67	16.99	16.82	1.99	9.09e-05	0.00129452	3.07934	up	-3.07934	yes	566	2-1699(+)	_	_	_	gi|170085107|ref|XP_001873777.1|	predicted protein [Laccaria bicolor S238N-H82]	0.85	GO:0009382;GO:0000105;GO:0016833;GO:0000107	29883.JGI181495	hypothetical protein	0.8543	COG0118;COG0107	KOG0623	_	K01663	HIS7
comp2060_c0_seq2	688.09	48.77	93.17	4.36	1.08e-08	6.4e-07	4.41747	up	-4.41747	yes	493	1663-3141(-)	_	_	_	_	_	_	_	_	_	_	_	_	_	_	_
comp2061_c0_seq1	873	83	314.07	19.73	1.04e-07	4.42e-06	3.99262	up	-3.99262	yes	316	1-948(+)	_	_	_	gi|389743477|gb|EIM84661.1|	hypothetical protein STEHIDRAFT_158377 [Stereum hirsutum FP-91666 SS1]	0.8	GO:0003824	5141.NCU07506.1	hypothetical protein	0.75	COG0179	_	_	_	_
comp2061_c0_seq15	62	16	75.18	12.82	0.0016473	0.0132972	2.55195	up	-2.55195	yes	117	1-351(-)	_	_	_	_	_	_	_	_	_	_	_	_	_	_	_
comp2061_c0_seq2	181.68	1.62	116.27	0.68	1.2e-11	2.18e-09	7.41773	up	-7.41773	yes	218	11-664(-)	_	_	_	_	_	_	_	_	_	_	_	_	_	_	_
comp2066_c0_seq3	217.03	9.31	32.19	0.91	2.65e-09	1.97e-07	5.1446	up	-5.1446	yes	411	1636-2868(-)	_	_	_	gi|336369751|gb|EGN98092.1|	hypothetical protein SERLA73DRAFT_123478 [Serpula lacrymans var. lacrymans S7.3]	0.96	GO:0006099;GO:0045252;GO:0006568;GO:0006554;GO:0004591;GO:0030976	_	_	_	_	_	_	K00164	OGDH, sucA
comp2067_c0_seq2	122.81	29.15	73.31	11.5	0.000361494	0.00406086	2.67238	up	-2.67238	yes	157	2-472(+)	_	_	_	gi|170099730|ref|XP_001881083.1|	oligopeptide transporter [Laccaria bicolor S238N-H82]	0.88	GO:0055085	_	_	_	_	_	_	_	_
comp2070_c0_seq2	32.2	0	22.17	0	3.54e-06	8.51e-05	4.47054	up	-4.47054	yes	618	*	_	_	_	_	_	_	_	_	_	_	_	_	_	_	_
comp2071_c0_seq1	92.94	30.51	25.13	5.45	0.00296074	0.0206254	2.20508	up	-2.20508	yes	357	504-1574(-)	_	_	_	gi|336373374|gb|EGO01712.1|	hypothetical protein SERLA73DRAFT_177164 [Serpula lacrymans var. lacrymans S7.3]	0.69	_	_	_	_	_	_	_	K00326	E1.6.2.2
comp2072_c0_seq1	201.05	21.9	37.73	2.72	1.19e-06	3.47e-05	3.79403	up	-3.79403	yes	320	1309-2268(-)	_	_	_	gi|336364883|gb|EGN93236.1|	hypothetical protein SERLA73DRAFT_189736 [Serpula lacrymans var. lacrymans S7.3]	0.89	_	29883.JGI187841	hypothetical protein	0.8849	COG1741	_	_	K06911	K06911
comp2072_c0_seq4	52.24	0	10.57	0	8.64e-08	3.78e-06	3.4019	up	-3.4019	yes	446	2-1339(+)	_	_	_	gi|170088300|ref|XP_001875373.1|	predicted protein [Laccaria bicolor S238N-H82]	0.7	_	104341.JGI102173	hypothetical protein	0.75	_	KOG3881	_	K14841	NSA1, WDR74
comp2082_c1_seq7	14.81	0	5.01	0	0.000530405	0.00538703	2.32481	up	-2.32481	yes	331	265-1257(-)	_	_	_	gi|170104116|ref|XP_001883272.1|	predicted protein [Laccaria bicolor S238N-H82]	0.55	_	_	_	_	_	_	_	_	_
comp2085_c0_seq3	9.25	0	5.07	0	0.00614931	0.0359025	2.34199	up	-2.34199	yes	166	279-776(-)	_	_	_	gi|403418879|emb|CCM05579.1|	predicted protein [Fibroporia radiculosa]	0.72	GO:0006605;GO:0005742	_	_	_	_	_	_	_	_
comp2085_c0_seq5	42.75	0	32.55	0	4e-07	1.38e-05	5.02459	up	-5.02459	yes	166	61-558(-)	_	_	_	gi|403418879|emb|CCM05579.1|	predicted protein [Fibroporia radiculosa]	0.72	GO:0006605;GO:0005742	_	_	_	_	_	_	_	_
comp2106_c0_seq4	23.47	0	21.3	0	3.57e-05	0.000579699	4.41278	up	-4.41278	yes	122	1-366(+)	_	_	_	_	_	_	_	_	_	_	_	_	_	_	_
comp2108_c0_seq2	59.23	0	11.88	0	2.87e-08	1.47e-06	3.57046	up	-3.57046	yes	230	848-1537(+)	_	_	_	gi|392596179|gb|EIW85502.1|	hypothetical protein CONPUDRAFT_70292 [Coniophora puteana RWD-64-598 SS2]	0.53	_	_	_	_	_	_	_	_	_
comp2109_c0_seq2	1036.89	25.2	288.61	4.63	1.16e-12	3.13e-10	5.96197	up	-5.96197	yes	217	2-652(-)	_	_	_	gi|390597085|gb|EIN06485.1|	hypothetical protein PUNSTDRAFT_121679 [Punctularia strigosozonata HHB-11173 SS5]	0.83	_	_	_	_	_	_	_	_	_
comp2115_c0_seq3	59.2	0	20.89	0	2.87e-08	1.47e-06	4.38474	up	-4.38474	yes	114	139-480(-)	_	_	_	_	_	_	_	_	_	_	_	_	_	_	_
comp2118_c0_seq3	955.24	97.8	277.69	18.78	1.82e-07	7.2e-06	3.88621	up	-3.88621	yes	185	252-806(-)	_	_	_	gi|170086015|ref|XP_001874231.1|	predicted protein [Laccaria bicolor S238N-H82]	0.6	_	_	_	_	_	_	_	_	_
comp2119_c1_seq2	104.42	29.27	17.13	3.17	0.0011161	0.00974954	2.43397	up	-2.43397	yes	310	960-1889(+)	_	_	_	gi|336369430|gb|EGN97771.1|	hypothetical protein SERLA73DRAFT_109000 [Serpula lacrymans var. lacrymans S7.3]	0.77	_	_	_	_	_	_	_	K01259	pip
comp2119_c1_seq9	29	0	13.46	0	7.72e-06	0.00016274	3.75061	up	-3.75061	yes	917	*	_	_	_	gi|336369430|gb|EGN97771.1|	hypothetical protein SERLA73DRAFT_109000 [Serpula lacrymans var. lacrymans S7.3]	0.88	GO:0006508;GO:0008233	_	_	_	_	_	_	K01259	pip
comp2123_c0_seq1	183.89	0	32.21	0	1.04e-12	2.87e-10	5.00944	up	-5.00944	yes	502	640-2145(-)	_	_	_	gi|392558942|gb|EIW52128.1|	MFS general substrate transporter [Trametes versicolor FP-101664 SS1]	0.86	_	_	_	_	_	_	_	_	_
comp2123_c0_seq2	618.09	196.92	117.59	24.75	0.00114517	0.00995305	2.24826	up	-2.24826	yes	502	447-1952(-)	_	_	_	gi|392558942|gb|EIW52128.1|	MFS general substrate transporter [Trametes versicolor FP-101664 SS1]	0.86	_	_	_	_	_	_	_	_	_
comp2123_c0_seq3	528.01	116.08	132.65	19.27	8.59e-05	0.00122743	2.7832	up	-2.7832	yes	469	3-1409(-)	_	_	_	gi|392558942|gb|EIW52128.1|	MFS general substrate transporter [Trametes versicolor FP-101664 SS1]	0.87	_	_	_	_	_	_	_	_	_
comp2123_c0_seq4	46.21	10.11	15.68	2.27	0.00123081	0.0106312	2.78816	up	-2.78816	yes	226	576-1253(-)	_	_	_	_	_	_	_	_	_	_	_	_	_	_	_
comp2126_c0_seq1	76.38	0	6.86	0	3.26e-09	2.34e-07	2.77821	up	-2.77821	yes	589	853-2619(-)	_	_	_	gi|336383436|gb|EGO24585.1|	hypothetical protein SERLADRAFT_438194 [Serpula lacrymans var. lacrymans S7.9]	0.69	_	29883.JGI297319	homeodomain transcription factor	0.8148	_	KOG0493	NOG122333	_	_
comp2127_c0_seq6	12.5	0	6.89	0	0.00140897	0.0115837	2.7845	up	-2.7845	yes	204	161-775(+)	_	_	_	gi|170094006|ref|XP_001878224.1|	predicted protein [Laccaria bicolor S238N-H82]	0.81	GO:0003677;GO:0003887;GO:0006260;GO:0042575	_	_	_	_	_	_	K02328	POLD2
comp2128_c0_seq2	89.04	28	25.4	5.28	0.0024686	0.0182764	2.26622	up	-2.26622	yes	483	43-1491(-)	_	_	_	gi|392563156|gb|EIW56335.1|	cytochrome P450 [Trametes versicolor FP-101664 SS1]	0.71	GO:0046872;GO:0016491	5306.JGI100536	.	0.7534	COG2124	_	_	_	_
comp212_c0_seq4	146.37	0	153.06	0	8.66e-12	1.64e-09	7.25795	up	-7.25795	yes	113	69-407(-)	_	_	_	gi|392593865|gb|EIW83190.1|	hypothetical protein CONPUDRAFT_152224 [Coniophora puteana RWD-64-598 SS2]	0.69	_	_	_	_	_	_	_	_	_
comp2143_c0_seq4	276.01	53.32	65.92	8.41	5.13e-05	0.000800317	2.97054	up	-2.97054	yes	482	1-1446(+)	_	_	_	gi|170095037|ref|XP_001878739.1|	argonaute-like protein [Laccaria bicolor S238N-H82]	0.86	GO:0003676	104341.JGI129627	annotation not available	0.8987	_	KOG1041	_	_	_
comp2143_c0_seq6	161.21	40.01	81.58	13.38	0.000396915	0.00429118	2.60814	up	-2.60814	yes	162	1-486(+)	_	_	_	gi|170095037|ref|XP_001878739.1|	argonaute-like protein [Laccaria bicolor S238N-H82]	0.84	GO:0003676	_	_	_	_	_	_	_	_
comp2144_c0_seq3	77.99	0	89.23	0	2.71e-09	1.99e-07	6.47946	up	-6.47946	yes	372	*	_	_	_	gi|170085467|ref|XP_001873957.1|	predicted protein [Laccaria bicolor S238N-H82]	0.88	_	_	_	_	_	_	_	_	_
comp2149_c0_seq2	190.46	35.22	77.2	9.43	4.95e-05	0.000773573	3.03327	up	-3.03327	yes	350	1-1050(-)	_	_	_	gi|170108800|ref|XP_001885608.1|	lipid droplet-associated perilipin protein [Laccaria bicolor S238N-H82]	0.72	_	_	_	_	_	_	_	_	_
comp2152_c0_seq3	141.43	0	77.37	0	1.25e-11	2.24e-09	6.2737	up	-6.2737	yes	182	2-547(+)	_	_	_	_	_	_	_	_	_	_	_	_	_	_	_
comp2156_c0_seq1	322	86	148.47	26.2	0.000410371	0.00440744	2.50253	up	-2.50253	yes	218	77-730(+)	_	_	_	gi|403413604|emb|CCM00304.1|	predicted protein [Fibroporia radiculosa]	0.89	GO:0016209;GO:0055114;GO:0051920	29883.JGI174328	2-cysteine peroxiredoxin	0.9096	COG0450	KOG0852	_	K03386	E1.11.1.15, PRDX, ahpC
comp2158_c0_seq1	117.68	44.01	27.34	6.75	0.00514718	0.032278	2.01805	up	-2.01805	yes	417	3-1253(+)	_	_	_	gi|336368430|gb|EGN96773.1|	hypothetical protein SERLA73DRAFT_184932 [Serpula lacrymans var. lacrymans S7.3]	0.92	GO:0000166;GO:0008270;GO:0055114;GO:0016491	214684.CNG00100	L-arabinitol 4-dehydrogenase	0.8479	COG1063	KOG0024	_	K00008	E1.1.1.14, gutB
comp2164_c0_seq1	1661	64	491.59	12.51	2.77e-11	4.35e-09	5.2963	up	-5.2963	yes	218	207-860(-)	_	_	_	_	_	_	_	_	_	_	_	_	_	_	_
comp2173_c1_seq1	99.49	0	12.55	0	2.99e-10	3.14e-08	3.64962	up	-3.64962	yes	263	2299-3087(+)	_	_	_	gi|170097449|ref|XP_001879944.1|	predicted protein [Laccaria bicolor S238N-H82]	0.76	GO:0016491	29883.JGI293843	hypothetical protein	0.7511	_	KOG3200	_	K10768	ALKBH6
comp2173_c1_seq3	18.88	0	8.87	0	0.000125561	0.00166706	3.14893	up	-3.14893	yes	906	*	_	_	_	gi|336366293|gb|EGN94640.1|	hypothetical protein SERLA73DRAFT_114083 [Serpula lacrymans var. lacrymans S7.3]	0.69	GO:0016491	104341.JGI130409	annotation not available	0.9756	_	KOG3200	_	K10768	ALKBH6
comp2173_c1_seq6	24	0	17.86	0	2.82e-05	0.000478813	4.15866	up	-4.15866	yes	142	146-571(-)	_	_	_	gi|395327779|gb|EJF60176.1|	hypothetical protein DICSQDRAFT_137754 [Dichomitus squalens LYAD-421 SS1]	0.78	GO:0003824	_	_	_	_	_	_	_	_
comp2174_c0_seq4	198.19	63.69	41.35	8.78	0.00167662	0.0135227	2.23559	up	-2.23559	yes	376	772-1899(-)	_	_	_	gi|389746796|gb|EIM87975.1|	hypothetical protein STEHIDRAFT_155334 [Stereum hirsutum FP-91666 SS1]	0.63	_	_	_	_	_	_	_	_	_
comp2187_c0_seq7	17.18	0	9.24	0	0.00021796	0.00260186	3.20789	up	-3.20789	yes	162	3-488(-)	_	_	_	_	_	_	_	_	_	_	_	_	_	_	_
comp2193_c0_seq7	80	27	84.91	18.93	0.00373877	0.0254295	2.16526	up	-2.16526	yes	401	*	_	_	_	_	_	_	_	_	_	_	_	_	_	_	_
comp2200_c0_seq14	18.81	0	12.37	0	0.000164799	0.00205943	3.62877	up	-3.62877	yes	647	*	_	_	_	gi|392591636|gb|EIW80963.1|	nucleic acid-binding protein [Coniophora puteana RWD-64-598 SS2]	0.96	GO:0000049	_	_	_	_	_	_	K15437	AIMP1, ARC1
comp2200_c0_seq3	46.48	5.16	8.14	0.6	6.77e-05	0.00101603	3.76199	up	-3.76199	yes	235	237-941(-)	_	_	_	gi|170116533|ref|XP_001889457.1|	predicted protein [Laccaria bicolor S238N-H82]	0.78	_	29883.JGI315055	hypothetical protein	0.828	_	_	NOG74471	_	_
comp2201_c0_seq7	78.16	0	32.97	0	2.71e-09	1.99e-07	5.04308	up	-5.04308	yes	173	489-1007(-)	_	_	_	gi|170084077|ref|XP_001873262.1|	predicted protein [Laccaria bicolor S238N-H82]	0.91	GO:0006351	29883.JGI291551	hypothetical protein	0.9299	_	KOG3400	_	K03016	RPB8, POLR2H
comp2206_c0_seq4	48.67	0	15	0	1.47e-07	5.98e-06	3.90689	up	-3.90689	yes	415	137-1381(-)	_	_	_	gi|170091576|ref|XP_001877010.1|	predicted protein [Laccaria bicolor S238N-H82]	0.96	GO:0006355;GO:0008270;GO:0017025;GO:0006352	29883.JGI188636	hypothetical protein	0.9686	COG1405	KOG1597	_	K03124	TFIIB, GTF2B, SUA7, tfb
comp2212_c0_seq10	18	1	19.35	0.71	0.00102803	0.0090124	4.76837	up	-4.76837	yes	131	2-397(+)	_	_	_	gi|154297929|ref|XP_001549389.1|	hypothetical protein BC1G_12117 [Botryotinia fuckeliana B05.10]	0.53	_	_	_	_	_	_	_	_	_
comp2212_c0_seq2	89.59	10.72	41.85	3.31	1.02e-05	0.000205986	3.66032	up	-3.66032	yes	85	1-255(+)	_	_	_	gi|44151657|gb|AAS46756.1|	4-nitrobenzyl alcohol dehydrogenase-like protein [Pleurotus djamor]	0.84	GO:0008812;GO:0006544;GO:0050660;GO:0006566;GO:0006066;GO:0055114;GO:0006563	_	_	_	_	_	_	_	_
comp2212_c0_seq3	45.41	2.28	22.16	0.74	2.14e-06	5.6e-05	4.90429	up	-4.90429	yes	872	*	_	_	_	gi|331244422|ref|XP_003334851.1|	hypothetical protein PGTG_16019 [Puccinia graminis f. sp. tritici CRL 75-36-700-3]	0.86	GO:0008812;GO:0006544;GO:0050660;GO:0006566;GO:0006066;GO:0055114;GO:0006563	_	_	_	_	_	_	_	_
comp2212_c0_seq4	135.62	35.94	68.14	11.93	0.000711553	0.00683488	2.51391	up	-2.51391	yes	241	1-723(+)	_	_	_	gi|336363954|gb|EGN92321.1|	hypothetical protein SERLA73DRAFT_117507 [Serpula lacrymans var. lacrymans S7.3]	0.8	GO:0009055;GO:0016705;GO:0020037;GO:0005506;GO:0006118;GO:0004497;GO:0055114	_	_	_	_	_	_	_	_
comp2212_c0_seq5	41.02	0	20.86	0	5.43e-07	1.78e-05	4.38267	up	-4.38267	yes	279	1-840(+)	_	_	_	gi|393238863|gb|EJD46398.1|	alcohol oxidase, partial [Auricularia delicata TFB-10046 SS5]	0.54	_	_	_	_	_	_	_	_	_
comp2212_c0_seq8	28.96	4	18.13	1.65	0.000681598	0.00674745	3.45784	up	-3.45784	yes	226	3-683(+)	_	_	_	gi|393238863|gb|EJD46398.1|	alcohol oxidase, partial [Auricularia delicata TFB-10046 SS5]	0.55	GO:0016491	_	_	_	_	_	_	_	_
comp2212_c0_seq9	16.02	0	10.1	0	0.000390825	0.00423158	3.33628	up	-3.33628	yes	224	3-677(+)	_	_	_	gi|393238863|gb|EJD46398.1|	alcohol oxidase, partial [Auricularia delicata TFB-10046 SS5]	0.55	GO:0016491	_	_	_	_	_	_	_	_
comp2220_c0_seq5	17.89	1.07	8.97	0.35	0.00133434	0.0114547	4.67968	up	-4.67968	yes	105	1-315(+)	_	_	_	gi|299742244|ref|XP_001832337.2|	hypothetical protein CC1G_07724 [Coprinopsis cinerea okayama7#130]	0.64	_	_	_	_	_	_	_	_	_
comp2222_c0_seq2	13	0	14.52	0	0.00140897	0.0115837	3.85997	up	-3.85997	yes	127	1-384(+)	_	_	_	gi|170085015|ref|XP_001873731.1|	coatomer protein [Laccaria bicolor S238N-H82]	0.89	GO:0006886;GO:0030117;GO:0005198;GO:0016192	_	_	_	_	_	_	_	_
comp2224_c0_seq2	133.17	36.96	19.33	3.54	0.000804935	0.00748128	2.44902	up	-2.44902	yes	949	86-2932(-)	_	_	_	gi|170089373|ref|XP_001875909.1|	predicted protein [Laccaria bicolor S238N-H82]	0.99	GO:0000398;GO:0005681	_	_	_	_	_	_	K12856	PRPF8, PRP8
comp2229_c0_seq2	17.37	0	12.72	0	0.00021796	0.00260186	3.66903	up	-3.66903	yes	130	191-580(-)	_	_	_	gi|299744962|ref|XP_001831381.2|	hypothetical protein CC1G_00928 [Coprinopsis cinerea okayama7#130]	0.81	_	_	_	_	_	_	_	_	_
comp222_c0_seq4	45.77	0	5.55	0	2.23e-07	8.47e-06	2.47249	up	-2.47249	yes	432	2214-3509(-)	_	_	_	gi|302690988|ref|XP_003035173.1|	hypothetical protein SCHCODRAFT_81361 [Schizophyllum commune H4-8]	0.97	GO:0005524;GO:0017111;GO:0030163;GO:0005737	29883.JGI315958	hypothetical protein	0.981	COG1222	KOG0727	_	K03063	PSMC4, RPT3
comp222_c0_seq6	41.42	0	8.33	0	5.43e-07	1.78e-05	3.05832	up	-3.05832	yes	432	822-2117(-)	_	_	_	gi|302690988|ref|XP_003035173.1|	hypothetical protein SCHCODRAFT_81361 [Schizophyllum commune H4-8]	0.97	GO:0005524;GO:0017111;GO:0030163;GO:0005737	29883.JGI315958	hypothetical protein	0.981	COG1222	KOG0727	_	K03063	PSMC4, RPT3
comp2233_c0_seq1	71.29	2	61.42	1.14	5.3e-08	2.52e-06	5.7516	up	-5.7516	yes	494	*	_	_	_	_	_	_	_	_	_	_	_	_	_	_	_
comp2237_c0_seq1	1836	200	422.14	30.38	2.31e-07	8.73e-06	3.79653	up	-3.79653	yes	492	229-1704(+)	_	_	_	gi|170103013|ref|XP_001882722.1|	ammonium transporter [Laccaria bicolor S238N-H82]	0.89	GO:0008519;GO:0072488;GO:0016021	29883.JGI190906	ammonium transporter	0.8891	COG0004	KOG0682	_	_	_
comp2242_c0_seq4	83.17	15.34	43.54	5.31	0.000149877	0.00195193	3.03556	up	-3.03556	yes	178	54-587(+)	_	_	_	gi|395328798|gb|EJF61188.1|	pyrimidine 5-nucleotidase [Dichomitus squalens LYAD-421 SS1]	0.76	GO:0016787	_	_	_	_	_	_	_	_
comp2243_c0_seq1	77.19	0	13.1	0	2.98e-09	2.15e-07	3.71149	up	-3.71149	yes	449	180-1526(+)	_	_	_	gi|170094786|ref|XP_001878614.1|	predicted protein [Laccaria bicolor S238N-H82]	0.93	GO:0004830;GO:0005524;GO:0006568;GO:0006436;GO:0005737	5306.JGI96669	.	0.9023	COG0180	KOG2145	_	K01867	WARS, trpS
comp2247_c0_seq2	48.39	8.68	12.27	1.45	0.000496502	0.00524419	3.08101	up	-3.08101	yes	293	801-1679(-)	_	_	_	_	_	_	_	_	_	_	_	_	_	_	_
comp2268_c0_seq1	132.77	6	126.13	3.77	1.43e-08	8.16e-07	5.0642	up	-5.0642	yes	149	1-447(-)	_	_	_	gi|393217835|gb|EJD03324.1|	homoserine acetyltransferase [Fomitiporia mediterranea MF3/22]	0.89	_	_	_	_	_	_	_	K00641	E2.3.1.31, metX
comp2271_c0_seq13	46.06	0	20.81	0	2.23e-07	8.47e-06	4.37921	up	-4.37921	yes	179	405-941(-)	_	_	_	_	_	_	_	_	_	_	_	_	_	_	_
comp2271_c0_seq23	48.65	4.96	40.13	2.7	5.29e-05	0.000823062	3.89365	up	-3.89365	yes	171	3-515(-)	_	_	_	gi|389743399|gb|EIM84584.1|	GMC oxidoreductase [Stereum hirsutum FP-91666 SS1]	0.69	_	_	_	_	_	_	_	_	_
comp2271_c0_seq24	15.23	0	12.84	0	0.000530405	0.00538703	3.68257	up	-3.68257	yes	77	1-231(+)	_	_	_	gi|392597801|gb|EIW87123.1|	aryl-alcohol dehydrogenase [Coniophora puteana RWD-64-598 SS2]	0.71	_	_	_	_	_	_	_	_	_
comp2271_c0_seq3	39.46	7.92	11	1.46	0.00100214	0.00887314	2.91346	up	-2.91346	yes	508	3-1526(-)	_	_	_	gi|389743399|gb|EIM84584.1|	GMC oxidoreductase [Stereum hirsutum FP-91666 SS1]	0.74	GO:0016614;GO:0044710	_	_	_	_	_	_	_	_
comp2271_c0_seq4	22.26	0	6.43	0	4.53e-05	0.000716537	2.68482	up	-2.68482	yes	490	3-1472(-)	_	_	_	gi|389743399|gb|EIM84584.1|	GMC oxidoreductase [Stereum hirsutum FP-91666 SS1]	0.74	GO:0016614;GO:0044710	_	_	_	_	_	_	_	_
comp2271_c0_seq5	790.96	55.06	289.7	13.32	8.07e-09	5.06e-07	4.44289	up	-4.44289	yes	296	1-888(+)	_	_	_	gi|336382594|gb|EGO23744.1|	hypothetical protein SERLADRAFT_470040 [Serpula lacrymans var. lacrymans S7.9]	0.82	_	_	_	_	_	_	_	_	_
comp2272_c0_seq2	107.99	26.65	18.49	3.01	0.000514877	0.00538703	2.61891	up	-2.61891	yes	397	1294-2487(+)	_	_	_	gi|170095011|ref|XP_001878726.1|	glycoside hydrolase family 18 protein [Laccaria bicolor S238N-H82]	0.79	GO:0004553;GO:0005975;GO:0005488	_	_	_	_	_	_	_	_
comp2272_c0_seq6	136.21	49.43	77.4	18.56	0.00453628	0.0289104	2.06014	up	-2.06014	yes	203	1-609(+)	_	_	_	gi|170095011|ref|XP_001878726.1|	glycoside hydrolase family 18 protein [Laccaria bicolor S238N-H82]	0.83	GO:0043169;GO:0006032;GO:0016998;GO:0007154;GO:0004568;GO:0005975;GO:0035091	_	_	_	_	_	_	_	_
comp2272_c0_seq7	34.89	0	25.78	0	2.05e-06	5.38e-05	4.68818	up	-4.68818	yes	145	2-436(+)	_	_	_	gi|170095011|ref|XP_001878726.1|	glycoside hydrolase family 18 protein [Laccaria bicolor S238N-H82]	0.83	GO:0043169;GO:0006032;GO:0016998;GO:0007154;GO:0004568;GO:0005975;GO:0035091	_	_	_	_	_	_	_	_
comp2273_c0_seq1	221.81	0	57.53	0	1.74e-13	5.67e-11	5.84624	up	-5.84624	yes	368	185-1288(+)	_	_	_	gi|170098274|ref|XP_001880356.1|	glycosyltransferase family 17 protein [Laccaria bicolor S238N-H82]	0.87	GO:0016020;GO:0003830;GO:0006487	_	_	_	_	_	_	K00737	MGAT3
comp2280_c0_seq3	15.72	0	5.64	0	0.000390825	0.00423158	2.4957	up	-2.4957	yes	335	183-1187(-)	_	_	_	gi|170085741|ref|XP_001874094.1|	predicted protein [Laccaria bicolor S238N-H82]	0.75	GO:0016020	_	_	_	_	_	_	K11246	SHO1
comp2281_c1_seq2	35.57	1.51	22.23	0.62	1.34e-05	0.000261643	5.1641	up	-5.1641	yes	124	3-374(+)	_	_	_	gi|390601965|gb|EIN11358.1|	hypothetical protein PUNSTDRAFT_141747 [Punctularia strigosozonata HHB-11173 SS5]	0.61	_	_	_	_	_	_	_	_	_
comp2282_c0_seq2	707	4	398.53	1.49	6.01e-16	4.52e-13	8.06323	up	-8.06323	yes	169	248-754(-)	_	_	_	gi|336373623|gb|EGO01961.1|	hypothetical protein SERLA73DRAFT_120613 [Serpula lacrymans var. lacrymans S7.3]	0.84	_	5306.JGI97760	.	0.8143	COG0693	_	_	_	_
comp2282_c0_seq4	67	1	57.37	0.57	9.62e-09	5.79e-07	6.65319	up	-6.65319	yes	60	1-180(-)	_	_	_	gi|299747566|ref|XP_001837124.2|	ThiJ/PfpI [Coprinopsis cinerea ThiJ/PfpI [Coprinopsis cinerea okayama7#130]	0.9	_	_	_	_	_	_	_	_	_
comp2289_c0_seq2	534.59	83.44	68.45	7.06	6.8e-06	0.000147603	3.27731	up	-3.27731	yes	673	2-2020(+)	_	_	_	gi|170091776|ref|XP_001877110.1|	predicted protein [Laccaria bicolor S238N-H82]	0.92	GO:0007264;GO:0005622;GO:0032320;GO:0005099	_	_	_	_	_	_	K05767	IQGAP
comp2289_c0_seq8	48.27	13.27	24.37	4.43	0.00235169	0.0174781	2.45973	up	-2.45973	yes	185	3-557(-)	_	_	_	gi|392568161|gb|EIW61335.1|	MFS general substrate transporter [Trametes versicolor FP-101664 SS1]	0.88	GO:0055085;GO:0016021	_	_	_	_	_	_	_	_
comp2293_c0_seq1	1447	5	473.72	1.08	1.81e-18	3.31e-15	8.77686	up	-8.77686	yes	1300	*	_	_	_	gi|170096706|ref|XP_001879573.1|	predicted protein [Laccaria bicolor S238N-H82]	0.56	_	_	_	_	_	_	_	_	_
comp2294_c0_seq11	23.84	0	15.75	0	2.82e-05	0.000478813	3.97728	up	-3.97728	yes	173	1-519(+)	_	_	_	gi|401885996|gb|EJT50072.1|	hypothetical protein A1Q1_00727 [Trichosporon asahii var. asahii CBS 2479]	0.8	_	_	_	_	_	_	_	K01061	E3.1.1.45
comp2298_c0_seq4	21.01	0	19.87	0	7.45e-05	0.0010768	4.31252	up	-4.31252	yes	150	1-453(+)	_	_	_	gi|170112352|ref|XP_001887378.1|	predicted protein [Laccaria bicolor S238N-H82]	0.75	GO:0006807;GO:0055114;GO:0018580	_	_	_	_	_	_	K00459	E1.13.12.16
comp2302_c0_seq1	55.94	7.75	5.56	0.51	9.66e-05	0.00133931	3.44652	up	-3.44652	yes	411	401-1633(-)	_	_	_	gi|403415820|emb|CCM02520.1|	predicted protein [Fibroporia radiculosa]	0.85	GO:0055085;GO:0016021	_	_	_	_	_	_	_	_
comp2302_c0_seq25	27.43	0	26.17	0	1.17e-05	0.000229983	4.70984	up	-4.70984	yes	446	*	_	_	_	_	_	_	_	_	_	_	_	_	_	_	_
comp2306_c0_seq1	876	249	210.87	39.6	0.000493301	0.00521414	2.41278	up	-2.41278	yes	504	146-1657(-)	_	_	_	gi|336365283|gb|EGN93634.1|	hypothetical protein SERLA73DRAFT_189361 [Serpula lacrymans var. lacrymans S7.3]	0.75	GO:0046872;GO:0016491	_	_	_	_	_	_	_	_
comp2307_c0_seq2	199.59	70.67	55.52	12.99	0.00309229	0.021432	2.09561	up	-2.09561	yes	424	1-1272(+)	_	_	_	gi|336374629|gb|EGO02966.1|	glycoside hydrolase family 16 protein [Serpula lacrymans var. lacrymans S7.3]	0.83	GO:0016787	_	_	_	_	_	_	_	_
comp2307_c0_seq4	32.75	2.67	22.55	1.21	9.5e-05	0.00133684	4.22005	up	-4.22005	yes	121	1-363(+)	_	_	_	gi|302684921|ref|XP_003032141.1|	glycoside hydrolase family 16 protein [Schizophyllum commune H4-8]	0.76	GO:0016787	_	_	_	_	_	_	_	_
comp2312_c0_seq1	174.4	58.97	43.46	9.71	0.00234158	0.0174205	2.16214	up	-2.16214	yes	341	138-1160(+)	_	_	_	gi|395327467|gb|EJF59866.1|	hypothetical protein DICSQDRAFT_64229 [Dichomitus squalens LYAD-421 SS1]	0.78	_	104341.JGI121333	annotation not available	0.76	COG3568	_	_	_	_
comp2315_c0_seq10	38.88	8.75	4.09	0.61	0.00209104	0.0158336	2.74522	up	-2.74522	yes	891	812-3484(-)	_	_	_	gi|170085459|ref|XP_001873953.1|	predicted protein [Laccaria bicolor S238N-H82]	0.63	_	_	_	_	_	_	_	_	_
comp2315_c0_seq13	45.17	2.63	4.81	0.19	9.79e-06	0.000198032	4.66197	up	-4.66197	yes	538	1809-3422(-)	_	_	_	gi|403412296|emb|CCL98996.1|	predicted protein [Fibroporia radiculosa]	0.57	_	_	_	_	_	_	_	_	_
comp2315_c0_seq14	20.92	3.04	2.24	0.21	0.00177411	0.014161	3.41504	up	-3.41504	yes	538	1809-3422(-)	_	_	_	gi|403412296|emb|CCL98996.1|	predicted protein [Fibroporia radiculosa]	0.57	_	_	_	_	_	_	_	_	_
comp2315_c0_seq9	82.28	7.89	8.63	0.55	4.91e-06	0.000113888	3.97186	up	-3.97186	yes	891	812-3484(-)	_	_	_	gi|170085459|ref|XP_001873953.1|	predicted protein [Laccaria bicolor S238N-H82]	0.63	_	_	_	_	_	_	_	_	_
comp2317_c0_seq2	31	0	28.25	0	5.19e-06	0.000116576	4.82018	up	-4.82018	yes	467	*	_	_	_	_	_	_	_	_	_	_	_	_	_	_	_
comp2319_c0_seq1	206.43	0	101.45	0	3.44e-13	1.08e-10	6.66463	up	-6.66463	yes	263	77-865(-)	_	_	_	gi|390602387|gb|EIN11780.1|	alcohol dehydrogenase IV [Punctularia strigosozonata HHB-11173 SS5]	0.85	GO:0046872;GO:0055114;GO:0016491	_	_	_	_	_	_	_	_
comp2319_c0_seq2	326.79	79	184.95	29.54	0.000199123	0.00245387	2.64639	up	-2.64639	yes	225	77-751(-)	_	_	_	gi|390602387|gb|EIN11780.1|	alcohol dehydrogenase IV [Punctularia strigosozonata HHB-11173 SS5]	0.86	GO:0046872;GO:0055114;GO:0016491	_	_	_	_	_	_	_	_
comp2319_c0_seq3	171.79	0	97.22	0	1.97e-12	4.71e-10	6.60318	up	-6.60318	yes	225	77-751(-)	_	_	_	gi|390602387|gb|EIN11780.1|	alcohol dehydrogenase IV [Punctularia strigosozonata HHB-11173 SS5]	0.86	GO:0046872;GO:0055114;GO:0016491	_	_	_	_	_	_	_	_
comp2319_c0_seq4	70	12	61.68	6.99	0.000116899	0.00159537	3.14144	up	-3.14144	yes	140	3-422(-)	_	_	_	gi|170097762|ref|XP_001880100.1|	iron-containing alcohol dehydrogenase [Laccaria bicolor S238N-H82]	0.84	GO:0046872;GO:0055114;GO:0016491	5306.JGI67572	annotation not available	0.7885	_	_	NOG252679	_	_
comp2320_c0_seq7	10.87	0	11.01	0	0.00286389	0.020022	3.46074	up	-3.46074	yes	139	3-419(-)	_	_	_	gi|170084061|ref|XP_001873254.1|	predicted protein [Laccaria bicolor S238N-H82]	0.86	GO:0005675;GO:0006355;GO:0000079;GO:0019901	_	_	_	_	_	_	K06634	CCNH
comp2324_c0_seq3	106.04	17.48	16.15	1.76	5.92e-05	0.0008977	3.19789	up	-3.19789	yes	342	1688-2713(+)	_	_	_	gi|392571431|gb|EIW64603.1|	IlvN-domain-containing protein [Trametes versicolor FP-101664 SS1]	0.91	GO:0009099;GO:0009098;GO:0015940;GO:0000166;GO:0009097;GO:0004455;GO:0055114	104341.JGI126233	annotation not available	0.8952	COG0059	_	_	K00053	ilvC
comp2326_c0_seq2	23.45	0	7.24	0	3.57e-05	0.000579699	2.85599	up	-2.85599	yes	351	1-1053(+)	_	_	_	gi|170086790|ref|XP_001874618.1|	Cl-channel protein [Laccaria bicolor S238N-H82]	0.84	GO:0055085;GO:0006821;GO:0016021;GO:0005247	_	_	_	_	_	_	K05393	CLCNF
comp2327_c0_seq5	26.22	0	17.57	0	1.45e-05	0.000274249	4.13504	up	-4.13504	yes	635	*	_	_	_	gi|299747544|ref|XP_001837107.2|	hypothetical protein CC1G_00243 [Coprinopsis cinerea okayama7#130]	0.79	_	_	_	_	_	_	_	_	_
comp2349_c0_seq1	402	140	133.56	30.73	0.00221155	0.016609	2.11977	up	-2.11977	yes	273	305-1123(+)	_	_	_	gi|170098887|ref|XP_001880662.1|	predicted protein [Laccaria bicolor S238N-H82]	0.87	GO:0008152;GO:0003824	29883.JGI297096	hypothetical protein	0.9048	COG1024	KOG1683	_	_	_
comp2356_c0_seq5	21.18	0	4.62	0	7.45e-05	0.0010768	2.20789	up	-2.20789	yes	240	119-838(+)	_	_	_	gi|392570765|gb|EIW63937.1|	plant basic secretory protein [Trametes versicolor FP-101664 SS1]	0.7	_	_	_	_	_	_	_	_	_
comp2357_c0_seq1	250.87	55.7	36.13	5.3	0.000143918	0.001881	2.76913	up	-2.76913	yes	598	101-1894(+)	_	_	_	gi|336384480|gb|EGO25628.1|	hypothetical protein SERLADRAFT_361210 [Serpula lacrymans var. lacrymans S7.9]	0.67	_	_	_	_	_	_	_	_	_
comp236_c0_seq4	2938.69	610.82	897.19	123.21	4.35e-05	0.000700538	2.86429	up	-2.86429	yes	280	451-1290(-)	_	_	_	gi|170106754|ref|XP_001884588.1|	predicted protein [Laccaria bicolor S238N-H82]	0.89	_	29883.JGI146631	annotation not available	0.7708	_	KOG3113	_	_	_
comp236_c0_seq6	1292.31	368.18	753.42	141.82	0.000484553	0.00513647	2.40939	up	-2.40939	yes	208	3-626(-)	_	_	_	gi|170106754|ref|XP_001884588.1|	predicted protein [Laccaria bicolor S238N-H82]	0.89	_	29883.JGI146631	annotation not available	0.7708	_	KOG3113	_	_	_
comp2373_c0_seq1	83	23	29.56	5.41	0.00130183	0.011215	2.44995	up	-2.44995	yes	1195	*	_	_	_	_	_	_	_	_	_	_	_	_	_	_	_
comp2378_c0_seq13	34.2	0	28.1	0	2.45e-06	6.22e-05	4.8125	up	-4.8125	yes	168	15-518(-)	_	_	_	gi|299747602|ref|XP_002911192.1|	peroxisomal membrane protein [Coprinopsis cinerea okayama7#130]	0.89	GO:0006810;GO:0016021	_	_	_	_	_	_	K13354	SLC25A17, PMP34
comp2378_c0_seq14	54.11	1.01	48.18	0.59	5.9e-08	2.74e-06	6.35158	up	-6.35158	yes	159	2-478(-)	_	_	_	gi|299747602|ref|XP_002911192.1|	peroxisomal membrane protein [Coprinopsis cinerea okayama7#130]	0.9	GO:0006810;GO:0016021	_	_	_	_	_	_	K13354	SLC25A17, PMP34
comp2379_c0_seq2	44.81	0	17.46	0	2.97e-07	1.08e-05	4.12598	up	-4.12598	yes	282	246-1091(-)	_	_	_	gi|392564483|gb|EIW57661.1|	alpha/beta-hydrolase [Trametes versicolor FP-101664 SS1]	0.9	GO:0016042;GO:0046486;GO:0004806	_	_	_	_	_	_	_	_
comp2391_c0_seq12	60.13	0	35.01	0	2.56e-08	1.34e-06	5.1297	up	-5.1297	yes	165	1-495(+)	_	_	_	gi|336369198|gb|EGN97540.1|	hypothetical protein SERLA73DRAFT_184283 [Serpula lacrymans var. lacrymans S7.3]	0.84	GO:0006807;GO:0016811	_	_	_	_	_	_	_	_
comp2391_c0_seq14	23.57	0	16.94	0	3.57e-05	0.000579699	4.08236	up	-4.08236	yes	87	108-368(-)	_	_	_	_	_	_	_	_	_	_	_	_	_	_	_
comp2391_c0_seq17	25.32	4.19	26.74	2.92	0.00141891	0.0116376	3.19496	up	-3.19496	yes	61	163-345(-)	_	_	_	_	_	_	_	_	_	_	_	_	_	_	_
comp2394_c0_seq2	27.9	0	13.25	0	9.48e-06	0.000192134	3.72792	up	-3.72792	yes	239	1-717(+)	_	_	_	gi|170088526|ref|XP_001875486.1|	predicted protein [Laccaria bicolor S238N-H82]	0.73	_	29883.JGI306210	hypothetical protein	0.7526	_	_	NOG256866	_	_
comp2398_c0_seq2	44.32	6.79	48.24	4.88	0.000228285	0.0027128	3.30528	up	-3.30528	yes	391	*	_	_	_	gi|390602651|gb|EIN12044.1|	alpha/beta-hydrolase [Punctularia strigosozonata HHB-11173 SS5]	0.71	_	_	_	_	_	_	_	_	_
comp2403_c0_seq3	39.78	0	25.12	0	7.45e-07	2.32e-05	4.65076	up	-4.65076	yes	224	3-677(+)	_	_	_	gi|336373119|gb|EGO01457.1|	hypothetical protein SERLA73DRAFT_176730 [Serpula lacrymans var. lacrymans S7.3]	0.67	_	_	_	_	_	_	_	_	_
comp2404_c0_seq2	46.12	0	13.22	0	2.23e-07	8.47e-06	3.72465	up	-3.72465	yes	470	3-1412(-)	_	_	_	gi|169844083|ref|XP_001828763.1|	aspartate-tRNA ligase [Coprinopsis cinerea okayama7#130]	0.89	GO:0006522;GO:0006422;GO:0006531;GO:0005524;GO:0004815;GO:0005737;GO:0003676	_	_	_	_	_	_	K01876	DARS, aspS
comp2407_c1_seq1	1147	201	166.43	19.27	1.28e-05	0.000250627	3.11049	up	-3.11049	yes	321	1786-2748(+)	_	_	_	gi|393227925|gb|EJD35585.1|	hypothetical protein AURDEDRAFT_130526 [Auricularia delicata TFB-10046 SS5]	0.48	_	_	_	_	_	_	_	_	_
comp2408_c0_seq4	11.17	0	6.14	0	0.00286389	0.020022	2.61824	up	-2.61824	yes	115	2-346(+)	_	_	_	gi|170094816|ref|XP_001878629.1|	predicted protein [Laccaria bicolor S238N-H82]	0.76	_	_	_	_	_	_	_	_	_
comp2409_c1_seq3	18.93	0.06	4.2	0.01	0.000125561	0.00166706	8.71425	up	-8.71425	yes	1916	*	_	_	_	_	_	_	_	_	_	_	_	_	_	_	_
comp2409_c1_seq5	18.75	0	4.21	0	0.000164799	0.00205943	2.07382	up	-2.07382	yes	1895	*	_	_	_	_	_	_	_	_	_	_	_	_	_	_	_
comp2419_c0_seq3	126.85	0	20.19	0	3.43e-11	5.11e-09	4.33557	up	-4.33557	yes	654	330-2291(-)	_	_	_	gi|169859036|ref|XP_001836159.1|	phosphoketolase [Coprinopsis cinerea okayama7#130]	0.86	GO:0005975;GO:0016832	_	_	_	_	_	_	K01636	E4.1.2.-
comp2420_c0_seq5	30.3	2.76	10.16	0.61	0.000160239	0.00205943	4.05795	up	-4.05795	yes	1269	*	_	_	_	gi|170108052|ref|XP_001885235.1|	predicted protein [Laccaria bicolor S238N-H82]	0.86	GO:0004674;GO:0005524;GO:0009069;GO:0006468	_	_	_	_	_	_	_	_
comp2420_c0_seq6	16.33	1.69	5.77	0.39	0.00174368	0.0139561	3.88703	up	-3.88703	yes	121	246-608(+)	_	_	_	gi|170108052|ref|XP_001885235.1|	predicted protein [Laccaria bicolor S238N-H82]	0.67	GO:0016301	_	_	_	_	_	_	_	_
comp2421_c0_seq2	26.43	0.14	18.26	0.06	1.45e-05	0.000274249	8.24951	up	-8.24951	yes	143	186-617(+)	_	_	_	gi|392563773|gb|EIW56952.1|	Na+/solute symporter [Trametes versicolor FP-101664 SS1]	0.61	GO:0016020;GO:0006810	_	_	_	_	_	_	_	_
comp2422_c0_seq17	17	3	10.73	1.25	0.00583707	0.0358984	3.10165	up	-3.10165	yes	674	*	_	_	_	_	_	_	_	_	_	_	_	_	_	_	_
comp2422_c0_seq25	20.05	1.41	17.81	0.83	0.000621965	0.00620533	4.42343	up	-4.42343	yes	479	*	_	_	_	_	_	_	_	_	_	_	_	_	_	_	_
comp2422_c0_seq26	42.84	0	39.9	0	4e-07	1.38e-05	5.31832	up	-5.31832	yes	457	*	_	_	_	_	_	_	_	_	_	_	_	_	_	_	_
comp2422_c0_seq3	121	33	23.17	4.17	0.000812926	0.00754838	2.47414	up	-2.47414	yes	2223	*	_	_	_	_	_	_	_	_	_	_	_	_	_	_	_
comp2426_c0_seq6	86.49	0	46.01	0	1.04e-09	8.86e-08	5.52388	up	-5.52388	yes	106	2-319(+)	_	_	_	gi|299741902|ref|XP_001832116.2|	trehalose-6-phosphate phosphatase [Coprinopsis cinerea okayama7#130]	0.87	GO:0005982;GO:0005992;GO:0003825;GO:0005985;GO:0047260	_	_	_	_	_	_	K00697	E2.4.1.15, otsA
comp2428_c0_seq3	33.8	0	7.6	0	2.45e-06	6.22e-05	2.926	up	-2.926	yes	200	1293-1892(-)	_	_	_	gi|170094552|ref|XP_001878497.1|	ornithine acetyltransferase [Laccaria bicolor S238N-H82]	0.88	GO:0004042;GO:0004358;GO:0005759;GO:0000051;GO:0006526;GO:0042967	_	_	_	_	_	_	K00620	argJ
comp2431_c0_seq1	71	18	82.79	13.87	0.000997073	0.00887314	2.57749	up	-2.57749	yes	121	2-364(-)	_	_	_	_	_	_	_	_	_	_	_	_	_	_	_
comp2434_c0_seq1	73	0	17.46	0	4.77e-09	3.2e-07	4.12598	up	-4.12598	yes	326	800-1780(+)	_	_	_	gi|299745570|ref|XP_001831807.2|	hypothetical protein CC1G_05906 [Coprinopsis cinerea okayama7#130]	0.73	_	_	_	_	_	_	_	_	_
comp2435_c0_seq2	35.68	0.75	8.18	0.11	1.72e-06	4.67e-05	6.21653	up	-6.21653	yes	332	861-1856(-)	_	_	_	gi|169850127|ref|XP_001831761.1|	bifunctional purine biosynthesis protein ade10 [Coprinopsis cinerea okayama7#130]	0.96	GO:0042720;GO:0004643;GO:0006144;GO:0006164;GO:0003937	_	_	_	_	_	_	K00602	purH
comp2440_c0_seq1	37.65	0	4.79	0	1.03e-06	3.07e-05	2.26003	up	-2.26003	yes	384	2-1153(+)	_	_	_	gi|170107025|ref|XP_001884723.1|	predicted protein [Laccaria bicolor S238N-H82]	0.81	_	29883.JGI295034	hypothetical protein	0.8444	COG3177	KOG3824	_	_	_
comp2445_c0_seq2	132.51	29.83	41.07	6.11	0.000271296	0.00317146	2.74884	up	-2.74884	yes	242	510-1235(+)	_	_	_	gi|389744555|gb|EIM85737.1|	aromatic compound dioxygenase [Stereum hirsutum FP-91666 SS1]	0.65	GO:0016491	_	_	_	_	_	_	_	_
comp2446_c0_seq1	71.09	14.41	14.45	1.93	0.00029335	0.00332849	2.9044	up	-2.9044	yes	382	948-2093(-)	_	_	_	gi|170086083|ref|XP_001874265.1|	predicted protein [Laccaria bicolor S238N-H82]	0.76	GO:0005622;GO:0008270;GO:0003676	29883.JGI301763	hypothetical protein	0.7761	_	_	NOG281787	_	_
comp2446_c0_seq11	39.75	0	20.86	0	7.45e-07	2.32e-05	4.38267	up	-4.38267	yes	811	*	_	_	_	gi|170086083|ref|XP_001874265.1|	predicted protein [Laccaria bicolor S238N-H82]	0.79	GO:0005622;GO:0008270;GO:0003676	_	_	_	_	_	_	_	_
comp2446_c0_seq12	32.87	0	18.58	0	2.94e-06	7.26e-05	4.21568	up	-4.21568	yes	753	*	_	_	_	gi|170086083|ref|XP_001874265.1|	predicted protein [Laccaria bicolor S238N-H82]	0.79	GO:0005622;GO:0008270;GO:0003676	_	_	_	_	_	_	_	_
comp2446_c0_seq2	293.64	41.21	60.31	5.59	4.93e-06	0.000114276	3.43148	up	-3.43148	yes	382	926-2071(-)	_	_	_	gi|170086083|ref|XP_001874265.1|	predicted protein [Laccaria bicolor S238N-H82]	0.76	GO:0005622;GO:0008270;GO:0003676	29883.JGI301763	hypothetical protein	0.7761	_	_	NOG281787	_	_
comp2446_c0_seq6	194.3	25.28	58.77	5.05	4.54e-06	0.000105711	3.54072	up	-3.54072	yes	1407	*	_	_	_	gi|170086083|ref|XP_001874265.1|	predicted protein [Laccaria bicolor S238N-H82]	0.79	GO:0005622;GO:0008270;GO:0003676	_	_	_	_	_	_	K12346	SMF
comp2446_c0_seq8	60.67	20	22.75	4.95	0.00524468	0.0327912	2.20037	up	-2.20037	yes	343	105-1136(+)	_	_	_	gi|395334066|gb|EJF66442.1|	natural resistance-associated macrophage protein [Dichomitus squalens LYAD-421 SS1]	0.82	_	_	_	_	_	_	_	K12346	SMF
comp2446_c0_seq9	53.33	0	21.37	0	6.69e-08	3.04e-06	4.41752	up	-4.41752	yes	319	105-1064(+)	_	_	_	gi|336374393|gb|EGO02730.1|	hypothetical protein SERLA73DRAFT_84509 [Serpula lacrymans var. lacrymans S7.3]	0.79	_	_	_	_	_	_	_	K12346	SMF
comp2448_c0_seq1	172	21	78.12	6.3	2.96e-06	7.29e-05	3.63227	up	-3.63227	yes	178	402-938(+)	_	_	_	gi|170113198|ref|XP_001887799.1|	predicted protein [Laccaria bicolor S238N-H82]	0.79	GO:0016020	_	_	_	_	_	_	_	_
comp2448_c0_seq2	258.39	16.45	194.98	8.2	2.3e-08	1.22e-06	4.57156	up	-4.57156	yes	564	*	_	_	_	gi|238591439|ref|XP_002392610.1|	hypothetical protein MPER_07785 [Moniliophthora perniciosa FA553]	0.8	GO:0016021;GO:0006481;GO:0004671	_	_	_	_	_	_	_	_
comp2450_c0_seq6	35.71	9	21.41	3.56	0.00353459	0.0242601	2.58834	up	-2.58834	yes	177	1-531(+)	_	_	_	gi|389746834|gb|EIM88013.1|	hypothetical protein STEHIDRAFT_94886 [Stereum hirsutum FP-91666 SS1]	0.7	_	_	_	_	_	_	_	_	_
comp2452_c0_seq1	887.27	287	183.4	39.19	0.00119779	0.010368	2.22644	up	-2.22644	yes	283	984-1832(+)	_	_	_	gi|393221479|gb|EJD06964.1|	hypothetical protein FOMMEDRAFT_17424 [Fomitiporia mediterranea MF3/22]	0.6	_	_	_	_	_	_	_	_	_
comp2452_c0_seq2	43.73	0	11.52	0	3.45e-07	1.22e-05	3.52607	up	-3.52607	yes	283	540-1388(+)	_	_	_	gi|393221479|gb|EJD06964.1|	hypothetical protein FOMMEDRAFT_17424 [Fomitiporia mediterranea MF3/22]	0.6	_	_	_	_	_	_	_	_	_
comp2452_c0_seq3	102	13	111.02	9.35	1.22e-05	0.000239197	3.56971	up	-3.56971	yes	391	*	_	_	_	gi|390595693|gb|EIN05097.1|	hypothetical protein PUNSTDRAFT_74859 [Punctularia strigosozonata HHB-11173 SS5]	0.57	_	_	_	_	_	_	_	_	_
comp2467_c0_seq1	118.59	0	23.68	0	6.3e-11	8.4e-09	4.5656	up	-4.5656	yes	352	916-1971(-)	_	_	_	gi|302679178|ref|XP_003029271.1|	expressed protein [Schizophyllum commune H4-8]	0.7	_	_	_	_	_	_	_	_	_
comp2467_c0_seq2	317.46	20.66	65.14	2.8	1.46e-08	8.29e-07	4.54004	up	-4.54004	yes	352	859-1914(-)	_	_	_	gi|302679178|ref|XP_003029271.1|	expressed protein [Schizophyllum commune H4-8]	0.7	_	_	_	_	_	_	_	_	_
comp2467_c0_seq3	84.5	0	17.38	0	1.34e-09	1.1e-07	4.11936	up	-4.11936	yes	352	854-1909(-)	_	_	_	gi|302679178|ref|XP_003029271.1|	expressed protein [Schizophyllum commune H4-8]	0.7	_	_	_	_	_	_	_	_	_
comp2467_c0_seq6	427	24	149.57	5.55	3.35e-09	2.39e-07	4.75219	up	-4.75219	yes	177	58-588(+)	_	_	_	gi|170099722|ref|XP_001881079.1|	predicted protein [Laccaria bicolor S238N-H82]	0.72	_	_	_	_	_	_	_	_	_
comp2469_c0_seq11	16.78	3.47	13.27	1.81	0.00583707	0.0358984	2.87411	up	-2.87411	yes	147	1-441(+)	_	_	_	gi|170110230|ref|XP_001886321.1|	predicted protein [Laccaria bicolor S238N-H82]	0.66	GO:0016772	_	_	_	_	_	_	_	_
comp2470_c0_seq2	291.77	77.66	120.32	21.16	0.000412034	0.00442367	2.50746	up	-2.50746	yes	257	1-771(+)	_	_	_	gi|302690512|ref|XP_003034935.1|	hypothetical protein SCHCODRAFT_74136 [Schizophyllum commune H4-8]	0.86	GO:0006508;GO:0004197	_	_	_	_	_	_	_	_
comp2470_c0_seq3	222.68	0	99.34	0	1.68e-13	5.54e-11	6.6343	up	-6.6343	yes	231	1-693(+)	_	_	_	gi|302690512|ref|XP_003034935.1|	hypothetical protein SCHCODRAFT_74136 [Schizophyllum commune H4-8]	0.86	GO:0006508;GO:0004197	_	_	_	_	_	_	_	_
comp2478_c0_seq1	45.17	14	15.68	3.21	0.00539398	0.0336387	2.28828	up	-2.28828	yes	404	14-1225(-)	_	_	_	gi|170086664|ref|XP_001874555.1|	predicted protein [Laccaria bicolor S238N-H82]	0.55	_	_	_	_	_	_	_	K15560	K15560, NRD1
comp2481_c1_seq6	15.42	0	14.81	0	0.000530405	0.00538703	3.8885	up	-3.8885	yes	88	180-446(+)	_	_	_	_	_	_	_	_	_	_	_	_	_	_	_
comp2486_c0_seq4	42.59	2.62	22.94	0.93	1.48e-05	0.000281091	4.62449	up	-4.62449	yes	790	*	_	_	_	gi|170097934|ref|XP_001880186.1|	predicted protein [Laccaria bicolor S238N-H82]	0.75	_	_	_	_	_	_	_	_	_
comp2488_c0_seq4	50.9	11.48	37.16	5.54	0.00108001	0.00944555	2.74579	up	-2.74579	yes	110	153-482(-)	_	_	_	_	_	_	_	_	_	_	_	_	_	_	_
comp2495_c0_seq6	77.53	19.57	82.9	13.83	0.000796013	0.00742319	2.58357	up	-2.58357	yes	398	*	_	_	_	gi|390603020|gb|EIN12412.1|	alpha/beta-hydrolase [Punctularia strigosozonata HHB-11173 SS5]	0.96	GO:0006508;GO:0008236	_	_	_	_	_	_	_	_
comp2498_c0_seq2	132.37	50.06	51.68	12.91	0.0052557	0.0328532	2.00112	up	-2.00112	yes	1090	*	_	_	_	gi|170094726|ref|XP_001878584.1|	hypothetical protein LACBIDRAFT_293419 [Laccaria bicolor S238N-H82]	0.93	_	_	_	_	_	_	_	_	_
comp2499_c0_seq7	12.58	0	12.96	0	0.00140897	0.0115837	3.69599	up	-3.69599	yes	137	3-413(-)	_	_	_	gi|299752004|ref|XP_001830643.2|	dihydroxy-acid dehydratase [Coprinopsis cinerea okayama7#130]	0.94	GO:0009099;GO:0009098;GO:0015940;GO:0004160;GO:0009097	_	_	_	_	_	_	K01687	ilvD
comp2499_c0_seq9	37.76	0	42.51	0	1.03e-06	3.07e-05	5.40973	up	-5.40973	yes	125	3-377(-)	_	_	_	gi|299752004|ref|XP_001830643.2|	dihydroxy-acid dehydratase [Coprinopsis cinerea okayama7#130]	0.94	GO:0009099;GO:0009098;GO:0015940;GO:0004160;GO:0009097	_	_	_	_	_	_	K01687	ilvD
comp2500_c0_seq1	304.12	6.79	43.74	0.65	2.03e-11	3.35e-09	6.07237	up	-6.07237	yes	749	712-2958(-)	_	_	_	gi|302673892|ref|XP_003026632.1|	hypothetical protein SCHCODRAFT_79736 [Schizophyllum commune H4-8]	0.94	GO:0005524;GO:0006200;GO:0016887	5306.JGI71775	.	0.9414	COG0488	KOG0062	_	K06158	ABCF3
comp2508_c0_seq2	217.53	67.39	111.81	22.89	0.00127749	0.0110182	2.28826	up	-2.28826	yes	210	1-630(+)	_	_	_	gi|170099547|ref|XP_001880992.1|	predicted protein [Laccaria bicolor S238N-H82]	0.78	_	_	_	_	_	_	_	_	_
comp2509_c0_seq10	25.6	0	25.7	0	1.8e-05	0.000331288	4.6837	up	-4.6837	yes	113	85-423(-)	_	_	_	gi|170084133|ref|XP_001873290.1|	predicted protein [Laccaria bicolor S238N-H82]	0.8	_	_	_	_	_	_	_	_	_
comp2509_c0_seq12	11.26	0	12.68	0	0.00286389	0.020022	3.66448	up	-3.66448	yes	125	2-379(+)	_	_	_	gi|170085343|ref|XP_001873895.1|	predicted protein [Laccaria bicolor S238N-H82]	0.98	GO:0009094;GO:0006571;GO:0004107;GO:0000162	_	_	_	_	_	_	K01736	aroC
comp2519_c0_seq3	19.87	0	4.28	0	9.64e-05	0.00133684	2.09761	up	-2.09761	yes	659	2-1978(-)	_	_	_	gi|336372715|gb|EGO01054.1|	hypothetical protein SERLA73DRAFT_121422 [Serpula lacrymans var. lacrymans S7.3]	0.92	GO:0005524;GO:0004829;GO:0006544;GO:0006566;GO:0006435;GO:0005737;GO:0006563	_	_	_	_	_	_	K01868	TARS, thrS
comp2520_c0_seq2	71.67	27.1	36.31	9.07	0.00886452	0.0490852	2.00119	up	-2.00119	yes	226	161-838(-)	_	_	_	gi|170090770|ref|XP_001876607.1|	vacuolar protein sorting-associated protein 60 [Laccaria bicolor S238N-H82]	0.92	GO:0015031	5306.JGI77869	.	0.9179	_	KOG1655	NOG278220	K12198	CHMP5, VPS60
comp2521_c0_seq4	11.18	0	9.38	0	0.00286389	0.020022	3.22959	up	-3.22959	yes	147	3-443(-)	_	_	_	gi|302685165|ref|XP_003032263.1|	hypothetical protein SCHCODRAFT_85223 [Schizophyllum commune H4-8]	0.84	_	_	_	_	_	_	_	_	_
comp2528_c0_seq1	645.52	9	148.74	1.37	9.11e-14	3.07e-11	6.76247	up	-6.76247	yes	594	1-1782(+)	_	_	_	gi|390598540|gb|EIN07938.1|	small oligopeptide transporter [Punctularia strigosozonata HHB-11173 SS5]	0.88	GO:0055085	_	_	_	_	_	_	_	_
comp2528_c0_seq10	34	0	25.43	0	2.45e-06	6.22e-05	4.66846	up	-4.66846	yes	189	2-571(+)	_	_	_	gi|392559725|gb|EIW52909.1|	small oligopeptide transporter [Trametes versicolor FP-101664 SS1]	0.91	_	_	_	_	_	_	_	_	_
comp2528_c0_seq11	383.22	0	322.96	0	9.03e-16	5.76e-13	8.33521	up	-8.33521	yes	146	3-440(+)	_	_	_	gi|390598540|gb|EIN07938.1|	small oligopeptide transporter [Punctularia strigosozonata HHB-11173 SS5]	0.84	GO:0055085	_	_	_	_	_	_	_	_
comp2528_c0_seq14	33	7.44	31.56	4.7	0.00301688	0.0209866	2.74736	up	-2.74736	yes	105	130-444(-)	_	_	_	gi|403419641|emb|CCM06341.1|	predicted protein [Fibroporia radiculosa]	0.74	_	_	_	_	_	_	_	_	_
comp2528_c0_seq5	32.34	9.13	19.66	3.67	0.00613111	0.0359025	2.42141	up	-2.42141	yes	189	133-699(-)	_	_	_	gi|170103761|ref|XP_001883095.1|	predicted protein [Laccaria bicolor S238N-H82]	0.63	_	_	_	_	_	_	_	K11246	SHO1
comp2531_c0_seq1	946	237	264.01	43.7	0.000197285	0.00243326	2.59489	up	-2.59489	yes	316	558-1505(+)	_	_	_	gi|393244292|gb|EJD51804.1|	hypothetical protein AURDEDRAFT_111405 [Auricularia delicata TFB-10046 SS5]	0.65	_	_	_	_	_	_	_	_	_
comp2535_c0_seq4	196.07	68.98	22.98	5.34	0.00285343	0.020022	2.10547	up	-2.10547	yes	359	1783-2859(+)	_	_	_	gi|302696145|ref|XP_003037751.1|	hypothetical protein SCHCODRAFT_83719 [Schizophyllum commune H4-8]	0.77	_	_	_	_	_	_	_	_	_
comp2538_c0_seq2	65.33	0	20.34	0	1.19e-08	6.86e-07	4.34625	up	-4.34625	yes	248	563-1306(-)	_	_	_	gi|170087268|ref|XP_001874857.1|	predicted protein [Laccaria bicolor S238N-H82]	0.79	GO:0005515;GO:0005739	5306.JGI77040	annotation not available	0.7949	COG0576	KOG3003	_	K03687	GRPE
comp2540_c0_seq3	204.13	48.43	35.96	5.64	0.000255972	0.0030055	2.67263	up	-2.67263	yes	176	1889-2416(-)	_	_	_	gi|238584205|ref|XP_002390489.1|	hypothetical protein MPER_10220 [Moniliophthora perniciosa FA553]	0.74	_	_	_	_	_	_	_	_	_
comp2549_c0_seq4	40.3	0	8.74	0	6.35e-07	2.04e-05	3.12763	up	-3.12763	yes	286	933-1790(+)	_	_	_	gi|336374404|gb|EGO02741.1|	hypothetical protein SERLA73DRAFT_176091 [Serpula lacrymans var. lacrymans S7.3]	0.66	_	_	_	_	_	_	_	_	_
comp2549_c0_seq9	13.94	0	8.8	0	0.000726851	0.00683488	3.1375	up	-3.1375	yes	224	3-677(+)	_	_	_	gi|336373335|gb|EGO01673.1|	hypothetical protein SERLA73DRAFT_49690 [Serpula lacrymans var. lacrymans S7.3]	0.74	_	_	_	_	_	_	_	K11790	DTL, CDT2, DCAF2
comp2553_c0_seq1	429.45	11	114.3	1.93	9.98e-12	1.87e-09	5.88808	up	-5.88808	yes	437	3-1313(+)	_	_	_	gi|169851279|ref|XP_001832330.1|	sphingomyelin phosphodiesterase [Coprinopsis cinerea okayama7#130]	0.7	GO:0016787	_	_	_	_	_	_	K12350	SMPD1, ASM
comp2553_c0_seq2	138.48	2	83.72	0.8	1.46e-10	1.72e-08	6.70943	up	-6.70943	yes	234	1-705(+)	_	_	_	gi|170099610|ref|XP_001881023.1|	predicted protein [Laccaria bicolor S238N-H82]	0.84	GO:0006685;GO:0004767;GO:0006687	_	_	_	_	_	_	K12350	SMPD1, ASM
comp2553_c0_seq3	32	0	21.41	0	3.54e-06	8.51e-05	4.42021	up	-4.42021	yes	194	53-637(+)	_	_	_	gi|170099610|ref|XP_001881023.1|	predicted protein [Laccaria bicolor S238N-H82]	0.74	GO:0016787	_	_	_	_	_	_	K12350	SMPD1, ASM
comp2553_c0_seq4	21.08	0	18.05	0	7.45e-05	0.0010768	4.17393	up	-4.17393	yes	497	*	_	_	_	_	_	_	_	_	_	_	_	_	_	_	_
comp2557_c0_seq1	369	74	276	36.57	5.05e-05	0.000788097	2.91594	up	-2.91594	yes	569	*	_	_	_	_	_	_	_	_	_	_	_	_	_	_	_
comp2559_c0_seq4	137.68	21.2	71.81	7.31	2.53e-05	0.000444299	3.29624	up	-3.29624	yes	223	63-731(+)	_	_	_	gi|392587457|gb|EIW76791.1|	hypothetical protein CONPUDRAFT_63831 [Coniophora puteana RWD-64-598 SS2]	0.76	_	_	_	_	_	_	_	_	_
comp2562_c0_seq6	119.6	1.58	73.88	0.64	5.45e-10	5.18e-08	6.85097	up	-6.85097	yes	225	14-688(-)	_	_	_	gi|170092024|ref|XP_001877234.1|	predicted protein [Laccaria bicolor S238N-H82]	0.81	GO:0008762;GO:0006040;GO:0050660;GO:0055114	_	_	_	_	_	_	_	_
comp2566_c0_seq1	53.23	0	9.32	0	6.69e-08	3.04e-06	3.22033	up	-3.22033	yes	242	1-726(+)	_	_	_	gi|299756273|ref|XP_001829214.2|	hypothetical protein CC1G_06551 [Coprinopsis cinerea okayama7#130]	0.69	_	_	_	_	_	_	_	_	_
comp2566_c0_seq3	66.77	0	16.11	0	1.07e-08	6.34e-07	4.00988	up	-4.00988	yes	224	869-1540(+)	_	_	_	gi|170091746|ref|XP_001877095.1|	v-SNARE protein [Laccaria bicolor S238N-H82]	0.87	GO:0016021;GO:0006888;GO:0015031;GO:0005801;GO:0000139	29883.JGI311731	v-SNARE protein	0.8756	_	KOG3208	_	K08495	GOSR1, GOS1
comp2569_c1_seq5	76.96	20.33	49.25	8.6	0.00119429	0.0103493	2.51772	up	-2.51772	yes	188	100-663(-)	_	_	_	gi|390601789|gb|EIN11182.1|	cytochrome P450 [Punctularia strigosozonata HHB-11173 SS5]	0.71	GO:0005488;GO:0016491	_	_	_	_	_	_	_	_
comp2575_c0_seq4	23.27	0	22.01	0	3.57e-05	0.000579699	4.46009	up	-4.46009	yes	450	*	_	_	_	_	_	_	_	_	_	_	_	_	_	_	_
comp2594_c0_seq16	28	0	31.28	0	9.48e-06	0.000192134	4.96717	up	-4.96717	yes	381	*	_	_	_	gi|392597746|gb|EIW87068.1|	alpha beta-hydrolase [Coniophora puteana RWD-64-598 SS2]	0.59	_	_	_	_	_	_	_	_	_
comp2596_c0_seq2	59.41	12.91	11.12	1.6	0.000605395	0.00607923	2.79701	up	-2.79701	yes	377	1141-2271(-)	_	_	_	gi|336371952|gb|EGO00292.1|	hypothetical protein SERLA73DRAFT_89213 [Serpula lacrymans var. lacrymans S7.3]	0.67	_	_	_	_	_	_	_	_	_
comp2596_c0_seq5	243.56	69.76	103.55	19.6	0.000746623	0.00699476	2.4014	up	-2.4014	yes	333	1-999(-)	_	_	_	gi|336371943|gb|EGO00283.1|	hypothetical protein SERLA73DRAFT_180782 [Serpula lacrymans var. lacrymans S7.3]	0.66	_	_	_	_	_	_	_	_	_
comp2605_c0_seq4	148.11	0	101.34	0	7.82e-12	1.51e-09	6.66306	up	-6.66306	yes	136	1-408(+)	_	_	_	gi|170094666|ref|XP_001878554.1|	glycoside hydrolase family 3 protein [Laccaria bicolor S238N-H82]	0.82	GO:0004553;GO:0005975	_	_	_	_	_	_	K05349	bglX
comp2606_c0_seq3	430.29	48.71	106.78	7.99	6.8e-07	2.16e-05	3.7403	up	-3.7403	yes	220	229-888(-)	_	_	_	gi|392563467|gb|EIW56646.1|	hypothetical protein TRAVEDRAFT_73121 [Trametes versicolor FP-101664 SS1]	0.49	_	_	_	_	_	_	_	_	_
comp2607_c0_seq7	40.45	0	9.84	0	6.35e-07	2.04e-05	3.29866	up	-3.29866	yes	506	100-1617(+)	_	_	_	gi|390597038|gb|EIN06438.1|	Ca-transporting ATPase [Punctularia strigosozonata HHB-11173 SS5]	0.82	GO:0006754;GO:0046872;GO:0005524;GO:0005388;GO:0016021;GO:0006816;GO:0016529	_	_	_	_	_	_	K01537	E3.6.3.8
comp260_c0_seq2	101.53	0.02	26.24	0	2.59e-10	2.77e-08	4.7137	up	-4.7137	yes	373	1-1119(+)	_	_	_	gi|302683718|ref|XP_003031540.1|	glycosyltransferase family 69 protein [Schizophyllum commune H4-8]	0.96	GO:0016740	29883.JGI330787	CAP59-like protein	0.948	_	_	NOG139166	K13690	CMT1
comp260_c0_seq4	97.6	0.01	26.99	0	3.74e-10	3.76e-08	4.75435	up	-4.75435	yes	337	1-1011(+)	_	_	_	gi|302683718|ref|XP_003031540.1|	glycosyltransferase family 69 protein [Schizophyllum commune H4-8]	0.95	GO:0016740	104341.JGI47576	annotation not available	0.9592	_	_	NOG139166	K13690	CMT1
comp260_c0_seq6	20.94	0	7.62	0	7.45e-05	0.0010768	2.92979	up	-2.92979	yes	214	1-642(+)	_	_	_	gi|302683718|ref|XP_003031540.1|	glycosyltransferase family 69 protein [Schizophyllum commune H4-8]	0.95	GO:0016740	_	_	_	_	_	_	K13690	CMT1
comp260_c0_seq9	265.81	18.65	135	6.26	4.61e-08	2.23e-06	4.43065	up	-4.43065	yes	103	2-310(+)	_	_	_	gi|392560137|gb|EIW53320.1|	glycosyltransferase family 69 protein [Trametes versicolor FP-101664 SS1]	0.92	GO:0016740	_	_	_	_	_	_	K13690	CMT1
comp2616_c0_seq5	72.26	1.04	64.88	0.62	5.26e-09	3.45e-07	6.70936	up	-6.70936	yes	157	3-473(-)	_	_	_	gi|299738371|ref|XP_002910072.1|	alpha/beta hydrolase domain-containing protein [Coprinopsis cinerea okayama7#130]	0.56	_	_	_	_	_	_	_	_	_
comp2617_c0_seq1	439.41	140.67	168.02	35.54	0.00122717	0.0106124	2.24112	up	-2.24112	yes	299	95-991(+)	_	_	_	gi|395324054|gb|EJF56502.1|	hypothetical protein DICSQDRAFT_150400 [Dichomitus squalens LYAD-421 SS1]	0.63	_	_	_	_	_	_	_	_	_
comp2625_c0_seq3	66.4	18	53.83	9.64	0.00158136	0.0128312	2.48131	up	-2.48131	yes	111	1-333(+)	_	_	_	_	_	_	_	_	_	_	_	_	_	_	_
comp2625_c0_seq4	23.6	0	22.62	0	3.57e-05	0.000579699	4.49953	up	-4.49953	yes	84	1-252(+)	_	_	_	_	_	_	_	_	_	_	_	_	_	_	_
comp2628_c0_seq4	33.72	0	13.85	0	2.45e-06	6.22e-05	3.79181	up	-3.79181	yes	1036	*	_	_	_	gi|336371930|gb|EGO00270.1|	hypothetical protein SERLA73DRAFT_180769 [Serpula lacrymans var. lacrymans S7.3]	0.86	GO:0016021;GO:0004190	_	_	_	_	_	_	K09595	HM13
comp2630_c0_seq2	431	76.89	73.7	8.69	2.16e-05	0.000392013	3.08424	up	-3.08424	yes	340	188-1207(-)	_	_	_	gi|336375339|gb|EGO03675.1|	hypothetical protein SERLA73DRAFT_130089 [Serpula lacrymans var. lacrymans S7.3]	0.78	_	29883.JGI312932	hypothetical protein	0.8268	_	_	NOG282452	_	_
comp2631_c0_seq3	92.17	34.43	15.2	3.75	0.00579248	0.0357291	2.01911	up	-2.01911	yes	2581	*	_	_	_	gi|170098955|ref|XP_001880696.1|	predicted protein [Laccaria bicolor S238N-H82]	0.57	_	_	_	_	_	_	_	_	_
comp2632_c0_seq4	272.4	44.46	84.99	9.17	1.37e-05	0.000266121	3.2123	up	-3.2123	yes	347	2-1042(+)	_	_	_	gi|170088410|ref|XP_001875428.1|	predicted protein [Laccaria bicolor S238N-H82]	0.67	GO:0008233	104341.JGI117103	annotation not available	0.7607	COG4935	_	_	K01341	E3.4.21.61
comp2632_c0_seq6	37.89	0	23	0	1.03e-06	3.07e-05	4.52356	up	-4.52356	yes	701	*	_	_	_	gi|170088410|ref|XP_001875428.1|	predicted protein [Laccaria bicolor S238N-H82]	0.53	_	_	_	_	_	_	_	K01341	E3.4.21.61
comp2637_c0_seq1	46.5	12.54	10.74	1.91	0.00289655	0.0202262	2.49135	up	-2.49135	yes	1843	*	_	_	_	gi|170093147|ref|XP_001877795.1|	glycoside hydrolase family 23 protein [Laccaria bicolor S238N-H82]	0.86	GO:0016787	_	_	_	_	_	_	_	_
comp263_c0_seq1	6003.82	553.88	1706.86	104.04	4.6e-08	2.23e-06	4.03613	up	-4.03613	yes	438	183-1496(-)	_	_	_	_	_	_	_	_	_	_	_	_	_	_	_
comp263_c0_seq2	2609.18	102.12	767.94	19.86	2.45e-11	3.94e-09	5.27306	up	-5.27306	yes	421	183-1445(-)	_	_	_	_	_	_	_	_	_	_	_	_	_	_	_
comp2641_c0_seq3	80.52	0	19.88	0	2.07e-09	1.6e-07	4.31325	up	-4.31325	yes	446	209-1546(-)	_	_	_	gi|336368469|gb|EGN96812.1|	hypothetical protein SERLA73DRAFT_184981 [Serpula lacrymans var. lacrymans S7.3]	0.98	GO:0008601;GO:0007165;GO:0000159	29883.JGI171195	hypothetical protein	0.9634	COG5170	KOG1354	_	K04354	PPP2R2
comp2644_c0_seq1	297	53	121.77	14.36	2.45e-05	0.000431802	3.08403	up	-3.08403	yes	1038	*	_	_	_	_	_	_	_	_	_	_	_	_	_	_	_
comp2645_c0_seq1	317	47	224.85	22.03	7.23e-06	0.000156489	3.35142	up	-3.35142	yes	135	1-405(+)	_	_	_	gi|169861512|ref|XP_001837390.1|	cytochrome P450 [Coprinopsis cinerea okayama7#130]	0.86	GO:0009055;GO:0016705;GO:0020037;GO:0005506;GO:0006118;GO:0004497;GO:0055114	_	_	_	_	_	_	_	_
comp2647_c0_seq6	8.28	0	5.09	0	0.00922396	0.0491464	2.34767	up	-2.34767	yes	692	*	_	_	_	gi|170100012|ref|XP_001881224.1|	predicted protein [Laccaria bicolor S238N-H82]	0.91	_	_	_	_	_	_	_	_	_
comp2649_c0_seq3	30.35	0	9.11	0	5.19e-06	0.000116576	3.18745	up	-3.18745	yes	404	2-1213(+)	_	_	_	gi|336379850|gb|EGO21004.1|	hypothetical protein SERLADRAFT_357750 [Serpula lacrymans var. lacrymans S7.9]	0.96	GO:0006754;GO:0046872;GO:0005524;GO:0005388;GO:0016021;GO:0006816;GO:0016529	_	_	_	_	_	_	K05853	ATP2A
comp2649_c0_seq7	34.4	0	20.48	0	2.05e-06	5.38e-05	4.35614	up	-4.35614	yes	170	1-510(+)	_	_	_	gi|336367132|gb|EGN95477.1|	hypothetical protein SERLA73DRAFT_162342 [Serpula lacrymans var. lacrymans S7.3]	0.95	GO:0006754;GO:0046872;GO:0005524;GO:0005388;GO:0016021;GO:0006816;GO:0016529	_	_	_	_	_	_	K05853	ATP2A
comp2652_c0_seq10	32.63	0	24.8	0	3.54e-06	8.51e-05	4.63227	up	-4.63227	yes	120	1-360(-)	_	_	_	gi|393215311|gb|EJD00802.1|	Aldo/keto reductase [Fomitiporia mediterranea MF3/22]	0.75	_	_	_	_	_	_	_	_	_
comp2652_c0_seq11	55.11	0	61.72	0	5.22e-08	2.49e-06	5.94767	up	-5.94767	yes	126	3-380(-)	_	_	_	gi|392563655|gb|EIW56834.1|	Aldo/keto reductase [Trametes versicolor FP-101664 SS1]	0.86	_	_	_	_	_	_	_	K15303	AKR7
comp2663_c0_seq1	714	3	323.61	0.9	1.3e-16	1.36e-13	8.49012	up	-8.49012	yes	939	*	_	_	_	_	_	_	_	_	_	_	_	_	_	_	_
comp2665_c0_seq3	26.63	0	9.8	0	1.45e-05	0.000274249	3.29278	up	-3.29278	yes	381	14-1156(-)	_	_	_	gi|170089075|ref|XP_001875760.1|	predicted protein [Laccaria bicolor S238N-H82]	0.68	_	_	_	_	_	_	_	_	_
comp2671_c0_seq2	12.48	0	5.61	0	0.00140897	0.0115837	2.488	up	-2.488	yes	946	*	_	_	_	gi|224111772|ref|XP_002315973.1|	predicted protein [Populus predicted protein [Populus trichocarpa]	0.44	GO:0009987;GO:0005488	_	_	_	_	_	_	K01613	E4.1.1.65, psd
comp2674_c0_seq4	30.7	7.4	12.06	1.92	0.00470104	0.0297537	2.65105	up	-2.65105	yes	185	105-659(+)	_	_	_	gi|170084101|ref|XP_001873274.1|	predicted protein [Laccaria bicolor S238N-H82]	0.84	GO:0006508;GO:0016021;GO:0008236	29883.JGI242895	hypothetical protein	0.8571	COG0681	KOG0171	NOG287655	K09647	IMP1
comp2677_c0_seq4	23	0	17.64	0	3.57e-05	0.000579699	4.14078	up	-4.14078	yes	80	316-558(+)	_	_	_	_	_	_	_	_	_	_	_	_	_	_	_
comp2680_c0_seq2	128.59	22.87	79.66	9.36	5.99e-05	0.000907833	3.08928	up	-3.08928	yes	197	1-591(-)	_	_	_	gi|302694843|ref|XP_003037100.1|	hypothetical protein SCHCODRAFT_64125 [Schizophyllum commune H4-8]	0.86	GO:0035335;GO:0008138;GO:0004725;GO:0006570	_	_	_	_	_	_	_	_
comp2692_c0_seq20	24.79	0	9.41	0	2.25e-05	0.000397875	3.23419	up	-3.23419	yes	180	3-542(-)	_	_	_	gi|393241164|gb|EJD48687.1|	MFS general substrate transporter [Auricularia delicata TFB-10046 SS5]	0.85	GO:0055085;GO:0016021	_	_	_	_	_	_	_	_
comp2692_c0_seq21	253.79	0	105.69	0	4.87e-14	1.72e-11	6.7237	up	-6.7237	yes	312	1-936(+)	_	_	_	gi|393241165|gb|EJD48688.1|	NAD(P)-binding protein [Auricularia delicata TFB-10046 SS5]	0.88	GO:0008152	_	_	_	_	_	_	_	_
comp2692_c0_seq23	95.19	0	42.2	0	4.69e-10	4.62e-08	5.39917	up	-5.39917	yes	291	2-874(+)	_	_	_	gi|393241165|gb|EJD48688.1|	NAD(P)-binding protein [Auricularia delicata TFB-10046 SS5]	0.88	GO:0008152	_	_	_	_	_	_	_	_
comp2692_c0_seq3	42.29	0	4.5	0	4.66e-07	1.57e-05	2.16993	up	-2.16993	yes	548	1774-3417(-)	_	_	_	gi|393241164|gb|EJD48687.1|	MFS general substrate transporter [Auricularia delicata TFB-10046 SS5]	0.82	GO:0055085;GO:0016021	_	_	_	_	_	_	_	_
comp2692_c0_seq5	149.68	43.81	20.14	3.89	0.00113165	0.00987355	2.37222	up	-2.37222	yes	548	768-2411(-)	_	_	_	gi|393241164|gb|EJD48687.1|	MFS general substrate transporter [Auricularia delicata TFB-10046 SS5]	0.82	GO:0055085;GO:0016021	_	_	_	_	_	_	_	_
comp2692_c0_seq6	41.55	0	5.91	0	5.43e-07	1.78e-05	2.56316	up	-2.56316	yes	548	768-2411(-)	_	_	_	gi|393241164|gb|EJD48687.1|	MFS general substrate transporter [Auricularia delicata TFB-10046 SS5]	0.82	GO:0055085;GO:0016021	_	_	_	_	_	_	_	_
comp2692_c0_seq8	30.72	0	6.2	0	5.19e-06	0.000116576	2.63227	up	-2.63227	yes	452	1-1356(-)	_	_	_	gi|393241164|gb|EJD48687.1|	MFS general substrate transporter [Auricularia delicata TFB-10046 SS5]	0.84	GO:0055085;GO:0016021	_	_	_	_	_	_	_	_
comp2697_c0_seq5	22.6	3.4	25.93	2.58	0.00114105	0.00993666	3.32918	up	-3.32918	yes	123	2-370(-)	_	_	_	gi|169847520|ref|XP_001830471.1|	hypothetical protein CC1G_07386 [Coprinopsis cinerea okayama7#130]	0.78	_	_	_	_	_	_	_	_	_
comp2700_c0_seq2	37.98	0	10.43	0	1.03e-06	3.07e-05	3.38267	up	-3.38267	yes	386	105-1262(-)	_	_	_	gi|170096678|ref|XP_001879559.1|	predicted protein [Laccaria bicolor S238N-H82]	0.76	_	29883.JGI293763	hypothetical protein	0.7551	_	_	NOG284225	_	_
comp2706_c0_seq3	60.45	0	33.15	0	2.29e-08	1.22e-06	5.05094	up	-5.05094	yes	154	313-774(-)	_	_	_	_	_	_	_	_	_	_	_	_	_	_	_
comp270_c1_seq2	148.1	25.34	21.05	2.38	3.91e-05	0.000632903	3.14479	up	-3.14479	yes	657	129-2099(+)	_	_	_	gi|336366874|gb|EGN95220.1|	hypothetical protein SERLA73DRAFT_95907 [Serpula lacrymans var. lacrymans S7.3]	0.83	GO:0007165;GO:0005622	104341.JGI113220	annotation not available	0.8449	_	KOG1450	_	_	_
comp2710_c0_seq1	1017.94	55.02	217.37	7.76	7.93e-10	7.1e-08	4.80795	up	-4.80795	yes	348	599-1642(-)	_	_	_	gi|403413424|emb|CCM00124.1|	predicted protein [Fibroporia radiculosa]	0.79	_	104341.JGI106373	annotation not available	0.7744	COG0667	KOG1575	_	_	_
comp2717_c0_seq3	326.98	57.41	87.08	10.1	2.2e-05	0.000397372	3.10799	up	-3.10799	yes	1598	*	_	_	_	gi|238591946|ref|XP_002392758.1|	hypothetical protein MPER_07619 [Moniliophthora perniciosa FA553]	0.79	_	_	_	_	_	_	_	_	_
comp2718_c0_seq12	63.13	0	32.57	0	1.64e-08	9.12e-07	5.02547	up	-5.02547	yes	118	3-356(+)	_	_	_	gi|390598864|gb|EIN08261.1|	cytochrome P450 [Punctularia strigosozonata HHB-11173 SS5]	0.77	GO:0009055;GO:0016705;GO:0020037;GO:0005506;GO:0006118;GO:0004497;GO:0055114	_	_	_	_	_	_	_	_
comp2718_c0_seq13	20.74	4.06	10.74	1.39	0.00472911	0.0298669	2.94984	up	-2.94984	yes	822	*	_	_	_	_	_	_	_	_	_	_	_	_	_	_	_
comp2718_c0_seq2	157.9	44.75	33.62	6.29	0.000938882	0.00863054	2.41819	up	-2.41819	yes	427	719-2002(+)	_	_	_	gi|170109171|ref|XP_001885793.1|	predicted protein [Laccaria bicolor S238N-H82]	0.72	GO:0009055;GO:0016705;GO:0020037;GO:0005506;GO:0006118;GO:0055114	_	_	_	_	_	_	_	_
comp2724_c1_seq2	42.96	0	12.66	0	4e-07	1.38e-05	3.66221	up	-3.66221	yes	480	3-1445(+)	_	_	_	gi|170086065|ref|XP_001874256.1|	predicted protein [Laccaria bicolor S238N-H82]	0.45	_	_	_	_	_	_	_	_	_
comp2726_c0_seq5	13.47	0	4.73	0	0.00100641	0.00887314	2.24184	up	-2.24184	yes	404	1-1212(-)	_	_	_	gi|302682137|ref|XP_003030750.1|	hypothetical protein SCHCODRAFT_110944 [Schizophyllum commune H4-8]	0.59	_	_	_	_	_	_	_	_	_
comp2727_c0_seq3	34.31	0	39.46	0	2.45e-06	6.22e-05	5.30232	up	-5.30232	yes	370	*	_	_	_	_	_	_	_	_	_	_	_	_	_	_	_
comp272_c0_seq2	162.64	34	31.97	4.42	0.000127359	0.00168636	2.8546	up	-2.8546	yes	148	3-446(+)	_	_	_	gi|169845673|ref|XP_001829556.1|	hypothetical protein CC1G_00735 [Coprinopsis cinerea okayama7#130]	0.81	GO:0015035;GO:0009055;GO:0006118;GO:0045454	_	_	_	_	_	_	K03676	grxC, GLRX, GLRX2
comp2734_c0_seq1	237.98	0	75.36	0	8.87e-14	3.03e-11	6.23573	up	-6.23573	yes	305	322-1236(-)	_	_	_	gi|336387880|gb|EGO29024.1|	hypothetical protein SERLADRAFT_456343 [Serpula lacrymans var. lacrymans S7.9]	0.86	GO:0030246;GO:0016853;GO:0005975	104341.JGI111103	annotation not available	0.8488	COG0676	KOG1594	_	K01792	E5.1.3.15
comp2738_c1_seq3	55.95	9.32	6.33	0.7	0.000189466	0.00235066	3.17678	up	-3.17678	yes	274	2219-3040(+)	_	_	_	gi|336367621|gb|EGN95965.1|	hypothetical protein SERLA73DRAFT_185418 [Serpula lacrymans var. lacrymans S7.3]	0.83	GO:0008168;GO:0032259	104341.JGI120996	annotation not available	0.7801	_	KOG3010	NOG222036	K14300	NUP133
comp2741_c0_seq2	33.78	0	23.08	0	2.45e-06	6.22e-05	4.52857	up	-4.52857	yes	137	212-622(-)	_	_	_	gi|170090662|ref|XP_001876553.1|	predicted protein [Laccaria bicolor S238N-H82]	0.79	_	_	_	_	_	_	_	K14852	RRS1
comp2748_c0_seq5	38.81	0	25.61	0	8.76e-07	2.67e-05	4.67864	up	-4.67864	yes	213	7-645(-)	_	_	_	gi|170117261|ref|XP_001889818.1|	predicted protein [Laccaria bicolor S238N-H82]	0.77	_	29883.JGI256143	hypothetical protein	0.7871	_	KOG0504	NOG72076	K06867	K06867
comp2748_c0_seq6	15.65	0	12.81	0	0.000390825	0.00423158	3.6792	up	-3.6792	yes	173	2-520(-)	_	_	_	gi|392561143|gb|EIW54325.1|	cytoplasmic protein [Trametes versicolor FP-101664 SS1]	0.82	_	5306.JGI65630	.	0.8621	_	KOG0504	_	K06867	K06867
comp2751_c0_seq5	79.9	0	59.24	0	2.07e-09	1.6e-07	5.8885	up	-5.8885	yes	144	143-574(-)	_	_	_	gi|392570600|gb|EIW63772.1|	general substrate transporter [Trametes versicolor FP-101664 SS1]	0.87	GO:0008643;GO:0055085;GO:0016021;GO:0022891	_	_	_	_	_	_	K08139	HXT
comp2751_c0_seq6	101.54	0	76.89	0	2.59e-10	2.77e-08	6.26472	up	-6.26472	yes	144	131-562(-)	_	_	_	gi|392570600|gb|EIW63772.1|	general substrate transporter [Trametes versicolor FP-101664 SS1]	0.87	GO:0008643;GO:0055085;GO:0016021;GO:0022891	_	_	_	_	_	_	K08139	HXT
comp2752_c0_seq4	741	8	352.36	2.51	1e-14	4.39e-12	7.13322	up	-7.13322	yes	230	204-893(-)	_	_	_	gi|170116453|ref|XP_001889417.1|	FUN34 transmembrane protein [Laccaria bicolor S238N-H82]	0.76	GO:0016020	_	_	_	_	_	_	K07034	K07034
comp2765_c0_seq6	18.78	0	10.3	0	0.000164799	0.00205943	3.36457	up	-3.36457	yes	776	*	_	_	_	_	_	_	_	_	_	_	_	_	_	_	_
comp276_c0_seq2	89.21	2.52	11.05	0.21	3.97e-08	1.97e-06	5.71751	up	-5.71751	yes	734	370-2571(-)	_	_	_	gi|336371585|gb|EGN99924.1|	glycoside hydrolase family 35 protein [Serpula lacrymans var. lacrymans S7.3]	0.84	GO:0043169;GO:0009341;GO:0004565;GO:0046486;GO:0006012;GO:0006027;GO:0006687	_	_	_	_	_	_	_	_
comp2771_c0_seq2	13.54	0	7.12	0	0.00100641	0.00887314	2.83188	up	-2.83188	yes	209	182-808(-)	_	_	_	_	_	_	_	_	_	_	_	_	_	_	_
comp2771_c0_seq3	91.67	7.68	60.86	3.37	2.15e-06	5.61e-05	4.17467	up	-4.17467	yes	153	182-640(-)	_	_	_	_	_	_	_	_	_	_	_	_	_	_	_
comp2771_c0_seq4	54.79	15.28	36.38	6.7	0.00246943	0.0182764	2.44091	up	-2.44091	yes	153	182-640(-)	_	_	_	_	_	_	_	_	_	_	_	_	_	_	_
comp2772_c0_seq2	17.03	1.79	5.72	0.4	0.00174368	0.0139561	3.83794	up	-3.83794	yes	145	270-704(-)	_	_	_	gi|27805769|sp|O60206.1|XLNA_AGABI	RecName: Full=Endo-1,4-beta-xylanase; Short=Xylanase; Flags: Precursor endo-1,4-beta xylanase [Agaricus bisporus]	0.8	GO:0045493;GO:0030248;GO:0043169;GO:0005576;GO:0031176	_	_	_	_	_	_	K01181	E3.2.1.8, xynA
comp2773_c0_seq2	34.32	0	11.33	0	2.45e-06	6.22e-05	3.50208	up	-3.50208	yes	1289	*	_	_	_	gi|299747564|ref|XP_001837123.2|	mps one binder kinase activator-like 1 [Coprinopsis cinerea okayama7#130]	0.99	GO:0016310;GO:0016301	_	_	_	_	_	_	K06685	MOB1
comp2774_c0_seq6	80.95	28.97	37.41	8.84	0.00558508	0.034639	2.08131	up	-2.08131	yes	248	3-746(+)	_	_	_	gi|299752923|ref|XP_001832937.2|	hypothetical protein CC1G_12651 [Coprinopsis cinerea okayama7#130]	0.6	_	_	_	_	_	_	_	_	_
comp2774_c0_seq7	38.76	7.8	28.2	3.75	0.00114329	0.0099397	2.91073	up	-2.91073	yes	585	*	_	_	_	_	_	_	_	_	_	_	_	_	_	_	_
comp277_c0_seq5	243.32	57.82	94.23	14.79	0.000207116	0.00254382	2.67156	up	-2.67156	yes	126	1-378(+)	_	_	_	gi|170104910|ref|XP_001883668.1|	predicted protein [Laccaria bicolor S238N-H82]	0.88	GO:0008270	_	_	_	_	_	_	K10661	MARCH6, DOA10
comp2786_c0_seq5	36.52	0	9.36	0	1.45e-06	4.04e-05	3.22651	up	-3.22651	yes	366	1-1098(+)	_	_	_	gi|170099007|ref|XP_001880722.1|	predicted protein [Laccaria bicolor S238N-H82]	0.86	_	_	_	_	_	_	_	_	_
comp2791_c0_seq2	64.01	10.68	18.38	2.03	0.000133085	0.00175268	3.17859	up	-3.17859	yes	425	135-1409(-)	_	_	_	gi|336375406|gb|EGO03742.1|	hypothetical protein SERLA73DRAFT_102006 [Serpula lacrymans var. lacrymans S7.3]	0.67	_	_	_	_	_	_	_	K06680	MAD3
comp2792_c0_seq6	62	17	66.8	12.1	0.0016473	0.0132972	2.46484	up	-2.46484	yes	131	3-395(-)	_	_	_	gi|302696635|ref|XP_003037996.1|	hypothetical protein SCHCODRAFT_80323 [Schizophyllum commune H4-8]	0.75	GO:0004252;GO:0006508	_	_	_	_	_	_	K01279	TPP1, CLN2
comp2798_c0_seq24	16	0	16.81	0	0.000390825	0.00423158	4.07125	up	-4.07125	yes	405	*	_	_	_	gi|170092513|ref|XP_001877478.1|	glycoside hydrolase family 92 protein [Laccaria bicolor S238N-H82]	0.86	GO:0016787;GO:0008152	_	_	_	_	_	_	_	_
comp2799_c0_seq3	293	79	54.12	9.64	0.000440341	0.00469836	2.48906	up	-2.48906	yes	535	93-1697(+)	_	_	_	gi|393214159|gb|EJC99652.1|	FAD/NAD-binding domain-containing protein [Fomitiporia mediterranea MF3/22]	0.63	_	_	_	_	_	_	_	_	_
comp2805_c0_seq3	24.77	0	22.48	0	2.25e-05	0.000397875	4.49057	up	-4.49057	yes	131	2-394(+)	_	_	_	gi|169865504|ref|XP_001839351.1|	h-sco1 [Coprinopsis cinerea h-sco1 [Coprinopsis cinerea okayama7#130]	0.84	GO:0006878;GO:0005507;GO:0005743;GO:0008535;GO:0006825	_	_	_	_	_	_	K07152	K07152
comp2816_c0_seq3	113	42	83.78	20.57	0.00567616	0.0351594	2.02606	up	-2.02606	yes	132	179-574(-)	_	_	_	gi|170110086|ref|XP_001886249.1|	predicted protein [Laccaria bicolor S238N-H82]	0.72	_	_	_	_	_	_	_	_	_
comp2826_c0_seq7	10.88	0	6.54	0	0.00286389	0.020022	2.70929	up	-2.70929	yes	197	3-593(-)	_	_	_	gi|389746801|gb|EIM87980.1|	glycoside hydrolase family 3 protein [Stereum hirsutum FP-91666 SS1]	0.9	GO:0004553;GO:0005975	_	_	_	_	_	_	K05349	bglX
comp2827_c0_seq2	41.15	2.28	8.91	0.33	4.42e-06	0.000103278	4.75489	up	-4.75489	yes	290	981-1850(+)	_	_	_	gi|390601546|gb|EIN10940.1|	hypothetical protein PUNSTDRAFT_133002 [Punctularia strigosozonata HHB-11173 SS5]	0.73	_	_	_	_	_	_	_	_	_
comp2842_c0_seq14	43.33	0	19.53	0	3.45e-07	1.22e-05	4.28762	up	-4.28762	yes	224	1-672(+)	_	_	_	gi|170100074|ref|XP_001881255.1|	predicted protein [Laccaria bicolor S238N-H82]	0.88	_	_	_	_	_	_	_	_	_
comp2843_c0_seq10	117	36	103.52	21.04	0.00190212	0.0150697	2.2987	up	-2.2987	yes	122	1-366(+)	_	_	_	gi|392591582|gb|EIW80909.1|	Mur ligase [Coniophora puteana RWD-64-598 SS2]	0.62	GO:0009396;GO:0016874	_	_	_	_	_	_	K01930	E6.3.2.17
comp2843_c0_seq5	14.13	0	7.58	0	0.000726851	0.00683488	2.9222	up	-2.9222	yes	793	*	_	_	_	_	_	_	_	_	_	_	_	_	_	_	_
comp2845_c0_seq3	75.25	0	12.36	0	3.58e-09	2.52e-07	3.62761	up	-3.62761	yes	830	100-2589(-)	_	_	_	gi|403414697|emb|CCM01397.1|	predicted protein [Fibroporia radiculosa]	0.62	_	_	_	_	_	_	_	_	_
comp2845_c0_seq7	50.01	0	28.23	0	1.12e-07	4.72e-06	4.81916	up	-4.81916	yes	109	426-752(-)	_	_	_	gi|393221097|gb|EJD06582.1|	hypothetical protein FOMMEDRAFT_25823 [Fomitiporia mediterranea MF3/22]	0.82	_	_	_	_	_	_	_	_	_
comp2845_c0_seq9	23.29	0	16.69	0	3.57e-05	0.000579699	4.06091	up	-4.06091	yes	594	*	_	_	_	gi|393221097|gb|EJD06582.1|	hypothetical protein FOMMEDRAFT_25823 [Fomitiporia mediterranea MF3/22]	0.82	_	_	_	_	_	_	_	_	_
comp2849_c0_seq3	59.75	6.54	17.44	1.26	2.66e-05	0.000466277	3.7909	up	-3.7909	yes	218	803-1459(+)	_	_	_	gi|392597605|gb|EIW86927.1|	arginase deacetylase [Coniophora puteana RWD-64-598 SS2]	0.77	GO:0006807;GO:0046872;GO:0016813	_	_	_	_	_	_	K01480	E3.5.3.11, speB
comp2849_c0_seq7	9.78	0	7.47	0	0.00416566	0.0267167	2.90111	up	-2.90111	yes	185	1-558(+)	_	_	_	gi|395334434|gb|EJF66810.1|	Arginase/deacetylase [Dichomitus squalens LYAD-421 SS1]	0.91	GO:0006807;GO:0046872;GO:0016813	_	_	_	_	_	_	K01480	E3.5.3.11, speB
comp2850_c0_seq2	138.03	44.15	84.4	17.84	0.00190421	0.0150697	2.24213	up	-2.24213	yes	203	88-696(-)	_	_	_	_	_	_	_	_	_	_	_	_	_	_	_
comp2857_c0_seq2	232.63	34.63	58.44	5.75	1.03e-05	0.000207238	3.34532	up	-3.34532	yes	240	149-868(+)	_	_	_	gi|170093936|ref|XP_001878189.1|	predicted protein [Laccaria bicolor S238N-H82]	0.79	_	29883.JGI315847	hypothetical protein	0.7922	COG0599	_	_	_	_
comp2865_c0_seq1	185.14	14.52	31.38	1.63	1.54e-07	6.23e-06	4.2669	up	-4.2669	yes	315	459-1403(+)	_	_	_	_	_	_	_	_	_	_	_	_	_	_	_
comp2865_c0_seq2	1282.86	133.48	219.27	15.07	1.84e-07	7.24e-06	3.86296	up	-3.86296	yes	308	459-1382(+)	_	_	_	_	_	_	_	_	_	_	_	_	_	_	_
comp2869_c0_seq2	26.63	6.03	14.51	2.17	0.00561969	0.0348169	2.74128	up	-2.74128	yes	781	*	_	_	_	gi|390603147|gb|EIN12539.1|	NAD(P)-binding protein [Punctularia strigosozonata HHB-11173 SS5]	0.88	GO:0000166;GO:0055114;GO:0016491;GO:0003676	5306.JGI69749	.	0.7913	COG1028	KOG0725	_	_	_
comp2870_c0_seq3	127.76	7.2	107.03	3.99	5.36e-08	2.55e-06	4.74548	up	-4.74548	yes	140	2-421(+)	_	_	_	gi|169847405|ref|XP_001830414.1|	hypothetical protein CC1G_02050 [Coprinopsis cinerea okayama7#130]	0.83	GO:0009055;GO:0016705;GO:0020037;GO:0005506;GO:0006118;GO:0004497;GO:0055114	_	_	_	_	_	_	_	_
comp2872_c0_seq2	64	16	44.95	7.42	0.00139654	0.0115837	2.59883	up	-2.59883	yes	161	1-483(+)	_	_	_	gi|170086708|ref|XP_001874577.1|	predicted protein [Laccaria bicolor S238N-H82]	0.67	_	_	_	_	_	_	_	_	_
comp2880_c0_seq14	11.58	0	13.73	0	0.00199605	0.0151927	3.77926	up	-3.77926	yes	359	*	_	_	_	gi|170085253|ref|XP_001873850.1|	predicted protein [Laccaria bicolor S238N-H82]	0.89	_	_	_	_	_	_	_	_	_
comp2880_c0_seq2	68.03	1.1	13.12	0.14	8.67e-09	5.31e-07	6.5502	up	-6.5502	yes	416	786-2033(+)	_	_	_	gi|299755686|ref|XP_001828815.2|	hypothetical protein CC1G_06801 [Coprinopsis cinerea okayama7#130]	0.68	_	_	_	_	_	_	_	_	_
comp2888_c0_seq1	25.01	0	6.93	0	2.25e-05	0.000397875	2.79286	up	-2.79286	yes	263	749-1537(-)	_	_	_	gi|395334573|gb|EJF66949.1|	carbon-nitrogen hydrolase [Dichomitus squalens LYAD-421 SS1]	0.82	GO:0006807;GO:0016810	_	_	_	_	_	_	K01501	E3.5.5.1
comp2891_c0_seq4	79	0	74.55	0	2.48e-09	1.86e-07	6.22014	up	-6.22014	yes	111	1-333(+)	_	_	_	gi|299743333|ref|XP_001835695.2|	malate dehydrogenase [Coprinopsis cinerea okayama7#130]	0.92	GO:0006099;GO:0016619;GO:0046872;GO:0006090;GO:0051287;GO:0006108	_	_	_	_	_	_	K00029	E1.1.1.40, maeB
comp2893_c0_seq3	124.9	22.47	13.18	1.57	7.63e-05	0.00110057	3.06951	up	-3.06951	yes	774	1668-3989(-)	_	_	_	gi|395334398|gb|EJF66774.1|	indigoidine synthase A-like protein [Dichomitus squalens LYAD-421 SS1]	0.72	GO:0016773;GO:0016798	29883.JGI300612	indigoidine synthase A-like protein	0.868	COG2313	_	_	_	_
comp2893_c0_seq6	14.31	1.15	2.71	0.14	0.00406644	0.0267167	4.27479	up	-4.27479	yes	632	192-2087(-)	_	_	_	gi|395334398|gb|EJF66774.1|	indigoidine synthase A-like protein [Dichomitus squalens LYAD-421 SS1]	0.71	GO:0003824	_	_	_	_	_	_	_	_
comp2893_c0_seq8	18.79	0	9.47	0	0.000164799	0.00205943	3.24336	up	-3.24336	yes	208	58-681(-)	_	_	_	gi|170085119|ref|XP_001873783.1|	indigoidine synthase A-like protein [Laccaria bicolor S238N-H82]	0.86	GO:0016773;GO:0016798	_	_	_	_	_	_	_	_
comp2895_c0_seq3	71	8	38.74	2.88	1.57e-05	0.00029542	3.74968	up	-3.74968	yes	780	*	_	_	_	_	_	_	_	_	_	_	_	_	_	_	_
comp2898_c0_seq6	8.81	0	6.4	0	0.00922396	0.0491464	2.67807	up	-2.67807	yes	171	2-514(+)	_	_	_	gi|390596356|gb|EIN05758.1|	alcohol oxidase [Punctularia strigosozonata HHB-11173 SS5]	0.71	GO:0016614	_	_	_	_	_	_	_	_
comp2899_c0_seq1	217	9	54.84	1.5	2.65e-09	1.97e-07	5.19219	up	-5.19219	yes	385	528-1685(+)	_	_	_	gi|170105146|ref|XP_001883786.1|	aspartic peptidase A1 [Laccaria bicolor S238N-H82]	0.78	GO:0008233	_	_	_	_	_	_	_	_
comp2899_c0_seq2	15.44	0	4.87	0	0.000530405	0.00538703	2.28392	up	-2.28392	yes	355	283-1347(-)	_	_	_	gi|170104896|ref|XP_001883661.1|	predicted protein [Laccaria bicolor S238N-H82]	0.7	_	29883.JGI302846	hypothetical protein	0.7677	_	KOG1018	_	_	_
comp2899_c0_seq4	97.14	8	60.44	3.29	1.31e-06	3.76e-05	4.19934	up	-4.19934	yes	684	*	gi|30140435|emb|AJ436989.1|	Procephalotrix spiralis partial H3 gene for histone H3	0.77	gi|393247122|gb|EJD54630.1|	histone-fold-containing protein [Auricularia delicata TFB-10046 SS5]	0.95	GO:0005634;GO:0003677;GO:0046982;GO:0006334;GO:0000786	_	_	_	_	_	_	K11253	H3
comp2899_c0_seq6	40.23	0	36.82	0	6.35e-07	2.04e-05	5.20242	up	-5.20242	yes	79	229-465(-)	_	_	_	gi|393247122|gb|EJD54630.1|	histone-fold-containing protein [Auricularia delicata TFB-10046 SS5]	0.95	GO:0005634;GO:0003677;GO:0046982;GO:0006334;GO:0000786	_	_	_	_	_	_	K11253	H3
comp2899_c0_seq7	102.63	2	113.45	1.46	2.16e-09	1.66e-07	6.27994	up	-6.27994	yes	385	*	_	_	_	gi|393222099|gb|EJD07583.1|	acid protease [Fomitiporia mediterranea MF3/22]	0.71	GO:0006508;GO:0004190	_	_	_	_	_	_	_	_
comp289_c1_seq1	228	44	50.72	6.47	5.4e-05	0.000839979	2.97072	up	-2.97072	yes	398	718-1911(-)	_	_	_	gi|392558601|gb|EIW51788.1|	hypothetical protein TRAVEDRAFT_175969 [Trametes versicolor FP-101664 SS1]	0.6	_	_	_	_	_	_	_	_	_
comp290_c0_seq5	256.14	20.49	268.5	14.19	9.88e-08	4.23e-06	4.24198	up	-4.24198	yes	135	2-409(+)	_	_	_	gi|357619961|gb|EHJ72326.1|	trans-sialidase [Danaus plexippus]	0.43	_	_	_	_	_	_	_	_	_
comp290_c0_seq6	135.06	0	147.01	0	1.83e-11	3.07e-09	7.19977	up	-7.19977	yes	130	2-394(+)	_	_	_	_	_	_	_	_	_	_	_	_	_	_	_
comp290_c0_seq7	386.35	5.41	465.8	4.31	7.17e-13	2.11e-10	6.75588	up	-6.75588	yes	117	2-355(+)	_	_	_	gi|357619961|gb|EHJ72326.1|	trans-sialidase [Danaus plexippus]	0.43	_	_	_	_	_	_	_	_	_
comp2921_c0_seq1	64	2	70.38	1.45	1.32e-07	5.45e-06	5.60104	up	-5.60104	yes	387	*	_	_	_	_	_	_	_	_	_	_	_	_	_	_	_
comp2928_c0_seq5	57.89	0	15.04	0	3.63e-08	1.81e-06	3.91073	up	-3.91073	yes	376	445-1572(-)	_	_	_	gi|336368647|gb|EGN96990.1|	hypothetical protein SERLA73DRAFT_185250 [Serpula lacrymans var. lacrymans S7.3]	0.64	_	_	_	_	_	_	_	_	_
comp2934_c0_seq5	44	10	47.41	7.12	0.00154494	0.0125642	2.73524	up	-2.73524	yes	110	66-395(-)	_	_	_	gi|336368627|gb|EGN96970.1|	hypothetical protein SERLA73DRAFT_185236 [Serpula lacrymans var. lacrymans S7.3]	0.92	GO:0006546;GO:0008483;GO:0004047;GO:0006566;GO:0032259;GO:0005737;GO:0006563	_	_	_	_	_	_	K00605	gcvT, AMT
comp2935_c0_seq12	52.71	0	38.68	0	7.6e-08	3.39e-06	5.27352	up	-5.27352	yes	580	*	_	_	_	gi|336372348|gb|EGO00687.1|	hypothetical protein SERLA73DRAFT_105058 [Serpula lacrymans var. lacrymans S7.3]	0.89	_	_	_	_	_	_	_	_	_
comp2935_c0_seq2	55.31	0	9.46	0	5.22e-08	2.49e-06	3.24184	up	-3.24184	yes	573	760-2478(+)	_	_	_	gi|299751365|ref|XP_001830221.2|	hypothetical protein CC1G_11824 [Coprinopsis cinerea okayama7#130]	0.89	_	_	_	_	_	_	_	_	_
comp2935_c0_seq3	90.24	12.08	22.87	2.02	1.87e-05	0.000344254	3.50103	up	-3.50103	yes	239	160-876(-)	_	_	_	gi|336372347|gb|EGO00686.1|	hypothetical protein SERLA73DRAFT_133671 [Serpula lacrymans var. lacrymans S7.3]	0.83	GO:0004527;GO:0005622;GO:0003676	104341.JGI50485	annotation not available	0.8588	COG1949	KOG3242	_	K13288	orn, REX2, REXO2
comp2935_c0_seq7	47.92	16.3	17.84	4.01	0.00747301	0.042429	2.15344	up	-2.15344	yes	239	1-717(-)	_	_	_	gi|336372347|gb|EGO00686.1|	hypothetical protein SERLA73DRAFT_133671 [Serpula lacrymans var. lacrymans S7.3]	0.79	GO:0004527;GO:0005622;GO:0003676	104341.JGI50485	annotation not available	0.8588	COG1949	KOG3242	_	K13288	orn, REX2, REXO2
comp2937_c0_seq1	500.95	153.68	90.45	18.33	0.000923656	0.00849856	2.30291	up	-2.30291	yes	350	327-1376(-)	_	_	_	gi|390598767|gb|EIN08164.1|	hypothetical protein PUNSTDRAFT_126329, partial [Punctularia strigosozonata HHB-11173 SS5]	0.5	_	_	_	_	_	_	_	_	_
comp2940_c0_seq6	112.12	0	66.55	0	1.05e-10	1.3e-08	6.05637	up	-6.05637	yes	172	201-716(-)	_	_	_	gi|393213493|gb|EJC98989.1|	cytochrome P450 [Fomitiporia mediterranea MF3/22]	0.7	GO:0005488;GO:0016491	_	_	_	_	_	_	_	_
comp2942_c0_seq1	188	6	117.66	2.48	6.26e-10	5.82e-08	5.56814	up	-5.56814	yes	200	79-681(+)	_	_	_	_	_	_	_	_	_	_	_	_	_	_	_
comp2942_c0_seq2	175	2	133	1	1.68e-11	2.87e-09	7.05528	up	-7.05528	yes	560	*	_	_	_	_	_	_	_	_	_	_	_	_	_	_	_
comp2942_c0_seq3	77	0	77.66	0	2.98e-09	2.15e-07	6.2791	up	-6.2791	yes	422	*	_	_	_	_	_	_	_	_	_	_	_	_	_	_	_
comp2950_c1_seq5	9.29	0	9.67	0	0.00614931	0.0359025	3.27352	up	-3.27352	yes	409	*	_	_	_	_	_	_	_	_	_	_	_	_	_	_	_
comp2953_c0_seq1	154.6	0	27.24	0	5.25e-12	1.08e-09	4.76765	up	-4.76765	yes	2415	*	_	_	_	_	_	_	_	_	_	_	_	_	_	_	_
comp2953_c0_seq10	9.18	0	4.29	0	0.00614931	0.0359025	2.10098	up	-2.10098	yes	910	*	_	_	_	_	_	_	_	_	_	_	_	_	_	_	_
comp2954_c0_seq10	29.44	5.36	29.9	3.6	0.00138806	0.0115837	3.05408	up	-3.05408	yes	84	168-419(-)	_	_	_	_	_	_	_	_	_	_	_	_	_	_	_
comp2963_c0_seq1	154.76	50.29	54.48	11.7	0.00201516	0.0153223	2.21922	up	-2.21922	yes	337	199-1209(-)	_	_	_	gi|169861778|ref|XP_001837523.1|	tripeptidyl peptidase A [Coprinopsis cinerea okayama7#130]	0.82	GO:0004252;GO:0006508	104341.JGI118199	annotation not available	0.7835	COG4934	_	_	K01279	TPP1, CLN2
comp2963_c0_seq3	115.54	19.71	65.83	7.42	4.54e-05	0.000717123	3.14925	up	-3.14925	yes	183	199-747(-)	_	_	_	gi|169861778|ref|XP_001837523.1|	tripeptidyl peptidase A [Coprinopsis cinerea okayama7#130]	0.83	GO:0004252;GO:0006508	_	_	_	_	_	_	K01279	TPP1, CLN2
comp2963_c0_seq4	40.7	11	26.36	4.71	0.00247032	0.0182764	2.48455	up	-2.48455	yes	218	3-656(-)	_	_	_	gi|238583404|ref|XP_002390230.1|	hypothetical protein MPER_10525 [Moniliophthora perniciosa FA553]	0.78	GO:0008236	_	_	_	_	_	_	K01279	TPP1, CLN2
comp2963_c0_seq5	13.96	1.46	13.53	0.94	0.00406644	0.0267167	3.84736	up	-3.84736	yes	111	3-335(-)	_	_	_	gi|392568202|gb|EIW61376.1|	tripeptidyl peptidase A [Trametes versicolor FP-101664 SS1]	0.78	GO:0004252;GO:0006508	_	_	_	_	_	_	K01279	TPP1, CLN2
comp296_c0_seq2	603.67	195.63	462.91	99.11	0.00129169	0.0111342	2.22363	up	-2.22363	yes	555	*	_	_	_	gi|170114360|ref|XP_001888377.1|	predicted protein [Laccaria bicolor S238N-H82]	0.7	_	_	_	_	_	_	_	_	_
comp296_c0_seq4	317.89	109.58	301.32	68.62	0.0021507	0.0162059	2.1346	up	-2.1346	yes	449	*	_	_	_	gi|170114360|ref|XP_001888377.1|	predicted protein [Laccaria bicolor S238N-H82]	0.73	_	_	_	_	_	_	_	_	_
comp2976_c0_seq1	689.67	50.84	286.64	13.96	1.58e-08	8.89e-07	4.35987	up	-4.35987	yes	224	3-674(+)	_	_	_	gi|403417677|emb|CCM04377.1|	predicted protein [Fibroporia radiculosa]	0.66	_	_	_	_	_	_	_	_	_
comp2984_c0_seq6	47.27	0	26.72	0	1.94e-07	7.54e-06	4.73985	up	-4.73985	yes	155	2-466(-)	_	_	_	gi|403416175|emb|CCM02875.1|	predicted protein [Fibroporia radiculosa]	0.78	GO:0004553;GO:0030246;GO:0005975	_	_	_	_	_	_	K01811	yicI
comp2988_c0_seq3	30	0	31.84	0	6.32e-06	0.000137497	4.99277	up	-4.99277	yes	89	134-400(-)	_	_	_	gi|170112324|ref|XP_001887364.1|	predicted protein [Laccaria bicolor S238N-H82]	0.8	GO:0016620;GO:0055114	_	_	_	_	_	_	_	_
comp2989_c0_seq1	419	133	158.65	33.27	0.00120025	0.0103856	2.25355	up	-2.25355	yes	1124	*	_	_	_	gi|170093023|ref|XP_001877733.1|	predicted protein [Laccaria bicolor S238N-H82]	0.75	_	29883.JGI313675	hypothetical protein	0.8542	_	KOG3399	_	_	_
comp2991_c0_seq4	35.11	0	22.57	0	2.05e-06	5.38e-05	4.49633	up	-4.49633	yes	184	1-552(+)	_	_	_	gi|302695529|ref|XP_003037443.1|	hypothetical protein SCHCODRAFT_64790 [Schizophyllum commune H4-8]	0.7	_	_	_	_	_	_	_	K14015	NPLOC4, NPL4
comp2997_c0_seq1	44.53	0	25.58	0	2.97e-07	1.08e-05	4.67694	up	-4.67694	yes	224	1-672(+)	_	_	_	gi|389743477|gb|EIM84661.1|	hypothetical protein STEHIDRAFT_158377 [Stereum hirsutum FP-91666 SS1]	0.87	GO:0008152;GO:0003824	5141.NCU07506.1	hypothetical protein	0.7594	COG0179	_	_	_	_
comp2997_c0_seq2	389.47	1	247.4	0.42	7.67e-16	5.11e-13	9.20224	up	-9.20224	yes	200	2-601(+)	_	_	_	gi|389743477|gb|EIM84661.1|	hypothetical protein STEHIDRAFT_158377 [Stereum hirsutum FP-91666 SS1]	0.88	GO:0008152;GO:0003824	_	_	_	_	_	_	_	_
comp2997_c0_seq3	61	1	42.63	0.46	2.29e-08	1.22e-06	6.53409	up	-6.53409	yes	106	292-612(+)	_	_	_	gi|389743477|gb|EIM84661.1|	hypothetical protein STEHIDRAFT_158377 [Stereum hirsutum FP-91666 SS1]	0.7	_	_	_	_	_	_	_	_	_
comp2999_c0_seq1	55	0	63.26	0	5.22e-08	2.49e-06	5.98322	up	-5.98322	yes	370	*	_	_	_	_	_	_	_	_	_	_	_	_	_	_	_
comp3003_c0_seq2	45.57	6.63	8.29	0.8	0.00020148	0.00247667	3.3733	up	-3.3733	yes	473	1-1419(+)	_	_	_	gi|336364770|gb|EGN93124.1|	hypothetical protein SERLA73DRAFT_78965 [Serpula lacrymans var. lacrymans S7.3]	0.75	_	104341.JGI60661	hypothetical protein	0.785	_	KOG4524	_	_	_
comp3003_c0_seq4	88.59	1.07	20.73	0.17	8.83e-10	7.58e-08	6.93004	up	-6.93004	yes	299	3-899(+)	_	_	_	gi|302698113|ref|XP_003038735.1|	hypothetical protein SCHCODRAFT_80888 [Schizophyllum commune H4-8]	0.72	_	_	_	_	_	_	_	_	_
comp3003_c0_seq5	65.02	11.6	21.55	2.54	0.000213296	0.00260186	3.08479	up	-3.08479	yes	369	18-1124(-)	_	_	_	gi|170085575|ref|XP_001874011.1|	predicted protein [Laccaria bicolor S238N-H82]	0.82	GO:0008152;GO:0016787;GO:0008270	29883.JGI228936	hypothetical protein	0.8216	COG2131	KOG3127	_	K01493	comEB
comp3008_c0_seq5	27.4	5	32.3	3.89	0.00231637	0.0172461	3.05369	up	-3.05369	yes	361	*	_	_	_	gi|392571478|gb|EIW64650.1|	hypothetical protein TRAVEDRAFT_112059 [Trametes versicolor FP-101664 SS1]	0.6	_	_	_	_	_	_	_	_	_
comp3009_c0_seq6	75.04	26.57	55.83	13.06	0.00545834	0.0340256	2.09589	up	-2.09589	yes	135	168-572(-)	_	_	_	gi|302674976|ref|XP_003027172.1|	hypothetical protein SCHCODRAFT_61476 [Schizophyllum commune H4-8]	0.67	_	_	_	_	_	_	_	_	_
comp3010_c0_seq5	11.3	0	8.28	0	0.00286389	0.020022	3.04963	up	-3.04963	yes	193	3-581(-)	_	_	_	gi|389747012|gb|EIM88191.1|	acid protease [Stereum hirsutum FP-91666 SS1]	0.69	_	_	_	_	_	_	_	K01379	CTSD
comp3016_c0_seq1	798.73	21	193.69	3.36	2.68e-12	6.14e-10	5.84914	up	-5.84914	yes	520	118-1677(-)	_	_	_	gi|83415007|dbj|BAE53769.1|	laccase [Termitomyces sp. NS/Mg]	0.86	GO:0046274;GO:0052716;GO:0005507;GO:0005576;GO:0055114	_	_	_	_	_	_	_	_
comp3016_c0_seq2	296.27	0	226.78	0	1.08e-14	4.67e-12	7.82515	up	-7.82515	yes	98	185-478(-)	_	_	_	gi|83415007|dbj|BAE53769.1|	laccase [Termitomyces sp. NS/Mg]	0.74	GO:0046872;GO:0044710;GO:0016491	_	_	_	_	_	_	_	_
comp3019_c0_seq1	17.76	0	4.99	0	0.00021796	0.00260186	2.31904	up	-2.31904	yes	1516	*	_	_	_	gi|169855807|ref|XP_001834568.1|	hypothetical protein CC1G_12687 [Coprinopsis cinerea okayama7#130]	0.8	_	_	_	_	_	_	_	_	_
comp3019_c0_seq3	82.58	0	24.14	0	1.59e-09	1.27e-07	4.59335	up	-4.59335	yes	155	348-812(+)	_	_	_	gi|170098588|ref|XP_001880513.1|	predicted protein [Laccaria bicolor S238N-H82]	0.82	_	_	_	_	_	_	_	_	_
comp3020_c0_seq3	59	0	24.4	0	2.87e-08	1.47e-06	4.60881	up	-4.60881	yes	342	2-1027(-)	_	_	_	_	_	_	_	_	_	_	_	_	_	_	_
comp3020_c0_seq5	20.95	0	14	0	7.45e-05	0.0010768	3.80735	up	-3.80735	yes	70	428-637(-)	_	_	_	_	_	_	_	_	_	_	_	_	_	_	_
comp3026_c0_seq14	27.69	5.89	7.11	1	0.00194758	0.0151927	2.82985	up	-2.82985	yes	484	1-1452(+)	_	_	_	gi|299744478|ref|XP_001831064.2|	RING finger protein [Coprinopsis cinerea okayama7#130]	0.7	GO:1901363;GO:0097159;GO:0046872	29883.JGI304978	annotation not available	0.7844	_	KOG1812	_	_	_
comp3031_c1_seq7	14.38	0	17	0	0.000726851	0.00683488	4.08746	up	-4.08746	yes	84	108-359(-)	_	_	_	_	_	_	_	_	_	_	_	_	_	_	_
comp3032_c0_seq6	62.85	0	30.92	0	1.64e-08	9.12e-07	4.95047	up	-4.95047	yes	212	2-637(+)	_	_	_	gi|170098258|ref|XP_001880348.1|	predicted protein [Laccaria bicolor S238N-H82]	0.8	GO:0045548;GO:0009821;GO:0009698;GO:0006570;GO:0005737;GO:0006559	_	_	_	_	_	_	_	_
comp3037_c0_seq2	123.58	17.67	55.95	5.29	1.79e-05	0.000331288	3.4028	up	-3.4028	yes	269	133-939(-)	_	_	_	gi|170099085|ref|XP_001880761.1|	predicted protein [Laccaria bicolor S238N-H82]	0.93	GO:0005681;GO:0008380	29883.JGI294271	hypothetical protein	0.9431	_	KOG2808	_	K12817	PRPF18, PRP18
comp3043_c0_seq1	34.15	0	4.99	0	2.45e-06	6.22e-05	2.31904	up	-2.31904	yes	320	588-1547(-)	_	_	_	gi|389742880|gb|EIM84066.1|	hypothetical protein STEHIDRAFT_83029 [Stereum hirsutum FP-91666 SS1]	0.74	_	_	_	_	_	_	_	_	_
comp3043_c0_seq12	19	0	17.73	0	0.000125561	0.00166706	4.14812	up	-4.14812	yes	456	*	_	_	_	gi|302674864|ref|XP_003027116.1|	hypothetical protein SCHCODRAFT_258666 [Schizophyllum commune H4-8]	0.78	_	_	_	_	_	_	_	_	_
comp3043_c0_seq9	96.08	9.19	52.42	3.31	2.99e-06	7.36e-05	3.98521	up	-3.98521	yes	158	1-474(+)	_	_	_	gi|302674864|ref|XP_003027116.1|	hypothetical protein SCHCODRAFT_258666 [Schizophyllum commune H4-8]	0.68	_	_	_	_	_	_	_	_	_
comp3046_c0_seq2	37.68	0	15.23	0	1.03e-06	3.07e-05	3.92884	up	-3.92884	yes	266	128-925(+)	_	_	_	gi|170099083|ref|XP_001880760.1|	predicted protein [Laccaria bicolor S238N-H82]	0.57	_	_	_	_	_	_	_	_	_
comp304_c0_seq2	165.05	40.91	43.49	7.12	0.000402986	0.00434562	2.61073	up	-2.61073	yes	471	203-1618(+)	_	_	_	gi|170097731|ref|XP_001880085.1|	6-phosphogluconate dehydrogenase [Laccaria bicolor S238N-H82]	0.96	GO:0050661;GO:0006098;GO:0004616;GO:0019521	5306.JGI64384	.	0.9623	_	KOG2653	_	K00033	E1.1.1.44, PGD, gnd
comp3051_c0_seq6	10.26	0	6.85	0	0.00416566	0.0267167	2.7761	up	-2.7761	yes	158	163-636(-)	_	_	_	gi|170091086|ref|XP_001876765.1|	predicted protein [Laccaria bicolor S238N-H82]	0.78	_	_	_	_	_	_	_	_	_
comp3054_c0_seq1	736	121	147.61	16.03	8.56e-06	0.000179057	3.20294	up	-3.20294	yes	221	2-664(-)	_	_	_	gi|336375555|gb|EGO03891.1|	hypothetical protein SERLA73DRAFT_84078 [Serpula lacrymans var. lacrymans S7.3]	0.78	_	_	_	_	_	_	_	_	_
comp3055_c0_seq4	12.42	1.03	11.32	0.62	0.00744743	0.0423247	4.19046	up	-4.19046	yes	155	1-468(+)	_	_	_	gi|170093097|ref|XP_001877770.1|	predicted protein [Laccaria bicolor S238N-H82]	0.76	GO:0003677;GO:0005667;GO:0045449;GO:0003700	_	_	_	_	_	_	_	_
comp3057_c0_seq2	87.57	17.71	26.68	3.56	0.000243875	0.00287843	2.90581	up	-2.90581	yes	333	3-1001(+)	_	_	_	gi|336369094|gb|EGN97436.1|	hypothetical protein SERLA73DRAFT_184144 [Serpula lacrymans var. lacrymans S7.3]	0.73	GO:0005488	_	_	_	_	_	_	_	_
comp3063_c0_seq2	13	0	14.71	0	0.00140897	0.0115837	3.87873	up	-3.87873	yes	376	*	_	_	_	_	_	_	_	_	_	_	_	_	_	_	_
comp3072_c0_seq1	473	137	132.79	25.41	0.000621849	0.00620533	2.38568	up	-2.38568	yes	317	109-1059(-)	_	_	_	gi|169855998|ref|XP_001834661.1|	hypothetical protein CC1G_05798 [Coprinopsis cinerea okayama7#130]	0.58	_	_	_	_	_	_	_	_	_
comp3075_c0_seq3	31	7	11.53	1.72	0.00212562	0.0160293	2.74491	up	-2.74491	yes	246	406-1146(+)	_	_	_	gi|393222422|gb|EJD07906.1|	glycoside hydrolase [Fomitiporia mediterranea MF3/22]	0.83	GO:0008152;GO:0016798	_	_	_	_	_	_	_	_
comp3076_c0_seq1	616	119	186.59	23.82	3.32e-05	0.000556182	2.96963	up	-2.96963	yes	350	171-1220(+)	_	_	_	gi|393214613|gb|EJD00106.1|	alpha/beta-hydrolase [Fomitiporia mediterranea MF3/22]	0.65	_	_	_	_	_	_	_	_	_
comp3082_c0_seq2	98.83	17.95	60.69	7.28	0.000100704	0.00139052	3.05945	up	-3.05945	yes	693	*	_	_	_	gi|170100971|ref|XP_001881703.1|	predicted protein [Laccaria bicolor S238N-H82]	0.92	GO:0006021;GO:0008654;GO:0019872;GO:0000166;GO:0004512	_	_	_	_	_	_	K01858	E5.5.1.4, INO1
comp3082_c0_seq6	25.84	0	20.14	0	1.8e-05	0.000331288	4.33199	up	-4.33199	yes	546	*	_	_	_	gi|170100971|ref|XP_001881703.1|	predicted protein [Laccaria bicolor S238N-H82]	0.91	GO:0006021;GO:0008654;GO:0019872;GO:0000166;GO:0004512	_	_	_	_	_	_	K01858	E5.5.1.4, INO1
comp3082_c0_seq8	29.24	0	31.91	0	7.72e-06	0.00016274	4.99594	up	-4.99594	yes	129	2-391(+)	_	_	_	gi|170100971|ref|XP_001881703.1|	predicted protein [Laccaria bicolor S238N-H82]	0.95	GO:0006021;GO:0008654;GO:0019872;GO:0000166;GO:0004512	_	_	_	_	_	_	K01858	E5.5.1.4, INO1
comp3085_c0_seq1	524	108	117.93	16.06	5.61e-05	0.000870476	2.87639	up	-2.87639	yes	588	128-1891(-)	_	_	_	gi|169860915|ref|XP_001837092.1|	sodium transport ATPase [Coprinopsis cinerea okayama7#130]	0.82	GO:0006754;GO:0046872;GO:0005524;GO:0015662;GO:0016021;GO:0006812	_	_	_	_	_	_	_	_
comp3090_c0_seq10	21.79	0	24.21	0	5.79e-05	0.00088047	4.59753	up	-4.59753	yes	383	*	_	_	_	_	_	_	_	_	_	_	_	_	_	_	_
comp3094_c0_seq4	26.87	0	15.29	0	1.45e-05	0.000274249	3.93452	up	-3.93452	yes	210	79-708(-)	_	_	_	gi|392564621|gb|EIW57799.1|	hypothetical protein TRAVEDRAFT_126817 [Trametes versicolor FP-101664 SS1]	0.8	_	29883.JGI297232	hypothetical protein	0.7603	_	KOG3238	_	K05019	CLNS1A
comp3095_c0_seq4	25.3	0	6.76	0	2.25e-05	0.000397875	2.75702	up	-2.75702	yes	197	783-1373(+)	_	_	_	gi|336386214|gb|EGO27360.1|	hypothetical protein SERLADRAFT_382045 [Serpula lacrymans var. lacrymans S7.9]	0.7	_	_	_	_	_	_	_	_	_
comp3095_c0_seq7	27.24	0	9.33	0	1.17e-05	0.000229983	3.22188	up	-3.22188	yes	352	35-1090(-)	_	_	_	gi|299747305|ref|XP_001836946.2|	hypothetical protein CC1G_00082 [Coprinopsis cinerea okayama7#130]	0.74	_	_	_	_	_	_	_	_	_
comp3097_c0_seq5	8.57	0	9.88	0	0.00922396	0.0491464	3.30451	up	-3.30451	yes	122	3-368(-)	_	_	_	gi|170097936|ref|XP_001880187.1|	predicted protein [Laccaria bicolor S238N-H82]	0.83	_	_	_	_	_	_	_	_	_
comp3098_c0_seq1	129	9	40.94	1.89	2.67e-07	9.87e-06	4.43705	up	-4.43705	yes	322	374-1339(-)	_	_	_	gi|170093812|ref|XP_001878127.1|	carbohydrate esterase family 4 protein [Laccaria bicolor S238N-H82]	0.81	GO:0006807;GO:0005975;GO:0016810	29883.JGI293318	carbohydrate esterase family 4 protein	0.8498	COG0726	_	_	_	_
comp3100_c0_seq1	75.96	0	8.27	0	3.26e-09	2.34e-07	3.04789	up	-3.04789	yes	1010	880-3909(-)	_	_	_	gi|395324702|gb|EJF57137.1|	alpha-glucosidase [Dichomitus squalens LYAD-421 SS1]	0.84	GO:0004553;GO:0030246;GO:0005975	104341.JGI120268	alpha-glucosidase	0.8563	COG1501	KOG1066	_	K05546	GANAB
comp3101_c0_seq8	13.59	0	15.85	0	0.00100641	0.00887314	3.98641	up	-3.98641	yes	365	*	_	_	_	_	_	_	_	_	_	_	_	_	_	_	_
comp3103_c0_seq2	81.48	0	13.23	0	1.9e-09	1.48e-07	3.72574	up	-3.72574	yes	378	1487-2620(-)	_	_	_	gi|336376844|gb|EGO05179.1|	hypothetical protein SERLA73DRAFT_174147 [Serpula lacrymans var. lacrymans S7.3]	0.64	_	_	_	_	_	_	_	_	_
comp3105_c0_seq11	64.29	0	42.55	0	1.47e-08	8.29e-07	5.41109	up	-5.41109	yes	163	2-490(+)	_	_	_	gi|336376996|gb|EGO05331.1|	hypothetical protein SERLA73DRAFT_174441 [Serpula lacrymans var. lacrymans S7.3]	0.82	GO:0010181;GO:0055114;GO:0016491	_	_	_	_	_	_	_	_
comp3109_c0_seq1	124.12	0	29.84	0	4.1e-11	5.87e-09	4.89918	up	-4.89918	yes	569	38-1744(-)	_	_	_	gi|336370599|gb|EGN98939.1|	glycosyltransferase family 20 protein [Serpula lacrymans var. lacrymans S7.3]	0.93	GO:0005982;GO:0005992;GO:0003825;GO:0005985	29883.JGI234950	alpha,alpha-trehalose-phosphate synthase TPS1 subunit	0.9424	COG0380	KOG1050	_	K00697	E2.4.1.15, otsA
comp3110_c0_seq2	274.18	0	49.91	0	2.33e-14	8.88e-12	5.64126	up	-5.64126	yes	716	91-2238(-)	_	_	_	gi|299745570|ref|XP_001831807.2|	hypothetical protein CC1G_05906 [Coprinopsis cinerea okayama7#130]	0.74	_	29883.JGI306873	hypothetical protein	0.7636	_	KOG0045	_	_	_
comp3111_c0_seq12	11.39	0	12.21	0	0.00199605	0.0151927	3.60999	up	-3.60999	yes	132	1-396(-)	_	_	_	gi|170087530|ref|XP_001874988.1|	predicted protein [Laccaria bicolor S238N-H82]	0.81	GO:0006508;GO:0008233	_	_	_	_	_	_	_	_
comp3115_c0_seq2	49.17	13.2	9.34	1.66	0.00212207	0.0160273	2.49224	up	-2.49224	yes	169	3-509(+)	_	_	_	gi|170092383|ref|XP_001877413.1|	predicted protein [Laccaria bicolor S238N-H82]	0.7	_	_	_	_	_	_	_	_	_
comp3115_c0_seq4	33.57	10.17	6.73	1.35	0.00768073	0.04339	2.31765	up	-2.31765	yes	131	1-393(+)	_	_	_	gi|170092383|ref|XP_001877413.1|	predicted protein [Laccaria bicolor S238N-H82]	0.87	_	_	_	_	_	_	_	_	_
comp3118_c0_seq2	23.92	0	11.66	0	2.82e-05	0.000478813	3.5435	up	-3.5435	yes	258	3-776(-)	_	_	_	gi|170089699|ref|XP_001876072.1|	predicted protein [Laccaria bicolor S238N-H82]	0.87	_	29883.JGI308654	hypothetical protein	0.8867	COG3673	_	_	_	_
comp3118_c0_seq3	52	2	31.93	0.81	7.42e-07	2.32e-05	5.30085	up	-5.30085	yes	122	2-367(+)	_	_	_	_	_	_	_	_	_	_	_	_	_	_	_
comp311_c1_seq2	33.2	0	18.3	0	2.94e-06	7.26e-05	4.19377	up	-4.19377	yes	90	3-272(+)	_	_	_	_	_	_	_	_	_	_	_	_	_	_	_
comp311_c1_seq4	874.97	5	772.57	2.92	2.57e-16	2.15e-13	8.04755	up	-8.04755	yes	482	*	_	_	_	_	_	_	_	_	_	_	_	_	_	_	_
comp3124_c0_seq7	69	25	57.47	13.76	0.00681783	0.0393178	2.06233	up	-2.06233	yes	114	170-511(-)	_	_	_	gi|299741616|ref|XP_001831930.2|	transcription activator snf2l1 [Coprinopsis cinerea okayama7#130]	0.79	GO:0031491;GO:0003677;GO:0016585;GO:0005524;GO:0000785;GO:0043044;GO:0004386	_	_	_	_	_	_	_	_
comp3136_c0_seq1	408.89	61	109.31	10.77	5.77e-06	0.000128487	3.34334	up	-3.34334	yes	258	171-944(-)	_	_	_	gi|238578080|ref|XP_002388594.1|	hypothetical protein MPER_12367 [Moniliophthora perniciosa FA553]	0.75	_	_	_	_	_	_	_	_	_
comp3137_c0_seq2	713.03	19.16	117.57	2.09	4.99e-12	1.04e-09	5.81387	up	-5.81387	yes	402	1294-2499(-)	_	_	_	gi|302901104|ref|XP_003048372.1|	hypothetical protein NECHADRAFT_95800 [Nectria haematococca mpVI 77-13-4]	0.83	GO:0003939;GO:0006013;GO:0006000;GO:0000166;GO:0008270;GO:0055114	395963.Bind_3657	alcohol dehydrogenase	0.8052	COG1063	_	_	_	_
comp3141_c0_seq1	919	5	505.98	1.82	1.59e-16	1.51e-13	8.119	up	-8.119	yes	773	*	_	_	_	_	_	_	_	_	_	_	_	_	_	_	_
comp3144_c0_seq10	9.37	0	6.31	0	0.00614931	0.0359025	2.65764	up	-2.65764	yes	632	*	_	_	_	gi|254432590|ref|ZP_05046293.1|	transaldolase [Cyanobium sp. PCC transaldolase [Cyanobium sp. PCC 7001]	0.65	GO:0005975;GO:0003824	_	_	_	_	_	_	K00616	E2.2.1.2, talA, talB
comp3144_c0_seq3	59.56	0.26	15.17	0.04	2.87e-08	1.47e-06	8.56701	up	-8.56701	yes	226	1-678(+)	_	_	_	gi|336379155|gb|EGO20311.1|	hypothetical protein SERLADRAFT_477752 [Serpula lacrymans var. lacrymans S7.9]	0.66	_	_	_	_	_	_	_	_	_
comp3145_c0_seq3	17.35	0	13.67	0	0.00021796	0.00260186	3.77294	up	-3.77294	yes	540	*	_	_	_	_	_	_	_	_	_	_	_	_	_	_	_
comp3148_c0_seq1	379	139	93.02	22.54	0.00308692	0.0214078	2.04505	up	-2.04505	yes	1734	*	_	_	_	gi|390595691|gb|EIN05095.1|	hypothetical protein PUNSTDRAFT_107391 [Punctularia strigosozonata HHB-11173 SS5]	0.59	_	_	_	_	_	_	_	_	_
comp3156_c1_seq4	166.65	0	96.76	0	2.58e-12	5.97e-10	6.59634	up	-6.59634	yes	180	193-732(-)	_	_	_	gi|393243199|gb|EJD50714.1|	hypothetical protein AURDEDRAFT_159862 [Auricularia delicata TFB-10046 SS5]	0.79	GO:0006508;GO:0004222	_	_	_	_	_	_	_	_
comp3168_c0_seq10	24	0	26.26	0	2.82e-05	0.000478813	4.7148	up	-4.7148	yes	389	*	_	_	_	_	_	_	_	_	_	_	_	_	_	_	_
comp316_c0_seq1	4744	1388	1051.57	203.27	0.000537793	0.00544887	2.37108	up	-2.37108	yes	152	204-659(-)	_	_	_	_	_	_	_	_	_	_	_	_	_	_	_
comp3171_c0_seq2	126.34	0	22.32	0	3.43e-11	5.11e-09	4.48027	up	-4.48027	yes	597	439-2229(-)	_	_	_	gi|336369880|gb|EGN98221.1|	hypothetical protein SERLA73DRAFT_183134 [Serpula lacrymans var. lacrymans S7.3]	0.94	GO:0009099;GO:0009098;GO:0015940;GO:0004160;GO:0009097	29883.JGI177029	hypothetical protein	0.9541	COG0129	KOG2448	_	K01687	ilvD
comp3171_c0_seq3	128.72	0	23.21	0	2.88e-11	4.49e-09	4.53667	up	-4.53667	yes	597	390-2180(-)	_	_	_	gi|336369880|gb|EGN98221.1|	hypothetical protein SERLA73DRAFT_183134 [Serpula lacrymans var. lacrymans S7.3]	0.94	GO:0009099;GO:0009098;GO:0015940;GO:0004160;GO:0009097	29883.JGI177029	hypothetical protein	0.9541	COG0129	KOG2448	_	K01687	ilvD
comp3176_c0_seq1	16.84	0	6.49	0	0.000290613	0.00330127	2.69822	up	-2.69822	yes	104	3-314(-)	_	_	_	gi|170118121|ref|XP_001890243.1|	predicted protein [Laccaria bicolor S238N-H82]	0.88	_	_	_	_	_	_	_	_	_
comp3177_c0_seq1	115.09	38.28	59.37	13.05	0.00315136	0.0217775	2.18568	up	-2.18568	yes	214	1-642(+)	_	_	_	gi|299754012|ref|XP_001833695.2|	GDSL Lipase/Acylhydrolase [Coprinopsis cinerea okayama7#130]	0.79	_	_	_	_	_	_	_	_	_
comp3177_c0_seq3	21.28	0	19.43	0	7.45e-05	0.0010768	4.28021	up	-4.28021	yes	94	2-283(+)	_	_	_	gi|299754012|ref|XP_001833695.2|	GDSL Lipase/Acylhydrolase [Coprinopsis cinerea okayama7#130]	0.76	GO:0016787	_	_	_	_	_	_	_	_
comp3178_c0_seq1	100.52	0	27.58	0	2.78e-10	2.96e-08	4.78555	up	-4.78555	yes	315	214-1158(-)	_	_	_	gi|119511732|ref|ZP_01630836.1|	hypothetical protein N9414_03628 [Nodularia spumigena CCY9414]	0.51	_	_	_	_	_	_	_	_	_
comp3180_c0_seq2	363.9	0.02	45.67	0	1.5e-15	8.45e-13	5.51317	up	-5.51317	yes	418	2137-3393(+)	_	_	_	gi|336364519|gb|EGN92876.1|	hypothetical protein SERLA73DRAFT_146503 [Serpula lacrymans var. lacrymans S7.3]	0.7	GO:0016310;GO:0000166;GO:0004672	_	_	_	_	_	_	_	_
comp3194_c0_seq2	309.04	105.86	59.73	13.52	0.00208756	0.0158249	2.14336	up	-2.14336	yes	299	917-1813(-)	_	_	_	gi|169848952|ref|XP_001831180.1|	lipase [Coprinopsis cinerea lipase [Coprinopsis cinerea okayama7#130]	0.82	GO:0016042;GO:0046486;GO:0004806	29883.JGI305031	hypothetical protein	0.8229	_	KOG4569	NOG247618	_	_
comp3195_c0_seq5	32.22	1.58	23.64	0.77	2.69e-05	0.000469785	4.94023	up	-4.94023	yes	141	158-580(-)	_	_	_	gi|170088270|ref|XP_001875358.1|	predicted protein [Laccaria bicolor S238N-H82]	1	GO:0005524;GO:0008026;GO:0003676	_	_	_	_	_	_	K12858	DDX23, PRP28
comp3196_c0_seq12	57.4	0	20.67	0	3.63e-08	1.81e-06	4.36947	up	-4.36947	yes	368	9-1112(-)	_	_	_	gi|170085157|ref|XP_001873802.1|	predicted protein [Laccaria bicolor S238N-H82]	0.76	_	_	_	_	_	_	_	_	_
comp3197_c0_seq3	30.83	0	26.03	0	5.19e-06	0.000116576	4.7021	up	-4.7021	yes	504	*	_	_	_	gi|336369485|gb|EGN97826.1|	hypothetical protein SERLA73DRAFT_182583 [Serpula lacrymans var. lacrymans S7.3]	0.88	GO:0000287;GO:0000105;GO:0003879;GO:0005737	_	_	_	_	_	_	K00765	E2.4.2.17, hisG
comp3198_c0_seq3	64.66	22.97	40.41	9.48	0.00627176	0.0365131	2.09175	up	-2.09175	yes	140	262-681(-)	_	_	_	gi|170117355|ref|XP_001889865.1|	predicted protein [Laccaria bicolor S238N-H82]	0.54	_	_	_	_	_	_	_	_	_
comp3198_c0_seq6	22.87	5.37	24.39	3.78	0.0057595	0.035548	2.68983	up	-2.68983	yes	132	3-398(-)	_	_	_	gi|299751892|ref|XP_001830562.2|	hypothetical protein CC1G_06828 [Coprinopsis cinerea okayama7#130]	0.9	_	_	_	_	_	_	_	_	_
comp3208_c0_seq3	8.67	0	8.83	0	0.00922396	0.0491464	3.14241	up	-3.14241	yes	139	2-421(+)	_	_	_	gi|392586896|gb|EIW76231.1|	hypothetical protein CONPUDRAFT_139657 [Coniophora puteana RWD-64-598 SS2]	0.75	_	_	_	_	_	_	_	_	_
comp3211_c0_seq4	16.94	1.79	9.4	0.66	0.00174368	0.0139561	3.83212	up	-3.83212	yes	107	2-322(+)	_	_	_	gi|392567593|gb|EIW60768.1|	hypothetical protein TRAVEDRAFT_71063 [Trametes versicolor FP-101664 SS1]	0.72	_	_	_	_	_	_	_	_	_
comp3215_c0_seq20	10.13	0	4.38	0	0.00416566	0.0267167	2.13093	up	-2.13093	yes	327	3-983(-)	_	_	_	gi|299747213|ref|XP_001836883.2|	5'-3' exoribonuclease 2 [Coprinopsis cinerea okayama7#130]	0.75	GO:0046872;GO:0004527;GO:0005622	_	_	_	_	_	_	K12619	XRN2, RAT1
comp3215_c0_seq24	26.64	0	21.35	0	1.45e-05	0.000274249	4.41616	up	-4.41616	yes	177	1-534(+)	_	_	_	gi|170088164|ref|XP_001875305.1|	predicted protein [Laccaria bicolor S238N-H82]	0.58	_	_	_	_	_	_	_	_	_
comp3219_c0_seq5	65.48	0	29.58	0	1.19e-08	6.86e-07	4.88655	up	-4.88655	yes	221	3-665(+)	_	_	_	gi|170109865|ref|XP_001886139.1|	predicted protein [Laccaria bicolor S238N-H82]	0.86	_	_	_	_	_	_	_	_	_
comp3219_c0_seq7	403.64	0	213.93	0	5.47e-16	4.34e-13	7.74099	up	-7.74099	yes	803	*	_	_	_	gi|392559749|gb|EIW52933.1|	glycoside hydrolase [Trametes versicolor FP-101664 SS1]	0.88	_	_	_	_	_	_	_	_	_
comp3219_c0_seq8	9.19	0	8.75	0	0.00614931	0.0359025	3.12928	up	-3.12928	yes	148	3-446(-)	_	_	_	gi|392559749|gb|EIW52933.1|	glycoside hydrolase [Trametes versicolor FP-101664 SS1]	0.84	_	_	_	_	_	_	_	_	_
comp321_c0_seq7	27.65	0	30.72	0	1.17e-05	0.000229983	4.94111	up	-4.94111	yes	127	3-383(-)	_	_	_	gi|170098008|ref|XP_001880223.1|	predicted protein [Laccaria bicolor S238N-H82]	0.61	GO:0016772	_	_	_	_	_	_	_	_
comp3220_c0_seq2	720.8	65.43	280.15	16.8	7.17e-08	3.24e-06	4.05967	up	-4.05967	yes	303	2-910(+)	_	_	_	gi|302696821|ref|XP_003038089.1|	expressed protein [Schizophyllum commune H4-8]	0.46	_	_	_	_	_	_	_	_	_
comp3220_c0_seq6	26.61	0	31.72	0	1.45e-05	0.000274249	4.98732	up	-4.98732	yes	119	1-360(+)	_	_	_	_	_	_	_	_	_	_	_	_	_	_	_
comp3222_c0_seq1	33.8	0	4.38	0	2.45e-06	6.22e-05	2.13093	up	-2.13093	yes	1091	10-3282(-)	_	_	_	gi|403415181|emb|CCM01881.1|	predicted protein [Fibroporia radiculosa]	0.9	GO:0005524;GO:0008026;GO:0003676	214684.CNC02390	pre-mRNA splicing factor	0.8473	COG1643	KOG0925;KOG0923	_	K12813	DHX16
comp3223_c0_seq11	44.08	0	20.37	0	3.45e-07	1.22e-05	4.34837	up	-4.34837	yes	306	1-918(+)	_	_	_	gi|390596751|gb|EIN06152.1|	sulfite reductase subunit beta [Punctularia strigosozonata HHB-11173 SS5]	0.91	GO:0006790;GO:0020037;GO:0008652;GO:0005506;GO:0009337;GO:0006118;GO:0004783;GO:0055114;GO:0050661;GO:0010181;GO:0051539	_	_	_	_	_	_	K00381	cysI
comp3223_c0_seq12	16.96	0	8.61	0	0.000290613	0.00330127	3.10601	up	-3.10601	yes	278	3-836(-)	_	_	_	gi|393243045|gb|EJD50561.1|	hypothetical protein AURDEDRAFT_182461 [Auricularia delicata TFB-10046 SS5]	0.49	_	_	_	_	_	_	_	_	_
comp3223_c0_seq2	14.21	0	4.6	0	0.000726851	0.00683488	2.20163	up	-2.20163	yes	290	320-1189(-)	_	_	_	gi|242210983|ref|XP_002471332.1|	predicted protein [Postia placenta Mad-698-R]	0.7	_	_	_	_	_	_	_	_	_
comp3223_c0_seq21	13.1	0	13	0	0.00100641	0.00887314	3.70044	up	-3.70044	yes	142	1-426(+)	_	_	_	gi|353239747|emb|CCA71645.1|	probable sulfite reductase cys-4 [Piriformospora indica DSM 11827]	0.96	GO:0006790;GO:0020037;GO:0008652;GO:0005506;GO:0009337;GO:0006118;GO:0004783;GO:0055114;GO:0050661;GO:0010181;GO:0051539	_	_	_	_	_	_	K00381	cysI
comp3223_c0_seq8	13.76	0	5.67	0	0.00100641	0.00887314	2.50335	up	-2.50335	yes	343	1-1029(+)	_	_	_	gi|390596751|gb|EIN06152.1|	sulfite reductase subunit beta [Punctularia strigosozonata HHB-11173 SS5]	0.91	GO:0006790;GO:0020037;GO:0008652;GO:0005506;GO:0009337;GO:0006118;GO:0004783;GO:0055114;GO:0050661;GO:0010181;GO:0051539	_	_	_	_	_	_	K00381	cysI
comp322_c1_seq1	41	4	35.04	2.26	6.41e-05	0.00096728	3.95461	up	-3.95461	yes	144	66-497(-)	_	_	_	gi|403414661|emb|CCM01361.1|	predicted protein [Fibroporia radiculosa]	0.65	_	_	_	_	_	_	_	K03380	E1.14.13.7
comp3232_c0_seq2	41.55	5.15	36.39	2.98	0.000168571	0.00210387	3.61016	up	-3.61016	yes	114	144-485(-)	_	_	_	gi|242216005|ref|XP_002473813.1|	predicted protein [Postia placenta Mad-698-R]	0.86	GO:0005524;GO:0004363;GO:0006750	104341.JGI89035	hypothetical protein	0.8272	_	KOG0021	_	K01920	E6.3.2.3, gshB
comp3236_c0_seq11	45.89	1.02	9.04	0.13	2.23e-07	8.47e-06	6.11974	up	-6.11974	yes	628	276-2159(-)	_	_	_	gi|299744717|ref|XP_001831228.2|	ubiquitin carboxyl-terminal hydrolase 4 [Coprinopsis cinerea okayama7#130]	0.79	GO:0008233;GO:0006508	104341.JGI108457	hypothetical protein	0.7775	COG5533	KOG1868	_	K11839	USP8, UBP5
comp3241_c0_seq2	13.93	0	5.05	0	0.000726851	0.00683488	2.33628	up	-2.33628	yes	391	1-1176(+)	_	_	_	gi|170115152|ref|XP_001888771.1|	predicted protein [Laccaria bicolor S238N-H82]	0.74	_	_	_	_	_	_	_	_	_
comp3241_c0_seq8	19	2	12.48	0.87	0.000797167	0.00742319	3.84246	up	-3.84246	yes	125	1-375(+)	_	_	_	_	_	_	_	_	_	_	_	_	_	_	_
comp3242_c0_seq1	75.45	14.52	18.93	2.41	0.000198399	0.00244598	2.97357	up	-2.97357	yes	479	3-1439(-)	_	_	_	gi|170087460|ref|XP_001874953.1|	predicted protein [Laccaria bicolor S238N-H82]	0.84	GO:0019239;GO:0005615;GO:0009168	29883.JGI306187	hypothetical protein	0.9282	COG1816	_	_	_	_
comp3253_c0_seq5	11.56	0	4.35	0	0.00199605	0.0151927	2.12102	up	-2.12102	yes	1131	*	_	_	_	_	_	_	_	_	_	_	_	_	_	_	_
comp3255_c0_seq3	175.84	0	25.69	0	1.58e-12	3.91e-10	4.68313	up	-4.68313	yes	404	1489-2700(-)	_	_	_	gi|170108038|ref|XP_001885228.1|	predicted protein [Laccaria bicolor S238N-H82]	0.82	_	29883.JGI306286	hypothetical protein	0.8412	_	_	NOG68912	_	_
comp3257_c0_seq1	79.16	0	14.77	0	2.26e-09	1.73e-07	3.8846	up	-3.8846	yes	364	208-1299(-)	_	_	_	gi|170110206|ref|XP_001886309.1|	predicted protein [Laccaria bicolor S238N-H82]	0.75	_	29883.JGI307712	hypothetical protein	0.8791	COG0607	_	_	_	_
comp3260_c0_seq2	62.65	8.44	35.13	3.13	4.31e-05	0.000695611	3.48847	up	-3.48847	yes	142	79-504(-)	_	_	_	_	_	_	_	_	_	_	_	_	_	_	_
comp3260_c0_seq4	9.77	0	6.09	0	0.00416566	0.0267167	2.60644	up	-2.60644	yes	227	1-684(+)	_	_	_	gi|169845808|ref|XP_001829622.1|	taurine catabolism dioxygenase TauD [Coprinopsis cinerea okayama7#130]	0.81	GO:0016702;GO:0055114	_	_	_	_	_	_	_	_
comp3261_c0_seq4	30.75	0.01	8.78	0	5.19e-06	0.000116576	3.13422	up	-3.13422	yes	256	1-768(+)	_	_	_	gi|170089393|ref|XP_001875919.1|	predicted protein [Laccaria bicolor S238N-H82]	0.68	GO:0006810	_	_	_	_	_	_	_	_
comp3261_c0_seq6	17.19	0	7.08	0	0.00021796	0.00260186	2.82375	up	-2.82375	yes	344	1-1032(-)	_	_	_	gi|170090211|ref|XP_001876328.1|	predicted protein [Laccaria bicolor S238N-H82]	0.88	_	_	_	_	_	_	_	K14319	RANGAP1
comp3263_c0_seq2	329.98	5.48	98.69	1.08	3.26e-12	7.26e-10	6.5138	up	-6.5138	yes	1423	*	_	_	_	_	_	_	_	_	_	_	_	_	_	_	_
comp3263_c0_seq3	235.4	0	104.03	0	1.01e-13	3.37e-11	6.70086	up	-6.70086	yes	144	1-432(+)	_	_	_	_	_	_	_	_	_	_	_	_	_	_	_
comp3264_c0_seq1	35.85	0.64	3.56	0.04	1.72e-06	4.67e-05	6.47573	up	-6.47573	yes	748	2040-4286(+)	_	_	_	gi|299744682|ref|XP_001831205.2|	hypothetical protein CC1G_00752 [Coprinopsis cinerea okayama7#130]	0.48	_	_	_	_	_	_	_	_	_
comp3264_c0_seq7	17.11	0	10.74	0	0.000290613	0.00330127	3.42492	up	-3.42492	yes	164	3-494(+)	_	_	_	gi|170087638|ref|XP_001875042.1|	predicted protein [Laccaria bicolor S238N-H82]	0.6	_	_	_	_	_	_	_	_	_
comp3266_c0_seq4	36.33	5.82	10.84	1.15	0.000395255	0.00427482	3.23666	up	-3.23666	yes	475	3-1427(-)	_	_	_	_	_	_	_	_	_	_	_	_	_	_	_
comp3271_c0_seq7	108.46	2.04	27.87	0.35	1.34e-09	1.1e-07	6.31521	up	-6.31521	yes	385	2-1156(+)	_	_	_	gi|336373616|gb|EGO01954.1|	hypothetical protein SERLA73DRAFT_177617 [Serpula lacrymans var. lacrymans S7.3]	0.84	GO:0055085;GO:0005509;GO:0016021	104341.JGI110344	annotation not available	0.899	_	KOG0036	_	K14684	SLC25A23S
comp3272_c0_seq1	21.57	0	7.54	0	5.79e-05	0.00088047	2.91456	up	-2.91456	yes	379	80-1216(-)	_	_	_	gi|242211529|ref|XP_002471602.1|	predicted protein [Postia placenta Mad-698-R]	0.92	GO:0003677;GO:0005524;GO:0006260;GO:0017111	104341.JGI89704	hypothetical protein	0.9226	COG0470	KOG0990	_	K10756	RFC3_5
comp3273_c0_seq3	193	65	97.9	21.78	0.00221622	0.0166398	2.1683	up	-2.1683	yes	269	2-808(+)	_	_	_	gi|170084537|ref|XP_001873492.1|	predicted protein [Laccaria bicolor S238N-H82]	0.6	_	_	_	_	_	_	_	K15732	CTDP1, FCP1
comp3273_c0_seq4	10	0	5.34	0	0.00416566	0.0267167	2.41684	up	-2.41684	yes	265	3-797(-)	_	_	_	gi|299756460|ref|XP_001829349.2|	DNA repair protein RAD5 [Coprinopsis cinerea okayama7#130]	0.81	GO:0003677;GO:0005524;GO:0008270;GO:0004386	_	_	_	_	_	_	K15505	RAD5
comp3280_c0_seq1	31.64	8.19	15.25	2.61	0.00404697	0.0267167	2.54669	up	-2.54669	yes	883	*	_	_	_	gi|170098372|ref|XP_001880405.1|	dynactin, subunit p25 [Laccaria bicolor S238N-H82]	0.99	GO:0016740	104341.JGI115957	annotation not available	0.9937	COG0663	_	_	K10427	DCTN5
comp3282_c0_seq4	48.68	15.14	48.52	9.97	0.00525962	0.0328637	2.28291	up	-2.28291	yes	107	106-426(-)	_	_	_	gi|336369697|gb|EGN98038.1|	hypothetical protein SERLA73DRAFT_138283 [Serpula lacrymans var. lacrymans S7.3]	0.85	GO:0016787	_	_	_	_	_	_	K01515	nudF
comp3289_c0_seq4	159.03	59.34	62.32	15.36	0.00472207	0.0298669	2.02052	up	-2.02052	yes	163	477-965(-)	_	_	_	gi|336373243|gb|EGO01581.1|	hypothetical protein SERLA73DRAFT_70756 [Serpula lacrymans var. lacrymans S7.3]	0.66	_	_	_	_	_	_	_	_	_
comp3289_c0_seq6	93.99	0	62.11	0	5.07e-10	4.91e-08	5.95675	up	-5.95675	yes	163	35-523(-)	_	_	_	gi|336373243|gb|EGO01581.1|	hypothetical protein SERLA73DRAFT_70756 [Serpula lacrymans var. lacrymans S7.3]	0.65	_	_	_	_	_	_	_	_	_
comp3292_c0_seq1	722	225.39	103.56	21.36	0.00096685	0.00886264	2.27748	up	-2.27748	yes	372	330-1445(+)	_	_	_	gi|170109143|ref|XP_001885779.1|	predicted protein [Laccaria bicolor S238N-H82]	0.71	GO:0005488	_	_	_	_	_	_	K11976	RNF216
comp3293_c0_seq3	12.74	0	4.32	0	0.00140897	0.0115837	2.11103	up	-2.11103	yes	262	3-788(-)	_	_	_	gi|170106181|ref|XP_001884302.1|	predicted protein [Laccaria bicolor S238N-H82]	0.74	GO:0016614;GO:0005488;GO:0044710	29883.JGI311240	hypothetical protein	0.8	COG2303	KOG1238	_	_	_
comp3293_c0_seq5	123	41	102.04	22.47	0.00290273	0.0202645	2.18306	up	-2.18306	yes	87	252-512(-)	_	_	_	gi|238577333|ref|XP_002388356.1|	hypothetical protein MPER_12630 [Moniliophthora perniciosa FA553]	0.95	GO:0008812;GO:0006544;GO:0050660;GO:0006566;GO:0006066;GO:0055114;GO:0006563	_	_	_	_	_	_	_	_
comp3301_c0_seq1	292	100	105.49	23.87	0.00224085	0.0167775	2.14384	up	-2.14384	yes	363	2-1090(+)	_	_	_	gi|336377032|gb|EGO05367.1|	hypothetical protein SERLA73DRAFT_174491 [Serpula lacrymans var. lacrymans S7.3]	0.74	GO:0046872;GO:0008152;GO:0000166;GO:0003824	_	_	_	_	_	_	_	_
comp3303_c0_seq2	82.39	10.89	38.96	3.4	1.98e-05	0.000360522	3.51839	up	-3.51839	yes	153	125-583(+)	_	_	_	gi|336371480|gb|EGN99819.1|	hypothetical protein SERLA73DRAFT_180047 [Serpula lacrymans var. lacrymans S7.3]	0.81	GO:0010181;GO:0055114;GO:0016491	_	_	_	_	_	_	_	_
comp3304_c0_seq3	31.79	0	21.96	0	4.28e-06	0.00010003	4.45681	up	-4.45681	yes	178	3-536(-)	_	_	_	gi|392597238|gb|EIW86560.1|	ARM repeat-containing protein [Coniophora puteana RWD-64-598 SS2]	0.92	GO:0005840;GO:0043022;GO:0005634;GO:0003743;GO:0006446;GO:0005852	_	_	_	_	_	_	K15028	EIF3K
comp3306_c0_seq3	63.53	0	31.26	0	1.64e-08	9.12e-07	4.96625	up	-4.96625	yes	262	79-864(-)	_	_	_	gi|392564442|gb|EIW57620.1|	UPF0014-domain-containing protein [Trametes versicolor FP-101664 SS1]	0.84	_	_	_	_	_	_	_	_	_
comp3306_c0_seq4	52.02	3.15	27.81	1.11	3.49e-06	8.51e-05	4.64697	up	-4.64697	yes	113	457-795(-)	_	_	_	gi|403411939|emb|CCL98639.1|	predicted protein [Fibroporia radiculosa]	0.79	_	_	_	_	_	_	_	_	_
comp3314_c0_seq5	37.21	0	8.25	0	1.22e-06	3.52e-05	3.04439	up	-3.04439	yes	639	3-1919(-)	_	_	_	gi|302679832|ref|XP_003029598.1|	hypothetical protein SCHCODRAFT_58224 [Schizophyllum commune H4-8]	0.78	GO:0015693;GO:0016020;GO:0015095	214684.CNG04290	hypothetical protein	0.7654	_	KOG2922	_	_	_
comp3321_c0_seq1	40.75	12.22	30.8	6.1	0.00401293	0.0267167	2.33605	up	-2.33605	yes	187	1-564(+)	_	_	_	gi|390598631|gb|EIN08029.1|	hypothetical protein PUNSTDRAFT_104235 [Punctularia strigosozonata HHB-11173 SS5]	0.74	GO:0005488	_	_	_	_	_	_	_	_
comp3321_c0_seq3	17.02	0	15.03	0	0.000290613	0.00330127	3.90977	up	-3.90977	yes	160	1-483(+)	_	_	_	gi|389748449|gb|EIM89626.1|	hypothetical protein STEHIDRAFT_50307 [Stereum hirsutum FP-91666 SS1]	0.84	GO:0005488	_	_	_	_	_	_	_	_
comp3324_c0_seq2	240.19	41.2	84.2	9.54	2.42e-05	0.000426476	3.14176	up	-3.14176	yes	260	435-1214(-)	_	_	_	gi|170094032|ref|XP_001878237.1|	expansin family protein [Laccaria bicolor S238N-H82]	0.63	_	_	_	_	_	_	_	_	_
comp3324_c0_seq5	112.16	0	53.94	0	1.05e-10	1.3e-08	5.75328	up	-5.75328	yes	218	3-656(-)	_	_	_	gi|170094032|ref|XP_001878237.1|	expansin family protein [Laccaria bicolor S238N-H82]	0.66	_	_	_	_	_	_	_	_	_
comp3324_c0_seq6	177.12	18.38	104.12	7.14	9.68e-07	2.95e-05	3.86618	up	-3.86618	yes	241	1-723(-)	_	_	_	gi|336367130|gb|EGN95475.1|	hypothetical protein SERLA73DRAFT_186504 [Serpula lacrymans var. lacrymans S7.3]	0.67	_	_	_	_	_	_	_	_	_
comp3336_c0_seq1	72.07	4.82	13.49	0.6	8.7e-07	2.67e-05	4.49078	up	-4.49078	yes	276	191-1018(+)	_	_	_	_	_	_	_	_	_	_	_	_	_	_	_
comp3336_c0_seq3	170.26	61.74	32.64	7.82	0.00400971	0.0267167	2.0614	up	-2.0614	yes	276	191-1018(+)	_	_	_	_	_	_	_	_	_	_	_	_	_	_	_
comp3344_c0_seq5	15.84	0	12.08	0	0.000390825	0.00423158	3.59455	up	-3.59455	yes	107	3-323(+)	_	_	_	_	_	_	_	_	_	_	_	_	_	_	_
comp3352_c0_seq7	13	1	15.28	0.78	0.00744743	0.0423247	4.29203	up	-4.29203	yes	362	*	_	_	_	gi|170097153|ref|XP_001879796.1|	SWI/SNF complex protein [Laccaria bicolor S238N-H82]	0.98	_	_	_	_	_	_	_	K11650	SMARCD
comp3353_c0_seq4	274.86	92.35	72.7	16.14	0.00189737	0.0150385	2.17131	up	-2.17131	yes	410	83-1312(+)	_	_	_	gi|390603536|gb|EIN12928.1|	tRNA methyltransferase complex GCD14 subunit [Punctularia strigosozonata HHB-11173 SS5]	0.71	GO:0031515;GO:0030488;GO:0016429	104341.JGI46165	hypothetical protein	0.9098	COG2519	KOG2915	_	K07442	TRM61, GCD14
comp3354_c0_seq1	19.61	1.99	5.28	0.35	0.000621965	0.00620533	3.91511	up	-3.91511	yes	432	100-1395(+)	_	_	_	gi|302679736|ref|XP_003029550.1|	expressed protein [Schizophyllum commune H4-8]	0.64	_	_	_	_	_	_	_	_	_
comp3357_c0_seq1	34.5	0	5.81	0	2.05e-06	5.38e-05	2.53854	up	-2.53854	yes	570	816-2525(-)	_	_	_	gi|336371890|gb|EGO00230.1|	hypothetical protein SERLA73DRAFT_107255 [Serpula lacrymans var. lacrymans S7.3]	0.88	_	5306.JGI67785	.	0.9231	COG4886	_	_	K12603	CNOT6, CCR4
comp3357_c0_seq4	10.46	0	4	0	0.00416566	0.0267167	2	up	-2	yes	99	816-1112(-)	_	_	_	gi|336371890|gb|EGO00230.1|	hypothetical protein SERLA73DRAFT_107255 [Serpula lacrymans var. lacrymans S7.3]	0.89	_	_	_	_	_	_	_	K12603	CNOT6, CCR4
comp3360_c0_seq4	117.69	0	56.34	0	6.71e-11	8.87e-09	5.81609	up	-5.81609	yes	181	1-543(+)	_	_	_	gi|170091084|ref|XP_001876764.1|	predicted protein [Laccaria bicolor S238N-H82]	0.89	_	_	_	_	_	_	_	_	_
comp3360_c0_seq6	88.62	0	50.83	0	8.83e-10	7.58e-08	5.66761	up	-5.66761	yes	132	1-396(+)	_	_	_	gi|170091084|ref|XP_001876764.1|	predicted protein [Laccaria bicolor S238N-H82]	0.94	_	_	_	_	_	_	_	_	_
comp3361_c0_seq1	28.5	0	5.46	0	9.48e-06	0.000192134	2.4489	up	-2.4489	yes	282	1199-2044(-)	_	_	_	gi|336388563|gb|EGO29707.1|	hypothetical protein SERLADRAFT_457861 [Serpula lacrymans var. lacrymans S7.9]	0.58	_	_	_	_	_	_	_	_	_
comp3361_c0_seq10	9.78	0	11.04	0	0.00416566	0.0267167	3.46467	up	-3.46467	yes	377	*	_	_	_	_	_	_	_	_	_	_	_	_	_	_	_
comp3362_c0_seq2	115.73	30.03	14.19	2.43	0.000708725	0.00683488	2.54585	up	-2.54585	yes	931	3-2795(+)	_	_	_	gi|170097760|ref|XP_001880099.1|	predicted protein [Laccaria bicolor S238N-H82]	0.94	GO:0005634;GO:0003677;GO:0005524;GO:0006270	29883.JGI141514	hypothetical protein	0.9469	COG1241	KOG0479;KOG0477	_	K02540	MCM2
comp3363_c0_seq2	175.92	15.57	138.91	8.12	4.01e-07	1.38e-05	4.09653	up	-4.09653	yes	137	2-412(+)	_	_	_	gi|169857374|ref|XP_001835337.1|	metalloprotease [Coprinopsis cinerea okayama7#130]	0.92	GO:0005615;GO:0006508;GO:0004222;GO:0008270	_	_	_	_	_	_	_	_
comp3364_c0_seq2	36	0.24	3.41	0.02	1.45e-06	4.04e-05	7.41363	up	-7.41363	yes	697	2219-4309(-)	_	_	_	gi|403411611|emb|CCL98311.1|	predicted protein [Fibroporia radiculosa]	0.6	_	_	_	_	_	_	_	_	_
comp3367_c0_seq1	363	67	107.36	13.09	3.07e-05	0.000518681	3.03592	up	-3.03592	yes	257	568-1338(+)	_	_	_	gi|390595375|gb|EIN04781.1|	acetoin reductase family protein [Punctularia strigosozonata HHB-11173 SS5]	0.72	GO:0008152	_	_	_	_	_	_	_	_
comp3368_c0_seq2	39.42	9	40.92	6.17	0.00184089	0.0146264	2.72946	up	-2.72946	yes	410	*	_	_	_	_	_	_	_	_	_	_	_	_	_	_	_
comp336_c0_seq1	329	0	229.54	0	3.97e-15	1.94e-12	7.8426	up	-7.8426	yes	610	*	_	_	_	gi|299748910|ref|XP_002911329.1|	hypothetical protein CC1G_14324 [Coprinopsis cinerea okayama7#130]	0.71	_	_	_	_	_	_	_	_	_
comp336_c1_seq2	61	6	44.23	2.87	9.85e-06	0.000198964	3.9459	up	-3.9459	yes	195	2-586(-)	_	_	_	_	_	_	_	_	_	_	_	_	_	_	_
comp3370_c0_seq1	242.05	87.7	84.44	20.21	0.00338163	0.0232865	2.06286	up	-2.06286	yes	384	67-1221(+)	_	_	_	gi|302687060|ref|XP_003033210.1|	hypothetical protein SCHCODRAFT_10951 [Schizophyllum commune H4-8]	0.86	GO:0008152;GO:0003824;GO:0030170	_	_	_	_	_	_	K00830	AGXT
comp3370_c0_seq2	83.78	5.3	69.1	2.89	7.74e-07	2.4e-05	4.57954	up	-4.57954	yes	94	1-282(+)	_	_	_	gi|299745342|ref|XP_001831648.2|	alanine-glyoxylate transaminase [Coprinopsis cinerea okayama7#130]	0.82	GO:0008152;GO:0003824;GO:0030170	_	_	_	_	_	_	K00830	AGXT
comp3371_c0_seq4	83.72	30.2	16.84	4.01	0.00548194	0.034057	2.07022	up	-2.07022	yes	2116	*	_	_	_	_	_	_	_	_	_	_	_	_	_	_	_
comp3376_c0_seq2	22.59	0	6.48	0	4.53e-05	0.000716537	2.69599	up	-2.69599	yes	147	2-442(+)	_	_	_	gi|302681109|ref|XP_003030236.1|	hypothetical protein SCHCODRAFT_236140 [Schizophyllum commune H4-8]	0.71	_	_	_	_	_	_	_	_	_
comp3376_c0_seq8	13.99	0	12.59	0	0.000726851	0.00683488	3.65421	up	-3.65421	yes	473	*	_	_	_	gi|302694297|ref|XP_003036827.1|	hypothetical protein SCHCODRAFT_103113 [Schizophyllum commune H4-8]	0.76	_	_	_	_	_	_	_	_	_
comp3377_c0_seq4	110.79	37.52	65.4	14.63	0.0032957	0.0227214	2.16036	up	-2.16036	yes	239	3-722(+)	_	_	_	gi|393216551|gb|EJD02041.1|	hypothetical protein FOMMEDRAFT_141224 [Fomitiporia mediterranea MF3/22]	0.73	_	_	_	_	_	_	_	_	_
comp3377_c0_seq5	52.12	17.72	33.51	7.53	0.00655365	0.0379734	2.15387	up	-2.15387	yes	136	209-616(-)	_	_	_	_	_	_	_	_	_	_	_	_	_	_	_
comp3377_c0_seq6	212.88	32.28	144.96	14.52	1.25e-05	0.000244998	3.31954	up	-3.31954	yes	136	172-579(-)	_	_	_	_	_	_	_	_	_	_	_	_	_	_	_
comp3385_c0_seq1	231.11	77.08	39.42	8.69	0.00198883	0.0151927	2.1815	up	-2.1815	yes	572	63-1778(+)	_	_	_	gi|392560859|gb|EIW54041.1|	asparaginyl-tRNA synthetase [Trametes versicolor FP-101664 SS1]	0.87	GO:0006522;GO:0006531;GO:0006421;GO:0005524;GO:0004816;GO:0005737;GO:0003676	104341.JGI112786	hypothetical protein	0.8732	COG0017	KOG0555	_	K01893	NARS, asnS
comp3387_c0_seq8	24.19	0	5.48	0	2.82e-05	0.000478813	2.45418	up	-2.45418	yes	616	28-1875(-)	_	_	_	gi|299755603|ref|XP_001828765.2|	endosome protein [Coprinopsis cinerea okayama7#130]	0.76	_	29883.JGI228899	hypothetical protein	0.968	_	KOG1477	NOG151085	_	_
comp3392_c0_seq1	147.55	45.1	37.33	7.54	0.0014907	0.0121873	2.3077	up	-2.3077	yes	257	824-1594(-)	_	_	_	gi|299747925|ref|XP_001837344.2|	hypothetical protein CC1G_01256 [Coprinopsis cinerea okayama7#130]	0.58	_	_	_	_	_	_	_	_	_
comp3392_c0_seq2	18.45	1.9	8.05	0.55	0.00102803	0.0090124	3.87149	up	-3.87149	yes	257	118-888(-)	_	_	_	gi|299747925|ref|XP_001837344.2|	hypothetical protein CC1G_01256 [Coprinopsis cinerea okayama7#130]	0.58	_	_	_	_	_	_	_	_	_
comp3400_c0_seq11	8.41	0	8.86	0	0.00922396	0.0491464	3.14731	up	-3.14731	yes	52	2-157(-)	_	_	_	_	_	_	_	_	_	_	_	_	_	_	_
comp3400_c0_seq8	65.32	9.49	29.89	2.87	5.94e-05	0.000900388	3.38054	up	-3.38054	yes	271	1-813(-)	_	_	_	gi|336374432|gb|EGO02769.1|	hypothetical protein SERLA73DRAFT_176138 [Serpula lacrymans var. lacrymans S7.3]	0.85	GO:0055085;GO:0016021;GO:0031966;GO:0006839	_	_	_	_	_	_	K13577	SLC25A10, DIC
comp3400_c0_seq9	15.42	0	10.27	0	0.000530405	0.00538703	3.36036	up	-3.36036	yes	639	*	_	_	_	gi|392571876|gb|EIW65048.1|	dicarboxylic acid transporter [Trametes versicolor FP-101664 SS1]	0.83	GO:0016021;GO:0031966;GO:0006839	_	_	_	_	_	_	K13577	SLC25A10, DIC
comp3406_c0_seq3	60.36	1.41	15.29	0.24	2.27e-07	8.58e-06	5.99341	up	-5.99341	yes	528	2-1585(+)	_	_	_	gi|336370500|gb|EGN98840.1|	hypothetical protein SERLA73DRAFT_168438 [Serpula lacrymans var. lacrymans S7.3]	0.68	_	_	_	_	_	_	_	_	_
comp3407_c0_seq2	44	13	29.91	5.84	0.00398913	0.0267167	2.35659	up	-2.35659	yes	136	219-629(+)	_	_	_	_	_	_	_	_	_	_	_	_	_	_	_
comp3410_c0_seq2	67.48	10.63	13.43	1.4	9.3e-05	0.00132302	3.26196	up	-3.26196	yes	548	270-1913(-)	_	_	_	gi|392591415|gb|EIW80743.1|	benzoate para-hydroxylase [Coniophora puteana RWD-64-598 SS2]	0.79	GO:0016491	_	_	_	_	_	_	K07824	E1.14.13.12
comp3414_c1_seq3	51.5	0	18.86	0	8.64e-08	3.78e-06	4.23726	up	-4.23726	yes	310	2-931(+)	_	_	_	_	_	_	_	_	_	_	_	_	_	_	_
comp3416_c0_seq5	28.66	0	22.1	0	7.72e-06	0.00016274	4.46597	up	-4.46597	yes	164	60-551(-)	_	_	_	gi|170095475|ref|XP_001878958.1|	glycosyltransferase family 32 protein [Laccaria bicolor S238N-H82]	0.77	_	_	_	_	_	_	_	K11806	WDSOF1
comp3418_c0_seq21	17.24	1.09	19.99	0.84	0.00133434	0.0114547	4.57275	up	-4.57275	yes	119	9-365(-)	_	_	_	_	_	_	_	_	_	_	_	_	_	_	_
comp3419_c0_seq5	20	3	24.04	2.38	0.00222798	0.0166897	3.3364	up	-3.3364	yes	354	*	_	_	_	_	_	_	_	_	_	_	_	_	_	_	_
comp341_c0_seq4	84.02	27	30.3	6.43	0.00275319	0.020022	2.23643	up	-2.23643	yes	266	383-1180(-)	_	_	_	gi|336367013|gb|EGN95358.1|	hypothetical protein SERLA73DRAFT_112794 [Serpula lacrymans var. lacrymans S7.3]	0.75	_	29883.JGI147662	annotation not available	0.8	_	KOG0562	_	K10863	APTX
comp3421_c0_seq3	56.47	19.3	16.77	3.79	0.00582818	0.0358984	2.14561	up	-2.14561	yes	367	332-1432(-)	_	_	_	gi|389741737|gb|EIM82925.1|	PLC-like phosphodiesterase [Stereum hirsutum FP-91666 SS1]	0.8	GO:0008081	_	_	_	_	_	_	K01771	E4.6.1.13, plc
comp3425_c0_seq1	17.96	3.83	3.06	0.43	0.00910829	0.0491464	2.83112	up	-2.83112	yes	232	271-966(+)	_	_	_	gi|336370342|gb|EGN98682.1|	hypothetical protein SERLA73DRAFT_181268 [Serpula lacrymans var. lacrymans S7.3]	0.84	_	_	_	_	_	_	_	_	_
comp3430_c0_seq2	159.55	35.22	122.35	17.84	0.000185675	0.00230655	2.77783	up	-2.77783	yes	156	1-468(+)	_	_	_	gi|299751514|ref|XP_002911652.1|	2-hydroxyacid dehydrogenase [Coprinopsis cinerea okayama7#130]	0.95	GO:0016616;GO:0051287;GO:0055114	_	_	_	_	_	_	_	_
comp3431_c0_seq7	56.96	0	22.85	0	4.09e-08	2e-06	4.51412	up	-4.51412	yes	303	152-1060(-)	_	_	_	gi|68509955|gb|AAY98350.1|	acetoacyl-CoA synthetase [Amanita muscaria]	0.87	GO:0030729;GO:0006629	_	_	_	_	_	_	K01907	AACS, acsA
comp3433_c0_seq9	24	0	26.88	0	2.82e-05	0.000478813	4.74846	up	-4.74846	yes	53	221-379(-)	_	_	_	gi|302679480|ref|XP_003029422.1|	hypothetical protein SCHCODRAFT_78274 [Schizophyllum commune H4-8]	0.86	GO:0000166;GO:0008270;GO:0055114;GO:0016491	_	_	_	_	_	_	K00344	E1.6.5.5, qor
comp3437_c0_seq11	121.08	0	9.77	0	5.23e-11	7.27e-09	3.28836	up	-3.28836	yes	522	1990-3555(+)	_	_	_	gi|302694561|ref|XP_003036959.1|	hypothetical protein SCHCODRAFT_72562 [Schizophyllum commune H4-8]	0.76	GO:0055085;GO:0016021	104341.JGI127629	annotation not available	0.7534	COG0477	_	_	_	_
comp3437_c0_seq13	146.38	0	11.86	0	8.66e-12	1.64e-09	3.56803	up	-3.56803	yes	522	1971-3536(+)	_	_	_	gi|302694561|ref|XP_003036959.1|	hypothetical protein SCHCODRAFT_72562 [Schizophyllum commune H4-8]	0.76	GO:0055085;GO:0016021	104341.JGI127629	annotation not available	0.7534	COG0477	_	_	_	_
comp3441_c0_seq1	197	13	144.31	6.29	4.96e-08	2.39e-06	4.51997	up	-4.51997	yes	129	1-387(+)	_	_	_	gi|302691820|ref|XP_003035589.1|	hypothetical protein SCHCODRAFT_65225 [Schizophyllum commune H4-8]	0.99	GO:0005524;GO:0008026;GO:0003676	104341.JGI117135	annotation not available	1	_	KOG0328	_	K03257	EIF4A
comp3442_c0_seq2	23.15	0	18.08	0	3.57e-05	0.000579699	4.17632	up	-4.17632	yes	133	1-399(-)	_	_	_	gi|390599405|gb|EIN08801.1|	hypothetical protein PUNSTDRAFT_68000 [Punctularia strigosozonata HHB-11173 SS5]	0.65	_	_	_	_	_	_	_	_	_
comp3443_c0_seq13	15.09	0	14.11	0	0.000530405	0.00538703	3.81865	up	-3.81865	yes	455	*	_	_	_	gi|170115047|ref|XP_001888719.1|	RSC complex protein [Laccaria bicolor S238N-H82]	0.5	_	_	_	_	_	_	_	K11756	RSC1_2
comp3443_c0_seq3	59.61	0	13	0	2.56e-08	1.34e-06	3.70044	up	-3.70044	yes	297	1-891(+)	_	_	_	gi|395326081|gb|EJF58495.1|	hypothetical protein DICSQDRAFT_90751 [Dichomitus squalens LYAD-421 SS1]	0.58	GO:0003677	_	_	_	_	_	_	K11756	RSC1_2
comp3447_c0_seq1	126.16	2	52.54	0.55	3.38e-10	3.49e-08	6.57784	up	-6.57784	yes	340	1-1023(+)	_	_	_	gi|166025441|gb|ABY78033.1|	laccase [Hypsizygus marmoreus]	1	GO:0046274;GO:0052716;GO:0005507;GO:0005576;GO:0055114	_	_	_	_	_	_	_	_
comp3447_c0_seq2	407.62	8	247.47	3.21	3.22e-12	7.26e-10	6.26854	up	-6.26854	yes	179	1-537(+)	_	_	_	gi|166025441|gb|ABY78033.1|	laccase [Hypsizygus marmoreus]	1	GO:0046274;GO:0052716;GO:0005507;GO:0005576;GO:0055114	_	_	_	_	_	_	_	_
comp3447_c0_seq3	13.23	1	15.64	0.78	0.00547934	0.034048	4.32562	up	-4.32562	yes	120	1-363(+)	_	_	_	gi|166025441|gb|ABY78033.1|	laccase [Hypsizygus marmoreus]	1	GO:0046274;GO:0052716;GO:0005507;GO:0005576;GO:0055114	_	_	_	_	_	_	_	_
comp3448_c0_seq1	155.87	8.11	79.16	2.72	2.35e-08	1.25e-06	4.86309	up	-4.86309	yes	190	1-570(+)	_	_	_	gi|254788140|ref|YP_003075569.1|	hypothetical protein TERTU_4312 [Teredinibacter turnerae T7901]	0.43	_	_	_	_	_	_	_	_	_
comp3448_c0_seq2	183.55	43.55	101.58	15.92	0.000271964	0.003178	2.6737	up	-2.6737	yes	245	35-772(+)	_	_	_	_	_	_	_	_	_	_	_	_	_	_	_
comp3448_c0_seq3	72	5.45	41.02	2.05	2.55e-06	6.44e-05	4.32263	up	-4.32263	yes	249	1-750(+)	_	_	_	_	_	_	_	_	_	_	_	_	_	_	_
comp3448_c0_seq4	268.65	22.89	153.26	8.63	1.43e-07	5.91e-06	4.15048	up	-4.15048	yes	159	2-478(+)	_	_	_	gi|254788140|ref|YP_003075569.1|	hypothetical protein TERTU_4312 [Teredinibacter turnerae T7901]	0.42	_	_	_	_	_	_	_	_	_
comp3448_c0_seq6	34.93	0	41.64	0	2.05e-06	5.38e-05	5.3799	up	-5.3799	yes	118	2-358(+)	_	_	_	_	_	_	_	_	_	_	_	_	_	_	_
comp344_c0_seq10	111.63	5.41	117.31	3.76	6.49e-08	2.99e-06	4.96345	up	-4.96345	yes	88	22-285(-)	_	_	_	_	_	_	_	_	_	_	_	_	_	_	_
comp344_c0_seq3	100.11	0	39.38	0	2.99e-10	3.14e-08	5.29939	up	-5.29939	yes	214	3-644(-)	_	_	_	gi|170086994|ref|XP_001874720.1|	predicted protein [Laccaria bicolor S238N-H82]	0.83	GO:0005840;GO:0042254;GO:0006412;GO:0003735	_	_	_	_	_	_	_	_
comp344_c0_seq8	23.1	0	16.86	0	3.57e-05	0.000579699	4.07553	up	-4.07553	yes	167	83-586(+)	_	_	_	gi|389747008|gb|EIM88187.1|	riboflavin kinase [Stereum hirsutum FP-91666 SS1]	0.77	GO:0016301;GO:0044237	_	_	_	_	_	_	K00861	RFK, FMN1
comp344_c0_seq9	15.18	0	14.72	0	0.000530405	0.00538703	3.87971	up	-3.87971	yes	119	83-442(+)	_	_	_	gi|389747008|gb|EIM88187.1|	riboflavin kinase [Stereum hirsutum FP-91666 SS1]	0.75	GO:0016301;GO:0044237	_	_	_	_	_	_	K00861	RFK, FMN1
comp3450_c0_seq4	14	0	15.89	0	0.000726851	0.00683488	3.99005	up	-3.99005	yes	124	3-374(-)	_	_	_	gi|336370015|gb|EGN98356.1|	hypothetical protein SERLA73DRAFT_56314 [Serpula lacrymans var. lacrymans S7.3]	0.7	GO:0046872	_	_	_	_	_	_	_	_
comp3452_c0_seq1	121.75	21.23	28.25	3.25	6.61e-05	0.000996053	3.11974	up	-3.11974	yes	345	554-1588(-)	_	_	_	_	_	_	_	_	_	_	_	_	_	_	_
comp3452_c0_seq2	504.25	83.77	120.43	13.22	1.09e-05	0.000218376	3.1874	up	-3.1874	yes	438	223-1536(-)	_	_	_	_	_	_	_	_	_	_	_	_	_	_	_
comp3460_c0_seq2	13.6	0	8.18	0	0.00100641	0.00887314	3.0321	up	-3.0321	yes	165	1-495(-)	_	_	_	gi|170092527|ref|XP_001877485.1|	predicted protein [Laccaria bicolor S238N-H82]	0.78	_	_	_	_	_	_	_	_	_
comp3465_c0_seq1	17.4	2.8	2.72	0.29	0.00455058	0.0289136	3.22948	up	-3.22948	yes	448	1381-2724(-)	_	_	_	gi|336377055|gb|EGO05390.1|	hypothetical protein SERLA73DRAFT_101211 [Serpula lacrymans var. lacrymans S7.3]	0.84	GO:0030261;GO:0005634;GO:0006281;GO:0005524;GO:0007062;GO:0005694;GO:0006310	5306.JGI71395	.	0.8302	COG1196	KOG0996	_	K06675	SMC4
comp3467_c1_seq1	40.11	0	11.92	0	6.35e-07	2.04e-05	3.57531	up	-3.57531	yes	262	533-1318(-)	_	_	_	gi|390595234|gb|EIN04640.1|	concanavalin A-like lectin/glucanase [Punctularia strigosozonata HHB-11173 SS5]	0.88	GO:0005982;GO:0000272;GO:0005985;GO:0008810	29883.JGI308280	glycoside hydrolase family 12 protein	0.8026	_	_	NOG114553	_	_
comp3467_c1_seq4	37.65	12	26.1	5.5	0.00644749	0.0373952	2.24655	up	-2.24655	yes	204	1-615(+)	_	_	_	gi|336366044|gb|EGN94392.1|	hypothetical protein SERLA73DRAFT_188253 [Serpula lacrymans var. lacrymans S7.3]	0.68	_	_	_	_	_	_	_	_	_
comp3468_c0_seq3	13.8	0	4.14	0	0.00100641	0.00887314	2.04963	up	-2.04963	yes	440	100-1419(-)	_	_	_	gi|299747389|ref|XP_002911162.1|	hypothetical protein CC1G_14593 [Coprinopsis cinerea okayama7#130]	0.5	_	_	_	_	_	_	_	_	_
comp3474_c0_seq13	11.31	0	11.17	0	0.00286389	0.020022	3.48156	up	-3.48156	yes	143	3-434(+)	_	_	_	gi|170102627|ref|XP_001882529.1|	predicted protein [Laccaria bicolor S238N-H82]	0.72	_	_	_	_	_	_	_	_	_
comp3474_c0_seq2	187.69	61.03	30.03	6.45	0.00188513	0.0149537	2.21903	up	-2.21903	yes	514	1-1542(+)	_	_	_	gi|302684459|ref|XP_003031910.1|	hypothetical protein SCHCODRAFT_68178 [Schizophyllum commune H4-8]	0.79	GO:0008409;GO:0005622;GO:0006139;GO:0003676	_	_	_	_	_	_	K12618	XRN1, SEP1, KEM1
comp3474_c0_seq7	19.73	0	6.29	0	9.64e-05	0.00133684	2.65306	up	-2.65306	yes	1336	*	_	_	_	gi|336381892|gb|EGO23043.1|	hypothetical protein SERLADRAFT_416536 [Serpula lacrymans var. lacrymans S7.9]	0.78	_	_	_	_	_	_	_	_	_
comp3477_c0_seq1	141	27	118.59	15	7.77e-05	0.00112047	2.98295	up	-2.98295	yes	506	*	_	_	_	gi|169865432|ref|XP_001839315.1|	hypothetical protein CC1G_08182 [Coprinopsis cinerea okayama7#130]	0.65	_	_	_	_	_	_	_	_	_
comp3481_c0_seq1	368.43	5.38	210.19	2.03	1.13e-12	3.09e-10	6.69407	up	-6.69407	yes	174	1-522(+)	_	_	_	gi|238569207|ref|XP_002386600.1|	hypothetical protein MPER_15090 [Moniliophthora perniciosa FA553]	0.6	_	_	_	_	_	_	_	_	_
comp3481_c0_seq3	46.59	1	33.05	0.47	1.94e-07	7.54e-06	6.13585	up	-6.13585	yes	200	1-603(+)	_	_	_	gi|170111960|ref|XP_001887183.1|	predicted protein [Laccaria bicolor S238N-H82]	0.63	_	_	_	_	_	_	_	_	_
comp3481_c0_seq4	68.57	0	48.88	0	7.83e-09	4.93e-07	5.61117	up	-5.61117	yes	124	2-373(+)	_	_	_	gi|336369078|gb|EGN97420.1|	hypothetical protein SERLA73DRAFT_57794 [Serpula lacrymans var. lacrymans S7.3]	0.71	_	_	_	_	_	_	_	_	_
comp3481_c0_seq6	81.41	1	69.85	0.57	1.9e-09	1.48e-07	6.93715	up	-6.93715	yes	165	2-499(+)	_	_	_	gi|238597644|ref|XP_002394383.1|	hypothetical protein MPER_05732 [Moniliophthora perniciosa FA553]	0.69	_	_	_	_	_	_	_	_	_
comp3481_c0_seq7	108	4	105.91	2.59	2.89e-08	1.48e-06	5.35374	up	-5.35374	yes	144	1-435(+)	_	_	_	gi|336369078|gb|EGN97420.1|	hypothetical protein SERLA73DRAFT_57794 [Serpula lacrymans var. lacrymans S7.3]	0.65	_	_	_	_	_	_	_	_	_
comp3482_c0_seq1	37.5	0.15	10.32	0.03	1.22e-06	3.52e-05	8.42626	up	-8.42626	yes	428	1-1284(+)	_	_	_	gi|299746869|ref|XP_001839487.2|	alpha-1,2-mannosidase [Coprinopsis cinerea okayama7#130]	0.82	GO:0016787;GO:0008152	_	_	_	_	_	_	_	_
comp3482_c0_seq9	11.45	0	7.81	0	0.00199605	0.0151927	2.96532	up	-2.96532	yes	120	3-362(+)	_	_	_	gi|170101955|ref|XP_001882194.1|	glycoside hydrolase family 92 protein [Laccaria bicolor S238N-H82]	0.76	GO:0003824	_	_	_	_	_	_	_	_
comp3485_c0_seq2	155	1	137.72	0.59	5.25e-12	1.08e-09	7.86681	up	-7.86681	yes	479	*	_	_	_	_	_	_	_	_	_	_	_	_	_	_	_
comp3488_c0_seq1	305.43	111.93	77.33	18.72	0.00322774	0.0222843	2.04645	up	-2.04645	yes	429	393-1679(-)	_	_	_	gi|299753214|ref|XP_001833132.2|	N-glycosylase/DNA lyase [Coprinopsis cinerea okayama7#130]	0.78	GO:0006285;GO:0003684;GO:0008534;GO:0006289	29883.JGI144218	annotation not available	0.815	COG0122	KOG2875	_	K03660	OGG1
comp3488_c0_seq4	17.67	0	10.87	0	0.00021796	0.00260186	3.44228	up	-3.44228	yes	230	1-693(+)	_	_	_	gi|170103438|ref|XP_001882934.1|	predicted protein [Laccaria bicolor S238N-H82]	0.64	GO:0008270	_	_	_	_	_	_	K11319	ING3
comp3488_c0_seq5	65	18	47.05	8.61	0.00171102	0.013785	2.45011	up	-2.45011	yes	97	298-588(-)	_	_	_	gi|299753214|ref|XP_001833132.2|	N-glycosylase/DNA lyase [Coprinopsis cinerea okayama7#130]	0.65	_	_	_	_	_	_	_	K03660	OGG1
comp3490_c0_seq5	16.36	0	15.93	0	0.000290613	0.00330127	3.99367	up	-3.99367	yes	81	1-243(+)	_	_	_	_	_	_	_	_	_	_	_	_	_	_	_
comp3503_c0_seq4	30.47	0	4.21	0	5.19e-06	0.000116576	2.07382	up	-2.07382	yes	581	69-1811(+)	_	_	_	gi|170091980|ref|XP_001877212.1|	predicted protein [Laccaria bicolor S238N-H82]	0.68	_	_	_	_	_	_	_	_	_
comp3505_c0_seq7	16.28	2.46	2.62	0.26	0.00583707	0.0358984	3.33298	up	-3.33298	yes	496	184-1671(-)	_	_	_	gi|389746532|gb|EIM87712.1|	UDP-Glycosyltransferase/glycogen phosphorylase [Stereum hirsutum FP-91666 SS1]	0.73	GO:0030259;GO:0016758	148305.A4QR95	hypothetical protein	0.7512	_	KOG1192	_	_	_
comp3508_c0_seq3	38.36	0	17.37	0	1.03e-06	3.07e-05	4.11853	up	-4.11853	yes	940	*	_	_	_	_	_	_	_	_	_	_	_	_	_	_	_
comp350_c0_seq1	5395	400	585.43	28.68	6.54e-09	4.22e-07	4.35138	up	-4.35138	yes	531	1405-2997(-)	_	_	_	gi|403419563|emb|CCM06263.1|	predicted protein [Fibroporia radiculosa]	0.68	_	_	_	_	_	_	_	_	_
comp3514_c0_seq2	73.93	23.7	15.21	3.22	0.00353101	0.0242469	2.23989	up	-2.23989	yes	523	109-1677(+)	_	_	_	gi|388580849|gb|EIM21161.1|	hypothetical protein WALSEDRAFT_32881 [Wallemia sebi CBS 633.66]	0.58	_	_	_	_	_	_	_	_	_
comp3522_c0_seq2	41.18	0	16.21	0	5.43e-07	1.78e-05	4.01881	up	-4.01881	yes	154	1-462(+)	_	_	_	gi|302674796|ref|XP_003027082.1|	hypothetical protein SCHCODRAFT_61409 [Schizophyllum commune H4-8]	0.9	GO:0055085;GO:0005524;GO:0006200;GO:0042626;GO:0016021	5306.JGI72238	.	0.9072	COG5265	KOG0057;KOG0058	_	K05663	ABC.ATM
comp3522_c0_seq3	24.49	0	11.45	0	2.82e-05	0.000478813	3.51728	up	-3.51728	yes	152	455-910(-)	_	_	_	gi|299749358|ref|XP_001838704.2|	CDP-diacylglycerol-glycerol-3-phosphate 3-phosphatidyltransferase [Coprinopsis cinerea okayama7#130]	0.71	GO:0008152;GO:0016740	_	_	_	_	_	_	K00995	E2.7.8.5, pgsA
comp3526_c0_seq14	12	0	9.77	0	0.00199605	0.0151927	3.28836	up	-3.28836	yes	523	*	_	_	_	gi|302681775|ref|XP_003030569.1|	hypothetical protein SCHCODRAFT_257713 [Schizophyllum commune H4-8]	0.8	GO:0003333;GO:0016021;GO:0015171	_	_	_	_	_	_	K03293	TC.AAT
comp3529_c0_seq10	47	8	46.2	5.2	0.000327712	0.00370263	3.15131	up	-3.15131	yes	433	*	_	_	_	_	_	_	_	_	_	_	_	_	_	_	_
comp3536_c0_seq18	135.32	3.98	34.9	0.68	3.85e-09	2.7e-07	5.68155	up	-5.68155	yes	410	420-1649(-)	_	_	_	gi|169845237|ref|XP_001829338.1|	salicylate hydroxylase [Coprinopsis cinerea okayama7#130]	0.68	_	_	_	_	_	_	_	K00480	E1.14.13.1
comp3538_c0_seq5	14	0	9.78	0	0.000726851	0.00683488	3.28983	up	-3.28983	yes	609	*	_	_	_	_	_	_	_	_	_	_	_	_	_	_	_
comp3539_c0_seq3	15.04	1.61	7.31	0.52	0.00304285	0.0211221	3.81329	up	-3.81329	yes	98	1-294(+)	_	_	_	gi|299750303|ref|XP_002911479.1|	lysozyme [Coprinopsis cinerea lysozyme [Coprinopsis cinerea okayama7#130]	0.87	GO:0003796;GO:0016998;GO:0005975;GO:0009253	_	_	_	_	_	_	_	_
comp353_c0_seq1	1453	11	695.6	3.48	7.31e-17	8.25e-14	7.64303	up	-7.64303	yes	889	*	_	_	_	_	_	_	_	_	_	_	_	_	_	_	_
comp3542_c0_seq2	22.57	0	13.61	0	4.53e-05	0.000716537	3.7666	up	-3.7666	yes	706	*	_	_	_	_	_	_	_	_	_	_	_	_	_	_	_
comp3546_c0_seq3	30.93	0	15.25	0	5.19e-06	0.000116576	3.93074	up	-3.93074	yes	228	179-862(-)	_	_	_	gi|336365947|gb|EGN94295.1|	glycosyltransferase family 90 protein [Serpula lacrymans var. lacrymans S7.3]	0.81	GO:0016740	29883.JGI295861	hypothetical protein	0.875	_	KOG2458	_	_	_
comp3546_c0_seq6	19.56	0	10.04	0	0.000125561	0.00166706	3.32769	up	-3.32769	yes	228	145-828(-)	_	_	_	gi|336365947|gb|EGN94295.1|	glycosyltransferase family 90 protein [Serpula lacrymans var. lacrymans S7.3]	0.81	GO:0016740	29883.JGI295861	hypothetical protein	0.8661	_	KOG2458	_	_	_
comp3548_c0_seq2	45.93	0	28	0	2.23e-07	8.47e-06	4.80735	up	-4.80735	yes	222	3-668(+)	_	_	_	_	_	_	_	_	_	_	_	_	_	_	_
comp3560_c0_seq3	74.94	0	51.61	0	3.94e-09	2.75e-07	5.68958	up	-5.68958	yes	178	1-534(+)	_	_	_	gi|170090788|ref|XP_001876616.1|	glycoside hydrolase family 17 protein [Laccaria bicolor S238N-H82]	0.86	GO:0043169;GO:0004553;GO:0005975	_	_	_	_	_	_	_	_
comp3560_c0_seq5	12.96	0	10.1	0	0.00140897	0.0115837	3.33628	up	-3.33628	yes	154	1-462(+)	_	_	_	gi|170090788|ref|XP_001876616.1|	glycoside hydrolase family 17 protein [Laccaria bicolor S238N-H82]	0.87	GO:0043169;GO:0004553;GO:0005975	_	_	_	_	_	_	_	_
comp3564_c0_seq1	265	0	195.8	0	3.2e-14	1.19e-11	7.61324	up	-7.61324	yes	576	*	_	_	_	_	_	_	_	_	_	_	_	_	_	_	_
comp3568_c0_seq1	206	28	79.41	7.13	5.39e-06	0.000120446	3.47735	up	-3.47735	yes	254	1-762(+)	_	_	_	gi|392569413|gb|EIW62586.1|	hypothetical protein TRAVEDRAFT_160506 [Trametes versicolor FP-101664 SS1]	0.58	_	_	_	_	_	_	_	_	_
comp3570_c0_seq1	113.65	3	41.34	0.72	4.79e-09	3.2e-07	5.8434	up	-5.8434	yes	1170	*	_	_	_	gi|348599964|dbj|BAL02922.1|	hydrophobin-319 [Pholiota nameko]	0.82	_	_	_	_	_	_	_	_	_
comp3570_c0_seq2	8.35	0	4.29	0	0.00922396	0.0491464	2.10098	up	-2.10098	yes	828	*	_	_	_	_	_	_	_	_	_	_	_	_	_	_	_
comp3579_c0_seq1	64.66	13.68	10.77	1.5	0.000566218	0.00572195	2.84398	up	-2.84398	yes	515	836-2380(-)	_	_	_	gi|170097187|ref|XP_001879813.1|	predicted protein [Laccaria bicolor S238N-H82]	0.75	GO:0046872;GO:0016491	29883.JGI190116	hypothetical protein	0.7616	_	KOG0156	_	_	_
comp3581_c0_seq10	152.58	53.58	42.86	9.94	0.00327461	0.022592	2.10831	up	-2.10831	yes	129	715-1101(-)	_	_	_	gi|403412233|emb|CCL98933.1|	predicted protein [Fibroporia radiculosa]	0.71	_	_	_	_	_	_	_	_	_
comp3581_c0_seq12	20.42	2.42	5.93	0.46	0.00177411	0.014161	3.68833	up	-3.68833	yes	129	665-1051(-)	_	_	_	gi|403412233|emb|CCL98933.1|	predicted protein [Fibroporia radiculosa]	0.71	_	_	_	_	_	_	_	_	_
comp3581_c0_seq15	13.24	0.2	6.28	0.06	0.00100641	0.00887314	6.70966	up	-6.70966	yes	123	529-900(+)	_	_	_	gi|170106750|ref|XP_001884586.1|	predicted protein [Laccaria bicolor S238N-H82]	0.82	_	_	_	_	_	_	_	_	_
comp3582_c0_seq2	33.58	0	5.38	0	2.45e-06	6.22e-05	2.42761	up	-2.42761	yes	698	62-2155(+)	_	_	_	gi|336373606|gb|EGO01944.1|	hypothetical protein SERLA73DRAFT_71102 [Serpula lacrymans var. lacrymans S7.3]	0.87	GO:0006508;GO:0008270;GO:0004176;GO:0006510	5306.JGI68338	.	0.8413	_	_	NOG117959	_	_
comp3587_c0_seq5	20.2	4.43	6.09	0.88	0.00585897	0.0359025	2.79087	up	-2.79087	yes	414	1-1242(+)	_	_	_	gi|390604659|gb|EIN14050.1|	beta-glucan synthesis-associated protein [Punctularia strigosozonata HHB-11173 SS5]	0.85	GO:0016787	_	_	_	_	_	_	_	_
comp3587_c0_seq7	35.67	6.43	17.84	2.12	0.00100519	0.00887314	3.07298	up	-3.07298	yes	227	1-681(+)	_	_	_	gi|390604662|gb|EIN14053.1|	beta-glucan synthesis-associated protein [Punctularia strigosozonata HHB-11173 SS5]	0.81	GO:0016787	_	_	_	_	_	_	_	_
comp3593_c0_seq3	11.37	0	7.3	0	0.00286389	0.020022	2.8679	up	-2.8679	yes	663	*	_	_	_	_	_	_	_	_	_	_	_	_	_	_	_
comp3594_c0_seq1	724.89	227.55	110.18	22.85	0.00101652	0.00894891	2.2696	up	-2.2696	yes	614	398-2239(+)	_	_	_	gi|170094979|ref|XP_001878710.1|	predicted protein [Laccaria bicolor S238N-H82]	0.63	_	_	_	_	_	_	_	_	_
comp3598_c0_seq4	10.97	0	8.4	0	0.00286389	0.020022	3.07039	up	-3.07039	yes	185	1-558(+)	_	_	_	gi|170089987|ref|XP_001876216.1|	predicted protein [Laccaria bicolor S238N-H82]	0.72	_	_	_	_	_	_	_	_	_
comp3598_c0_seq5	8.49	0	6.67	0	0.00922396	0.0491464	2.73769	up	-2.73769	yes	180	3-545(+)	_	_	_	gi|170089987|ref|XP_001876216.1|	predicted protein [Laccaria bicolor S238N-H82]	0.76	_	_	_	_	_	_	_	_	_
comp3603_c0_seq1	162.23	29.92	12.72	1.55	6.26e-05	0.000947172	3.03676	up	-3.03676	yes	502	3644-5149(+)	_	_	_	gi|170085405|ref|XP_001873926.1|	predicted protein [Laccaria bicolor S238N-H82]	0.64	_	_	_	_	_	_	_	_	_
comp3603_c0_seq3	212.77	0.4	29.69	0.04	2.66e-13	8.4e-11	9.53576	up	-9.53576	yes	376	715-1842(+)	_	_	_	gi|403413649|emb|CCM00349.1|	predicted protein [Fibroporia radiculosa]	0.76	GO:0000166;GO:0017111	_	_	_	_	_	_	K15255	PIF1
comp3605_c0_seq17	8.1	0	9.6	0	0.00922396	0.0491464	3.26303	up	-3.26303	yes	119	3-359(-)	_	_	_	gi|395334825|gb|EJF67201.1|	hypothetical protein DICSQDRAFT_76715 [Dichomitus squalens LYAD-421 SS1]	0.56	_	_	_	_	_	_	_	_	_
comp3605_c0_seq3	43.82	0	15.95	0	3.45e-07	1.22e-05	3.99548	up	-3.99548	yes	389	3-1169(-)	_	_	_	gi|299756127|ref|XP_001829114.2|	transcription factor PacC [Coprinopsis cinerea okayama7#130]	0.64	GO:0005622;GO:0008270;GO:0003676	_	_	_	_	_	_	_	_
comp3610_c0_seq5	13.03	0	10.98	0	0.00140897	0.0115837	3.45681	up	-3.45681	yes	129	2-388(+)	_	_	_	gi|170099131|ref|XP_001880784.1|	predicted protein [Laccaria bicolor S238N-H82]	0.81	_	_	_	_	_	_	_	_	_
comp3615_c0_seq6	38.72	13	35.21	7.81	0.00873385	0.0484807	2.17259	up	-2.17259	yes	468	*	_	_	_	gi|395334564|gb|EJF66940.1|	O-acetyltransferase [Dichomitus squalens LYAD-421 SS1]	0.58	_	_	_	_	_	_	_	_	_
comp3624_c0_seq3	541	195	166.24	39.59	0.00255489	0.0188214	2.07006	up	-2.07006	yes	411	1-1233(+)	_	_	_	gi|170095603|ref|XP_001879022.1|	predicted protein [Laccaria bicolor S238N-H82]	0.63	_	_	_	_	_	_	_	_	_
comp3630_c0_seq4	31.57	5.61	13.44	1.58	0.000999618	0.00887314	3.08854	up	-3.08854	yes	257	229-999(-)	_	_	_	gi|170089101|ref|XP_001875773.1|	predicted protein [Laccaria bicolor S238N-H82]	0.85	GO:0016020;GO:0007165;GO:0004872	5306.JGI94157	annotation not available	0.8175	_	_	NOG28316	_	_
comp3633_c0_seq1	26	0	8.78	0	1.8e-05	0.000331288	3.13422	up	-3.13422	yes	1260	*	_	_	_	_	_	_	_	_	_	_	_	_	_	_	_
comp3637_c0_seq4	38.12	9.89	25.59	4.39	0.00403307	0.0267167	2.54329	up	-2.54329	yes	634	*	gi|116633607|emb|AJ854181.1|	Frankia alni shc gene for squalene-hopene cyclase	0.75	gi|299753956|ref|XP_001833654.2|	succinyl-CoA:3-ketoacid-coenzyme A transferase [Coprinopsis cinerea okayama7#130]	0.93	GO:0006574;GO:0006552;GO:0005739;GO:0006550;GO:0008260;GO:0046952	_	_	_	_	_	_	K01027	OXCT
comp3638_c0_seq1	451	150	94.6	20.79	0.00160914	0.0130465	2.18595	up	-2.18595	yes	533	91-1689(-)	_	_	_	gi|170094850|ref|XP_001878646.1|	glycoside hydrolase family 13 protein [Laccaria bicolor S238N-H82]	0.82	GO:0005982;GO:0004556;GO:0005509;GO:0005985;GO:0016052	29883.JGI247310	glycoside hydrolase family 13 protein	0.8592	COG0366	KOG0471	_	K01176	E3.2.1.1, amyA, malS
comp3648_c0_seq2	586.77	0	196.94	0	1.41e-17	1.8e-14	7.62161	up	-7.62161	yes	1268	*	_	_	_	_	_	_	_	_	_	_	_	_	_	_	_
comp3648_c0_seq3	294.23	9.62	106.75	2.31	1.62e-10	1.85e-08	5.5302	up	-5.5302	yes	256	306-1073(+)	_	_	_	_	_	_	_	_	_	_	_	_	_	_	_
comp364_c0_seq1	6293.94	1293.69	746.35	101.36	3.81e-05	0.000617331	2.88036	up	-2.88036	yes	651	1028-2980(-)	_	_	_	gi|112253713|gb|ABI14440.1|	alcohol oxidase [Gloeophyllum trabeum]	0.95	GO:0047639;GO:0050660;GO:0015947;GO:0006566;GO:0006066;GO:0055114;GO:0006563;GO:0008812;GO:0006544	5306.JGI75724	.	0.9076	COG2303	KOG1238	_	_	_
comp364_c0_seq2	258.06	14.31	80.17	2.94	8.1e-09	5.07e-07	4.76917	up	-4.76917	yes	195	3-587(+)	_	_	_	gi|242214257|ref|XP_002472952.1|	predicted protein [Postia placenta Mad-698-R]	0.98	GO:0006457;GO:0003755;GO:0000413	29883.JGI309395	hypothetical protein; PPIases accelerate the folding of proteins. It catalyzes the cis-trans [...]	0.9704	COG0652	KOG0879	_	K09567	PPIH, CYPH
comp3653_c0_seq5	21.24	0	11.26	0	7.45e-05	0.0010768	3.49313	up	-3.49313	yes	267	3-803(-)	_	_	_	gi|170087702|ref|XP_001875074.1|	general APC amino acid permease [Laccaria bicolor S238N-H82]	0.91	GO:0003333;GO:0016021;GO:0015171	_	_	_	_	_	_	K03293	TC.AAT
comp3669_c0_seq1	288	98	85.41	19.2	0.00210332	0.0159184	2.1533	up	-2.1533	yes	399	79-1275(-)	_	_	_	_	_	_	_	_	_	_	_	_	_	_	_
comp3671_c0_seq2	25	4.19	26.94	2.98	0.00171842	0.0138029	3.17637	up	-3.17637	yes	70	184-393(-)	_	_	_	gi|170091148|ref|XP_001876796.1|	predicted protein [Laccaria bicolor S238N-H82]	0.9	GO:0016627;GO:0016021;GO:0005737;GO:0006629	_	_	_	_	_	_	K12343	SRD5A1
comp3673_c0_seq2	132.21	9.49	16.99	0.81	2.16e-07	8.36e-06	4.39062	up	-4.39062	yes	468	1055-2458(+)	_	_	_	gi|389749357|gb|EIM90534.1|	hypothetical protein STEHIDRAFT_50943 [Stereum hirsutum FP-91666 SS1]	0.65	_	104341.JGI97750	hypothetical protein	0.7941	_	KOG3765	_	_	_
comp3680_c0_seq5	26.93	0	10.78	0	1.45e-05	0.000274249	3.43029	up	-3.43029	yes	146	214-651(-)	_	_	_	gi|389747227|gb|EIM88406.1|	hypothetical protein STEHIDRAFT_167702 [Stereum hirsutum FP-91666 SS1]	0.61	_	_	_	_	_	_	_	_	_
comp3680_c0_seq6	72.19	0	29.71	0	5.26e-09	3.45e-07	4.89288	up	-4.89288	yes	192	214-789(-)	_	_	_	gi|389747227|gb|EIM88406.1|	hypothetical protein STEHIDRAFT_167702 [Stereum hirsutum FP-91666 SS1]	0.61	_	_	_	_	_	_	_	_	_
comp3680_c0_seq9	19.71	0	16.35	0	9.64e-05	0.00133684	4.03122	up	-4.03122	yes	170	3-512(-)	_	_	_	_	_	_	_	_	_	_	_	_	_	_	_
comp3683_c0_seq4	81.05	4.12	22.37	0.75	3.31e-07	1.2e-05	4.89853	up	-4.89853	yes	294	661-1542(-)	_	_	_	gi|392571766|gb|EIW64938.1|	glucosyltransferase [Trametes versicolor FP-101664 SS1]	0.83	GO:0016021;GO:0016758	_	_	_	_	_	_	K03850	ALG10
comp3691_c0_seq3	11.68	0	4.16	0	0.00199605	0.0151927	2.05658	up	-2.05658	yes	267	395-1195(-)	_	_	_	gi|170090282|ref|XP_001876363.1|	predicted protein [Laccaria bicolor S238N-H82]	0.6	_	_	_	_	_	_	_	_	_
comp3694_c0_seq1	600	0	358.14	0	1.14e-17	1.52e-14	8.48438	up	-8.48438	yes	161	231-713(-)	_	_	_	_	_	_	_	_	_	_	_	_	_	_	_
comp3699_c0_seq5	68.72	25	47.32	11.37	0.00729859	0.0416321	2.05722	up	-2.05722	yes	181	76-618(-)	_	_	_	gi|345567884|gb|EGX50786.1|	hypothetical protein AOL_s00054g872 [Arthrobotrys oligospora ATCC 24927]	0.78	GO:0000166;GO:0017111	_	_	_	_	_	_	_	_
comp3699_c0_seq6	9.18	0	10.62	0	0.00614931	0.0359025	3.40871	up	-3.40871	yes	122	3-368(-)	_	_	_	gi|169619866|ref|XP_001803345.1|	hypothetical protein SNOG_13131 [Phaeosphaeria nodorum SN15]	0.68	_	_	_	_	_	_	_	_	_
comp369_c0_seq3	301.77	0	96.06	0	9.25e-15	4.11e-12	6.58586	up	-6.58586	yes	445	3-1337(-)	_	_	_	gi|336372792|gb|EGO01131.1|	hypothetical protein SERLA73DRAFT_179195 [Serpula lacrymans var. lacrymans S7.3]	0.85	GO:0006508;GO:0004185	_	_	_	_	_	_	_	_
comp369_c0_seq4	77.23	12	30.38	3.12	6.12e-05	0.000926615	3.2835	up	-3.2835	yes	360	3-1082(-)	_	_	_	gi|390605319|gb|EIN14710.1|	alpha/beta-hydrolase [Punctularia strigosozonata HHB-11173 SS5]	0.84	GO:0006508;GO:0004185	_	_	_	_	_	_	_	_
comp3700_c0_seq7	13.9	0	6.89	0	0.000726851	0.00683488	2.7845	up	-2.7845	yes	180	3-542(+)	_	_	_	gi|238586370|ref|XP_002391152.1|	hypothetical protein MPER_09462 [Moniliophthora perniciosa FA553]	0.75	GO:0016787	_	_	_	_	_	_	K01230	MAN1
comp3701_c0_seq5	8.75	0	5.12	0	0.00922396	0.0491464	2.35614	up	-2.35614	yes	181	2-544(+)	_	_	_	gi|392594807|gb|EIW84131.1|	hypothetical protein CONPUDRAFT_119753 [Coniophora puteana RWD-64-598 SS2]	0.83	_	_	_	_	_	_	_	K14790	NOP9
comp3702_c1_seq16	85.76	12.43	63.7	6.1	4.63e-05	0.000729305	3.38441	up	-3.38441	yes	183	23-571(-)	_	_	_	gi|169855942|ref|XP_001834633.1|	hypothetical protein CC1G_05770 [Coprinopsis cinerea okayama7#130]	0.57	_	_	_	_	_	_	_	_	_
comp3704_c0_seq1	252	93	107.9	26.31	0.00365435	0.0248842	2.03601	up	-2.03601	yes	313	56-994(-)	_	_	_	gi|170090934|ref|XP_001876689.1|	predicted protein [Laccaria bicolor S238N-H82]	0.88	GO:0006357;GO:0016592;GO:0001104	_	_	_	_	_	_	_	_
comp3708_c0_seq10	23.73	4.11	16.42	1.88	0.00208845	0.0158249	3.12665	up	-3.12665	yes	173	97-615(-)	_	_	_	gi|336365153|gb|EGN93505.1|	carbohydrate esterase family 16 protein [Serpula lacrymans var. lacrymans S7.3]	0.74	GO:0016787	_	_	_	_	_	_	_	_
comp3709_c0_seq1	124.13	22.38	55.96	6.67	8.01e-05	0.00115058	3.06864	up	-3.06864	yes	944	*	_	_	_	_	_	_	_	_	_	_	_	_	_	_	_
comp3711_c0_seq16	17.56	0	19.16	0	0.00021796	0.00260186	4.26003	up	-4.26003	yes	390	*	_	_	_	gi|299745040|ref|XP_001831430.2|	secreted arabinase [Coprinopsis cinerea okayama7#130]	0.85	GO:0046558;GO:0005975	_	_	_	_	_	_	K06113	abnA
comp3711_c0_seq2	17.5	1.65	4.73	0.29	0.00133434	0.0114547	4.02772	up	-4.02772	yes	254	51-812(-)	_	_	_	gi|169858350|ref|XP_001835820.1|	alcohol dehydrogenase [Coprinopsis cinerea okayama7#130]	0.81	GO:0000166;GO:0008270;GO:0055114;GO:0016491	_	_	_	_	_	_	_	_
comp3711_c0_seq7	49.1	0	17.53	0	1.28e-07	5.32e-06	4.13175	up	-4.13175	yes	254	10-771(-)	_	_	_	gi|169858350|ref|XP_001835820.1|	alcohol dehydrogenase [Coprinopsis cinerea okayama7#130]	0.81	GO:0000166;GO:0008270;GO:0055114;GO:0016491	_	_	_	_	_	_	_	_
comp3712_c0_seq1	452	113	117.58	19.42	0.000235435	0.00278554	2.59803	up	-2.59803	yes	394	455-1636(-)	_	_	_	_	_	_	_	_	_	_	_	_	_	_	_
comp3712_c0_seq4	116	20	59.7	6.8	6.62e-05	0.000997618	3.13412	up	-3.13412	yes	170	318-827(-)	_	_	_	_	_	_	_	_	_	_	_	_	_	_	_
comp3716_c0_seq3	11.16	0	5.21	0	0.00286389	0.020022	2.38128	up	-2.38128	yes	287	3-863(-)	_	_	_	gi|238599693|ref|XP_002394948.1|	hypothetical protein MPER_05086 [Moniliophthora perniciosa FA553]	0.6	_	_	_	_	_	_	_	_	_
comp3716_c0_seq4	23.66	0	26.22	0	3.57e-05	0.000579699	4.7126	up	-4.7126	yes	384	*	_	_	_	gi|302681609|ref|XP_003030486.1|	hypothetical protein SCHCODRAFT_235908 [Schizophyllum commune H4-8]	0.76	_	_	_	_	_	_	_	_	_
comp3722_c0_seq3	124	46	95.6	23.43	0.005235	0.0327377	2.02865	up	-2.02865	yes	552	*	_	_	_	gi|299746192|ref|XP_001837806.2|	hypothetical protein CC1G_11451 [Coprinopsis cinerea okayama7#130]	0.94	_	_	_	_	_	_	_	_	_
comp3743_c0_seq3	37.74	0	11.82	0	1.03e-06	3.07e-05	3.56316	up	-3.56316	yes	380	219-1358(-)	_	_	_	gi|170103202|ref|XP_001882816.1|	predicted protein [Laccaria bicolor S238N-H82]	0.92	GO:0005634	_	_	_	_	_	_	K12829	SF3B2, SAP145, CUS1
comp3745_c1_seq5	18.24	0	5.34	0	0.000164799	0.00205943	2.41684	up	-2.41684	yes	340	435-1457(+)	_	_	_	gi|170087754|ref|XP_001875100.1|	small GTP-binding protein domain [Laccaria bicolor S238N-H82]	0.71	_	_	_	_	_	_	_	_	_
comp3750_c0_seq1	218	68	44.91	9.25	0.00143068	0.0117194	2.27951	up	-2.27951	yes	635	162-2069(+)	_	_	_	gi|299741551|ref|XP_001834544.2|	peptide transporter MTD1 [Coprinopsis cinerea okayama7#130]	0.91	GO:0055085	_	_	_	_	_	_	_	_
comp3750_c0_seq2	180	20	148.18	10.88	2.02e-06	5.38e-05	3.7676	up	-3.7676	yes	146	1-438(+)	_	_	_	gi|299741551|ref|XP_001834544.2|	peptide transporter MTD1 [Coprinopsis cinerea okayama7#130]	0.94	GO:0055085	_	_	_	_	_	_	_	_
comp3751_c0_seq2	40.33	9.58	26.49	4.16	0.00162304	0.0131447	2.67079	up	-2.67079	yes	149	200-646(-)	_	_	_	gi|302679464|ref|XP_003029414.1|	hypothetical protein SCHCODRAFT_111531 [Schizophyllum commune H4-8]	0.71	_	_	_	_	_	_	_	_	_
comp3752_c0_seq13	19.71	2.15	8.99	0.65	0.000621965	0.00620533	3.78981	up	-3.78981	yes	238	82-795(+)	_	_	_	gi|392558603|gb|EIW51790.1|	hypothetical protein TRAVEDRAFT_75567 [Trametes versicolor FP-101664 SS1]	0.59	GO:0005524;GO:0004672;GO:0006468	_	_	_	_	_	_	_	_
comp3752_c0_seq7	90.08	0	22.26	0	7.51e-10	6.76e-08	4.47638	up	-4.47638	yes	266	925-1722(-)	_	_	_	gi|242218799|ref|XP_002475186.1|	predicted protein [Postia placenta Mad-698-R]	0.7	_	_	_	_	_	_	_	K15361	WDR48, UAF1
comp3757_c0_seq2	23.1	0	5.91	0	3.57e-05	0.000579699	2.56316	up	-2.56316	yes	554	1-1665(+)	_	_	_	gi|170098584|ref|XP_001880511.1|	predicted protein [Laccaria bicolor S238N-H82]	0.73	GO:0006810	_	_	_	_	_	_	_	_
comp3757_c0_seq3	86.77	23.75	28.87	5.22	0.00135171	0.0115837	2.46745	up	-2.46745	yes	426	1-1281(+)	_	_	_	gi|170098584|ref|XP_001880511.1|	predicted protein [Laccaria bicolor S238N-H82]	0.73	GO:0006810	_	_	_	_	_	_	_	_
comp3767_c0_seq2	16.49	0	11.36	0	0.000290613	0.00330127	3.50589	up	-3.50589	yes	137	207-617(-)	_	_	_	gi|336372162|gb|EGO00502.1|	hypothetical protein SERLA73DRAFT_181129 [Serpula lacrymans var. lacrymans S7.3]	0.76	_	_	_	_	_	_	_	_	_
comp3769_c0_seq12	19.94	4.72	7.8	1.22	0.00585897	0.0359025	2.67659	up	-2.67659	yes	203	480-1091(+)	_	_	_	gi|336389567|gb|EGO30710.1|	hypothetical protein SERLADRAFT_454986 [Serpula lacrymans var. lacrymans S7.9]	0.71	GO:0005634;GO:0006357;GO:0000981;GO:0008270	_	_	_	_	_	_	_	_
comp3769_c0_seq22	28.25	0	17.2	0	9.48e-06	0.000192134	4.10434	up	-4.10434	yes	699	*	_	_	_	gi|170085769|ref|XP_001874108.1|	predicted protein [Laccaria bicolor S238N-H82]	0.84	GO:0005634;GO:0006357;GO:0000981;GO:0008270	_	_	_	_	_	_	_	_
comp3769_c0_seq23	13.26	0	13.31	0	0.00100641	0.00887314	3.73444	up	-3.73444	yes	424	*	_	_	_	gi|302698333|ref|XP_003038845.1|	hypothetical protein SCHCODRAFT_84267 [Schizophyllum commune H4-8]	0.98	GO:0005634;GO:0006357;GO:0000981;GO:0008270	_	_	_	_	_	_	_	_
comp3769_c0_seq27	15.54	0	18.74	0	0.000390825	0.00423158	4.22805	up	-4.22805	yes	353	*	_	_	_	gi|170085769|ref|XP_001874108.1|	predicted protein [Laccaria bicolor S238N-H82]	0.79	GO:0006355;GO:0006366	_	_	_	_	_	_	_	_
comp3778_c0_seq1	316	47	201.93	19.84	7.38e-06	0.000159314	3.34737	up	-3.34737	yes	666	*	_	_	_	_	_	_	_	_	_	_	_	_	_	_	_
comp3783_c0_seq3	309	49	70.48	7.38	1.08e-05	0.000216205	3.25552	up	-3.25552	yes	482	356-1801(-)	_	_	_	gi|392564283|gb|EIW57461.1|	homogentisate 1,2-dioxygenase [Trametes versicolor FP-101664 SS1]	0.85	GO:0016702;GO:0009072	5059.CADAFLAP00003322	Homogentisate 1,2-dioxygenase, putative	0.8029	COG3508	KOG1417	_	K00451	E1.13.11.5, hmgA
comp3801_c0_seq1	177.64	0	10.93	0	1.45e-12	3.68e-10	3.45022	up	-3.45022	yes	1340	1854-5873(+)	_	_	_	gi|170094100|ref|XP_001878271.1|	SNF2 superfamily chromatin remodeling protein [Laccaria bicolor S238N-H82]	0.85	GO:0003677;GO:0005524;GO:0004386	104341.JGI45447	annotation not available	0.8961	COG0553	_	_	K15192	BTAF1, MOT1
comp3808_c0_seq2	18.31	0	5.83	0	0.000164799	0.00205943	2.5435	up	-2.5435	yes	407	117-1337(-)	_	_	_	gi|299756114|ref|XP_001829104.2|	glycerol-3-phosphate dehydrogenase [Coprinopsis cinerea okayama7#130]	0.91	GO:0009331;GO:0046486;GO:0046168;GO:0005975;GO:0051287;GO:0055114;GO:0004367	5306.JGI70418	annotation not available	0.8516	COG0240	KOG2711	_	K00057	gpsA
comp3809_c0_seq5	25	1	27.93	0.74	2.25e-05	0.000397875	5.23815	up	-5.23815	yes	381	*	_	_	_	gi|170086732|ref|XP_001874589.1|	predicted protein [Laccaria bicolor S238N-H82]	0.81	GO:0006508;GO:0004185	_	_	_	_	_	_	_	_
comp3811_c0_seq2	19.44	3.47	6.28	0.74	0.00281198	0.020022	3.08517	up	-3.08517	yes	208	694-1317(-)	_	_	_	gi|336369310|gb|EGN97652.1|	hypothetical protein SERLA73DRAFT_92860 [Serpula lacrymans var. lacrymans S7.3]	0.74	_	_	_	_	_	_	_	K05954	FNTB
comp3811_c0_seq4	113.55	27.09	55.55	8.76	0.000379093	0.00423158	2.66478	up	-2.66478	yes	239	154-870(-)	_	_	_	gi|390597081|gb|EIN06481.1|	terpenoid cyclases/Protein prenyltransferase [Punctularia strigosozonata HHB-11173 SS5]	0.77	GO:0008152;GO:0003824	_	_	_	_	_	_	K05954	FNTB
comp3812_c0_seq1	97	15	51.28	5.24	4.83e-05	0.000757637	3.29076	up	-3.29076	yes	805	*	_	_	_	_	_	_	_	_	_	_	_	_	_	_	_
comp3815_c0_seq11	135.27	0	74.96	0	1.83e-11	3.07e-09	6.22805	up	-6.22805	yes	215	124-768(-)	_	_	_	gi|390598609|gb|EIN08007.1|	OPT oligopeptide transporter [Punctularia strigosozonata HHB-11173 SS5]	0.94	GO:0055085	_	_	_	_	_	_	_	_
comp3815_c0_seq13	122.66	0	78.27	0	4.63e-11	6.56e-09	6.29039	up	-6.29039	yes	121	304-666(-)	_	_	_	gi|390598609|gb|EIN08007.1|	OPT oligopeptide transporter [Punctularia strigosozonata HHB-11173 SS5]	0.93	GO:0055085	_	_	_	_	_	_	_	_
comp3815_c0_seq7	97.02	9	43.46	2.66	2.79e-06	7.03e-05	4.03019	up	-4.03019	yes	316	3-950(-)	_	_	_	gi|170113292|ref|XP_001887846.1|	oligopeptide transporter [Laccaria bicolor S238N-H82]	0.91	GO:0055085	_	_	_	_	_	_	_	_
comp3815_c0_seq8	119.41	0	53.61	0	5.92e-11	7.97e-09	5.74443	up	-5.74443	yes	215	304-948(-)	_	_	_	gi|390598609|gb|EIN08007.1|	OPT oligopeptide transporter [Punctularia strigosozonata HHB-11173 SS5]	0.94	GO:0055085	_	_	_	_	_	_	_	_
comp3816_c0_seq4	14.2	0	10.47	0	0.000726851	0.00683488	3.38819	up	-3.38819	yes	157	1-471(+)	_	_	_	gi|299751873|ref|XP_001830548.2|	cytochrome-450 hydroxylase [Coprinopsis cinerea okayama7#130]	0.87	GO:0009055;GO:0016705;GO:0020037;GO:0005506;GO:0006118;GO:0004497;GO:0055114	_	_	_	_	_	_	_	_
comp3826_c0_seq2	62.73	5.18	18.12	0.99	8.02e-06	0.000168791	4.19401	up	-4.19401	yes	422	208-1473(-)	_	_	_	gi|336370526|gb|EGN98866.1|	hypothetical protein SERLA73DRAFT_181563 [Serpula lacrymans var. lacrymans S7.3]	0.85	GO:0016020;GO:0055085;GO:0046873;GO:0030001	104341.JGI109557	annotation not available	0.8491	COG0428	KOG2693	_	K14713	SLC39A7, KE4, ZIP7
comp3834_c0_seq2	21.68	4.85	11.22	1.66	0.00847458	0.0471932	2.75682	up	-2.75682	yes	166	139-636(+)	_	_	_	gi|302678383|ref|XP_003028874.1|	hypothetical protein SCHCODRAFT_59683 [Schizophyllum commune H4-8]	0.77	_	_	_	_	_	_	_	K01078	E3.1.3.2
comp3836_c0_seq12	36.89	7.61	38.96	5.31	0.00149543	0.0122157	2.87521	up	-2.87521	yes	403	*	_	_	_	_	_	_	_	_	_	_	_	_	_	_	_
comp3845_c0_seq3	276	53	156.41	19.84	4.36e-05	0.000701802	2.97885	up	-2.97885	yes	751	*	_	_	_	_	_	_	_	_	_	_	_	_	_	_	_
comp3845_c0_seq6	67	24	48.74	11.54	0.00655055	0.0379629	2.07846	up	-2.07846	yes	119	229-585(-)	_	_	_	_	_	_	_	_	_	_	_	_	_	_	_
comp3850_c0_seq1	121	34	58.32	10.83	0.00101144	0.00890956	2.42896	up	-2.42896	yes	165	2-496(+)	_	_	_	_	_	_	_	_	_	_	_	_	_	_	_
comp3851_c1_seq1	236.76	10.53	106.29	3.12	2.57e-09	1.92e-07	5.09032	up	-5.09032	yes	948	*	_	_	_	_	_	_	_	_	_	_	_	_	_	_	_
comp3851_c1_seq2	101.24	1.47	86.87	0.83	2.49e-09	1.86e-07	6.7096	up	-6.7096	yes	496	*	_	_	_	_	_	_	_	_	_	_	_	_	_	_	_
comp3854_c0_seq2	35.05	10.9	3.64	0.75	0.00591026	0.0359025	2.27898	up	-2.27898	yes	646	2156-4093(-)	_	_	_	gi|336371489|gb|EGN99828.1|	hypothetical protein SERLA73DRAFT_106644 [Serpula lacrymans var. lacrymans S7.3]	0.87	GO:0004674;GO:0005524;GO:0009069;GO:0006468	_	_	_	_	_	_	_	_
comp3857_c0_seq1	18.07	2.24	9.02	0.74	0.00102803	0.0090124	3.60753	up	-3.60753	yes	174	331-852(-)	_	_	_	gi|299754092|ref|XP_001833752.2|	hypothetical protein CC1G_10817 [Coprinopsis cinerea okayama7#130]	0.84	_	_	_	_	_	_	_	_	_
comp3857_c0_seq3	12.9	1.75	8.54	0.77	0.00744743	0.0423247	3.47131	up	-3.47131	yes	643	*	_	_	_	gi|299754092|ref|XP_001833752.2|	hypothetical protein CC1G_10817 [Coprinopsis cinerea okayama7#130]	0.72	_	_	_	_	_	_	_	_	_
comp3857_c0_seq6	24.67	5.65	28.38	4.29	0.00396476	0.0267167	2.72583	up	-2.72583	yes	370	*	_	_	_	gi|299754092|ref|XP_001833752.2|	hypothetical protein CC1G_10817 [Coprinopsis cinerea okayama7#130]	0.81	_	_	_	_	_	_	_	_	_
comp3859_c0_seq2	30.19	2.35	14.84	0.76	0.000191901	0.00237584	4.28735	up	-4.28735	yes	172	1-516(+)	_	_	_	gi|302691226|ref|XP_003035292.1|	hypothetical protein SCHCODRAFT_81437 [Schizophyllum commune H4-8]	0.78	GO:0016787	_	_	_	_	_	_	K01487	E3.5.4.3, guaD
comp3866_c0_seq2	58.92	17	39.3	7.49	0.00230957	0.0172042	2.39149	up	-2.39149	yes	86	1-258(+)	_	_	_	gi|336371876|gb|EGO00216.1|	hypothetical protein SERLA73DRAFT_89122 [Serpula lacrymans var. lacrymans S7.3]	0.95	GO:0016831;GO:0019752;GO:0030170	_	_	_	_	_	_	K01634	E4.1.2.27
comp3868_c0_seq2	48.48	9.62	19.9	2.61	0.000496502	0.00524419	2.93065	up	-2.93065	yes	259	259-1035(-)	_	_	_	gi|170088260|ref|XP_001875353.1|	predicted protein [Laccaria bicolor S238N-H82]	0.72	GO:0006810	_	_	_	_	_	_	_	_
comp3872_c0_seq4	72.28	16.44	41.07	6.17	0.000633856	0.00631532	2.73474	up	-2.73474	yes	211	1-633(+)	_	_	_	gi|170098735|ref|XP_001880586.1|	urease [Laccaria bicolor urease [Laccaria bicolor S238N-H82]	0.88	GO:0000051;GO:0009039;GO:0006144;GO:0043419;GO:0019381;GO:0016151	_	_	_	_	_	_	K01427	URE
comp3873_c0_seq1	109	38	25.42	5.85	0.00361208	0.0246021	2.11946	up	-2.11946	yes	574	61-1782(+)	_	_	_	gi|336388737|gb|EGO29881.1|	hypothetical protein SERLADRAFT_445649 [Serpula lacrymans var. lacrymans S7.9]	0.78	GO:0000166;GO:0004672	104341.JGI50143	annotation not available	0.8878	COG0515	KOG0575	_	K06631	PLK1
comp3873_c0_seq6	25.35	5.39	7.93	1.11	0.00330473	0.0227676	2.83676	up	-2.83676	yes	202	1-606(+)	_	_	_	gi|170109015|ref|XP_001885715.1|	predicted protein [Laccaria bicolor S238N-H82]	0.89	GO:0004674;GO:0005524;GO:0009069;GO:0006468	_	_	_	_	_	_	K06631	PLK1
comp3877_c0_seq7	56.58	16.24	45.61	8.65	0.00299649	0.0208596	2.39858	up	-2.39858	yes	158	53-526(-)	_	_	_	gi|170083911|ref|XP_001873179.1|	predicted protein [Laccaria bicolor S238N-H82]	0.79	GO:0005730;GO:0030529;GO:0006364	_	_	_	_	_	_	K14795	RRP36
comp387_c0_seq3	54.01	0	59.24	0	5.9e-08	2.74e-06	5.8885	up	-5.8885	yes	68	184-387(-)	_	_	_	gi|393233344|gb|EJD40917.1|	DUF427-domain-containing protein [Auricularia delicata TFB-10046 SS5]	0.77	_	_	_	_	_	_	_	_	_
comp3883_c0_seq6	22.11	4.53	14.73	1.99	0.00311863	0.0215615	2.88792	up	-2.88792	yes	213	1-639(-)	_	_	_	gi|40713645|emb|CAC83024.1|	serine proteinase 2 [Agaricus bisporus]	0.81	GO:0004252;GO:0006508;GO:0042802;GO:0043086	_	_	_	_	_	_	_	_
comp388_c0_seq1	408	84	118.45	16.11	5.8e-05	0.000880658	2.87825	up	-2.87825	yes	1466	*	_	_	_	_	_	_	_	_	_	_	_	_	_	_	_
comp3891_c0_seq5	38.76	0	20.04	0	8.76e-07	2.67e-05	4.32481	up	-4.32481	yes	189	256-822(-)	_	_	_	gi|170092169|ref|XP_001877306.1|	predicted protein [Laccaria bicolor S238N-H82]	0.72	_	_	_	_	_	_	_	_	_
comp3892_c0_seq2	80.95	28.15	17.2	3.95	0.00445825	0.0284317	2.12248	up	-2.12248	yes	654	1-1962(+)	_	_	_	gi|302697655|ref|XP_003038506.1|	hypothetical protein SCHCODRAFT_45985 [Schizophyllum commune H4-8]	0.67	GO:0006810	_	_	_	_	_	_	_	_
comp3892_c0_seq6	15.77	0	10.25	0	0.000390825	0.00423158	3.35755	up	-3.35755	yes	202	50-655(-)	_	_	_	gi|170085127|ref|XP_001873787.1|	predicted protein [Laccaria bicolor S238N-H82]	0.7	_	_	_	_	_	_	_	_	_
comp3892_c0_seq7	14.39	0	10.47	0	0.000726851	0.00683488	3.38819	up	-3.38819	yes	194	3-584(-)	_	_	_	gi|170085127|ref|XP_001873787.1|	predicted protein [Laccaria bicolor S238N-H82]	0.66	_	_	_	_	_	_	_	_	_
comp3898_c0_seq3	68.61	8.2	29.23	2.31	2.04e-05	0.000372752	3.66149	up	-3.66149	yes	301	97-999(-)	_	_	_	gi|170088492|ref|XP_001875469.1|	predicted protein [Laccaria bicolor S238N-H82]	0.86	GO:0006555;GO:0046653;GO:0004489;GO:0055114	5306.JGI71068	.	0.8687	_	KOG0564	_	K00297	E1.5.1.20, metF
comp3898_c0_seq7	36.93	4.69	18.32	1.54	0.000132862	0.00175264	3.57242	up	-3.57242	yes	286	1-861(+)	_	_	_	_	_	_	_	_	_	_	_	_	_	_	_
comp3899_c0_seq5	11.79	0	13.6	0	0.00199605	0.0151927	3.76553	up	-3.76553	yes	96	2-289(+)	_	_	_	gi|336376987|gb|EGO05322.1|	hypothetical protein SERLA73DRAFT_174423 [Serpula lacrymans var. lacrymans S7.3]	0.8	_	_	_	_	_	_	_	_	_
comp3902_c0_seq8	9.94	0	9.26	0	0.00416566	0.0267167	3.21101	up	-3.21101	yes	93	178-459(+)	_	_	_	gi|336365132|gb|EGN93484.1|	glycoside hydrolase family 1 protein [Serpula lacrymans var. lacrymans S7.3]	0.85	GO:0043169;GO:0004553;GO:0005975	_	_	_	_	_	_	_	_
comp3903_c0_seq10	35.95	0	33.05	0	1.72e-06	4.67e-05	5.04658	up	-5.04658	yes	154	2-466(+)	_	_	_	gi|389745078|gb|EIM86260.1|	hypothetical protein STEHIDRAFT_58060 [Stereum hirsutum FP-91666 SS1]	0.9	_	_	_	_	_	_	_	_	_
comp3903_c0_seq13	75	9	86.97	6.9	2.1e-05	0.000381579	3.65585	up	-3.65585	yes	367	*	_	_	_	gi|395325428|gb|EJF57850.1|	subtilisin-like protein [Dichomitus squalens LYAD-421 SS1]	0.91	GO:0004252;GO:0006508	_	_	_	_	_	_	_	_
comp3903_c0_seq5	15	0	10.69	0	0.000530405	0.00538703	3.41819	up	-3.41819	yes	173	77-598(+)	_	_	_	gi|392559285|gb|EIW52470.1|	subtilisin-like protein [Trametes versicolor FP-101664 SS1]	0.76	GO:0008236	_	_	_	_	_	_	_	_
comp3908_c0_seq5	116.97	0	38.62	0	7.15e-11	9.37e-09	5.27128	up	-5.27128	yes	270	480-1289(-)	_	_	_	gi|336366355|gb|EGN94702.1|	hypothetical protein SERLA73DRAFT_187761 [Serpula lacrymans var. lacrymans S7.3]	0.86	GO:0000166;GO:0003824;GO:0044237;GO:0050662	_	_	_	_	_	_	K00100	E1.1.1.-
comp3908_c0_seq7	37.92	9.56	14.57	2.43	0.00237875	0.0176657	2.58397	up	-2.58397	yes	256	339-1109(+)	_	_	_	gi|389743766|gb|EIM84950.1|	hypothetical protein STEHIDRAFT_99857 [Stereum hirsutum FP-91666 SS1]	0.71	_	_	_	_	_	_	_	_	_
comp3912_c0_seq10	13.3	2	11.92	1.18	0.00547934	0.034048	3.33653	up	-3.33653	yes	93	197-475(-)	_	_	_	_	_	_	_	_	_	_	_	_	_	_	_
comp3912_c0_seq11	8.54	0	7.87	0	0.00922396	0.0491464	2.97636	up	-2.97636	yes	98	1-294(+)	_	_	_	gi|392562445|gb|EIW55625.1|	phosphatases II [Trametes versicolor FP-101664 SS1]	0.56	GO:0016311;GO:0016791	_	_	_	_	_	_	_	_
comp3912_c0_seq5	11.79	0	5.05	0	0.00199605	0.0151927	2.33628	up	-2.33628	yes	331	1-993(-)	_	_	_	gi|170112358|ref|XP_001887381.1|	predicted protein [Laccaria bicolor S238N-H82]	0.66	GO:0016020	_	_	_	_	_	_	K10638	UHRF1, NP95
comp3912_c0_seq6	24.25	3.3	11.13	1	0.000747106	0.00699476	3.47638	up	-3.47638	yes	253	1-759(+)	_	_	_	gi|392562445|gb|EIW55625.1|	phosphatases II [Trametes versicolor FP-101664 SS1]	0.57	_	_	_	_	_	_	_	_	_
comp3928_c0_seq11	53.05	0	19.15	0	7.6e-08	3.39e-06	4.25927	up	-4.25927	yes	1179	*	_	_	_	gi|348599992|dbj|BAL02936.1|	lipase class 3 family protein [Pholiota nameko]	0.86	GO:0016042;GO:0046486;GO:0004806	_	_	_	_	_	_	_	_
comp3928_c0_seq9	116.36	0	30.63	0	7.62e-11	9.85e-09	4.93687	up	-4.93687	yes	1617	*	_	_	_	gi|348599992|dbj|BAL02936.1|	lipase class 3 family protein [Pholiota nameko]	0.86	GO:0016042;GO:0046486;GO:0004806	_	_	_	_	_	_	_	_
comp3934_c0_seq4	35.73	0	12.48	0	1.72e-06	4.67e-05	3.64155	up	-3.64155	yes	300	3-902(+)	_	_	_	gi|336384835|gb|EGO25983.1|	hypothetical protein SERLADRAFT_388749 [Serpula lacrymans var. lacrymans S7.9]	0.76	GO:0016787	_	_	_	_	_	_	_	_
comp3935_c0_seq1	213.52	69	106.78	22.8	0.00162059	0.0131321	2.22754	up	-2.22754	yes	283	3-851(-)	_	_	_	gi|302697197|ref|XP_003038277.1|	hypothetical protein SCHCODRAFT_230978 [Schizophyllum commune H4-8]	0.82	GO:0008762;GO:0006040;GO:0050660;GO:0055114	5306.JGI76619	.	0.7836	COG0277	KOG1231	_	_	_
comp3935_c0_seq2	465	59	258.02	21.63	1.45e-06	4.05e-05	3.57638	up	-3.57638	yes	226	90-767(-)	_	_	_	gi|302697197|ref|XP_003038277.1|	hypothetical protein SCHCODRAFT_230978 [Schizophyllum commune H4-8]	0.64	GO:0003824	_	_	_	_	_	_	_	_
comp3935_c0_seq3	8.48	0	4.76	0	0.00922396	0.0491464	2.25096	up	-2.25096	yes	252	3-758(-)	_	_	_	gi|302697197|ref|XP_003038277.1|	hypothetical protein SCHCODRAFT_230978 [Schizophyllum commune H4-8]	0.82	GO:0008762;GO:0006040;GO:0050660;GO:0055114	5306.JGI76619	.	0.7836	COG0277	KOG1231	_	_	_
comp3942_c0_seq5	127.43	0	21.73	0	3.23e-11	4.92e-09	4.44162	up	-4.44162	yes	491	219-1691(+)	_	_	_	gi|393240708|gb|EJD48233.1|	hypothetical protein AURDEDRAFT_183568, partial [Auricularia delicata TFB-10046 SS5]	0.53	_	_	_	_	_	_	_	_	_
comp3944_c0_seq5	70.62	23.28	15.19	3.31	0.00379591	0.0258062	2.19822	up	-2.19822	yes	413	739-1977(-)	_	_	_	gi|390595100|gb|EIN04507.1|	hypothetical protein PUNSTDRAFT_122835 [Punctularia strigosozonata HHB-11173 SS5]	0.61	GO:0016020;GO:0006508;GO:0004222	_	_	_	_	_	_	_	_
comp3944_c0_seq7	35.04	0	8.39	0	2.05e-06	5.38e-05	3.06867	up	-3.06867	yes	316	1-948(+)	_	_	_	gi|336371746|gb|EGO00086.1|	hypothetical protein SERLA73DRAFT_107063 [Serpula lacrymans var. lacrymans S7.3]	0.69	GO:0005739;GO:0016491	_	_	_	_	_	_	K00528	E1.18.1.2, fpr
comp3945_c0_seq3	73.19	0	17.15	0	4.77e-09	3.2e-07	4.10014	up	-4.10014	yes	557	1-1671(+)	_	_	_	gi|170086862|ref|XP_001874654.1|	predicted protein [Laccaria bicolor S238N-H82]	0.88	_	_	_	_	_	_	_	K06100	SYMPK
comp394_c0_seq1	3864	566	1100.73	106.53	2.57e-06	6.49e-05	3.36913	up	-3.36913	yes	165	425-919(-)	_	_	_	_	_	_	_	_	_	_	_	_	_	_	_
comp3956_c0_seq4	13.96	0	6.08	0	0.000726851	0.00683488	2.60407	up	-2.60407	yes	312	3-938(-)	_	_	_	gi|170095461|ref|XP_001878951.1|	predicted protein [Laccaria bicolor S238N-H82]	0.95	GO:0042816;GO:0004795;GO:0006544;GO:0009088;GO:0030170;GO:0006563	_	_	_	_	_	_	K01733	thrC
comp3962_c0_seq6	9.01	0	10.92	0	0.00614931	0.0359025	3.4489	up	-3.4489	yes	351	*	_	_	_	_	_	_	_	_	_	_	_	_	_	_	_
comp3967_c0_seq1	34	7.5	6.06	0.88	0.00261227	0.0192007	2.78374	up	-2.78374	yes	2388	*	_	_	_	_	_	_	_	_	_	_	_	_	_	_	_
comp3967_c0_seq7	293	12	269.91	7.3	7.19e-10	6.54e-08	5.20844	up	-5.20844	yes	462	*	_	_	_	_	_	_	_	_	_	_	_	_	_	_	_
comp3972_c0_seq4	18.38	0	11.17	0	0.000164799	0.00205943	3.48156	up	-3.48156	yes	233	2-703(+)	_	_	_	gi|403416667|emb|CCM03367.1|	predicted protein [Fibroporia radiculosa]	0.79	GO:0005622;GO:0008270	_	_	_	_	_	_	_	_
comp3976_c0_seq5	24.4	0	21.15	0	2.82e-05	0.000478813	4.40259	up	-4.40259	yes	491	*	_	_	_	gi|390598171|gb|EIN07569.1|	hypothetical protein PUNSTDRAFT_144185 [Punctularia strigosozonata HHB-11173 SS5]	0.58	_	_	_	_	_	_	_	_	_
comp397_c0_seq4	125.82	36.19	145.12	27.58	0.00117541	0.0101978	2.39555	up	-2.39555	yes	369	*	_	_	_	_	_	_	_	_	_	_	_	_	_	_	_
comp3983_c0_seq1	289.52	12.03	120.21	3.3	8.18e-10	7.21e-08	5.18695	up	-5.18695	yes	183	322-870(-)	_	_	_	gi|307287086|ref|ZP_07567159.1|	LPXTG-motif protein cell wall anchor domain protein [Enterococcus faecalis TX0109]	0.56	_	_	_	_	_	_	_	_	_
comp3983_c0_seq2	99.48	9.97	45.38	3	4.51e-06	0.000105114	3.91902	up	-3.91902	yes	182	233-778(-)	_	_	_	gi|340520432|gb|EGR50668.1|	N-terminal WSC domain-containing protein [Trichoderma reesei QM6a]	0.49	_	_	_	_	_	_	_	_	_
comp3985_c0_seq2	45.4	0	39.59	0	2.57e-07	9.55e-06	5.30706	up	-5.30706	yes	119	1-357(+)	_	_	_	gi|392597949|gb|EIW87271.1|	alcohol dehydrogenase GroES domain protein [Coniophora puteana RWD-64-598 SS2]	0.71	GO:0005488	_	_	_	_	_	_	_	_
comp3989_c0_seq2	52.74	0	8.7	0	7.6e-08	3.39e-06	3.12102	up	-3.12102	yes	394	161-1342(+)	_	_	_	gi|170099043|ref|XP_001880740.1|	predicted protein [Laccaria bicolor S238N-H82]	0.72	_	_	_	_	_	_	_	_	_
comp3991_c0_seq3	33.8	9.61	9.33	1.75	0.00463965	0.0294095	2.41452	up	-2.41452	yes	409	123-1349(+)	_	_	_	gi|389741795|gb|EIM82983.1|	hypothetical protein STEHIDRAFT_133766 [Stereum hirsutum FP-91666 SS1]	0.76	_	_	_	_	_	_	_	_	_
comp3996_c0_seq15	21	1.09	25.25	0.87	0.000488131	0.00516507	4.85912	up	-4.85912	yes	117	3-353(-)	_	_	_	gi|170092491|ref|XP_001877467.1|	predicted protein [Laccaria bicolor S238N-H82]	0.93	GO:0009411;GO:0004519;GO:0006289	_	_	_	_	_	_	K13281	uvsE, UVE1
comp4001_c0_seq4	9.9	0	8.38	0	0.00416566	0.0267167	3.06695	up	-3.06695	yes	503	*	_	_	_	gi|389745870|gb|EIM87050.1|	kinase-like protein [Stereum hirsutum FP-91666 SS1]	0.87	_	_	_	_	_	_	_	_	_
comp4002_c0_seq5	17.22	0	11.65	0	0.00021796	0.00260186	3.54226	up	-3.54226	yes	629	*	_	_	_	_	_	_	_	_	_	_	_	_	_	_	_
comp4005_c0_seq10	13.61	0	13.99	0	0.00100641	0.00887314	3.80632	up	-3.80632	yes	113	76-414(-)	_	_	_	gi|393240984|gb|EJD48508.1|	SGNH hydrolase [Auricularia delicata TFB-10046 SS5]	0.77	GO:0090304;GO:0004519	_	_	_	_	_	_	_	_
comp4005_c0_seq4	8.13	0	4.16	0	0.00922396	0.0491464	2.05658	up	-2.05658	yes	277	1-834(+)	_	_	_	gi|302684419|ref|XP_003031890.1|	hypothetical protein SCHCODRAFT_82335 [Schizophyllum commune H4-8]	0.74	GO:0055085;GO:0016021	29883.JGI297357	hypothetical protein	0.8385	COG0387	KOG1397	_	K07300	chaA
comp4005_c0_seq5	20.74	0	11.16	0	7.45e-05	0.0010768	3.48027	up	-3.48027	yes	263	1-792(+)	_	_	_	gi|302684419|ref|XP_003031890.1|	hypothetical protein SCHCODRAFT_82335 [Schizophyllum commune H4-8]	0.73	GO:0055085;GO:0016021	_	_	_	_	_	_	K07300	chaA
comp4010_c0_seq2	62.78	16.78	23.9	4.22	0.00151628	0.0123585	2.5017	up	-2.5017	yes	372	1-1119(+)	_	_	_	gi|302674894|ref|XP_003027131.1|	hypothetical protein SCHCODRAFT_86123 [Schizophyllum commune H4-8]	0.82	GO:0055085;GO:0016021	_	_	_	_	_	_	_	_
comp4010_c0_seq3	323	18	145.01	5.34	5e-09	3.33e-07	4.76317	up	-4.76317	yes	257	176-946(-)	_	_	_	gi|299741823|ref|XP_002910494.1|	Pcmt1-prov protein [Coprinopsis cinerea okayama7#130]	0.85	GO:0006464;GO:0046500;GO:0006479;GO:0004719;GO:0005737	29883.JGI295156	hypothetical protein	0.8128	COG2518	KOG1661	NOG47996	K00573	E2.1.1.77, pcm
comp4010_c0_seq5	61.31	14.67	51.47	8.14	0.000799282	0.00743109	2.66063	up	-2.66063	yes	89	1-267(+)	_	_	_	gi|302674894|ref|XP_003027131.1|	hypothetical protein SCHCODRAFT_86123 [Schizophyllum commune H4-8]	0.94	GO:0055085;GO:0016021	_	_	_	_	_	_	_	_
comp4015_c0_seq1	163.98	3	76.11	0.92	1.73e-10	1.96e-08	6.37031	up	-6.37031	yes	305	1-918(+)	_	_	_	gi|83414957|dbj|BAE53744.1|	hypothetical protein [uncultured Termitomyces]	0.85	GO:0005507;GO:0055114;GO:0016491	_	_	_	_	_	_	_	_
comp4015_c0_seq2	170.76	20	105.02	8.13	3.07e-06	7.55e-05	3.69126	up	-3.69126	yes	170	1-510(+)	_	_	_	gi|389740172|gb|EIM81363.1|	Cu-oxidase-domain-containing protein [Stereum hirsutum FP-91666 SS1]	0.82	GO:0005507;GO:0055114;GO:0016491	_	_	_	_	_	_	_	_
comp4015_c0_seq3	165.26	0	118.01	0	2.83e-12	6.44e-10	6.88277	up	-6.88277	yes	596	*	_	_	_	gi|389740172|gb|EIM81363.1|	Cu-oxidase-domain-containing protein [Stereum hirsutum FP-91666 SS1]	0.82	GO:0005507;GO:0055114;GO:0016491	_	_	_	_	_	_	_	_
comp4015_c0_seq6	26.71	0	24.98	0	1.45e-05	0.000274249	4.6427	up	-4.6427	yes	151	1-456(+)	_	_	_	gi|172041823|gb|ACB69798.1|	laccase 2-like protein [Heterobasidion annosum]	0.78	GO:0046872;GO:0044710;GO:0016491	_	_	_	_	_	_	_	_
comp4017_c0_seq3	17.71	0	10.54	0	0.00021796	0.00260186	3.3978	up	-3.3978	yes	165	96-590(-)	_	_	_	_	_	_	_	_	_	_	_	_	_	_	_
comp4018_c0_seq6	71.11	21.81	44.64	9.05	0.00265988	0.0195311	2.30235	up	-2.30235	yes	209	1-627(+)	_	_	_	gi|392567604|gb|EIW60779.1|	hypothetical protein TRAVEDRAFT_146453 [Trametes versicolor FP-101664 SS1]	0.8	GO:0000166;GO:0003676	_	_	_	_	_	_	K12840	RBM17, SPF45
comp4036_c0_seq1	180	11	105.96	4.28	3.02e-08	1.54e-06	4.62977	up	-4.62977	yes	177	191-721(-)	_	_	_	gi|395329481|gb|EJF61868.1|	hypothetical protein DICSQDRAFT_146983 [Dichomitus squalens LYAD-421 SS1]	0.87	GO:0016720;GO:0055114;GO:0016717;GO:0006629	_	_	_	_	_	_	K10256	FAD2
comp4036_c0_seq3	20	2	19.93	1.32	0.000621965	0.00620533	3.91633	up	-3.91633	yes	142	2-427(-)	_	_	_	gi|299748758|ref|XP_001840127.2|	delta 12 fatty acid epoxygenase [Coprinopsis cinerea okayama7#130]	0.86	GO:0006629	_	_	_	_	_	_	K10256	FAD2
comp4037_c0_seq2	12.03	0	7.35	0	0.00199605	0.0151927	2.87774	up	-2.87774	yes	192	121-696(-)	_	_	_	gi|170091116|ref|XP_001876780.1|	predicted protein [Laccaria bicolor S238N-H82]	0.69	_	29883.JGI312016	hypothetical protein	0.9242	_	KOG1414	_	K09046	ATFF
comp4039_c0_seq1	40.77	0	5.56	0	6.35e-07	2.04e-05	2.47508	up	-2.47508	yes	728	2-2185(+)	_	_	_	gi|170105150|ref|XP_001883788.1|	predicted protein [Laccaria bicolor S238N-H82]	0.81	_	29883.JGI302853	hypothetical protein	0.8424	_	KOG2271	_	K14304	NUP85
comp4041_c0_seq15	20.48	4.44	15.05	2.16	0.00472911	0.0298669	2.80066	up	-2.80066	yes	579	*	_	_	_	_	_	_	_	_	_	_	_	_	_	_	_
comp4053_c0_seq2	12.91	0	10.17	0	0.00140897	0.0115837	3.34625	up	-3.34625	yes	105	1-315(+)	_	_	_	gi|170114754|ref|XP_001888573.1|	predicted protein [Laccaria bicolor S238N-H82]	0.87	_	_	_	_	_	_	_	_	_
comp4053_c0_seq4	21.82	0	20.87	0	5.79e-05	0.00088047	4.38336	up	-4.38336	yes	73	2-220(+)	_	_	_	gi|170114754|ref|XP_001888573.1|	predicted protein [Laccaria bicolor S238N-H82]	0.92	_	_	_	_	_	_	_	_	_
comp4053_c0_seq5	27.93	0	27.52	0	9.48e-06	0.000192134	4.78241	up	-4.78241	yes	432	*	_	_	_	gi|170114754|ref|XP_001888573.1|	predicted protein [Laccaria bicolor S238N-H82]	0.92	_	_	_	_	_	_	_	_	_
comp4057_c0_seq7	143.71	32.91	86.39	13.07	0.000244866	0.00288897	2.72461	up	-2.72461	yes	185	114-668(-)	_	_	_	gi|395334343|gb|EJF66719.1|	hypothetical protein DICSQDRAFT_164560 [Dichomitus squalens LYAD-421 SS1]	0.69	_	_	_	_	_	_	_	_	_
comp4066_c0_seq1	130	29	136.27	20.08	0.000239775	0.00283346	2.76264	up	-2.76264	yes	406	*	_	_	_	_	_	_	_	_	_	_	_	_	_	_	_
comp4072_c0_seq2	23.71	0	11.36	0	3.57e-05	0.000579699	3.50589	up	-3.50589	yes	126	509-889(+)	_	_	_	gi|393243269|gb|EJD50784.1|	hypothetical protein AURDEDRAFT_135147 [Auricularia delicata TFB-10046 SS5]	0.76	GO:0016020	_	_	_	_	_	_	_	_
comp4072_c0_seq3	12.7	0	6.63	0	0.00140897	0.0115837	2.72901	up	-2.72901	yes	220	154-816(+)	_	_	_	gi|342319801|gb|EGU11747.1|	Hypothetical Protein RTG_02211 [Rhodotorula glutinis ATCC 204091]	0.7	GO:0016021	_	_	_	_	_	_	_	_
comp4072_c0_seq5	60.43	0	33.71	0	2.29e-08	1.22e-06	5.0751	up	-5.0751	yes	253	3-764(+)	_	_	_	gi|390601829|gb|EIN11222.1|	hypothetical protein PUNSTDRAFT_141661 [Punctularia strigosozonata HHB-11173 SS5]	0.8	GO:0016021	_	_	_	_	_	_	_	_
comp4074_c0_seq3	13.63	0	10.19	0	0.00100641	0.00887314	3.34908	up	-3.34908	yes	189	3-569(-)	_	_	_	gi|403411941|emb|CCL98641.1|	predicted protein [Fibroporia radiculosa]	0.85	_	_	_	_	_	_	_	K06997	K06997
comp407_c0_seq6	17.63	0	19.14	0	0.00021796	0.00260186	4.25852	up	-4.25852	yes	124	1-372(+)	_	_	_	gi|169861660|ref|XP_001837464.1|	glutamine-tRNA ligase [Coprinopsis cinerea okayama7#130]	0.83	GO:0005524;GO:0004819;GO:0005737;GO:0006425	_	_	_	_	_	_	K01886	QARS, glnS
comp4083_c0_seq11	54.25	3.91	27.13	1.29	8.36e-06	0.000175416	4.39445	up	-4.39445	yes	283	3-851(-)	_	_	_	gi|302694229|ref|XP_003036793.1|	hypothetical protein SCHCODRAFT_12941 [Schizophyllum commune H4-8]	0.83	GO:0055085;GO:0016021	_	_	_	_	_	_	_	_
comp4088_c0_seq3	34.46	0	10.21	0	2.05e-06	5.38e-05	3.35191	up	-3.35191	yes	349	3-1049(-)	_	_	_	gi|336370339|gb|EGN98679.1|	hypothetical protein SERLA73DRAFT_181260 [Serpula lacrymans var. lacrymans S7.3]	0.8	GO:0043531	_	_	_	_	_	_	_	_
comp409_c0_seq1	6173.14	674.43	1594.2	115.07	2.04e-07	7.92e-06	3.79225	up	-3.79225	yes	335	374-1378(-)	_	_	_	gi|170087846|ref|XP_001875146.1|	glycoside hydrolase family 16 protein [Laccaria bicolor S238N-H82]	0.71	GO:0016787	_	_	_	_	_	_	_	_
comp409_c0_seq2	196.86	5.57	97.76	1.83	4.09e-10	4.08e-08	5.73933	up	-5.73933	yes	214	215-859(+)	_	_	_	_	_	_	_	_	_	_	_	_	_	_	_
comp4100_c0_seq16	13.73	0	6.09	0	0.00100641	0.00887314	2.60644	up	-2.60644	yes	292	2-877(+)	_	_	_	gi|336373372|gb|EGO01710.1|	hypothetical protein SERLA73DRAFT_85531 [Serpula lacrymans var. lacrymans S7.3]	0.96	GO:0007165;GO:0008158;GO:0016021	_	_	_	_	_	_	K12385	NPC1
comp4101_c0_seq1	135.47	25.32	25.94	3.2	7.85e-05	0.00112975	3.01903	up	-3.01903	yes	515	679-2223(-)	_	_	_	_	_	_	_	_	_	_	_	_	_	_	_
comp4105_c0_seq4	136.64	0	19.54	0	1.64e-11	2.81e-09	4.28836	up	-4.28836	yes	501	561-2063(-)	_	_	_	_	_	_	_	_	_	_	_	_	_	_	_
comp4109_c0_seq9	16.35	0	13.54	0	0.000390825	0.00423158	3.75916	up	-3.75916	yes	514	*	_	_	_	gi|392597809|gb|EIW87131.1|	WLM-domain-containing protein [Coniophora puteana RWD-64-598 SS2]	0.82	_	_	_	_	_	_	_	_	_
comp4114_c0_seq3	13	1	11.87	0.6	0.00744743	0.0423247	4.30621	up	-4.30621	yes	466	*	_	_	_	gi|302673858|ref|XP_003026615.1|	hypothetical protein SCHCODRAFT_61987 [Schizophyllum commune H4-8]	0.8	_	_	_	_	_	_	_	_	_
comp4119_c0_seq2	127	47	64.89	15.87	0.00517508	0.0324321	2.03169	up	-2.03169	yes	171	321-833(-)	_	_	_	gi|299747995|ref|XP_001837388.2|	hypothetical protein CC1G_01300 [Coprinopsis cinerea okayama7#130]	0.69	_	_	_	_	_	_	_	_	_
comp4123_c0_seq10	20.22	0.23	11.76	0.09	9.64e-05	0.00133684	7.02975	up	-7.02975	yes	243	3-731(-)	_	_	_	gi|403414477|emb|CCM01177.1|	predicted protein [Fibroporia radiculosa]	0.68	_	_	_	_	_	_	_	_	_
comp4126_c0_seq4	168.44	0	18.31	0	2.36e-12	5.5e-10	4.19456	up	-4.19456	yes	631	1124-3016(-)	_	_	_	gi|395334212|gb|EJF66588.1|	hypothetical protein DICSQDRAFT_95123 [Dichomitus squalens LYAD-421 SS1]	0.78	_	_	_	_	_	_	_	_	_
comp4129_c0_seq5	50.21	18	31.99	7.58	0.00858751	0.0477677	2.07735	up	-2.07735	yes	197	3-593(+)	_	_	_	gi|170095926|ref|XP_001879183.1|	predicted protein [Laccaria bicolor S238N-H82]	0.62	_	_	_	_	_	_	_	_	_
comp412_c0_seq1	340.4	12.39	77.85	1.87	3.48e-10	3.54e-08	5.37959	up	-5.37959	yes	1861	*	gi|339282946|gb|HQ910414.1|	Polyporus brumalis Mn peroxidase MNP4 mRNA, complete cds	0.92	gi|3668179|dbj|BAA33449.1|	manganese peroxidase [Pleurotus ostreatus]	0.82	GO:0006804;GO:0006979;GO:0016689;GO:0020037;GO:0055114	_	_	_	_	_	_	_	_
comp412_c0_seq3	122.6	3.61	32.84	0.64	2.44e-09	1.84e-07	5.68124	up	-5.68124	yes	1589	*	gi|339282946|gb|HQ910414.1|	Polyporus brumalis Mn peroxidase MNP4 mRNA, complete cds	0.92	gi|4512252|dbj|BAA33009.2|	manganese peroxidase [Pleurotus ostreatus]	0.78	GO:0006804;GO:0006979;GO:0020037;GO:0004601;GO:0055114	_	_	_	_	_	_	_	_
comp412_c0_seq5	452.32	0	217.03	0	1.8e-16	1.6e-13	7.76175	up	-7.76175	yes	154	426-887(-)	_	_	_	gi|222154058|gb|ACM47219.1|	manganese peroxidase 3 [Pleurotus manganese peroxidase 3 [Pleurotus ostreatus]	0.87	GO:0046274;GO:0020037;GO:0055114;GO:0006804;GO:0046872;GO:0016689;GO:0005576;GO:0042744	_	_	_	_	_	_	_	_
comp412_c0_seq6	23.34	0	13.74	0	3.57e-05	0.000579699	3.78031	up	-3.78031	yes	99	426-722(-)	_	_	_	gi|222154058|gb|ACM47219.1|	manganese peroxidase 3 [Pleurotus manganese peroxidase 3 [Pleurotus ostreatus]	0.86	GO:0046274;GO:0020037;GO:0055114;GO:0006804;GO:0046872;GO:0016689;GO:0005576;GO:0042744	_	_	_	_	_	_	_	_
comp4134_c0_seq1	83	22	78.85	13.81	0.000961122	0.00881564	2.5134	up	-2.5134	yes	96	3-290(+)	_	_	_	gi|170101973|ref|XP_001882203.1|	predicted protein [Laccaria bicolor S238N-H82]	0.86	GO:0006144;GO:0005777;GO:0055114;GO:0004846	_	_	_	_	_	_	K00365	E1.7.3.3
comp4139_c0_seq4	89	5.96	31.46	1.39	4.48e-07	1.54e-05	4.50036	up	-4.50036	yes	362	1-1086(+)	_	_	_	gi|336374506|gb|EGO02843.1|	hypothetical protein SERLA73DRAFT_176266 [Serpula lacrymans var. lacrymans S7.3]	0.5	_	_	_	_	_	_	_	_	_
comp4141_c0_seq6	32	0	28.91	0	3.54e-06	8.51e-05	4.8535	up	-4.8535	yes	67	1-201(+)	_	_	_	gi|302691170|ref|XP_003035264.1|	hypothetical protein SCHCODRAFT_14438 [Schizophyllum commune H4-8]	0.87	GO:0008270	_	_	_	_	_	_	K11426	SMYD
comp4143_c0_seq3	48.64	11.45	23.79	3.7	0.00147798	0.0120866	2.68476	up	-2.68476	yes	246	132-869(-)	_	_	_	gi|170092421|ref|XP_001877432.1|	aado/keto reductase [Laccaria bicolor S238N-H82]	0.77	_	_	_	_	_	_	_	_	_
comp4143_c0_seq6	25.9	0	20.96	0	1.8e-05	0.000331288	4.38957	up	-4.38957	yes	87	1-261(-)	_	_	_	gi|302680963|ref|XP_003030163.1|	hypothetical protein SCHCODRAFT_16512 [Schizophyllum commune H4-8]	0.85	GO:0055114;GO:0016491	_	_	_	_	_	_	_	_
comp4145_c0_seq2	62.09	12.47	23.55	3.13	0.000462261	0.00491616	2.91149	up	-2.91149	yes	289	1-867(+)	_	_	_	gi|302694351|ref|XP_003036854.1|	hypothetical protein SCHCODRAFT_255195 [Schizophyllum commune H4-8]	0.88	_	_	_	_	_	_	_	K13535	CLD1
comp4149_c0_seq12	21.86	0	21.05	0	5.79e-05	0.00088047	4.39575	up	-4.39575	yes	141	18-440(-)	_	_	_	gi|389739906|gb|EIM81098.1|	hypothetical protein STEHIDRAFT_67049 [Stereum hirsutum FP-91666 SS1]	0.87	_	_	_	_	_	_	_	_	_
comp4149_c0_seq14	8.9	0	9.57	0	0.00614931	0.0359025	3.25852	up	-3.25852	yes	126	18-395(-)	_	_	_	gi|389739906|gb|EIM81098.1|	hypothetical protein STEHIDRAFT_67049 [Stereum hirsutum FP-91666 SS1]	0.85	_	_	_	_	_	_	_	_	_
comp4149_c0_seq3	45.53	0	17.98	0	2.57e-07	9.55e-06	4.16832	up	-4.16832	yes	88	3-266(-)	_	_	_	gi|389739906|gb|EIM81098.1|	hypothetical protein STEHIDRAFT_67049 [Stereum hirsutum FP-91666 SS1]	0.9	_	_	_	_	_	_	_	_	_
comp4149_c0_seq8	47.27	17	24.12	5.73	0.00822166	0.0460821	2.07362	up	-2.07362	yes	834	*	_	_	_	gi|336371823|gb|EGO00163.1|	hypothetical protein SERLA73DRAFT_160150 [Serpula lacrymans var. lacrymans S7.3]	0.85	_	_	_	_	_	_	_	_	_
comp4149_c0_seq9	262.39	0	144.84	0	3.5e-14	1.28e-11	7.17832	up	-7.17832	yes	143	341-769(-)	_	_	_	gi|389739906|gb|EIM81098.1|	hypothetical protein STEHIDRAFT_67049 [Stereum hirsutum FP-91666 SS1]	0.89	_	_	_	_	_	_	_	_	_
comp4150_c0_seq6	180.06	16.63	80.67	4.92	5.42e-07	1.78e-05	4.0353	up	-4.0353	yes	224	1-672(+)	_	_	_	gi|393217143|gb|EJD02632.1|	hypothetical protein FOMMEDRAFT_133902 [Fomitiporia mediterranea MF3/22]	0.61	_	_	_	_	_	_	_	_	_
comp4150_c0_seq7	37.33	3.82	22.86	1.55	0.000132862	0.00175264	3.88249	up	-3.88249	yes	695	*	_	_	_	gi|393217143|gb|EJD02632.1|	hypothetical protein FOMMEDRAFT_133902 [Fomitiporia mediterranea MF3/22]	0.62	GO:0006888;GO:0005801	_	_	_	_	_	_	_	_
comp4150_c0_seq8	63.61	10.55	49.22	5.39	0.000133085	0.00175268	3.19089	up	-3.19089	yes	182	3-551(+)	_	_	_	_	_	_	_	_	_	_	_	_	_	_	_
comp4154_c0_seq2	156.03	45.14	50.89	9.73	0.00100682	0.00887314	2.38687	up	-2.38687	yes	312	3-938(+)	_	_	_	_	_	_	_	_	_	_	_	_	_	_	_
comp4154_c0_seq3	14.54	0	4.82	0	0.000726851	0.00683488	2.26903	up	-2.26903	yes	1284	*	_	_	_	gi|403419176|emb|CCM05876.1|	predicted protein [Fibroporia radiculosa]	0.94	GO:0008448;GO:0006044;GO:0005975	104341.JGI53527	annotation not available	0.9344	COG1820	KOG3892	_	K01443	E3.5.1.25, nagA, AMDHD2
comp4155_c0_seq12	26.58	0	7.9	0	1.45e-05	0.000274249	2.98185	up	-2.98185	yes	228	748-1434(+)	_	_	_	gi|299751539|ref|XP_001830331.2|	hypothetical protein CC1G_01967 [Coprinopsis cinerea okayama7#130]	0.65	_	_	_	_	_	_	_	_	_
comp4155_c0_seq20	9.95	0	6.36	0	0.00416566	0.0267167	2.66903	up	-2.66903	yes	136	3-410(+)	_	_	_	gi|170097774|ref|XP_001880106.1|	predicted protein [Laccaria bicolor S238N-H82]	0.67	_	_	_	_	_	_	_	_	_
comp4155_c0_seq5	38.49	0	9.37	0	8.76e-07	2.67e-05	3.22805	up	-3.22805	yes	244	1-732(+)	_	_	_	gi|170097772|ref|XP_001880105.1|	predicted protein [Laccaria bicolor S238N-H82]	0.66	_	_	_	_	_	_	_	_	_
comp416_c0_seq1	5204.59	1.47	1550.06	0.29	6.01e-26	5.88e-22	12.384	up	-12.384	yes	361	74-1156(+)	_	_	_	gi|389616328|gb|AFK91528.1|	manganese peroxidase 1 [Cerrena manganese peroxidase 1 [Cerrena unicolor]	0.82	GO:0006979;GO:0006804;GO:0004601	_	_	_	_	_	_	_	_
comp416_c0_seq2	313	5	149.51	1.58	5.4e-12	1.1e-09	6.56417	up	-6.56417	yes	243	161-892(+)	_	_	_	gi|389616328|gb|AFK91528.1|	manganese peroxidase 1 [Cerrena manganese peroxidase 1 [Cerrena unicolor]	0.84	GO:0006979;GO:0006804;GO:0004601	_	_	_	_	_	_	_	_
comp416_c0_seq3	1944.63	6	1067.89	2.18	9.71e-20	2.59e-16	8.93622	up	-8.93622	yes	167	1-501(+)	_	_	_	gi|389616328|gb|AFK91528.1|	manganese peroxidase 1 [Cerrena manganese peroxidase 1 [Cerrena unicolor]	0.81	GO:0006979;GO:0006804;GO:0004601	_	_	_	_	_	_	_	_
comp416_c0_seq4	21.78	2.53	15.74	1.21	0.0014195	0.0116376	3.70136	up	-3.70136	yes	589	*	gi|64059362|gb|AY916526.1|	Pleurotus pulmonarius manganese peroxidase 1 mRNA, partial cds	0.91	gi|389616328|gb|AFK91528.1|	manganese peroxidase 1 [Cerrena manganese peroxidase 1 [Cerrena unicolor]	0.82	GO:0006979;GO:0006804;GO:0004601	_	_	_	_	_	_	_	_
comp4172_c0_seq1	484	49	241.48	16.15	2.47e-07	9.31e-06	3.9023	up	-3.9023	yes	199	99-695(-)	_	_	_	_	_	_	_	_	_	_	_	_	_	_	_
comp4174_c0_seq3	9.49	0	5.36	0	0.00614931	0.0359025	2.42223	up	-2.42223	yes	754	*	_	_	_	gi|395329829|gb|EJF62214.1|	hypothetical protein DICSQDRAFT_104522 [Dichomitus squalens LYAD-421 SS1]	0.73	GO:0017111	_	_	_	_	_	_	_	_
comp4177_c0_seq4	15	2	17.35	1.53	0.00304285	0.0211221	3.50333	up	-3.50333	yes	368	*	_	_	_	gi|299739564|ref|XP_001839610.2|	G-X-X-X-Q-X-W domain-containing protein [Coprinopsis cinerea okayama7#130]	0.63	_	_	_	_	_	_	_	_	_
comp4179_c0_seq1	73	1	72.59	0.66	4.77e-09	3.2e-07	6.78116	up	-6.78116	yes	428	*	_	_	_	_	_	_	_	_	_	_	_	_	_	_	_
comp4180_c0_seq3	23.16	0	8.37	0	3.57e-05	0.000579699	3.06523	up	-3.06523	yes	217	526-1176(-)	_	_	_	gi|170096925|ref|XP_001879682.1|	SNF2 family DNA-dependent ATPase [Laccaria bicolor S238N-H82]	0.88	GO:0003677;GO:0005524;GO:0008270;GO:0004386	5306.JGI65793	.	0.8699	COG0553	KOG1001	_	_	_
comp4184_c0_seq3	28.04	0	8.28	0	9.48e-06	0.000192134	3.04963	up	-3.04963	yes	440	2-1321(-)	_	_	_	gi|389743473|gb|EIM84657.1|	hypothetical protein STEHIDRAFT_112247 [Stereum hirsutum FP-91666 SS1]	0.52	_	_	_	_	_	_	_	_	_
comp4189_c0_seq2	34.66	0	15.01	0	2.05e-06	5.38e-05	3.90785	up	-3.90785	yes	280	3-842(+)	_	_	_	gi|170086171|ref|XP_001874309.1|	predicted protein [Laccaria bicolor S238N-H82]	0.78	_	104341.JGI127820	annotation not available	0.8481	COG0790	_	NOG40183	_	_
comp4189_c0_seq4	24.79	0	19.47	0	2.25e-05	0.000397875	4.28318	up	-4.28318	yes	133	3-401(+)	_	_	_	gi|299755269|ref|XP_001828561.2|	hypothetical protein CC1G_12009 [Coprinopsis cinerea okayama7#130]	0.88	_	104341.JGI127820	annotation not available	0.8608	COG0790	_	_	_	_
comp4190_c0_seq5	15.74	0	10.96	0	0.000390825	0.00423158	3.45418	up	-3.45418	yes	611	*	_	_	_	_	_	_	_	_	_	_	_	_	_	_	_
comp4194_c0_seq2	51.93	17.31	6.72	1.48	0.0071666	0.0409907	2.18286	up	-2.18286	yes	654	87-2048(+)	_	_	_	gi|170088226|ref|XP_001875336.1|	predicted protein [Laccaria bicolor S238N-H82]	0.92	GO:0043022;GO:0005759;GO:0006184;GO:0005743;GO:0045727;GO:0005525;GO:0003924	29883.JGI243891	hypothetical protein	0.9229	COG0481	KOG0462	_	_	_
comp4195_c0_seq3	53.15	8.45	22.87	2.4	0.000132902	0.00175264	3.25235	up	-3.25235	yes	196	2-589(+)	_	_	_	gi|336366513|gb|EGN94860.1|	hypothetical protein SERLA73DRAFT_162892 [Serpula lacrymans var. lacrymans S7.3]	0.64	_	_	_	_	_	_	_	_	_
comp4197_c0_seq5	29.76	7.8	25.38	4.4	0.00547185	0.034048	2.52812	up	-2.52812	yes	87	1-261(+)	_	_	_	gi|170093079|ref|XP_001877761.1|	predicted protein [Laccaria bicolor S238N-H82]	0.87	_	_	_	_	_	_	_	K13342	PEX5, PXR1
comp41_c0_seq1	8268	2313	3892.47	719.44	0.000386908	0.00423158	2.43574	up	-2.43574	yes	180	295-834(-)	_	_	_	gi|336364644|gb|EGN92999.1|	hypothetical protein SERLA73DRAFT_190121 [Serpula lacrymans var. lacrymans S7.3]	0.51	_	_	_	_	_	_	_	_	_
comp4204_c0_seq4	19.02	0	6.11	0	0.000125561	0.00166706	2.61117	up	-2.61117	yes	441	1-1326(+)	_	_	_	gi|170086824|ref|XP_001874635.1|	exocyst complex component sec6 [Laccaria bicolor S238N-H82]	0.88	_	_	_	_	_	_	_	_	_
comp4215_c0_seq5	21.68	0	13.57	0	5.79e-05	0.00088047	3.76235	up	-3.76235	yes	165	186-680(-)	_	_	_	gi|390601317|gb|EIN10711.1|	hypothetical protein PUNSTDRAFT_100437 [Punctularia strigosozonata HHB-11173 SS5]	0.72	_	_	_	_	_	_	_	_	_
comp4215_c0_seq7	11.36	0	8.74	0	0.00286389	0.020022	3.12763	up	-3.12763	yes	165	59-553(-)	_	_	_	gi|390601317|gb|EIN10711.1|	hypothetical protein PUNSTDRAFT_100437 [Punctularia strigosozonata HHB-11173 SS5]	0.72	_	_	_	_	_	_	_	_	_
comp4219_c0_seq2	15.16	0	7.32	0	0.000530405	0.00538703	2.87184	up	-2.87184	yes	168	3-506(-)	_	_	_	gi|403417604|emb|CCM04304.1|	predicted protein [Fibroporia radiculosa]	0.79	_	104341.JGI36290	hypothetical protein	0.8319	COG0666	KOG0504	_	K06867	K06867
comp4221_c0_seq6	14.42	0	6.38	0	0.000726851	0.00683488	2.67356	up	-2.67356	yes	159	485-961(-)	_	_	_	gi|170090700|ref|XP_001876572.1|	predicted protein [Laccaria bicolor S238N-H82]	0.77	_	_	_	_	_	_	_	_	_
comp4223_c0_seq6	20.39	0	17.93	0	9.64e-05	0.00133684	4.1643	up	-4.1643	yes	161	2-484(-)	_	_	_	gi|336385178|gb|EGO26325.1|	hypothetical protein SERLADRAFT_414406 [Serpula lacrymans var. lacrymans S7.9]	0.75	_	29883.JGI298290	hypothetical protein	0.8406	_	KOG2409	_	K14786	KRI1
comp4227_c0_seq4	19.88	3.37	11.5	1.29	0.00222798	0.0166897	3.15619	up	-3.15619	yes	139	2-418(-)	_	_	_	gi|170090710|ref|XP_001876577.1|	predicted protein [Laccaria bicolor S238N-H82]	0.63	_	_	_	_	_	_	_	_	_
comp4229_c0_seq5	65.08	13.22	36.69	4.92	0.000325979	0.00368446	2.89866	up	-2.89866	yes	227	75-755(-)	_	_	_	gi|170085245|ref|XP_001873846.1|	predicted protein [Laccaria bicolor S238N-H82]	0.76	_	_	_	_	_	_	_	_	_
comp4238_c0_seq3	58.23	7.88	16.93	1.51	7.09e-05	0.00105928	3.48696	up	-3.48696	yes	348	254-1297(+)	_	_	_	gi|170117471|ref|XP_001889922.1|	predicted protein [Laccaria bicolor S238N-H82]	0.81	_	_	_	_	_	_	_	_	_
comp4240_c0_seq3	32.44	6.15	27.34	3.42	0.00182225	0.0144979	2.99895	up	-2.99895	yes	168	1-504(-)	_	_	_	gi|170099171|ref|XP_001880804.1|	predicted protein [Laccaria bicolor S238N-H82]	0.77	_	_	_	_	_	_	_	_	_
comp4242_c0_seq4	21.42	4.75	16.22	2.38	0.00847458	0.0471932	2.76874	up	-2.76874	yes	562	*	_	_	_	_	_	_	_	_	_	_	_	_	_	_	_
comp4243_c0_seq3	13.05	0	4.62	0	0.00100641	0.00887314	2.20789	up	-2.20789	yes	381	1-1143(-)	_	_	_	gi|170089805|ref|XP_001876125.1|	predicted protein [Laccaria bicolor S238N-H82]	0.84	GO:0042254;GO:0003723;GO:0015934;GO:0006412;GO:0003735	104341.JGI52544	60S ribosomal protein L10A	0.84	_	KOG1685	NOG240378	K14775	UTP30, RSL1D1
comp4247_c0_seq1	299	108	112.22	26.78	0.0030128	0.0209632	2.0671	up	-2.0671	yes	304	111-1022(+)	_	_	_	_	_	_	_	_	_	_	_	_	_	_	_
comp4249_c0_seq2	11.69	0	10.7	0	0.00199605	0.0151927	3.41954	up	-3.41954	yes	465	*	_	_	_	_	_	_	_	_	_	_	_	_	_	_	_
comp424_c0_seq2	353.62	8	216.23	3.23	1.25e-11	2.24e-09	6.06489	up	-6.06489	yes	185	33-587(-)	_	_	_	_	_	_	_	_	_	_	_	_	_	_	_
comp424_c0_seq3	81.38	13	57.44	6.06	6.64e-05	0.00100034	3.24467	up	-3.24467	yes	164	3-494(-)	_	_	_	_	_	_	_	_	_	_	_	_	_	_	_
comp4251_c0_seq4	27.63	0	16.77	0	1.17e-05	0.000229983	4.06781	up	-4.06781	yes	179	1-537(+)	_	_	_	gi|170097065|ref|XP_001879752.1|	predicted protein [Laccaria bicolor S238N-H82]	0.88	_	_	_	_	_	_	_	_	_
comp4258_c0_seq3	11.46	0	4.93	0	0.00199605	0.0151927	2.30159	up	-2.30159	yes	311	57-989(-)	_	_	_	gi|170101679|ref|XP_001882056.1|	predicted protein [Laccaria bicolor S238N-H82]	0.75	_	_	_	_	_	_	_	_	_
comp4258_c0_seq5	17.71	0	12.69	0	0.00021796	0.00260186	3.66562	up	-3.66562	yes	594	*	_	_	_	gi|170101679|ref|XP_001882056.1|	predicted protein [Laccaria bicolor S238N-H82]	0.7	_	_	_	_	_	_	_	_	_
comp4272_c0_seq4	64.09	4.28	6.87	0.3	2.29e-06	5.95e-05	4.51728	up	-4.51728	yes	1204	1-3612(+)	_	_	_	gi|392570201|gb|EIW63374.1|	hypothetical protein TRAVEDRAFT_69400 [Trametes versicolor FP-101664 SS1]	0.76	GO:0044260;GO:0016310;GO:0007165;GO:0016301;GO:0044238;GO:0009881	104341.JGI51297	hypothetical histidine kinase	0.7828	COG0642;COG4251	KOG0519	_	_	_
comp4276_c0_seq4	62.22	0	37.51	0	1.83e-08	1e-06	5.2292	up	-5.2292	yes	163	3-491(+)	_	_	_	gi|170094128|ref|XP_001878285.1|	predicted protein [Laccaria bicolor S238N-H82]	0.52	_	_	_	_	_	_	_	_	_
comp4277_c0_seq3	12.04	0	4.39	0	0.00199605	0.0151927	2.13422	up	-2.13422	yes	156	454-921(+)	_	_	_	gi|170111414|ref|XP_001886911.1|	predicted protein [Laccaria bicolor S238N-H82]	0.83	_	29883.JGI309507	hypothetical protein	0.8462	_	_	NOG236579	_	_
comp4281_c0_seq2	92.78	0	24.03	0	5.92e-10	5.53e-08	4.58676	up	-4.58676	yes	490	1-1470(+)	_	_	_	gi|336388569|gb|EGO29713.1|	hypothetical protein SERLADRAFT_365727 [Serpula lacrymans var. lacrymans S7.9]	0.91	GO:0006886;GO:0005737	_	_	_	_	_	_	_	_
comp4283_c0_seq2	32.36	0	16.09	0	3.54e-06	8.51e-05	4.00809	up	-4.00809	yes	270	1-810(+)	_	_	_	gi|392558351|gb|EIW51540.1|	FAD/NAD-P-binding domain-containing protein [Trametes versicolor FP-101664 SS1]	0.81	_	_	_	_	_	_	_	_	_
comp4284_c0_seq4	31.22	0	7.05	0	4.28e-06	0.00010003	2.81762	up	-2.81762	yes	339	331-1347(+)	_	_	_	_	_	_	_	_	_	_	_	_	_	_	_
comp4284_c0_seq8	59.42	21.4	51.3	12.21	0.00753696	0.0426353	2.0709	up	-2.0709	yes	126	1-378(+)	_	_	_	gi|170087316|ref|XP_001874881.1|	predicted protein [Laccaria bicolor S238N-H82]	0.74	_	_	_	_	_	_	_	_	_
comp4293_c0_seq6	47	0	25.19	0	1.94e-07	7.54e-06	4.65478	up	-4.65478	yes	264	1-795(+)	_	_	_	gi|170110150|ref|XP_001886281.1|	predicted protein [Laccaria bicolor S238N-H82]	0.56	_	_	_	_	_	_	_	_	_
comp4294_c0_seq2	181.75	52.11	64.19	12.16	0.000906823	0.00836204	2.40021	up	-2.40021	yes	282	2-847(+)	_	_	_	gi|395327660|gb|EJF60058.1|	alpha/beta-hydrolase [Dichomitus squalens LYAD-421 SS1]	0.86	GO:0006508;GO:0004185	_	_	_	_	_	_	_	_
comp4294_c0_seq5	26.85	0	13.7	0	1.45e-05	0.000274249	3.7761	up	-3.7761	yes	235	130-837(+)	_	_	_	gi|336373091|gb|EGO01429.1|	hypothetical protein SERLA73DRAFT_70617 [Serpula lacrymans var. lacrymans S7.3]	0.9	GO:0006508;GO:0004185	_	_	_	_	_	_	K01288	KEX1
comp4294_c0_seq8	51.62	0	31.89	0	8.64e-08	3.78e-06	4.99503	up	-4.99503	yes	110	2-331(+)	_	_	_	gi|336385912|gb|EGO27058.1|	hypothetical protein SERLADRAFT_446295 [Serpula lacrymans var. lacrymans S7.9]	0.9	GO:0006508;GO:0004185	_	_	_	_	_	_	_	_
comp4300_c0_seq1	478.46	108	156.76	23.38	0.000111912	0.00153516	2.74521	up	-2.74521	yes	346	209-1246(-)	_	_	_	gi|393214254|gb|EJC99747.1|	hypothetical protein FOMMEDRAFT_22837 [Fomitiporia mediterranea MF3/22]	0.59	_	_	_	_	_	_	_	_	_
comp4300_c0_seq2	54.54	0	20.6	0	5.9e-08	2.74e-06	4.36457	up	-4.36457	yes	341	52-1074(-)	_	_	_	gi|393214254|gb|EJC99747.1|	hypothetical protein FOMMEDRAFT_22837 [Fomitiporia mediterranea MF3/22]	0.59	_	_	_	_	_	_	_	_	_
comp4302_c0_seq1	111.35	37.23	23.78	5.25	0.00314892	0.0217658	2.17936	up	-2.17936	yes	226	1139-1816(-)	_	_	_	_	_	_	_	_	_	_	_	_	_	_	_
comp4302_c0_seq2	269.65	91.77	59.4	13.36	0.00217427	0.0163584	2.15254	up	-2.15254	yes	226	1078-1755(-)	_	_	_	_	_	_	_	_	_	_	_	_	_	_	_
comp431_c0_seq1	42	5	41.57	3.27	0.000147215	0.00191981	3.66818	up	-3.66818	yes	143	2-430(-)	_	_	_	_	_	_	_	_	_	_	_	_	_	_	_
comp4320_c0_seq1	49.39	15.78	39.59	8.36	0.00477193	0.0300468	2.24356	up	-2.24356	yes	143	101-529(-)	_	_	_	_	_	_	_	_	_	_	_	_	_	_	_
comp4321_c0_seq1	254.45	31	114.35	9.2	2.25e-06	5.86e-05	3.63568	up	-3.63568	yes	257	177-947(-)	_	_	_	gi|170102745|ref|XP_001882588.1|	cytosine-purine permease [Laccaria bicolor S238N-H82]	0.88	GO:0015205;GO:0016020;GO:0015851	_	_	_	_	_	_	_	_
comp4321_c0_seq3	29.96	3.34	27.6	2.03	0.000191901	0.00237584	3.76512	up	-3.76512	yes	462	*	_	_	_	gi|170102745|ref|XP_001882588.1|	cytosine-purine permease [Laccaria bicolor S238N-H82]	0.92	GO:0015205;GO:0016020;GO:0015851	_	_	_	_	_	_	_	_
comp4329_c0_seq16	23	4	18.68	2.15	0.00254733	0.0187799	3.11909	up	-3.11909	yes	524	*	_	_	_	gi|170084639|ref|XP_001873543.1|	predicted protein [Laccaria bicolor S238N-H82]	0.59	_	_	_	_	_	_	_	_	_
comp4329_c0_seq17	42.84	0	37.83	0	4e-07	1.38e-05	5.24146	up	-5.24146	yes	122	117-482(-)	_	_	_	gi|393242875|gb|EJD50391.1|	FAD/NAD(P)-binding domain-containing protein [Auricularia delicata TFB-10046 SS5]	0.84	_	_	_	_	_	_	_	_	_
comp4329_c0_seq18	12.73	0	12.29	0	0.00140897	0.0115837	3.61941	up	-3.61941	yes	146	3-440(-)	_	_	_	gi|238581102|ref|XP_002389500.1|	hypothetical protein MPER_11364 [Moniliophthora perniciosa FA553]	0.87	_	_	_	_	_	_	_	_	_
comp4329_c0_seq7	60.34	0	26.1	0	2.56e-08	1.34e-06	4.70598	up	-4.70598	yes	216	336-983(-)	_	_	_	gi|336365555|gb|EGN93905.1|	hypothetical protein SERLA73DRAFT_97285 [Serpula lacrymans var. lacrymans S7.3]	0.81	_	104341.JGI50753	annotation not available	0.8283	COG2072	_	_	_	_
comp4331_c0_seq1	445	38	130.52	7.36	6.93e-08	3.14e-06	4.14842	up	-4.14842	yes	1451	*	_	_	_	gi|169863234|ref|XP_001838239.1|	hypothetical protein CC1G_07980 [Coprinopsis cinerea okayama7#130]	0.5	_	_	_	_	_	_	_	_	_
comp4333_c0_seq3	18.61	0	12.94	0	0.000164799	0.00205943	3.69377	up	-3.69377	yes	612	*	_	_	_	gi|169867320|ref|XP_001840241.1|	XPA-binding protein 1 [Coprinopsis cinerea okayama7#130]	0.85	GO:0007264;GO:0005525	_	_	_	_	_	_	K06883	K06883
comp4337_c0_seq4	22.22	0	20.29	0	4.53e-05	0.000716537	4.3427	up	-4.3427	yes	466	*	_	_	_	_	_	_	_	_	_	_	_	_	_	_	_
comp4338_c0_seq5	33.88	0	14.59	0	2.45e-06	6.22e-05	3.86691	up	-3.86691	yes	328	3-986(-)	_	_	_	gi|170108108|ref|XP_001885263.1|	predicted protein [Laccaria bicolor S238N-H82]	0.77	GO:0008152	_	_	_	_	_	_	_	_
comp4340_c0_seq3	80.55	12	37.47	3.69	4.17e-05	0.000672289	3.34404	up	-3.34404	yes	915	*	_	_	_	gi|170111643|ref|XP_001887025.1|	predicted protein [Laccaria bicolor S238N-H82]	0.71	GO:0003824;GO:0005488	_	_	_	_	_	_	_	_
comp4340_c0_seq4	36.61	0	17.87	0	1.45e-06	4.04e-05	4.15947	up	-4.15947	yes	248	129-875(+)	_	_	_	gi|238586957|ref|XP_002391329.1|	hypothetical protein MPER_09261 [Moniliophthora perniciosa FA553]	0.53	_	_	_	_	_	_	_	_	_
comp4345_c0_seq4	70.03	0	36.35	0	7.08e-09	4.53e-07	5.18388	up	-5.18388	yes	174	3-524(+)	_	_	_	gi|336366214|gb|EGN94562.1|	hypothetical protein SERLA73DRAFT_188531 [Serpula lacrymans var. lacrymans S7.3]	0.61	GO:0016491	_	_	_	_	_	_	K03366	butA
comp4345_c0_seq7	58.57	14.21	43.65	7	0.00104288	0.00913167	2.64055	up	-2.64055	yes	182	1-546(+)	_	_	_	gi|354961625|dbj|BAL05080.1|	cytochrome P450 [Phanerochaete chrysosporium]	0.68	GO:0005488;GO:0016491	_	_	_	_	_	_	_	_
comp4346_c0_seq1	87	32	69.34	16.85	0.00538707	0.0336028	2.04094	up	-2.04094	yes	124	163-534(-)	_	_	_	gi|390595089|gb|EIN04496.1|	lactam utilization protein lamb [Punctularia strigosozonata HHB-11173 SS5]	0.79	_	_	_	_	_	_	_	K07160	K07160
comp4347_c0_seq4	23	5.1	9.77	1.43	0.0057595	0.035548	2.77234	up	-2.77234	yes	1002	*	_	_	_	_	_	_	_	_	_	_	_	_	_	_	_
comp4348_c0_seq2	14	0	13.12	0	0.000726851	0.00683488	3.7137	up	-3.7137	yes	454	*	_	_	_	_	_	_	_	_	_	_	_	_	_	_	_
comp4354_c0_seq2	82.66	4.85	23.42	0.91	2.81e-07	1.03e-05	4.68573	up	-4.68573	yes	268	275-1078(+)	_	_	_	gi|170090211|ref|XP_001876328.1|	predicted protein [Laccaria bicolor S238N-H82]	0.66	_	_	_	_	_	_	_	K14319	RANGAP1
comp4354_c0_seq3	30.19	0	10.99	0	6.32e-06	0.000137497	3.45812	up	-3.45812	yes	374	48-1172(+)	_	_	_	gi|170090211|ref|XP_001876328.1|	predicted protein [Laccaria bicolor S238N-H82]	0.68	_	_	_	_	_	_	_	K14319	RANGAP1
comp4357_c0_seq4	97.99	0	45.33	0	3.47e-10	3.54e-08	5.50239	up	-5.50239	yes	920	*	_	_	_	gi|302692626|ref|XP_003035992.1|	hypothetical protein SCHCODRAFT_232586 [Schizophyllum commune H4-8]	0.59	_	_	_	_	_	_	_	_	_
comp4369_c0_seq2	32.63	0	6.42	0	3.54e-06	8.51e-05	2.68257	up	-2.68257	yes	537	94-1704(+)	_	_	_	gi|403413550|emb|CCM00250.1|	predicted protein [Fibroporia radiculosa]	0.81	_	_	_	_	_	_	_	_	_
comp4394_c0_seq1	263.65	54.62	112.43	15.39	8.47e-05	0.00121286	2.86896	up	-2.86896	yes	998	*	_	_	_	_	_	_	_	_	_	_	_	_	_	_	_
comp43_c0_seq2	77.25	4.08	92.35	3.22	5.08e-07	1.71e-05	4.84198	up	-4.84198	yes	85	101-355(-)	_	_	_	gi|402219502|gb|EJT99575.1|	hypothetical protein DACRYDRAFT_23671 [Dacryopinax sp. DJM-731 SS1]	0.89	_	_	_	_	_	_	_	_	_
comp4407_c0_seq13	10	0	10.43	0	0.00416566	0.0267167	3.38267	up	-3.38267	yes	108	3-326(-)	_	_	_	gi|170104009|ref|XP_001883219.1|	Delta2-dienoyl-CoA-isomerase [Laccaria bicolor S238N-H82]	0.79	GO:0003824	_	_	_	_	_	_	K12663	ECH1
comp4407_c0_seq3	16.02	3.06	6.87	0.87	0.00753089	0.0426246	2.98122	up	-2.98122	yes	236	70-777(-)	_	_	_	gi|299753122|ref|XP_001833077.2|	hypothetical protein CC1G_01139 [Coprinopsis cinerea okayama7#130]	0.65	_	_	_	_	_	_	_	_	_
comp4408_c0_seq1	22.45	5.58	5.78	0.95	0.00697492	0.0400897	2.60507	up	-2.60507	yes	327	335-1315(+)	_	_	_	gi|403418291|emb|CCM04991.1|	predicted protein [Fibroporia radiculosa]	0.61	_	104341.JGI126163	annotation not available	0.8866	_	KOG4849	_	_	_
comp4413_c0_seq6	148.64	9.45	88.85	3.73	7.94e-08	3.53e-06	4.57412	up	-4.57412	yes	167	211-711(-)	_	_	_	_	_	_	_	_	_	_	_	_	_	_	_
comp4413_c0_seq9	13.01	1	13.84	0.7	0.00547934	0.034048	4.30535	up	-4.30535	yes	133	2-400(-)	_	_	_	gi|336365858|gb|EGN94207.1|	hypothetical protein SERLA73DRAFT_155939 [Serpula lacrymans var. lacrymans S7.3]	0.57	_	_	_	_	_	_	_	_	_
comp4418_c0_seq9	13.47	0	8.04	0	0.00100641	0.00887314	3.0072	up	-3.0072	yes	237	3-713(-)	_	_	_	gi|403416617|emb|CCM03317.1|	predicted protein [Fibroporia radiculosa]	0.61	_	_	_	_	_	_	_	K15163	SRB8, MED12
comp4420_c0_seq4	137	40	132.21	25.5	0.00122183	0.0105693	2.37426	up	-2.37426	yes	441	*	_	_	_	gi|390598864|gb|EIN08261.1|	cytochrome P450 [Punctularia strigosozonata HHB-11173 SS5]	0.86	GO:0009055;GO:0016705;GO:0020037;GO:0005506;GO:0006118;GO:0004497;GO:0055114	_	_	_	_	_	_	_	_
comp4427_c0_seq1	20.03	2.26	15.11	1.13	0.000621965	0.00620533	3.74111	up	-3.74111	yes	564	*	_	_	_	gi|170085405|ref|XP_001873926.1|	predicted protein [Laccaria bicolor S238N-H82]	0.78	_	_	_	_	_	_	_	_	_
comp4427_c0_seq3	49	6	51.62	4.18	4.68e-05	0.000737404	3.62636	up	-3.62636	yes	134	1-402(-)	_	_	_	gi|393218763|gb|EJD04251.1|	hypothetical protein FOMMEDRAFT_19512 [Fomitiporia mediterranea MF3/22]	0.74	_	_	_	_	_	_	_	_	_
comp4427_c0_seq4	54	1	62.28	0.76	5.9e-08	2.74e-06	6.35663	up	-6.35663	yes	369	*	_	_	_	_	_	_	_	_	_	_	_	_	_	_	_
comp4446_c0_seq12	71.26	18.78	14.75	2.57	0.00141492	0.0116261	2.52087	up	-2.52087	yes	295	1170-2054(-)	_	_	_	gi|302678345|ref|XP_003028855.1|	hypothetical protein SCHCODRAFT_59797 [Schizophyllum commune H4-8]	0.76	GO:0016641	104341.JGI56224	hypothetical protein	0.7955	_	KOG3923	_	K00272	DDO
comp4450_c0_seq3	27.11	0	6.99	0	1.17e-05	0.000229983	2.80529	up	-2.80529	yes	231	308-1000(-)	_	_	_	gi|336364906|gb|EGN93259.1|	hypothetical protein SERLA73DRAFT_163582 [Serpula lacrymans var. lacrymans S7.3]	0.6	_	_	_	_	_	_	_	_	_
comp4456_c0_seq3	97.1	26.99	43.18	7.93	0.00109042	0.0095337	2.44497	up	-2.44497	yes	164	294-785(+)	_	_	_	gi|170092407|ref|XP_001877425.1|	predicted protein [Laccaria bicolor S238N-H82]	0.91	GO:0042967;GO:0008080	29883.JGI290968	hypothetical protein	0.8966	COG0456	KOG3138	_	_	_
comp4463_c0_seq3	21	0	11.55	0	7.45e-05	0.0010768	3.52982	up	-3.52982	yes	774	*	_	_	_	_	_	_	_	_	_	_	_	_	_	_	_
comp4463_c0_seq5	16	3	15.98	1.98	0.00753089	0.0426246	3.0127	up	-3.0127	yes	97	136-426(-)	_	_	_	gi|336369480|gb|EGN97821.1|	hypothetical protein SERLA73DRAFT_109064 [Serpula lacrymans var. lacrymans S7.3]	0.72	GO:0055085;GO:0016021	_	_	_	_	_	_	_	_
comp4470_c0_seq1	19	2	13.15	0.91	0.000797167	0.00742319	3.85305	up	-3.85305	yes	51	366-518(-)	_	_	_	_	_	_	_	_	_	_	_	_	_	_	_
comp4470_c0_seq3	33	1	36.01	0.72	2.94e-06	7.26e-05	5.64426	up	-5.64426	yes	390	*	_	_	_	gi|170106730|ref|XP_001884576.1|	serine carboxypeptidase [Laccaria bicolor S238N-H82]	0.93	GO:0006508;GO:0004185	_	_	_	_	_	_	K13289	CTSA
comp4471_c0_seq2	26	3.44	11.21	0.98	0.000497338	0.00524547	3.51586	up	-3.51586	yes	299	89-985(-)	_	_	_	gi|170109737|ref|XP_001886075.1|	predicted protein [Laccaria bicolor S238N-H82]	0.48	_	_	_	_	_	_	_	_	_
comp4473_c0_seq3	37	5	40.9	3.65	0.000341233	0.00383766	3.48613	up	-3.48613	yes	385	*	_	_	_	gi|389744505|gb|EIM85688.1|	hypothetical protein STEHIDRAFT_81225 [Stereum hirsutum FP-91666 SS1]	0.9	_	_	_	_	_	_	_	_	_
comp4477_c0_seq10	10	0	8.31	0	0.00416566	0.0267167	3.05485	up	-3.05485	yes	170	3-512(-)	_	_	_	gi|336373409|gb|EGO01747.1|	hypothetical protein SERLA73DRAFT_166267 [Serpula lacrymans var. lacrymans S7.3]	0.75	_	_	_	_	_	_	_	_	_
comp4477_c0_seq5	32.75	0	18.03	0	2.94e-06	7.26e-05	4.17233	up	-4.17233	yes	239	2-718(+)	_	_	_	gi|170088108|ref|XP_001875277.1|	predicted protein [Laccaria bicolor S238N-H82]	0.75	_	29883.JGI305679	hypothetical protein	0.7902	COG0705	KOG2980	_	_	_
comp4483_c0_seq1	214.03	49.88	145.74	22.44	0.000215174	0.00260186	2.69925	up	-2.69925	yes	625	*	_	_	_	_	_	_	_	_	_	_	_	_	_	_	_
comp4483_c0_seq2	13.37	0	10.31	0	0.00100641	0.00887314	3.36597	up	-3.36597	yes	552	*	_	_	_	_	_	_	_	_	_	_	_	_	_	_	_
comp4485_c0_seq1	342	91	79.1	13.91	0.000393954	0.00426389	2.50756	up	-2.50756	yes	585	85-1839(-)	_	_	_	gi|170084069|ref|XP_001873258.1|	predicted protein [Laccaria bicolor S238N-H82]	0.87	GO:0008152;GO:0003824	29883.JGI243823	hypothetical protein	0.8764	COG0318	KOG1176	_	_	_
comp4491_c0_seq1	69.17	0	23.89	0	7.83e-09	4.93e-07	4.57833	up	-4.57833	yes	343	1-1029(+)	_	_	_	gi|390600825|gb|EIN10219.1|	kinase-like protein, partial [Punctularia strigosozonata HHB-11173 SS5]	0.63	GO:0016772	_	_	_	_	_	_	_	_
comp4491_c0_seq9	28.93	0	25.13	0	7.72e-06	0.00016274	4.65134	up	-4.65134	yes	163	2-493(+)	_	_	_	gi|238606600|ref|XP_002396758.1|	hypothetical protein MPER_02943 [Moniliophthora perniciosa FA553]	0.7	GO:0004672	_	_	_	_	_	_	_	_
comp4504_c0_seq2	259.81	41.72	33	3.5	1.31e-05	0.000255176	3.23704	up	-3.23704	yes	581	1609-3351(-)	_	_	_	gi|170107251|ref|XP_001884836.1|	predicted protein [Laccaria bicolor S238N-H82]	0.63	_	_	_	_	_	_	_	_	_
comp4513_c0_seq2	23.56	0	7.22	0	3.57e-05	0.000579699	2.852	up	-2.852	yes	316	143-1090(-)	_	_	_	gi|393235674|gb|EJD43227.1|	hypothetical protein AURDEDRAFT_167643 [Auricularia delicata TFB-10046 SS5]	0.53	_	_	_	_	_	_	_	_	_
comp4513_c0_seq4	130.94	17.16	41.68	3.61	7.35e-06	0.000158855	3.52928	up	-3.52928	yes	316	143-1090(-)	_	_	_	gi|393235674|gb|EJD43227.1|	hypothetical protein AURDEDRAFT_167643 [Auricularia delicata TFB-10046 SS5]	0.53	_	_	_	_	_	_	_	_	_
comp4513_c0_seq5	199.5	73.84	74.74	18.28	0.00378451	0.0257346	2.03161	up	-2.03161	yes	329	150-1136(-)	_	_	_	gi|393235674|gb|EJD43227.1|	hypothetical protein AURDEDRAFT_167643 [Auricularia delicata TFB-10046 SS5]	0.54	_	_	_	_	_	_	_	_	_
comp4518_c0_seq10	36.2	4.22	28.27	2.18	0.000154728	0.0020071	3.69687	up	-3.69687	yes	181	3-545(-)	_	_	_	gi|392565338|gb|EIW58515.1|	NAD-P-binding protein [Trametes versicolor FP-101664 SS1]	0.71	_	_	_	_	_	_	_	_	_
comp4521_c0_seq1	360.59	33	122.87	7.43	1.51e-07	6.14e-06	4.04763	up	-4.04763	yes	264	2-793(+)	_	_	_	gi|170093814|ref|XP_001878128.1|	polysaccharide lyase family 14 protein [Laccaria bicolor S238N-H82]	0.79	GO:0016829	_	_	_	_	_	_	_	_
comp4521_c0_seq2	24.93	0	16.95	0	2.25e-05	0.000397875	4.08321	up	-4.08321	yes	64	2-193(+)	_	_	_	_	_	_	_	_	_	_	_	_	_	_	_
comp4521_c0_seq3	28.48	0	21.96	0	9.48e-06	0.000192134	4.45681	up	-4.45681	yes	552	*	_	_	_	gi|170114891|ref|XP_001888641.1|	polysaccharide lyase family 14 protein [Laccaria bicolor S238N-H82]	0.84	GO:0016829	_	_	_	_	_	_	_	_
comp4521_c0_seq4	31	3	33.66	2.15	0.000160239	0.00205943	3.96863	up	-3.96863	yes	130	1-393(+)	_	_	_	_	_	_	_	_	_	_	_	_	_	_	_
comp4521_c0_seq5	31	4	34.54	2.94	0.000405979	0.00436506	3.55438	up	-3.55438	yes	95	96-383(+)	_	_	_	_	_	_	_	_	_	_	_	_	_	_	_
comp4534_c0_seq7	21.65	0	22.64	0	5.79e-05	0.00088047	4.5008	up	-4.5008	yes	135	3-407(-)	_	_	_	gi|403411491|emb|CCL98191.1|	predicted protein [Fibroporia radiculosa]	0.67	_	_	_	_	_	_	_	_	_
comp4535_c0_seq1	43.53	11.44	18.9	3.28	0.0028476	0.020022	2.52662	up	-2.52662	yes	230	166-855(+)	_	_	_	_	_	_	_	_	_	_	_	_	_	_	_
comp453_c0_seq1	4141	141	1157.93	26.05	5.86e-12	1.18e-09	5.47412	up	-5.47412	yes	222	128-793(-)	_	_	_	_	_	_	_	_	_	_	_	_	_	_	_
comp4544_c0_seq4	198.73	33.23	94.61	10.45	2.19e-05	0.000397372	3.17849	up	-3.17849	yes	221	2-664(+)	_	_	_	gi|393214611|gb|EJD00104.1|	S-adenosyl-L-methionine-dependent methyltransferase [Fomitiporia mediterranea MF3/22]	0.82	GO:0008610	_	_	_	_	_	_	K00574	E2.1.1.79, cfa
comp4544_c0_seq5	135.27	6.77	66.71	2.21	3.3e-08	1.66e-06	4.91578	up	-4.91578	yes	211	1-633(+)	_	_	_	gi|393214611|gb|EJD00104.1|	S-adenosyl-L-methionine-dependent methyltransferase [Fomitiporia mediterranea MF3/22]	0.83	GO:0008610	_	_	_	_	_	_	K00574	E2.1.1.79, cfa
comp4544_c0_seq9	30.77	0	31.48	0	5.19e-06	0.000116576	4.97636	up	-4.97636	yes	138	1-417(+)	_	_	_	gi|322709925|gb|EFZ01500.1|	methoxy mycolic acid synthase 1 [Metarhizium anisopliae ARSEF 23]	0.66	_	_	_	_	_	_	_	K00574	E2.1.1.79, cfa
comp4547_c0_seq13	10	0	11.38	0	0.00416566	0.0267167	3.50843	up	-3.50843	yes	374	*	_	_	_	_	_	_	_	_	_	_	_	_	_	_	_
comp4547_c0_seq5	82.53	20.84	28.26	4.71	0.000743327	0.00698166	2.58496	up	-2.58496	yes	410	3-1232(+)	_	_	_	gi|169856453|ref|XP_001834885.1|	hypothetical protein CC1G_09812 [Coprinopsis cinerea okayama7#130]	0.73	_	_	_	_	_	_	_	_	_
comp4547_c0_seq8	41.81	0	26.76	0	4.66e-07	1.57e-05	4.74201	up	-4.74201	yes	218	1-654(+)	_	_	_	gi|170096176|ref|XP_001879308.1|	predicted protein [Laccaria bicolor S238N-H82]	0.57	_	_	_	_	_	_	_	_	_
comp454_c0_seq2	593.23	146.97	86.97	14.24	0.000210803	0.00258803	2.61057	up	-2.61057	yes	469	676-2082(+)	_	_	_	gi|392562160|gb|EIW55341.1|	Zn-dependent exopeptidase [Trametes versicolor FP-101664 SS1]	0.76	GO:0008233	5306.JGI66681	.	0.7838	COG2234	_	_	_	_
comp4550_c0_seq4	36.72	0	21.12	0	1.45e-06	4.04e-05	4.40054	up	-4.40054	yes	246	2-742(+)	_	_	_	gi|170116896|ref|XP_001889637.1|	predicted protein [Laccaria bicolor S238N-H82]	0.58	_	_	_	_	_	_	_	_	_
comp4550_c0_seq7	58	16	44.16	8.05	0.00251729	0.0185957	2.45568	up	-2.45568	yes	559	*	_	_	_	gi|170102905|ref|XP_001882668.1|	predicted protein [Laccaria bicolor S238N-H82]	0.51	_	_	_	_	_	_	_	_	_
comp4553_c0_seq4	19	3	21.68	2.26	0.00281198	0.020022	3.26197	up	-3.26197	yes	112	1-336(+)	_	_	_	gi|238591282|ref|XP_002392562.1|	hypothetical protein MPER_07838 [Moniliophthora perniciosa FA553]	0.71	GO:0003824	_	_	_	_	_	_	K01209	E3.2.1.55, abfA
comp4556_c0_seq5	11.87	0.19	2.74	0.03	0.00199605	0.0151927	6.51307	up	-6.51307	yes	347	802-1842(-)	_	_	_	gi|170084131|ref|XP_001873289.1|	predicted protein [Laccaria bicolor S238N-H82]	0.81	_	_	_	_	_	_	_	_	_
comp4559_c0_seq3	16.13	1.22	3.26	0.16	0.00229484	0.0171075	4.34873	up	-4.34873	yes	629	2-1888(+)	_	_	_	gi|390603566|gb|EIN12958.1|	hypothetical protein PUNSTDRAFT_118598 [Punctularia strigosozonata HHB-11173 SS5]	0.66	GO:0005634;GO:0006357;GO:0000981;GO:0008270	_	_	_	_	_	_	_	_
comp4561_c0_seq4	38.01	0	25.16	0	1.03e-06	3.07e-05	4.65306	up	-4.65306	yes	172	3-518(-)	_	_	_	gi|170094694|ref|XP_001878568.1|	predicted protein [Laccaria bicolor S238N-H82]	0.84	_	5306.JGI74202	.	0.8364	_	_	NOG227290	_	_
comp4562_c0_seq6	25.74	0	10.01	0	1.8e-05	0.000331288	3.32337	up	-3.32337	yes	322	1-966(+)	_	_	_	gi|169859356|ref|XP_001836318.1|	acyl-CoA dehydrogenase [Coprinopsis cinerea okayama7#130]	0.89	GO:0046872;GO:0020037;GO:0050660;GO:0006118;GO:0003995;GO:0055114	29883.JGI190411	acyl-CoA-dehydrogenase, peroxisomal	0.8185	COG1960	KOG0137	_	_	_
comp4565_c0_seq4	24.34	0	12.73	0	2.82e-05	0.000478813	3.67016	up	-3.67016	yes	270	3-812(-)	_	_	_	gi|170117319|ref|XP_001889847.1|	predicted protein [Laccaria bicolor S238N-H82]	0.93	GO:0005634;GO:0006281;GO:0003684;GO:0004519	29883.JGI147485	hypothetical protein	0.9343	COG5241	KOG2841	_	K10849	ERCC1
comp4565_c0_seq6	29	7.8	25.45	4.52	0.00638213	0.0370527	2.49327	up	-2.49327	yes	161	1-486(+)	_	_	_	_	_	_	_	_	_	_	_	_	_	_	_
comp4570_c0_seq6	21.29	0	7.72	0	5.79e-05	0.00088047	2.9486	up	-2.9486	yes	237	3-713(+)	_	_	_	gi|170089261|ref|XP_001875853.1|	predicted protein [Laccaria bicolor S238N-H82]	0.69	_	_	_	_	_	_	_	K11800	WDR22, BCRP2
comp4571_c0_seq2	45.36	15.18	10.84	2.4	0.00782773	0.044161	2.17526	up	-2.17526	yes	215	1-645(+)	_	_	_	_	_	_	_	_	_	_	_	_	_	_	_
comp4571_c0_seq3	475.47	0.01	137.94	0	1.1e-16	1.2e-13	7.1079	up	-7.1079	yes	203	383-991(-)	_	_	_	_	_	_	_	_	_	_	_	_	_	_	_
comp4572_c0_seq2	89.44	27.5	32.51	6.6	0.0023308	0.0173448	2.30035	up	-2.30035	yes	389	3-1172(+)	_	_	_	gi|169861385|ref|XP_001837327.1|	hypothetical protein CC1G_00463 [Coprinopsis cinerea okayama7#130]	0.67	_	_	_	_	_	_	_	_	_
comp4572_c0_seq7	9	0	9.92	0	0.00614931	0.0359025	3.31034	up	-3.31034	yes	128	1-387(+)	_	_	_	gi|336373229|gb|EGO01567.1|	hypothetical protein SERLA73DRAFT_176926 [Serpula lacrymans var. lacrymans S7.3]	0.66	_	_	_	_	_	_	_	_	_
comp4573_c0_seq3	30.43	2	17.29	0.75	3.89e-05	0.000629082	4.5269	up	-4.5269	yes	236	3-710(+)	_	_	_	_	_	_	_	_	_	_	_	_	_	_	_
comp4597_c0_seq1	411	69	115.31	12.79	1.31e-05	0.000256508	3.17243	up	-3.17243	yes	307	277-1197(-)	_	_	_	gi|395324301|gb|EJF56744.1|	hypothetical protein DICSQDRAFT_157748 [Dichomitus squalens LYAD-421 SS1]	0.76	_	_	_	_	_	_	_	_	_
comp4600_c0_seq1	143	9	64.54	2.68	1.11e-07	4.72e-06	4.58989	up	-4.58989	yes	943	*	_	_	_	gi|336365828|gb|EGN94177.1|	hypothetical protein SERLA73DRAFT_115110 [Serpula lacrymans var. lacrymans S7.3]	0.73	_	_	_	_	_	_	_	_	_
comp4603_c0_seq1	22.62	0	6.17	0	4.53e-05	0.000716537	2.62527	up	-2.62527	yes	105	410-724(+)	_	_	_	gi|169845645|ref|XP_001829542.1|	hypothetical protein CC1G_00721 [Coprinopsis cinerea okayama7#130]	0.83	_	104341.JGI113301	annotation not available	0.8	_	_	NOG245993	_	_
comp4604_c0_seq17	12.38	0	6.94	0	0.00140897	0.0115837	2.79494	up	-2.79494	yes	252	3-761(+)	_	_	_	_	_	_	_	_	_	_	_	_	_	_	_
comp4604_c0_seq5	9.47	0.1	2	0.01	0.00614931	0.0359025	7.64386	up	-7.64386	yes	362	371-1456(+)	_	_	_	gi|389749436|gb|EIM90607.1|	S-adenosyl-L-methionine-dependent methyltransferase [Stereum hirsutum FP-91666 SS1]	0.75	_	_	_	_	_	_	_	_	_
comp4606_c0_seq2	82	27	73.94	16.08	0.00310858	0.0215325	2.20109	up	-2.20109	yes	472	*	_	_	_	gi|169856455|ref|XP_001834886.1|	hypothetical protein CC1G_09813 [Coprinopsis cinerea okayama7#130]	0.92	GO:0016702;GO:0006725;GO:0008199;GO:0055114	_	_	_	_	_	_	_	_
comp4610_c0_seq14	15.46	0	13.74	0	0.000530405	0.00538703	3.78031	up	-3.78031	yes	159	1-477(-)	_	_	_	gi|169843303|ref|XP_001828381.1|	hypothetical protein CC1G_04352 [Coprinopsis cinerea okayama7#130]	0.63	_	_	_	_	_	_	_	_	_
comp4611_c0_seq1	66.28	0	14.52	0	1.07e-08	6.34e-07	3.85997	up	-3.85997	yes	358	1-1074(+)	_	_	_	gi|299748591|ref|XP_001839248.2|	hypothetical protein CC1G_12139 [Coprinopsis cinerea okayama7#130]	0.62	_	_	_	_	_	_	_	_	_
comp4615_c0_seq1	51.45	4.57	19.06	1.12	1.19e-05	0.000233703	4.08898	up	-4.08898	yes	326	1-978(+)	_	_	_	gi|170109454|ref|XP_001885934.1|	predicted protein [Laccaria bicolor S238N-H82]	0.7	GO:0005488;GO:0016491	_	_	_	_	_	_	_	_
comp4615_c0_seq3	204.25	22.43	89.43	6.49	1.51e-06	4.21e-05	3.78447	up	-3.78447	yes	267	1-801(+)	_	_	_	gi|170109454|ref|XP_001885934.1|	predicted protein [Laccaria bicolor S238N-H82]	0.71	GO:0005488;GO:0016491	_	_	_	_	_	_	_	_
comp4615_c0_seq4	54.3	12	34.96	5.1	0.000720674	0.00683488	2.77714	up	-2.77714	yes	220	2-664(+)	_	_	_	gi|392594337|gb|EIW83661.1|	CyP450 monooxygenase [Coniophora puteana RWD-64-598 SS2]	0.62	GO:0005488;GO:0016491	_	_	_	_	_	_	_	_
comp4615_c0_seq5	13	0	10.74	0	0.00140897	0.0115837	3.42492	up	-3.42492	yes	75	114-338(+)	_	_	_	_	_	_	_	_	_	_	_	_	_	_	_
comp4627_c0_seq5	29.73	0	8.34	0	6.32e-06	0.000137497	3.06005	up	-3.06005	yes	477	3-1433(+)	_	_	_	gi|403414673|emb|CCM01373.1|	predicted protein [Fibroporia radiculosa]	0.79	GO:0043169;GO:0004553;GO:0005975	_	_	_	_	_	_	_	_
comp4628_c0_seq1	35.27	0	14.86	0	1.72e-06	4.67e-05	3.89336	up	-3.89336	yes	310	79-1008(-)	_	_	_	_	_	_	_	_	_	_	_	_	_	_	_
comp4628_c0_seq2	434.67	33	183.52	9.21	2.92e-08	1.49e-06	4.31659	up	-4.31659	yes	280	167-1006(-)	_	_	_	_	_	_	_	_	_	_	_	_	_	_	_
comp4628_c0_seq3	17.07	0	9.56	0	0.000290613	0.00330127	3.25701	up	-3.25701	yes	239	42-758(-)	_	_	_	_	_	_	_	_	_	_	_	_	_	_	_
comp462_c0_seq3	129.92	0	23.65	0	2.72e-11	4.28e-09	4.56377	up	-4.56377	yes	422	881-2146(-)	_	_	_	gi|170091942|ref|XP_001877193.1|	predicted protein [Laccaria bicolor S238N-H82]	0.84	GO:0008270;GO:0003676	29883.JGI311971	hypothetical protein	0.8125	_	_	NOG132288	_	_
comp462_c0_seq4	69.77	0	12.98	0	7.08e-09	4.53e-07	3.69822	up	-3.69822	yes	405	881-2095(-)	_	_	_	gi|170091942|ref|XP_001877193.1|	predicted protein [Laccaria bicolor S238N-H82]	0.77	GO:0005488	_	_	_	_	_	_	_	_
comp4631_c0_seq3	15.73	0	7.65	0	0.000390825	0.00423158	2.93546	up	-2.93546	yes	875	*	_	_	_	gi|170086442|ref|XP_001874444.1|	predicted protein [Laccaria bicolor S238N-H82]	0.75	_	_	_	_	_	_	_	_	_
comp4639_c0_seq4	8.86	0.04	1.75	0.01	0.00922396	0.0491464	7.45121	up	-7.45121	yes	325	804-1778(-)	_	_	_	gi|392586251|gb|EIW75588.1|	NAD(P)-binding protein [Coniophora puteana RWD-64-598 SS2]	0.6	_	_	_	_	_	_	_	K00540	E1.-.-.-
comp4641_c0_seq1	239.17	37	42.1	4.3	1.05e-05	0.000211339	3.29141	up	-3.29141	yes	338	214-1227(-)	_	_	_	_	_	_	_	_	_	_	_	_	_	_	_
comp4641_c0_seq2	63.83	0	11.49	0	1.47e-08	8.29e-07	3.52231	up	-3.52231	yes	338	160-1173(-)	_	_	_	_	_	_	_	_	_	_	_	_	_	_	_
comp4646_c0_seq13	39	7	30.74	3.64	0.000572185	0.00577539	3.07811	up	-3.07811	yes	540	*	_	_	_	_	_	_	_	_	_	_	_	_	_	_	_
comp4646_c0_seq8	8.47	0	5.26	0	0.00922396	0.0491464	2.39506	up	-2.39506	yes	74	169-390(-)	_	_	_	_	_	_	_	_	_	_	_	_	_	_	_
comp4647_c0_seq1	102.77	2.36	72.06	1.09	2.16e-09	1.66e-07	6.0468	up	-6.0468	yes	193	1-579(-)	_	_	_	gi|299755342|ref|XP_002912094.1|	D-isomer specific 2-hydroxyacid dehydrogenase [Coprinopsis cinerea okayama7#130]	0.86	GO:0016616;GO:0051287;GO:0055114	_	_	_	_	_	_	_	_
comp4647_c0_seq2	24.23	3.64	18.85	1.87	0.00208845	0.0158249	3.33345	up	-3.33345	yes	173	1-519(-)	_	_	_	gi|299755342|ref|XP_002912094.1|	D-isomer specific 2-hydroxyacid dehydrogenase [Coprinopsis cinerea okayama7#130]	0.84	GO:0016616;GO:0051287;GO:0055114	_	_	_	_	_	_	_	_
comp4647_c0_seq3	130	13	104.19	6.88	1.77e-06	4.81e-05	3.92066	up	-3.92066	yes	176	2-529(-)	_	_	_	gi|395334580|gb|EJF66956.1|	D-isomer specific 2-hydroxyacid dehydrogenase [Dichomitus squalens LYAD-421 SS1]	0.87	GO:0016616;GO:0000502;GO:0042176;GO:0030234;GO:0051287;GO:0055114;GO:0050790	_	_	_	_	_	_	K00058	serA, PHGDH
comp4650_c0_seq1	276	99	77.95	18.47	0.00300021	0.0208805	2.07737	up	-2.07737	yes	446	169-1506(-)	_	_	_	gi|302679562|ref|XP_003029463.1|	hypothetical protein SCHCODRAFT_42997 [Schizophyllum commune H4-8]	0.69	_	104341.JGI87199	hypothetical protein	0.8346	COG0122	KOG1918	_	K01247	alkA
comp4651_c0_seq2	22	5	13.04	1.96	0.00697492	0.0400897	2.73402	up	-2.73402	yes	239	2-721(+)	_	_	_	_	_	_	_	_	_	_	_	_	_	_	_
comp4651_c0_seq3	13	0	7.73	0	0.00140897	0.0115837	2.95047	up	-2.95047	yes	189	2-568(+)	_	_	_	_	_	_	_	_	_	_	_	_	_	_	_
comp4651_c0_seq4	18.38	0	11.89	0	0.000164799	0.00205943	3.57168	up	-3.57168	yes	170	1-510(+)	_	_	_	_	_	_	_	_	_	_	_	_	_	_	_
comp4652_c0_seq5	36	9	42.92	7.09	0.0030926	0.021432	2.59779	up	-2.59779	yes	357	*	_	_	_	gi|170095431|ref|XP_001878936.1|	predicted protein [Laccaria bicolor S238N-H82]	0.83	GO:0007031;GO:0005779	_	_	_	_	_	_	K13336	PEX3
comp4655_c0_seq1	36.84	10.87	8.07	1.57	0.00457449	0.0290341	2.3618	up	-2.3618	yes	465	550-1944(-)	_	_	_	gi|302682322|ref|XP_003030842.1|	hypothetical protein SCHCODRAFT_56172 [Schizophyllum commune H4-8]	0.79	_	29883.JGI316192	hypothetical protein	0.7794	_	KOG1183	_	K03860	PIGQ, GPI1
comp4659_c0_seq2	78.18	16	20.65	2.79	0.000230573	0.00273353	2.8878	up	-2.8878	yes	415	219-1463(+)	_	_	_	gi|170097129|ref|XP_001879784.1|	predicted protein [Laccaria bicolor S238N-H82]	0.94	_	_	_	_	_	_	_	_	_
comp4661_c0_seq2	148.98	38.45	32.4	5.52	0.000566305	0.00572195	2.55325	up	-2.55325	yes	629	23-1909(+)	_	_	_	gi|170103613|ref|XP_001883021.1|	predicted protein [Laccaria bicolor S238N-H82]	0.49	_	_	_	_	_	_	_	_	_
comp4664_c0_seq2	76.68	16.48	24.97	3.55	0.000405207	0.00436315	2.8143	up	-2.8143	yes	410	1-1230(+)	_	_	_	gi|170099019|ref|XP_001880728.1|	predicted protein [Laccaria bicolor S238N-H82]	0.48	_	_	_	_	_	_	_	_	_
comp4669_c0_seq1	122.78	32.6	10.85	1.9	0.000742713	0.00697813	2.51362	up	-2.51362	yes	612	1697-3532(+)	_	_	_	gi|393244524|gb|EJD52036.1|	amidase signature enzyme [Auricularia delicata TFB-10046 SS5]	0.67	_	_	_	_	_	_	_	_	_
comp4669_c0_seq3	77.89	0	30.72	0	2.71e-09	1.99e-07	4.94111	up	-4.94111	yes	276	124-951(-)	_	_	_	_	_	_	_	_	_	_	_	_	_	_	_
comp4670_c0_seq1	90	26	23.34	4.46	0.00181837	0.0144907	2.38769	up	-2.38769	yes	384	114-1265(-)	_	_	_	gi|389750425|gb|EIM91596.1|	hypothetical protein STEHIDRAFT_165852 [Stereum hirsutum FP-91666 SS1]	0.59	_	_	_	_	_	_	_	_	_
comp4671_c0_seq4	130.18	0	51.78	0	2.56e-11	4.07e-09	5.69432	up	-5.69432	yes	201	468-1070(-)	_	_	_	gi|170092018|ref|XP_001877231.1|	predicted protein [Laccaria bicolor S238N-H82]	0.9	GO:0008152;GO:0016874	_	_	_	_	_	_	_	_
comp4671_c0_seq7	13.8	0	5.87	0	0.00100641	0.00887314	2.55336	up	-2.55336	yes	201	398-1000(-)	_	_	_	gi|170092018|ref|XP_001877231.1|	predicted protein [Laccaria bicolor S238N-H82]	0.9	GO:0008152;GO:0016874	_	_	_	_	_	_	_	_
comp4679_c0_seq4	9	0	5.83	0	0.00614931	0.0359025	2.5435	up	-2.5435	yes	657	*	_	_	_	_	_	_	_	_	_	_	_	_	_	_	_
comp4682_c0_seq2	140	0.11	13.94	0.01	1.32e-11	2.33e-09	10.445	up	-10.445	yes	1342	113-4138(+)	_	_	_	gi|170094108|ref|XP_001878275.1|	predicted protein [Laccaria bicolor S238N-H82]	0.65	_	29883.JGI316023	hypothetical protein	0.8955	_	KOG0391	_	K11397	EAF1, VID21
comp4698_c0_seq2	90.16	0	6.25	0	7.51e-10	6.76e-08	2.64386	up	-2.64386	yes	1490	1668-6137(-)	_	_	_	gi|389742941|gb|EIM84127.1|	polyketide synthase [Stereum hirsutum FP-91666 SS1]	0.7	_	_	_	_	_	_	_	_	_
comp4715_c0_seq1	119	40	54.28	12.06	0.00302098	0.0210101	2.17019	up	-2.17019	yes	208	309-932(-)	_	_	_	gi|170116608|ref|XP_001889494.1|	predicted protein [Laccaria bicolor S238N-H82]	0.94	GO:0006231;GO:0006235;GO:0006206;GO:0004799;GO:0032259	_	_	_	_	_	_	K00560	E2.1.1.45, thyA
comp4716_c0_seq1	24.31	5.97	6.28	1.02	0.00477114	0.0300468	2.6222	up	-2.6222	yes	1648	*	_	_	_	gi|336371208|gb|EGN99547.1|	hypothetical protein SERLA73DRAFT_134819 [Serpula lacrymans var. lacrymans S7.3]	0.71	_	_	_	_	_	_	_	_	_
comp4716_c0_seq2	64.57	4.24	17.65	0.77	2.07e-06	5.42e-05	4.51867	up	-4.51867	yes	1557	*	_	_	_	gi|336371208|gb|EGN99547.1|	hypothetical protein SERLA73DRAFT_134819 [Serpula lacrymans var. lacrymans S7.3]	0.71	_	_	_	_	_	_	_	_	_
comp4721_c0_seq2	27.01	4.17	19.65	2	0.000977184	0.00887314	3.29646	up	-3.29646	yes	585	*	_	_	_	gi|393218783|gb|EJD04271.1|	RNA-binding domain-containing protein [Fomitiporia mediterranea MF3/22]	0.5	_	_	_	_	_	_	_	_	_
comp4724_c0_seq3	15	0	4.11	0	0.000530405	0.00538703	2.03914	up	-2.03914	yes	516	3-1550(-)	_	_	_	gi|170088532|ref|XP_001875489.1|	RhoA GTPase effector DIA/Diaphanous [Laccaria bicolor S238N-H82]	0.84	GO:0003779;GO:0017048;GO:0030036;GO:0015629	_	_	_	_	_	_	K11238	BNI1
comp4726_c0_seq2	66.41	23.52	16.16	3.78	0.0070307	0.040355	2.09597	up	-2.09597	yes	425	453-1727(+)	_	_	_	gi|169869638|ref|XP_001841380.1|	WD repeat-containing protein slp1 [Coprinopsis cinerea okayama7#130]	0.91	_	29883.JGI233556	annotation not available	0.9548	COG2319	KOG0305	_	K03363	CDC20
comp4732_c0_seq6	25.08	0	14.54	0	2.25e-05	0.000397875	3.86196	up	-3.86196	yes	244	2-733(-)	_	_	_	gi|336373787|gb|EGO02125.1|	hypothetical protein SERLA73DRAFT_49272 [Serpula lacrymans var. lacrymans S7.3]	0.86	GO:0006777	_	_	_	_	_	_	K15376	GPHN
comp4732_c0_seq7	25.28	0	18.52	0	2.25e-05	0.000397875	4.21101	up	-4.21101	yes	118	1-354(-)	_	_	_	gi|302696555|ref|XP_003037956.1|	hypothetical protein SCHCODRAFT_254999 [Schizophyllum commune H4-8]	0.82	GO:0006777	_	_	_	_	_	_	K15376	GPHN
comp4733_c0_seq3	25.63	0	20.24	0	1.8e-05	0.000331288	4.33914	up	-4.33914	yes	150	2-451(+)	_	_	_	gi|170096740|ref|XP_001879590.1|	predicted protein [Laccaria bicolor S238N-H82]	0.81	GO:0016973;GO:0005643	_	_	_	_	_	_	_	_
comp4739_c0_seq6	43.93	0	19.72	0	3.45e-07	1.22e-05	4.30159	up	-4.30159	yes	206	173-790(-)	_	_	_	gi|169845395|ref|XP_001829417.1|	hypothetical protein CC1G_00596 [Coprinopsis cinerea okayama7#130]	0.68	_	_	_	_	_	_	_	_	_
comp473_c0_seq3	142.58	45.54	46.64	9.84	0.00185779	0.0147527	2.24484	up	-2.24484	yes	1301	*	_	_	_	_	_	_	_	_	_	_	_	_	_	_	_
comp4748_c0_seq2	13.85	0	10.84	0	0.00100641	0.00887314	3.43829	up	-3.43829	yes	137	3-413(-)	_	_	_	gi|402219502|gb|EJT99575.1|	hypothetical protein DACRYDRAFT_23671 [Dacryopinax sp. DJM-731 SS1]	0.74	GO:0008152;GO:0016846	_	_	_	_	_	_	_	_
comp4753_c0_seq3	66	0	69.7	0	1.19e-08	6.86e-07	6.12309	up	-6.12309	yes	134	2-406(+)	_	_	_	gi|170091458|ref|XP_001876951.1|	predicted protein [Laccaria bicolor S238N-H82]	0.93	GO:0016787	_	_	_	_	_	_	K01519	ITPA
comp4756_c0_seq10	18.33	0	5.64	0	0.000164799	0.00205943	2.4957	up	-2.4957	yes	460	3-1382(-)	_	_	_	_	_	_	_	_	_	_	_	_	_	_	_
comp4756_c0_seq14	9.69	0	4.49	0	0.00614931	0.0359025	2.16672	up	-2.16672	yes	306	1-918(-)	_	_	_	_	_	_	_	_	_	_	_	_	_	_	_
comp4756_c0_seq3	48.53	2.55	10.77	0.37	5.77e-06	0.000128487	4.86335	up	-4.86335	yes	461	535-1917(-)	_	_	_	_	_	_	_	_	_	_	_	_	_	_	_
comp4756_c0_seq4	19.35	1.3	4.36	0.19	0.000797167	0.00742319	4.52026	up	-4.52026	yes	461	506-1888(-)	_	_	_	_	_	_	_	_	_	_	_	_	_	_	_
comp475_c0_seq2	57.47	0	14.12	0	3.63e-08	1.81e-06	3.81967	up	-3.81967	yes	1732	*	_	_	_	gi|395329925|gb|EJF62310.1|	Lipoyltransferase and lipoate-protein ligase [Dichomitus squalens LYAD-421 SS1]	0.87	_	_	_	_	_	_	_	K03800	lplA
comp4765_c0_seq4	18.86	1.78	18.98	1.18	0.000797167	0.00742319	4.00762	up	-4.00762	yes	95	3-287(-)	_	_	_	_	_	_	_	_	_	_	_	_	_	_	_
comp4767_c0_seq1	169	37.67	59.79	8.8	0.000186151	0.00231149	2.76433	up	-2.76433	yes	324	232-1206(+)	_	_	_	gi|169855968|ref|XP_001834646.1|	hypothetical protein CC1G_05783 [Coprinopsis cinerea okayama7#130]	0.57	_	_	_	_	_	_	_	_	_
comp4767_c0_seq2	134.07	12.32	65.74	3.99	7.57e-07	2.36e-05	4.04231	up	-4.04231	yes	868	*	_	_	_	gi|170111505|ref|XP_001886956.1|	predicted protein [Laccaria bicolor S238N-H82]	0.73	_	_	_	_	_	_	_	_	_
comp4767_c0_seq3	50.93	7.02	49.04	4.47	8.75e-05	0.0012475	3.45561	up	-3.45561	yes	442	*	_	_	_	_	_	_	_	_	_	_	_	_	_	_	_
comp476_c0_seq1	354.19	89.59	29.21	4.88	0.000279043	0.00325166	2.58151	up	-2.58151	yes	1229	3-3689(+)	_	_	_	gi|392570852|gb|EIW64024.1|	hypothetical protein TRAVEDRAFT_32869 [Trametes versicolor FP-101664 SS1]	0.71	_	104341.JGI129267	hypothetical protein	0.8577	COG5221	_	_	_	_
comp4776_c0_seq7	9.97	0	9.71	0	0.00416566	0.0267167	3.27947	up	-3.27947	yes	145	2-436(-)	_	_	_	gi|336385353|gb|EGO26500.1|	hypothetical protein SERLADRAFT_447691 [Serpula lacrymans var. lacrymans S7.9]	0.79	GO:0042967;GO:0008374;GO:0006629	_	_	_	_	_	_	K00679	E2.3.1.158
comp4779_c0_seq1	26.05	2.74	9.62	0.67	0.000497338	0.00524547	3.8438	up	-3.8438	yes	1152	*	_	_	_	gi|392595787|gb|EIW85110.1|	hypothetical protein CONPUDRAFT_141833 [Coniophora puteana RWD-64-598 SS2]	0.68	_	_	_	_	_	_	_	_	_
comp4781_c0_seq1	623	43	126.38	5.76	8.89e-09	5.44e-07	4.45556	up	-4.45556	yes	557	54-1724(+)	_	_	_	gi|170086355|ref|XP_001874401.1|	predicted protein [Laccaria bicolor S238N-H82]	0.78	GO:0046872;GO:0016491	29883.JGI302038	hypothetical protein	0.7808	_	KOG0157	_	_	_
comp4782_c0_seq1	9	0	9.82	0	0.00614931	0.0359025	3.29572	up	-3.29572	yes	390	*	_	_	_	_	_	_	_	_	_	_	_	_	_	_	_
comp4784_c0_seq2	59.95	9.39	20.46	2.12	0.000115018	0.00157105	3.27067	up	-3.27067	yes	376	3-1130(+)	_	_	_	gi|170099467|ref|XP_001880952.1|	predicted protein [Laccaria bicolor S238N-H82]	0.79	_	29883.JGI297245	hypothetical protein	0.9524	_	KOG2217	_	K11984	SART1, HAF, SNU66
comp4787_c0_seq3	83.18	20.57	33.33	5.45	0.000695806	0.00683488	2.61249	up	-2.61249	yes	1062	*	_	_	_	gi|299744141|ref|XP_001840902.2|	hypothetical protein CC1G_03131 [Coprinopsis cinerea okayama7#130]	0.76	_	_	_	_	_	_	_	_	_
comp4788_c0_seq2	136	0	14.32	0	1.73e-11	2.93e-09	3.83996	up	-3.83996	yes	959	135-3011(+)	_	_	_	gi|170084911|ref|XP_001873679.1|	predicted protein [Laccaria bicolor S238N-H82]	0.61	_	_	_	_	_	_	_	_	_
comp4789_c0_seq1	32.31	2.29	8.72	0.41	2.69e-05	0.000469785	4.41063	up	-4.41063	yes	262	1-786(-)	_	_	_	gi|395326911|gb|EJF59315.1|	hypothetical protein DICSQDRAFT_181996 [Dichomitus squalens LYAD-421 SS1]	0.82	GO:0016788;GO:0006629	_	_	_	_	_	_	_	_
comp4789_c0_seq4	17.5	0.48	6.07	0.11	0.00021796	0.00260186	5.78612	up	-5.78612	yes	1226	*	_	_	_	gi|336368030|gb|EGN96374.1|	carbohydrate esterase family 16 protein [Serpula lacrymans var. lacrymans S7.3]	0.6	_	_	_	_	_	_	_	_	_
comp4791_c0_seq1	138.02	44.39	28.7	6.1	0.00190421	0.0150697	2.23417	up	-2.23417	yes	380	91-1230(+)	_	_	_	_	_	_	_	_	_	_	_	_	_	_	_
comp4793_c0_seq2	108.53	40.8	60.14	14.94	0.00629707	0.0366459	2.00914	up	-2.00914	yes	232	3-698(+)	_	_	_	gi|169864154|ref|XP_001838689.1|	hypothetical protein CC1G_11632 [Coprinopsis cinerea okayama7#130]	0.8	GO:0005779;GO:0016559	_	_	_	_	_	_	_	_
comp4793_c0_seq3	29.46	0	27.62	0	7.72e-06	0.00016274	4.78764	up	-4.78764	yes	128	1-384(+)	_	_	_	gi|169864154|ref|XP_001838689.1|	hypothetical protein CC1G_11632 [Coprinopsis cinerea okayama7#130]	0.79	GO:0005779;GO:0016559	_	_	_	_	_	_	_	_
comp4796_c0_seq13	57.4	17.75	41.97	8.58	0.00388671	0.0263259	2.29031	up	-2.29031	yes	183	2-550(+)	_	_	_	gi|170117301|ref|XP_001889838.1|	predicted protein [Laccaria bicolor S238N-H82]	0.83	GO:0051301;GO:0030071;GO:0005680	_	_	_	_	_	_	K03355	APC8, CDC23
comp4800_c0_seq1	230	60	106.4	18.34	0.000416401	0.00446729	2.53643	up	-2.53643	yes	199	92-688(+)	_	_	_	gi|302678305|ref|XP_003028835.1|	hypothetical protein SCHCODRAFT_83064 [Schizophyllum commune H4-8]	0.64	_	_	_	_	_	_	_	_	_
comp4803_c0_seq2	18.3	0	9.06	0	0.000164799	0.00205943	3.17951	up	-3.17951	yes	240	1-720(+)	_	_	_	gi|55466915|emb|CAH17527.1|	carotenoid ester lipase precursor [Pleurotus sapidus]	0.82	GO:0016787	_	_	_	_	_	_	_	_
comp4803_c0_seq4	43.18	0	25.42	0	4e-07	1.38e-05	4.66789	up	-4.66789	yes	194	2-583(+)	_	_	_	gi|55466915|emb|CAH17527.1|	carotenoid ester lipase precursor [Pleurotus sapidus]	0.81	GO:0016787	_	_	_	_	_	_	_	_
comp4812_c0_seq1	126.62	0	9.73	0	3.43e-11	5.11e-09	3.28244	up	-3.28244	yes	1732	343-5538(-)	_	_	_	gi|170117206|ref|XP_001889791.1|	RNA-directed RNA polymerase [Laccaria bicolor S238N-H82]	0.81	GO:0006144;GO:0003968;GO:0031379	29883.JGI316322	RNA-directed RNA polymerase	0.8471	COG1112	KOG1802;KOG0988	_	K14326	UPF1, RENT1
comp4824_c0_seq2	21.66	5.7	4.94	0.86	0.00847458	0.0471932	2.5221	up	-2.5221	yes	565	1-1695(-)	_	_	_	gi|170102009|ref|XP_001882221.1|	hypothetical protein LACBIDRAFT_388494 [Laccaria bicolor S238N-H82]	0.59	_	_	_	_	_	_	_	_	_
comp4826_c0_seq4	12	0	12.96	0	0.00199605	0.0151927	3.69599	up	-3.69599	yes	394	*	_	_	_	gi|169867495|ref|XP_001840326.1|	hypothetical protein CC1G_05212 [Coprinopsis cinerea okayama7#130]	0.79	GO:0016787;GO:0008152	_	_	_	_	_	_	_	_
comp4828_c0_seq1	23.2	5.13	7.58	1.11	0.0057595	0.035548	2.77164	up	-2.77164	yes	370	135-1244(+)	_	_	_	gi|403413136|emb|CCL99836.1|	predicted protein [Fibroporia radiculosa]	0.7	_	_	_	_	_	_	_	_	_
comp4828_c0_seq2	50.17	9.52	17.19	2.16	0.000397715	0.00429509	2.99247	up	-2.99247	yes	350	135-1184(+)	_	_	_	gi|336373344|gb|EGO01682.1|	hypothetical protein SERLA73DRAFT_70852 [Serpula lacrymans var. lacrymans S7.3]	0.65	_	_	_	_	_	_	_	_	_
comp4828_c0_seq3	38.82	4.82	13.45	1.1	9.86e-05	0.00136487	3.61203	up	-3.61203	yes	305	135-1049(+)	_	_	_	gi|336373344|gb|EGO01682.1|	hypothetical protein SERLA73DRAFT_70852 [Serpula lacrymans var. lacrymans S7.3]	0.63	_	_	_	_	_	_	_	_	_
comp4842_c0_seq3	24.99	6.2	19.66	3.22	0.00792498	0.0445725	2.61013	up	-2.61013	yes	541	*	_	_	_	_	_	_	_	_	_	_	_	_	_	_	_
comp4843_c0_seq1	99.72	25.84	23.4	4.01	0.000704271	0.00683488	2.54483	up	-2.54483	yes	520	255-1814(-)	_	_	_	gi|401306178|gb|EJS11687.1|	hypothetical protein IKS_05244 [Bacillus cereus VDM062]	0.45	_	_	_	_	_	_	_	_	_
comp4844_c0_seq3	45.68	10.65	25.22	3.88	0.00123081	0.0106312	2.70044	up	-2.70044	yes	196	2-589(+)	_	_	_	gi|170094156|ref|XP_001878299.1|	predicted protein [Laccaria bicolor S238N-H82]	0.84	GO:0005958;GO:0003677;GO:0006303;GO:0005657;GO:0004003	_	_	_	_	_	_	K10884	XRCC6, KU70, G22P1
comp4849_c0_seq2	323.75	54.88	64.12	7.18	1.73e-05	0.000325016	3.15872	up	-3.15872	yes	325	185-1159(+)	_	_	_	gi|336380149|gb|EGO21303.1|	hypothetical protein SERLADRAFT_452436 [Serpula lacrymans var. lacrymans S7.9]	0.68	_	_	_	_	_	_	_	_	_
comp4859_c0_seq1	54.84	16.35	15.1	2.97	0.00357675	0.0243954	2.34601	up	-2.34601	yes	295	578-1462(+)	_	_	_	gi|392559110|gb|EIW52295.1|	PLP-dependent transferase [Trametes versicolor FP-101664 SS1]	0.74	_	_	_	_	_	_	_	_	_
comp4861_c0_seq6	10.82	0	7.32	0	0.00286389	0.020022	2.87184	up	-2.87184	yes	209	2-628(-)	_	_	_	gi|170096102|ref|XP_001879271.1|	predicted protein [Laccaria bicolor S238N-H82]	0.59	_	_	_	_	_	_	_	_	_
comp4863_c0_seq7	16	0	6.1	0	0.000390825	0.00423158	2.60881	up	-2.60881	yes	354	56-1117(-)	_	_	_	gi|170093920|ref|XP_001878181.1|	histone acetyltransferase type B catalytic subunit [Laccaria bicolor S238N-H82]	0.83	GO:0042393;GO:0004402;GO:0042967;GO:0016573;GO:0000123;GO:0006348	_	_	_	_	_	_	K11303	HAT1, KAT1
comp4870_c0_seq18	17.06	2.67	11.08	1.15	0.00583707	0.0358984	3.26825	up	-3.26825	yes	218	1-654(-)	_	_	_	gi|242219745|ref|XP_002475648.1|	predicted protein [Postia placenta Mad-698-R]	0.59	_	_	_	_	_	_	_	_	_
comp4870_c0_seq21	99.45	23.77	70.19	11.08	0.000528542	0.00538703	2.66331	up	-2.66331	yes	168	98-601(-)	_	_	_	gi|170104007|ref|XP_001883218.1|	predicted protein [Laccaria bicolor S238N-H82]	0.61	_	_	_	_	_	_	_	_	_
comp4871_c0_seq1	165	17	106.72	7.26	1.11e-06	3.26e-05	3.87772	up	-3.87772	yes	194	76-657(-)	_	_	_	gi|302674525|ref|XP_003026947.1|	hypothetical protein SCHCODRAFT_86160 [Schizophyllum commune H4-8]	0.89	GO:0000334;GO:0006568;GO:0005506;GO:0055114	104341.JGI119457	annotation not available	0.8639	_	KOG3995	_	K00452	E1.13.11.6, HAAO
comp4872_c0_seq4	14.21	0	6.8	0	0.000726851	0.00683488	2.76553	up	-2.76553	yes	890	*	_	_	_	gi|302697189|ref|XP_003038273.1|	hypothetical protein SCHCODRAFT_72473 [Schizophyllum commune H4-8]	0.71	GO:0016020;GO:0055085	_	_	_	_	_	_	_	_
comp4877_c0_seq1	207	13	157.88	6.55	3.24e-08	1.63e-06	4.59119	up	-4.59119	yes	558	*	_	_	_	_	_	_	_	_	_	_	_	_	_	_	_
comp4878_c0_seq6	23.71	0	15.2	0	3.57e-05	0.000579699	3.926	up	-3.926	yes	664	*	_	_	_	gi|392565360|gb|EIW58537.1|	CNH-domain-containing protein [Trametes versicolor FP-101664 SS1]	0.6	GO:0005083;GO:0035556	_	_	_	_	_	_	_	_
comp4885_c0_seq2	112	0	66.48	0	1.05e-10	1.3e-08	6.05485	up	-6.05485	yes	134	2-403(+)	_	_	_	_	_	_	_	_	_	_	_	_	_	_	_
comp4885_c0_seq3	172	4.8	109.09	2.01	4.42e-10	4.38e-08	5.76218	up	-5.76218	yes	184	2-553(+)	_	_	_	gi|395331325|gb|EJF63706.1|	hydrophobin [Dichomitus squalens LYAD-421 SS1]	0.7	_	_	_	_	_	_	_	_	_
comp4886_c0_seq1	16.26	0	4.84	0	0.000390825	0.00423158	2.27501	up	-2.27501	yes	1431	*	_	_	_	gi|390599670|gb|EIN09066.1|	soluble quino protein glucose dehydrogenase, partial [Punctularia strigosozonata HHB-11173 SS5]	0.73	GO:0003824	_	_	_	_	_	_	_	_
comp4886_c0_seq2	148.37	39.46	45.01	7.91	0.00058816	0.00592237	2.5085	up	-2.5085	yes	1403	*	_	_	_	gi|390599670|gb|EIN09066.1|	soluble quino protein glucose dehydrogenase, partial [Punctularia strigosozonata HHB-11173 SS5]	0.74	GO:0003824	_	_	_	_	_	_	_	_
comp4886_c0_seq6	23.86	5.54	20.94	3.21	0.00477114	0.0300468	2.70562	up	-2.70562	yes	485	*	_	_	_	gi|390599670|gb|EIN09066.1|	soluble quino protein glucose dehydrogenase, partial [Punctularia strigosozonata HHB-11173 SS5]	0.78	_	_	_	_	_	_	_	_	_
comp4894_c0_seq1	169	48	62.06	11.65	0.000812594	0.00754769	2.41333	up	-2.41333	yes	332	163-1158(-)	_	_	_	gi|336372482|gb|EGO00821.1|	hypothetical protein SERLA73DRAFT_105229 [Serpula lacrymans var. lacrymans S7.3]	0.86	GO:0016021;GO:0071805;GO:0015079	_	_	_	_	_	_	_	_
comp48_c0_seq2	1952.95	8.25	1249.86	3.49	7.31e-19	1.79e-15	8.48432	up	-8.48432	yes	665	*	gi|242206889|ref|XM_002469255.1|	Postia placenta Mad-698-R ubiquitin/40s ribosomal protein S27a fusion, mRNA	0.89	gi|392590079|gb|EIW79409.1|	ubiquitin-domain-containing protein [Coniophora puteana RWD-64-598 SS2]	1	GO:0005840;GO:0042254;GO:0006412;GO:0003735	29883.JGI290725	hypothetical protein	1	COG5272;COG1998	KOG0004	_	K02977	RP-S27Ae, RPS27A
comp4905_c0_seq3	10.58	0	7.62	0	0.00286389	0.020022	2.92979	up	-2.92979	yes	191	18-590(-)	_	_	_	gi|170098783|ref|XP_001880610.1|	predicted protein [Laccaria bicolor S238N-H82]	0.73	_	_	_	_	_	_	_	_	_
comp490_c0_seq2	304.75	76.17	43.67	7.21	0.000270367	0.00316438	2.59857	up	-2.59857	yes	526	1376-2953(-)	_	_	_	gi|336380023|gb|EGO21177.1|	hypothetical protein SERLADRAFT_452314 [Serpula lacrymans var. lacrymans S7.9]	0.68	_	_	_	_	_	_	_	_	_
comp490_c0_seq6	510.11	168.16	168.16	36.63	0.00150137	0.0122609	2.19874	up	-2.19874	yes	315	2-946(+)	_	_	_	gi|170087376|ref|XP_001874911.1|	predicted protein [Laccaria bicolor S238N-H82]	0.86	GO:0000166;GO:0003676	29883.JGI306110	hypothetical protein	0.9527	COG0724	KOG0106	_	K12893	SFRS4_5_6
comp4919_c0_seq5	35.26	0	11.97	0	1.72e-06	4.67e-05	3.58135	up	-3.58135	yes	152	386-841(-)	_	_	_	gi|170090676|ref|XP_001876560.1|	predicted protein [Laccaria bicolor S238N-H82]	0.85	GO:0035335;GO:0004725;GO:0006570	_	_	_	_	_	_	_	_
comp4922_c0_seq1	186	40	75.68	10.75	0.000139041	0.00182212	2.81558	up	-2.81558	yes	231	242-934(+)	_	_	_	gi|302693122|ref|XP_003036240.1|	hypothetical protein SCHCODRAFT_232891 [Schizophyllum commune H4-8]	0.84	_	_	_	_	_	_	_	_	_
comp4924_c0_seq2	17.03	0	9.04	0	0.000290613	0.00330127	3.17632	up	-3.17632	yes	267	1-804(+)	_	_	_	gi|170093910|ref|XP_001878176.1|	predicted protein [Laccaria bicolor S238N-H82]	0.72	GO:0043229	_	_	_	_	_	_	_	_
comp4924_c0_seq6	8.62	0	8.45	0	0.00922396	0.0491464	3.07895	up	-3.07895	yes	144	2-436(+)	_	_	_	gi|170093910|ref|XP_001878176.1|	predicted protein [Laccaria bicolor S238N-H82]	0.67	_	_	_	_	_	_	_	_	_
comp492_c0_seq1	5967	152	2565.16	43.17	3.5e-13	1.08e-10	5.89288	up	-5.89288	yes	176	144-671(+)	_	_	_	_	_	_	_	_	_	_	_	_	_	_	_
comp4937_c0_seq2	20.17	0	6.45	0	9.64e-05	0.00133684	2.6893	up	-2.6893	yes	425	3-1277(-)	_	_	_	gi|170087484|ref|XP_001874965.1|	predicted protein [Laccaria bicolor S238N-H82]	0.79	_	_	_	_	_	_	_	K10259	MET30
comp494_c0_seq4	513.77	144.93	126.17	23.52	0.000529113	0.00538703	2.42341	up	-2.42341	yes	445	162-1496(-)	_	_	_	gi|336389833|gb|EGO30976.1|	hypothetical protein SERLADRAFT_455426 [Serpula lacrymans var. lacrymans S7.9]	0.87	GO:0000166;GO:0003676	104341.JGI118049	annotation not available	0.9586	COG0724	KOG0118	_	K13201	TIA1, TIAL1
comp4952_c0_seq1	126	18	42.66	4.03	1.54e-05	0.000291019	3.40403	up	-3.40403	yes	246	518-1258(+)	_	_	_	gi|392559900|gb|EIW53084.1|	laminarinase [Trametes versicolor FP-101664 SS1]	0.86	_	_	_	_	_	_	_	_	_
comp4952_c0_seq2	76.61	0	81.51	0	3.26e-09	2.34e-07	6.34891	up	-6.34891	yes	400	*	_	_	_	gi|392559900|gb|EIW53084.1|	laminarinase [Trametes versicolor FP-101664 SS1]	0.82	GO:0004553;GO:0005975	_	_	_	_	_	_	_	_
comp4952_c0_seq3	43.39	6	48.72	4.45	0.000112865	0.00154391	3.45264	up	-3.45264	yes	379	*	_	_	_	gi|392559900|gb|EIW53084.1|	laminarinase [Trametes versicolor FP-101664 SS1]	0.81	GO:0004553;GO:0005975	_	_	_	_	_	_	_	_
comp4953_c0_seq1	126.52	10.84	46.86	2.65	6.36e-07	2.04e-05	4.14429	up	-4.14429	yes	361	65-1147(-)	_	_	_	gi|170084403|ref|XP_001873425.1|	predicted protein [Laccaria bicolor S238N-H82]	0.81	GO:0006807;GO:0016811;GO:0016021;GO:0006672	29883.JGI175954	hypothetical protein	0.8201	_	KOG2329	_	K04711	YDC1
comp4954_c0_seq2	65.51	18.97	20.09	3.84	0.00240252	0.0178333	2.3873	up	-2.3873	yes	282	227-1072(+)	_	_	_	gi|336371376|gb|EGN99715.1|	hypothetical protein SERLA73DRAFT_167610 [Serpula lacrymans var. lacrymans S7.3]	0.81	GO:0004038;GO:0006144;GO:0008270;GO:0000256;GO:0050897	_	_	_	_	_	_	K01466	E3.5.2.5, allB
comp4955_c0_seq16	25.03	3.83	11.73	1.19	0.00171842	0.0138029	3.30117	up	-3.30117	yes	908	*	_	_	_	gi|403412471|emb|CCL99171.1|	predicted protein [Fibroporia radiculosa]	0.52	_	_	_	_	_	_	_	K10639	CCNB1IP1, HEI10
comp4955_c0_seq18	20.85	0	10.93	0	7.45e-05	0.0010768	3.45022	up	-3.45022	yes	812	*	_	_	_	gi|403412471|emb|CCL99171.1|	predicted protein [Fibroporia radiculosa]	0.52	_	_	_	_	_	_	_	K10639	CCNB1IP1, HEI10
comp4957_c0_seq5	19.09	0	4.43	0	0.000125561	0.00166706	2.14731	up	-2.14731	yes	498	341-1834(-)	_	_	_	gi|170098807|ref|XP_001880622.1|	predicted protein [Laccaria bicolor S238N-H82]	0.74	GO:0016614;GO:0044710	_	_	_	_	_	_	_	_
comp4958_c0_seq8	20.54	0	15.05	0	7.45e-05	0.0010768	3.91169	up	-3.91169	yes	193	1-582(+)	_	_	_	gi|170091188|ref|XP_001876816.1|	predicted protein [Laccaria bicolor S238N-H82]	0.95	GO:0005634	104341.JGI92984	hypothetical protein	0.8618	_	KOG4443	_	_	_
comp4966_c0_seq4	10.89	0	6.66	0	0.00286389	0.020022	2.73552	up	-2.73552	yes	138	2-415(+)	_	_	_	gi|169843728|ref|XP_001828589.1|	CMGC/SRPK protein kinase [Coprinopsis cinerea okayama7#130]	0.91	GO:0004674;GO:0005524;GO:0009069;GO:0006468	_	_	_	_	_	_	K15409	SRPK1
comp4967_c0_seq14	37.81	0	19.34	0	1.03e-06	3.07e-05	4.27352	up	-4.27352	yes	832	*	_	_	_	_	_	_	_	_	_	_	_	_	_	_	_
comp4968_c0_seq12	23.89	3.31	13.26	1.21	0.000747106	0.00699476	3.454	up	-3.454	yes	134	365-766(-)	_	_	_	gi|169845611|ref|XP_001829525.1|	Ser/Thr protein phosphatase superfamily protein [Coprinopsis cinerea okayama7#130]	0.83	_	5306.JGI71421	annotation not available	0.75	_	_	NOG114732	_	_
comp4972_c0_seq2	59	0	61.85	0	2.87e-08	1.47e-06	5.9507	up	-5.9507	yes	406	*	_	_	_	_	_	_	_	_	_	_	_	_	_	_	_
comp4973_c0_seq5	8.29	0	9.07	0	0.00922396	0.0491464	3.1811	up	-3.1811	yes	389	*	_	_	_	gi|242220559|ref|XP_002476044.1|	predicted protein [Postia placenta Mad-698-R]	0.76	_	_	_	_	_	_	_	K15456	KTI12
comp4975_c0_seq3	295	21	89.36	4.2	2.83e-08	1.47e-06	4.41117	up	-4.41117	yes	152	950-1405(-)	_	_	_	gi|170095489|ref|XP_001878965.1|	predicted protein [Laccaria bicolor S238N-H82]	0.75	_	_	_	_	_	_	_	_	_
comp4976_c0_seq4	22.08	3.23	24.99	2.42	0.00114105	0.00993666	3.36827	up	-3.36827	yes	376	*	_	_	_	gi|336367298|gb|EGN95643.1|	hypothetical protein SERLA73DRAFT_60687 [Serpula lacrymans var. lacrymans S7.3]	0.93	_	_	_	_	_	_	_	K14963	WDR5, SWD3, CPS30
comp4977_c0_seq1	179	14	49.79	2.57	2.02e-07	7.84e-06	4.27602	up	-4.27602	yes	1530	*	_	_	_	_	_	_	_	_	_	_	_	_	_	_	_
comp4979_c0_seq1	368	37	101.77	6.76	2.84e-07	1.04e-05	3.91215	up	-3.91215	yes	369	269-1375(+)	_	_	_	gi|170109621|ref|XP_001886017.1|	predicted protein [Laccaria bicolor S238N-H82]	0.65	_	_	_	_	_	_	_	_	_
comp4986_c0_seq6	17.18	0	13.03	0	0.00021796	0.00260186	3.70377	up	-3.70377	yes	163	72-560(-)	_	_	_	_	_	_	_	_	_	_	_	_	_	_	_
comp4993_c0_seq15	8.48	0	10.05	0	0.00922396	0.0491464	3.32912	up	-3.32912	yes	119	1-360(+)	_	_	_	gi|322711177|gb|EFZ02751.1|	GPI anchored protein, putative [Metarhizium anisopliae ARSEF 23]	0.71	_	_	_	_	_	_	_	_	_
comp4997_c0_seq10	11.33	0.35	4.24	0.09	0.00286389	0.020022	5.558	up	-5.558	yes	125	762-1136(-)	_	_	_	gi|302683827|ref|XP_003031594.1|	hypothetical protein SCHCODRAFT_257056 [Schizophyllum commune H4-8]	0.76	GO:0006355;GO:0006366	_	_	_	_	_	_	_	_
comp4997_c0_seq14	13.49	0.6	5.3	0.16	0.00100641	0.00887314	5.04985	up	-5.04985	yes	235	380-1084(-)	_	_	_	gi|302683827|ref|XP_003031594.1|	hypothetical protein SCHCODRAFT_257056 [Schizophyllum commune H4-8]	0.61	GO:0006351	_	_	_	_	_	_	_	_
comp4997_c0_seq15	42.02	1.8	16.6	0.47	3.81e-06	9.1e-05	5.14238	up	-5.14238	yes	215	39-683(-)	_	_	_	gi|170099257|ref|XP_001880847.1|	predicted protein [Laccaria bicolor S238N-H82]	0.78	GO:0006355;GO:0006366	_	_	_	_	_	_	_	_
comp4997_c0_seq17	25.01	2.57	10.38	0.71	0.000608346	0.00609843	3.86984	up	-3.86984	yes	329	39-1025(-)	_	_	_	gi|302683827|ref|XP_003031594.1|	hypothetical protein SCHCODRAFT_257056 [Schizophyllum commune H4-8]	0.61	GO:0006355;GO:0006366	_	_	_	_	_	_	_	_
comp4997_c0_seq18	33.69	6.02	29.2	3.45	0.000622182	0.00620533	3.0813	up	-3.0813	yes	129	1-387(-)	_	_	_	gi|302683827|ref|XP_003031594.1|	hypothetical protein SCHCODRAFT_257056 [Schizophyllum commune H4-8]	0.81	GO:0005634;GO:0006357;GO:0000981;GO:0008270	_	_	_	_	_	_	_	_
comp4997_c0_seq5	13.76	0.03	4.89	0.01	0.00100641	0.00887314	8.93369	up	-8.93369	yes	125	824-1198(-)	_	_	_	gi|302683827|ref|XP_003031594.1|	hypothetical protein SCHCODRAFT_257056 [Schizophyllum commune H4-8]	0.76	GO:0006355;GO:0006366	_	_	_	_	_	_	_	_
comp5001_c0_seq2	78.28	0	18.9	0	2.48e-09	1.86e-07	4.24031	up	-4.24031	yes	1763	*	_	_	_	gi|395329679|gb|EJF62065.1|	hypothetical protein DICSQDRAFT_180388 [Dichomitus squalens LYAD-421 SS1]	0.65	_	_	_	_	_	_	_	_	_
comp5001_c0_seq3	16.73	0	4.91	0	0.000290613	0.00330127	2.29572	up	-2.29572	yes	1449	*	_	_	_	gi|395329679|gb|EJF62065.1|	hypothetical protein DICSQDRAFT_180388 [Dichomitus squalens LYAD-421 SS1]	0.6	_	_	_	_	_	_	_	_	_
comp5019_c0_seq4	57.53	8.65	27.42	2.72	0.000154729	0.0020071	3.33355	up	-3.33355	yes	893	*	_	_	_	gi|390601273|gb|EIN10667.1|	S-adenosyl-L-methionine-dependent methyltransferase [Punctularia strigosozonata HHB-11173 SS5]	0.66	GO:0016740	_	_	_	_	_	_	_	_
comp5020_c0_seq1	167.69	11.73	28.94	1.34	1.09e-07	4.63e-06	4.43276	up	-4.43276	yes	399	1270-2466(-)	_	_	_	gi|170105066|ref|XP_001883746.1|	predicted protein [Laccaria bicolor S238N-H82]	0.73	_	_	_	_	_	_	_	K14801	TSR4
comp5029_c0_seq3	10.62	0	6.7	0	0.00286389	0.020022	2.74416	up	-2.74416	yes	224	3-674(-)	_	_	_	gi|299751301|ref|XP_001830185.2|	GTP-binding protein 1 [Coprinopsis cinerea okayama7#130]	0.95	GO:0006184;GO:0005525;GO:0003924	_	_	_	_	_	_	_	_
comp5041_c0_seq2	51.85	17.2	10.7	2.35	0.0071666	0.0409907	2.18688	up	-2.18688	yes	295	1178-2062(-)	_	_	_	gi|159025253|emb|CAI94747.1|	phosphate transporter [Hebeloma cylindrosporum]	0.88	GO:0055085;GO:0016021;GO:0022857	_	_	_	_	_	_	K08176	PHO84
comp5041_c0_seq4	35.03	3.47	7.43	0.49	6.8e-05	0.00101999	3.92251	up	-3.92251	yes	295	1123-2007(-)	_	_	_	gi|159025253|emb|CAI94747.1|	phosphate transporter [Hebeloma cylindrosporum]	0.88	GO:0055085;GO:0016021;GO:0022857	_	_	_	_	_	_	K08176	PHO84
comp5047_c0_seq4	21.48	0	12.93	0	5.79e-05	0.00088047	3.69265	up	-3.69265	yes	235	1-708(+)	_	_	_	gi|170089891|ref|XP_001876168.1|	predicted protein [Laccaria bicolor S238N-H82]	0.78	_	_	_	_	_	_	_	_	_
comp5048_c0_seq1	65.19	23.41	20.95	4.97	0.00754926	0.0426802	2.07563	up	-2.07563	yes	336	3-1010(+)	_	_	_	gi|390599993|gb|EIN09388.1|	hypothetical protein PUNSTDRAFT_66025 [Punctularia strigosozonata HHB-11173 SS5]	0.52	_	_	_	_	_	_	_	_	_
comp5049_c0_seq2	13.73	0	8.61	0	0.00100641	0.00887314	3.10601	up	-3.10601	yes	200	2-601(+)	_	_	_	gi|170113912|ref|XP_001888154.1|	predicted protein [Laccaria bicolor S238N-H82]	0.79	_	_	_	_	_	_	_	_	_
comp504_c0_seq3	76.43	19.08	50.12	8.27	0.000853944	0.00791422	2.59943	up	-2.59943	yes	157	1-471(-)	_	_	_	_	_	_	_	_	_	_	_	_	_	_	_
comp5056_c0_seq1	83.05	18.32	21.27	3.1	0.00034089	0.00383527	2.77848	up	-2.77848	yes	247	71-811(+)	_	_	_	gi|299745063|ref|XP_001831444.2|	hypothetical protein CC1G_00991 [Coprinopsis cinerea okayama7#130]	0.86	GO:0006357;GO:0016592;GO:0001104	_	_	_	_	_	_	K15146	MED4
comp5058_c0_seq3	187.88	15.14	47.62	2.54	2.26e-07	8.58e-06	4.22867	up	-4.22867	yes	538	65-1678(-)	_	_	_	gi|302674164|ref|XP_003026767.1|	glycoside hydrolase family 18 and carbohydrate-binding module family 5 protein [Schizophyllum commune H4-8]	0.77	GO:0043169;GO:0030246;GO:0006032;GO:0016998;GO:0005576;GO:0004568;GO:0005975	5306.JGI98517	.	0.8482	COG3325	KOG2806	_	K01183	E3.2.1.14
comp5058_c0_seq6	18.64	0	10.17	0	0.000164799	0.00205943	3.34625	up	-3.34625	yes	259	3-779(-)	_	_	_	gi|392562657|gb|EIW55837.1|	hypothetical protein TRAVEDRAFT_50320 [Trametes versicolor FP-101664 SS1]	0.74	GO:0043169;GO:0030246;GO:0006032;GO:0016998;GO:0005576;GO:0004568;GO:0005975	_	_	_	_	_	_	K01183	E3.2.1.14
comp5064_c0_seq3	22.53	0	7.99	0	4.53e-05	0.000716537	2.9982	up	-2.9982	yes	291	198-1070(-)	_	_	_	gi|170095960|ref|XP_001879200.1|	predicted protein [Laccaria bicolor S238N-H82]	0.72	_	29883.JGI318005	hypothetical protein	0.8881	COG3236	_	_	_	_
comp5068_c0_seq8	14.16	0	8.23	0	0.000726851	0.00683488	3.04089	up	-3.04089	yes	174	1-522(+)	_	_	_	gi|336374043|gb|EGO02381.1|	hypothetical protein SERLA73DRAFT_86669 [Serpula lacrymans var. lacrymans S7.3]	0.93	GO:0003899;GO:0032549;GO:0003677;GO:0005730;GO:0006144;GO:0006206;GO:0006351	_	_	_	_	_	_	K03002	RPA2, POLR1B
comp5075_c0_seq1	187	44	130.04	20.22	0.000239691	0.00283346	2.6851	up	-2.6851	yes	147	170-610(-)	_	_	_	gi|393220639|gb|EJD06125.1|	hypothetical protein FOMMEDRAFT_18308 [Fomitiporia mediterranea MF3/22]	0.67	_	_	_	_	_	_	_	_	_
comp5076_c0_seq4	43.32	0	9.37	0	4e-07	1.38e-05	3.22805	up	-3.22805	yes	330	979-1968(-)	_	_	_	gi|170087942|ref|XP_001875194.1|	predicted protein [Laccaria bicolor S238N-H82]	0.71	GO:0009987	_	_	_	_	_	_	K09062	K09062
comp5076_c0_seq5	36.82	0	8.01	0	1.22e-06	3.52e-05	3.0018	up	-3.0018	yes	330	968-1957(-)	_	_	_	gi|170087942|ref|XP_001875194.1|	predicted protein [Laccaria bicolor S238N-H82]	0.71	GO:0009987	_	_	_	_	_	_	K09062	K09062
comp5088_c0_seq2	19.93	0	7.57	0	9.64e-05	0.00133684	2.92029	up	-2.92029	yes	273	275-1093(+)	_	_	_	_	_	_	_	_	_	_	_	_	_	_	_
comp508_c0_seq1	376.27	85	216.11	32.25	0.000118835	0.00162104	2.74439	up	-2.74439	yes	208	1-624(+)	_	_	_	gi|393243191|gb|EJD50706.1|	hydrophobic surface binding protein [Auricularia delicata TFB-10046 SS5]	0.64	_	_	_	_	_	_	_	_	_
comp508_c0_seq2	745	0	431.97	0	1.35e-18	2.64e-15	8.75479	up	-8.75479	yes	194	2-583(+)	_	_	_	gi|393243191|gb|EJD50706.1|	hydrophobic surface binding protein [Auricularia delicata TFB-10046 SS5]	0.64	_	_	_	_	_	_	_	_	_
comp508_c0_seq4	978.82	0	765.77	0	9.07e-20	2.59e-16	9.58077	up	-9.58077	yes	142	2-427(+)	_	_	_	gi|393243191|gb|EJD50706.1|	hydrophobic surface binding protein [Auricularia delicata TFB-10046 SS5]	0.69	_	_	_	_	_	_	_	_	_
comp5091_c0_seq1	9	0.57	3.76	0.16	0.00614931	0.0359025	4.55459	up	-4.55459	yes	231	2-694(+)	_	_	_	_	_	_	_	_	_	_	_	_	_	_	_
comp5093_c0_seq1	28	8	30.09	5.68	0.00745943	0.0423601	2.40532	up	-2.40532	yes	396	*	_	_	_	gi|169845066|ref|XP_001829253.1|	pyrazinamidase/nicotinamidase [Coprinopsis cinerea okayama7#130]	0.72	GO:0008152;GO:0003824	_	_	_	_	_	_	K01440	PNC1
comp5096_c0_seq3	14.55	0	6.05	0	0.000726851	0.00683488	2.59694	up	-2.59694	yes	1023	*	gi|170108081|ref|XM_001885215.1|	Laccaria bicolor S238N-H82 hypothetical protein partial mRNA	0.84	gi|170108082|ref|XP_001885250.1|	predicted protein [Laccaria bicolor S238N-H82]	0.92	_	_	_	_	_	_	_	K10903	HUS1
comp509_c0_seq3	11.97	0	14.19	0	0.00199605	0.0151927	3.8268	up	-3.8268	yes	359	*	_	_	_	_	_	_	_	_	_	_	_	_	_	_	_
comp5110_c0_seq2	97	24.1	12.13	1.99	0.000626438	0.00624353	2.60774	up	-2.60774	yes	968	358-3261(+)	_	_	_	gi|302696013|ref|XP_003037685.1|	hypothetical protein SCHCODRAFT_65166 [Schizophyllum commune H4-8]	0.67	_	_	_	_	_	_	_	_	_
comp5112_c0_seq11	14.17	0	15.08	0	0.000726851	0.00683488	3.91456	up	-3.91456	yes	133	2-403(+)	_	_	_	gi|353242619|emb|CCA74248.1|	hypothetical protein PIIN_08201 [Piriformospora indica DSM 11827]	0.52	_	_	_	_	_	_	_	_	_
comp5115_c0_seq7	26	0	29.51	0	1.8e-05	0.000331288	4.88313	up	-4.88313	yes	375	*	_	_	_	gi|403412093|emb|CCL98793.1|	predicted protein [Fibroporia radiculosa]	0.67	GO:0000166;GO:0003824;GO:0044237;GO:0050662	_	_	_	_	_	_	_	_
comp5120_c0_seq3	46.79	7.16	22.68	2.29	0.000157637	0.00203908	3.308	up	-3.308	yes	130	267-656(+)	_	_	_	_	_	_	_	_	_	_	_	_	_	_	_
comp5124_c0_seq4	29.12	0	19.3	0	7.72e-06	0.00016274	4.27053	up	-4.27053	yes	214	1-645(+)	_	_	_	gi|169847217|ref|XP_001830320.1|	AMP binding protein [Coprinopsis cinerea okayama7#130]	0.89	GO:0008152;GO:0003824	_	_	_	_	_	_	_	_
comp5126_c0_seq3	66.19	0	12.24	0	1.07e-08	6.34e-07	3.61353	up	-3.61353	yes	225	1518-2192(+)	_	_	_	_	_	_	_	_	_	_	_	_	_	_	_
comp5126_c0_seq4	68.28	0	13.15	0	8.67e-09	5.31e-07	3.71699	up	-3.71699	yes	225	1427-2101(+)	_	_	_	_	_	_	_	_	_	_	_	_	_	_	_
comp5130_c0_seq5	58.48	20.83	35.15	8.27	0.00614975	0.0359025	2.08757	up	-2.08757	yes	151	256-708(-)	_	_	_	gi|403419343|emb|CCM06043.1|	predicted protein [Fibroporia radiculosa]	0.77	_	_	_	_	_	_	_	K15565	CTK3
comp5138_c0_seq9	15.62	0	17.97	0	0.000390825	0.00423158	4.16752	up	-4.16752	yes	95	86-370(-)	_	_	_	gi|289655795|gb|ADD14021.1|	aryl-alcohol oxidase [Pleurotus eryngii]	0.88	GO:0050660;GO:0006566;GO:0006066;GO:0055114;GO:0006563;GO:0000166;GO:0008812;GO:0006544;GO:0047682	_	_	_	_	_	_	_	_
comp5148_c0_seq3	31	9	32.58	6.25	0.00706623	0.0405035	2.38206	up	-2.38206	yes	105	91-405(-)	_	_	_	gi|336371411|gb|EGN99750.1|	hypothetical protein SERLA73DRAFT_179933 [Serpula lacrymans var. lacrymans S7.3]	0.81	_	_	_	_	_	_	_	_	_
comp5149_c0_seq4	154	55	56.7	13.38	0.00361151	0.0246021	2.08327	up	-2.08327	yes	342	131-1156(-)	_	_	_	gi|302693116|ref|XP_003036237.1|	hypothetical protein SCHCODRAFT_66245 [Schizophyllum commune H4-8]	0.78	GO:0006804;GO:0006979;GO:0008152;GO:0004601;GO:0005488	_	_	_	_	_	_	K03781	katE, CAT
comp5152_c0_seq11	42.53	4	46.89	2.91	4.85e-05	0.000759933	4.01019	up	-4.01019	yes	110	55-384(-)	_	_	_	gi|390595217|gb|EIN04623.1|	hypothetical protein PUNSTDRAFT_75977 [Punctularia strigosozonata HHB-11173 SS5]	0.7	_	_	_	_	_	_	_	_	_
comp5152_c0_seq12	70.44	3.76	78.68	2.77	1.05e-06	3.1e-05	4.82804	up	-4.82804	yes	381	*	_	_	_	_	_	_	_	_	_	_	_	_	_	_	_
comp5152_c0_seq4	21.59	0	7.33	0	5.79e-05	0.00088047	2.87381	up	-2.87381	yes	91	732-1004(-)	_	_	_	_	_	_	_	_	_	_	_	_	_	_	_
comp5152_c0_seq9	48.59	2	47.54	1.29	1.24e-06	3.58e-05	5.2037	up	-5.2037	yes	145	1-435(-)	_	_	_	gi|170100250|ref|XP_001881343.1|	predicted protein [Laccaria bicolor S238N-H82]	0.76	_	_	_	_	_	_	_	_	_
comp5160_c0_seq6	10.22	0	5.76	0	0.00416566	0.0267167	2.52607	up	-2.52607	yes	81	2-244(+)	_	_	_	_	_	_	_	_	_	_	_	_	_	_	_
comp5160_c0_seq8	11.14	0	6.77	0	0.00286389	0.020022	2.75916	up	-2.75916	yes	81	2-244(+)	_	_	_	_	_	_	_	_	_	_	_	_	_	_	_
comp5164_c0_seq11	67.47	0	43.84	0	9.62e-09	5.79e-07	5.45418	up	-5.45418	yes	655	*	_	_	_	gi|170092321|ref|XP_001877382.1|	predicted protein [Laccaria bicolor S238N-H82]	0.88	GO:0016787	_	_	_	_	_	_	_	_
comp5164_c0_seq14	57.05	0	44.71	0	4.09e-08	2e-06	5.48253	up	-5.48253	yes	181	1-546(+)	_	_	_	_	_	_	_	_	_	_	_	_	_	_	_
comp5164_c0_seq15	32	0	36.12	0	3.54e-06	8.51e-05	5.17473	up	-5.17473	yes	377	*	_	_	_	_	_	_	_	_	_	_	_	_	_	_	_
comp5164_c0_seq3	50.11	14.4	10.22	1.94	0.00293642	0.0204754	2.39727	up	-2.39727	yes	172	2-517(-)	_	_	_	gi|336371396|gb|EGN99735.1|	hypothetical protein SERLA73DRAFT_106472 [Serpula lacrymans var. lacrymans S7.3]	0.84	GO:0016787	_	_	_	_	_	_	_	_
comp5175_c0_seq1	54	16	23.03	4.51	0.00391185	0.026484	2.35232	up	-2.35232	yes	153	539-997(-)	_	_	_	_	_	_	_	_	_	_	_	_	_	_	_
comp5185_c0_seq11	9.78	0	4.57	0	0.00416566	0.0267167	2.19219	up	-2.19219	yes	910	*	_	_	_	_	_	_	_	_	_	_	_	_	_	_	_
comp5185_c0_seq15	13.23	0	7.2	0	0.00100641	0.00887314	2.848	up	-2.848	yes	138	2-415(+)	_	_	_	_	_	_	_	_	_	_	_	_	_	_	_
comp5186_c0_seq3	15.37	0	5.65	0	0.000530405	0.00538703	2.49825	up	-2.49825	yes	214	515-1156(-)	_	_	_	gi|170100334|ref|XP_001881385.1|	DNA helicase, TBP-interacting protein [Laccaria bicolor S238N-H82]	0.96	GO:0005524;GO:0003678;GO:0032508;GO:0005657	_	_	_	_	_	_	K04499	RUVBL1, RVB1, INO80H
comp5186_c0_seq7	13.47	0	9.19	0	0.00100641	0.00887314	3.20006	up	-3.20006	yes	73	249-467(-)	_	_	_	_	_	_	_	_	_	_	_	_	_	_	_
comp5193_c0_seq1	131	15	81.63	6.18	4.59e-06	0.000106693	3.72342	up	-3.72342	yes	90	413-682(-)	_	_	_	_	_	_	_	_	_	_	_	_	_	_	_
comp5194_c0_seq1	89	24	39.7	7.07	0.00112634	0.00983021	2.48936	up	-2.48936	yes	179	2-538(+)	_	_	_	_	_	_	_	_	_	_	_	_	_	_	_
comp519_c0_seq1	1515	125	511.72	27.9	2.38e-08	1.26e-06	4.19702	up	-4.19702	yes	250	509-1261(+)	_	_	_	gi|299749331|ref|XP_001838684.2|	other/CAMKK/ELM protein kinase [Coprinopsis cinerea okayama7#130]	0.82	GO:0005524;GO:0004672;GO:0006468	5270.UM01448.1	hypothetical protein	0.8462	COG0515	_	_	K07359	CAMKK
comp519_c1_seq2	119.35	0	17.95	0	5.92e-11	7.97e-09	4.16591	up	-4.16591	yes	577	1-1731(+)	_	_	_	gi|299751393|ref|XP_002911638.1|	other/CAMKK/ELM protein kinase [Coprinopsis cinerea okayama7#130]	0.66	GO:0016301	_	_	_	_	_	_	K07359	CAMKK
comp519_c1_seq4	11.26	0.13	1.9	0.01	0.00286389	0.020022	7.56986	up	-7.56986	yes	840	1-2520(-)	_	_	_	gi|403411946|emb|CCL98646.1|	predicted protein [Fibroporia radiculosa]	0.64	_	_	_	_	_	_	_	_	_
comp519_c1_seq5	171.15	0	31.23	0	2.06e-12	4.84e-10	4.96486	up	-4.96486	yes	411	1-1233(+)	_	_	_	gi|299749331|ref|XP_001838684.2|	other/CAMKK/ELM protein kinase [Coprinopsis cinerea okayama7#130]	0.48	_	_	_	_	_	_	_	K07359	CAMKK
comp519_c1_seq6	34.5	0	6.96	0	2.05e-06	5.38e-05	2.79909	up	-2.79909	yes	679	71-2107(-)	_	_	_	gi|392564436|gb|EIW57614.1|	hypothetical protein TRAVEDRAFT_72664 [Trametes versicolor FP-101664 SS1]	0.64	_	_	_	_	_	_	_	_	_
comp51_c2_seq1	10987	2061	1512.77	187.49	1.83e-05	0.000336471	3.01231	up	-3.01231	yes	3091	*	_	_	_	gi|2960350|emb|CAA76494.1|	hydrophobin [Pleurotus ostreatus]	0.74	_	_	_	_	_	_	_	_	_
comp5200_c0_seq4	59.03	21.39	38.71	9.27	0.00814916	0.0457545	2.06207	up	-2.06207	yes	649	*	_	_	_	gi|170089177|ref|XP_001875811.1|	predicted protein [Laccaria bicolor S238N-H82]	0.89	_	_	_	_	_	_	_	_	_
comp5201_c0_seq1	17.8	0	5.99	0	0.00021796	0.00260186	2.58256	up	-2.58256	yes	421	3-1265(-)	_	_	_	_	_	_	_	_	_	_	_	_	_	_	_
comp5201_c0_seq12	10	0	11.69	0	0.00416566	0.0267167	3.5472	up	-3.5472	yes	91	3-275(-)	_	_	_	_	_	_	_	_	_	_	_	_	_	_	_
comp5201_c0_seq7	20.71	0	11.2	0	7.45e-05	0.0010768	3.48543	up	-3.48543	yes	81	544-786(-)	_	_	_	_	_	_	_	_	_	_	_	_	_	_	_
comp5209_c0_seq10	15.57	0	8.21	0	0.000390825	0.00423158	3.03738	up	-3.03738	yes	807	*	_	_	_	_	_	_	_	_	_	_	_	_	_	_	_
comp5212_c0_seq3	33.92	9.56	27.71	5.16	0.00463965	0.0294095	2.42496	up	-2.42496	yes	521	*	_	_	_	gi|393221088|gb|EJD06573.1|	hypothetical protein FOMMEDRAFT_17082 [Fomitiporia mediterranea MF3/22]	0.7	_	_	_	_	_	_	_	_	_
comp5222_c0_seq3	24.61	0	14.73	0	2.25e-05	0.000397875	3.88069	up	-3.88069	yes	115	1-345(+)	_	_	_	_	_	_	_	_	_	_	_	_	_	_	_
comp5232_c0_seq2	58.66	16.35	24.74	4.56	0.00230957	0.0172042	2.43974	up	-2.43974	yes	1009	*	_	_	_	_	_	_	_	_	_	_	_	_	_	_	_
comp5232_c0_seq3	50.2	10.17	22.51	3.01	0.000711427	0.00683488	2.90273	up	-2.90273	yes	949	*	_	_	_	_	_	_	_	_	_	_	_	_	_	_	_
comp5233_c0_seq4	123.86	0	91.52	0	4.1e-11	5.87e-09	6.51602	up	-6.51602	yes	576	*	_	_	_	gi|169862340|ref|XP_001837799.1|	hypothetical protein CC1G_11444 [Coprinopsis cinerea okayama7#130]	0.63	_	_	_	_	_	_	_	_	_
comp5233_c0_seq6	57.04	1.71	45.46	0.9	3.58e-07	1.27e-05	5.65853	up	-5.65853	yes	162	49-534(-)	_	_	_	_	_	_	_	_	_	_	_	_	_	_	_
comp5236_c0_seq3	28.01	0	15.19	0	9.48e-06	0.000192134	3.92505	up	-3.92505	yes	178	1-534(+)	_	_	_	_	_	_	_	_	_	_	_	_	_	_	_
comp5247_c0_seq6	65	13	37.33	4.93	0.000355341	0.0039948	2.92068	up	-2.92068	yes	247	1-744(+)	_	_	_	gi|389749620|gb|EIM90791.1|	hypothetical protein STEHIDRAFT_165292 [Stereum hirsutum FP-91666 SS1]	0.51	_	_	_	_	_	_	_	_	_
comp5255_c0_seq1	11	0	10.66	0	0.00286389	0.020022	3.41414	up	-3.41414	yes	439	*	_	_	_	_	_	_	_	_	_	_	_	_	_	_	_
comp5257_c0_seq4	52.51	3.39	23.98	1.02	3.09e-06	7.58e-05	4.55519	up	-4.55519	yes	180	391-930(-)	_	_	_	gi|169866255|ref|XP_001839717.1|	cyclophilin [Coprinopsis cinerea okayama7#130]	0.91	GO:0006457;GO:0003755;GO:0000413	104341.JGI127055	annotation not available	0.8827	COG0652	KOG0865	NOG286972	K01802	E5.2.1.8
comp5267_c0_seq2	137.49	31.89	37.39	5.73	0.000268358	0.00314212	2.70605	up	-2.70605	yes	241	843-1565(-)	_	_	_	_	_	_	_	_	_	_	_	_	_	_	_
comp526_c0_seq1	1387	271	395.38	51.04	2.94e-05	0.000496883	2.95354	up	-2.95354	yes	360	414-1496(+)	_	_	_	gi|170106383|ref|XP_001884403.1|	predicted protein [Laccaria bicolor S238N-H82]	0.77	_	29883.JGI330070	hypothetical protein	0.8089	_	_	NOG244320	_	_
comp526_c0_seq2	890.94	102	656.01	49.62	4.53e-07	1.55e-05	3.72472	up	-3.72472	yes	105	2-316(+)	_	_	_	_	_	_	_	_	_	_	_	_	_	_	_
comp526_c0_seq3	401.06	0	322.66	0	5.8e-16	4.48e-13	8.33387	up	-8.33387	yes	529	*	_	_	_	_	_	_	_	_	_	_	_	_	_	_	_
comp5278_c0_seq1	105.86	23.63	53.32	7.86	0.000340296	0.00383006	2.76208	up	-2.76208	yes	133	2-400(+)	_	_	_	gi|170084535|ref|XP_001873491.1|	pleiotropic drug resistance ABC transporter [Laccaria bicolor S238N-H82]	0.86	GO:0006810;GO:0005524;GO:0006200;GO:0042626;GO:0016021	_	_	_	_	_	_	_	_
comp5279_c0_seq3	147.98	20.12	41.27	3.71	9.75e-06	0.000197481	3.4756	up	-3.4756	yes	383	75-1223(+)	_	_	_	_	_	_	_	_	_	_	_	_	_	_	_
comp5281_c0_seq1	316	38	112.45	8.93	1.34e-06	3.82e-05	3.65448	up	-3.65448	yes	154	266-727(-)	_	_	_	_	_	_	_	_	_	_	_	_	_	_	_
comp5282_c0_seq16	11.14	0	8.93	0	0.00286389	0.020022	3.15866	up	-3.15866	yes	104	218-529(-)	_	_	_	_	_	_	_	_	_	_	_	_	_	_	_
comp5282_c0_seq9	21.1	0	6.23	0	7.45e-05	0.0010768	2.63923	up	-2.63923	yes	397	1-1191(+)	_	_	_	_	_	_	_	_	_	_	_	_	_	_	_
comp5283_c0_seq10	19	2	20.68	1.44	0.000797167	0.00742319	3.8441	up	-3.8441	yes	391	*	_	_	_	gi|390602194|gb|EIN11587.1|	Six-hairpin glycosidase [Punctularia strigosozonata HHB-11173 SS5]	0.82	GO:0016787;GO:0008152	_	_	_	_	_	_	_	_
comp5284_c0_seq3	39.97	0	10.33	0	7.45e-07	2.32e-05	3.36877	up	-3.36877	yes	494	3-1484(-)	_	_	_	gi|392569151|gb|EIW62325.1|	serine carboxypeptidase [Trametes versicolor FP-101664 SS1]	0.76	GO:0004180	29883.JGI310502	serine carboxypeptidase (EC:3.4.16.6)	0.8166	COG2939	KOG1282	_	_	_
comp5285_c0_seq2	51.3	13.33	15.32	2.63	0.00156801	0.0127377	2.54228	up	-2.54228	yes	444	1-1332(-)	_	_	_	gi|336372588|gb|EGO00927.1|	hypothetical protein SERLA73DRAFT_167140 [Serpula lacrymans var. lacrymans S7.3]	0.85	GO:0055085;GO:0016021	_	_	_	_	_	_	_	_
comp5285_c0_seq3	87.44	23.18	43.58	7.63	0.000950885	0.00873267	2.51391	up	-2.51391	yes	284	1-852(-)	_	_	_	gi|395325150|gb|EJF57577.1|	MFS general substrate transporter [Dichomitus squalens LYAD-421 SS1]	0.84	GO:0055085;GO:0016021	_	_	_	_	_	_	_	_
comp528_c0_seq2	18.24	2.53	3.37	0.31	0.00356754	0.0243722	3.44241	up	-3.44241	yes	626	390-2267(-)	_	_	_	gi|302675555|ref|XP_003027461.1|	hypothetical protein SCHCODRAFT_237694 [Schizophyllum commune H4-8]	0.63	_	_	_	_	_	_	_	_	_
comp5292_c0_seq1	35.41	0	10.81	0	1.72e-06	4.67e-05	3.43429	up	-3.43429	yes	380	85-1224(+)	_	_	_	gi|336363685|gb|EGN92061.1|	hypothetical protein SERLA73DRAFT_191634 [Serpula lacrymans var. lacrymans S7.3]	0.83	GO:0055085;GO:0016021	5306.JGI72881	.	0.8413	_	KOG0255	_	_	_
comp5298_c0_seq10	11.65	0	7.21	0	0.00199605	0.0151927	2.85	up	-2.85	yes	154	1-462(+)	_	_	_	gi|299738712|ref|XP_001834746.2|	small oligopeptide transporter [Coprinopsis cinerea okayama7#130]	0.91	GO:0055085	_	_	_	_	_	_	_	_
comp529_c0_seq1	3088.97	88	576.09	10.84	1.34e-12	3.48e-10	5.73186	up	-5.73186	yes	192	240-815(-)	_	_	_	_	_	_	_	_	_	_	_	_	_	_	_
comp5301_c0_seq1	23.59	0	9.92	0	3.57e-05	0.000579699	3.31034	up	-3.31034	yes	304	1-912(+)	_	_	_	gi|170087270|ref|XP_001874858.1|	predicted protein [Laccaria bicolor S238N-H82]	0.72	_	_	_	_	_	_	_	_	_
comp5302_c0_seq3	50.88	0	28.57	0	9.84e-08	4.21e-06	4.83643	up	-4.83643	yes	235	2-706(+)	_	_	_	gi|170086694|ref|XP_001874570.1|	predicted protein [Laccaria bicolor S238N-H82]	0.78	GO:0008270;GO:0003676	_	_	_	_	_	_	_	_
comp5304_c0_seq2	13	0	11.41	0	0.00140897	0.0115837	3.51223	up	-3.51223	yes	96	198-485(-)	_	_	_	gi|242218611|ref|XP_002475094.1|	predicted protein [Postia placenta Mad-698-R]	0.79	GO:0055070;GO:0005507	_	_	_	_	_	_	K06201	cutC
comp5307_c0_seq5	14	0	4.49	0	0.000726851	0.00683488	2.16672	up	-2.16672	yes	436	1-1308(-)	_	_	_	_	_	_	_	_	_	_	_	_	_	_	_
comp5308_c0_seq2	61.45	19.95	23.52	5.04	0.00484733	0.0304954	2.22239	up	-2.22239	yes	324	1-972(+)	_	_	_	gi|389747273|gb|EIM88452.1|	WD40 repeat-like protein [Stereum hirsutum FP-91666 SS1]	0.63	_	5306.JGI78020	.	0.8161	_	KOG1310	_	K11807	WDTC1
comp5309_c0_seq1	148	47	66.58	13.97	0.00197317	0.0151927	2.25276	up	-2.25276	yes	946	*	_	_	_	_	_	_	_	_	_	_	_	_	_	_	_
comp5312_c0_seq6	29.69	3.63	16.12	1.3	0.000571838	0.00577539	3.63227	up	-3.63227	yes	227	1-681(+)	_	_	_	gi|336370230|gb|EGN98571.1|	hypothetical protein SERLA73DRAFT_161275 [Serpula lacrymans var. lacrymans S7.3]	0.84	GO:0006511;GO:0031625;GO:0031461;GO:0016874	_	_	_	_	_	_	K03349	APC2
comp5313_c0_seq2	90	27	64.81	12.85	0.00181837	0.0144907	2.33445	up	-2.33445	yes	136	89-496(-)	_	_	_	_	_	_	_	_	_	_	_	_	_	_	_
comp531_c0_seq10	38.78	0	9.35	0	8.76e-07	2.67e-05	3.22497	up	-3.22497	yes	406	3-1220(-)	_	_	_	gi|170089333|ref|XP_001875889.1|	pyruvate decarboxylase THI3 [Laccaria bicolor S238N-H82]	0.82	GO:0000287;GO:0008152;GO:0003824;GO:0030976	_	_	_	_	_	_	K01568	E4.1.1.1, pdc
comp531_c0_seq13	32.7	0	38.02	0	3.54e-06	8.51e-05	5.24869	up	-5.24869	yes	121	3-365(-)	_	_	_	gi|170089333|ref|XP_001875889.1|	pyruvate decarboxylase THI3 [Laccaria bicolor S238N-H82]	0.87	GO:0000287;GO:0008152;GO:0003824;GO:0030976	_	_	_	_	_	_	K01568	E4.1.1.1, pdc
comp531_c0_seq4	148.06	0	26.71	0	7.82e-12	1.51e-09	4.73931	up	-4.73931	yes	376	1230-2360(+)	_	_	_	gi|170094004|ref|XP_001878223.1|	predicted protein [Laccaria bicolor S238N-H82]	0.7	_	_	_	_	_	_	_	_	_
comp531_c0_seq9	346.81	0	80.83	0	2.38e-15	1.27e-12	6.33682	up	-6.33682	yes	356	536-1603(+)	_	_	_	gi|170094718|ref|XP_001878580.1|	predicted protein [Laccaria bicolor S238N-H82]	0.75	GO:0016020	29883.JGI189532	hypothetical protein	0.7935	_	KOG1442	_	K15279	SLC35C1, FUCT1
comp5322_c0_seq1	22	0	4.89	0	5.79e-05	0.00088047	2.28983	up	-2.28983	yes	444	233-1564(+)	_	_	_	gi|299746400|ref|XP_001837951.2|	hypothetical protein CC1G_09502 [Coprinopsis cinerea okayama7#130]	0.76	GO:0055085;GO:0016021	_	_	_	_	_	_	_	_
comp5323_c0_seq11	14.67	0	9.63	0	0.000726851	0.00683488	3.26754	up	-3.26754	yes	177	2-532(+)	_	_	_	gi|336383991|gb|EGO25139.1|	hypothetical protein SERLADRAFT_436901 [Serpula lacrymans var. lacrymans S7.9]	0.73	GO:0016310;GO:0016301	_	_	_	_	_	_	K08876	SCYL
comp5330_c0_seq1	290	0	225.22	0	1.34e-14	5.61e-12	7.81519	up	-7.81519	yes	155	1-465(+)	_	_	_	_	_	_	_	_	_	_	_	_	_	_	_
comp5331_c0_seq5	20.77	0	14.08	0	7.45e-05	0.0010768	3.81558	up	-3.81558	yes	195	1-585(+)	_	_	_	_	_	_	_	_	_	_	_	_	_	_	_
comp5332_c0_seq7	14.31	0	12.2	0	0.000726851	0.00683488	3.60881	up	-3.60881	yes	136	2-409(+)	_	_	_	_	_	_	_	_	_	_	_	_	_	_	_
comp5339_c0_seq1	239.27	24	80.56	5.34	5.73e-07	1.87e-05	3.91515	up	-3.91515	yes	1264	*	_	_	_	gi|238585057|ref|XP_002390754.1|	hypothetical protein MPER_09923 [Moniliophthora perniciosa FA553]	0.76	GO:0000166	_	_	_	_	_	_	_	_
comp5339_c0_seq2	39.73	9	24.12	3.61	0.00184089	0.0146264	2.74016	up	-2.74016	yes	156	1-468(-)	_	_	_	gi|238585057|ref|XP_002390754.1|	hypothetical protein MPER_09923 [Moniliophthora perniciosa FA553]	0.76	GO:0000166	_	_	_	_	_	_	_	_
comp533_c1_seq8	223.02	52.3	183.59	28.44	0.000219861	0.00262242	2.69049	up	-2.69049	yes	517	*	_	_	_	gi|170088538|ref|XP_001875492.1|	predicted protein [Laccaria bicolor S238N-H82]	0.9	GO:0006457;GO:0005524;GO:0031072;GO:0006260;GO:0009408;GO:0005737;GO:0051082;GO:0008270	_	_	_	_	_	_	K09503	DNAJA2
comp5344_c0_seq3	43.48	0	38.39	0	3.45e-07	1.22e-05	5.26266	up	-5.26266	yes	129	95-481(-)	_	_	_	gi|121710968|ref|XP_001273100.1|	amidase family protein [Aspergillus clavatus NRRL 1]	0.58	_	_	_	_	_	_	_	_	_
comp5344_c0_seq4	9	0	9.01	0	0.00614931	0.0359025	3.17153	up	-3.17153	yes	128	2-385(+)	_	_	_	gi|299748323|ref|XP_001837609.2|	hypothetical protein CC1G_08163 [Coprinopsis cinerea okayama7#130]	0.89	_	_	_	_	_	_	_	K00799	E2.5.1.18, gst
comp5347_c0_seq1	58.91	20.21	17.84	4.04	0.00614975	0.0359025	2.14269	up	-2.14269	yes	361	323-1405(-)	_	_	_	gi|393216480|gb|EJD01970.1|	alpha/beta-hydrolase [Fomitiporia mediterranea MF3/22]	0.9	_	_	_	_	_	_	_	K01288	KEX1
comp5347_c0_seq2	126.09	17.79	74.33	6.93	1.54e-05	0.000291019	3.42302	up	-3.42302	yes	205	108-722(-)	_	_	_	gi|393216480|gb|EJD01970.1|	alpha/beta-hydrolase [Fomitiporia mediterranea MF3/22]	0.88	_	_	_	_	_	_	_	K01288	KEX1
comp534_c0_seq4	136.46	8.63	112.33	4.69	7.57e-08	3.39e-06	4.58201	up	-4.58201	yes	162	30-515(-)	_	_	_	gi|302673874|ref|XP_003026623.1|	hypothetical protein SCHCODRAFT_238513 [Schizophyllum commune H4-8]	0.77	_	29883.JGI192410	hypothetical protein	0.7889	_	KOG3061	NOG124633	K11599	POMP, UMP1
comp5353_c0_seq1	35.72	0	6.5	0	1.72e-06	4.67e-05	2.70044	up	-2.70044	yes	603	531-2342(+)	_	_	_	gi|170090057|ref|XP_001876251.1|	glycoside hydrolase family 15 protein [Laccaria bicolor S238N-H82]	0.84	GO:2001070;GO:0005982;GO:0017177;GO:0000272;GO:0005985;GO:0004339	29883.JGI309096	glycoside hydrolase family 15 protein	0.8641	COG3387	_	_	K01178	E3.2.1.3
comp5358_c0_seq7	67	17.35	33.99	5.81	0.00146236	0.0119656	2.5485	up	-2.5485	yes	198	246-839(-)	_	_	_	gi|170100210|ref|XP_001881323.1|	predicted protein [Laccaria bicolor S238N-H82]	0.9	GO:0005524;GO:0006298;GO:0030983	104341.JGI92304	hypothetical protein	0.8947	COG0249	KOG0217	_	K08737	MSH6
comp5360_c0_seq4	13.29	0	13.53	0	0.00100641	0.00887314	3.75809	up	-3.75809	yes	138	1-414(+)	_	_	_	gi|336388798|gb|EGO29942.1|	hypothetical protein SERLADRAFT_458347 [Serpula lacrymans var. lacrymans S7.9]	0.62	_	_	_	_	_	_	_	_	_
comp5373_c0_seq1	77	22	62.66	11.83	0.00163473	0.0132284	2.40509	up	-2.40509	yes	122	158-523(-)	_	_	_	_	_	_	_	_	_	_	_	_	_	_	_
comp5375_c0_seq2	22.75	0	4.57	0	4.53e-05	0.000716537	2.19219	up	-2.19219	yes	616	205-2052(+)	_	_	_	gi|170097577|ref|XP_001880008.1|	predicted protein [Laccaria bicolor S238N-H82]	0.84	GO:0006807;GO:0016810	29883.JGI318953	hypothetical protein	0.8521	COG1574	_	_	K07047	K07047
comp5375_c0_seq4	28.13	0	7.34	0	9.48e-06	0.000192134	2.87578	up	-2.87578	yes	521	1-1563(+)	_	_	_	gi|170097577|ref|XP_001880008.1|	predicted protein [Laccaria bicolor S238N-H82]	0.84	GO:0006807;GO:0016810	29883.JGI318953	hypothetical protein	0.8521	COG1574	_	_	K07047	K07047
comp5377_c0_seq3	11.35	0	7.75	0	0.00286389	0.020022	2.9542	up	-2.9542	yes	122	1-366(-)	_	_	_	gi|170106834|ref|XP_001884628.1|	predicted protein [Laccaria bicolor S238N-H82]	0.78	_	_	_	_	_	_	_	_	_
comp5378_c0_seq1	43.51	5.31	15.07	1.21	0.000112865	0.00154391	3.6386	up	-3.6386	yes	409	2-1228(-)	_	_	_	gi|393245471|gb|EJD52981.1|	hypothetical protein AURDEDRAFT_110799 [Auricularia delicata TFB-10046 SS5]	0.57	_	_	_	_	_	_	_	_	_
comp5382_c0_seq6	11.52	0	4.78	0	0.00199605	0.0151927	2.25701	up	-2.25701	yes	341	3-1025(-)	_	_	_	gi|299744634|ref|XP_001831172.2|	AMP-dependent synthetase and ligase [Coprinopsis cinerea okayama7#130]	0.81	GO:0008152;GO:0016740;GO:0016874	_	_	_	_	_	_	_	_
comp5383_c0_seq1	44.09	0	10.77	0	3.45e-07	1.22e-05	3.42895	up	-3.42895	yes	328	713-1696(+)	_	_	_	gi|392590419|gb|EIW79748.1|	hypothetical protein CONPUDRAFT_33035, partial [Coniophora puteana RWD-64-598 SS2]	0.49	_	_	_	_	_	_	_	_	_
comp5386_c0_seq3	18.04	2.42	6.54	0.58	0.00356754	0.0243722	3.49517	up	-3.49517	yes	231	482-1174(-)	_	_	_	gi|170089953|ref|XP_001876199.1|	predicted protein [Laccaria bicolor S238N-H82]	0.72	_	_	_	_	_	_	_	_	_
comp5386_c0_seq7	21.92	0.01	11.66	0	5.79e-05	0.00088047	3.5435	up	-3.5435	yes	153	3-461(-)	_	_	_	gi|390603494|gb|EIN12886.1|	acyl-CoA N-acyltransferase [Punctularia strigosozonata HHB-11173 SS5]	0.57	_	_	_	_	_	_	_	_	_
comp5387_c0_seq3	51.24	0	37.15	0	9.84e-08	4.21e-06	5.21529	up	-5.21529	yes	587	*	_	_	_	_	_	_	_	_	_	_	_	_	_	_	_
comp5389_c0_seq3	31.21	7.32	19.8	3.07	0.00404697	0.0267167	2.68919	up	-2.68919	yes	97	1-291(+)	_	_	_	gi|170085677|ref|XP_001874062.1|	homeodomain transcription factor [Laccaria bicolor S238N-H82]	0.67	_	_	_	_	_	_	_	_	_
comp5390_c0_seq1	36.62	4.15	14.32	1.07	0.000154728	0.0020071	3.74235	up	-3.74235	yes	122	721-1089(+)	_	_	_	_	_	_	_	_	_	_	_	_	_	_	_
comp5393_c0_seq1	127	0	41.2	0	3.23e-11	4.92e-09	5.36457	up	-5.36457	yes	209	313-939(+)	_	_	_	_	_	_	_	_	_	_	_	_	_	_	_
comp5393_c0_seq2	125.71	0	59.98	0	3.64e-11	5.34e-09	5.90641	up	-5.90641	yes	239	3-719(-)	_	_	_	gi|170090320|ref|XP_001876382.1|	predicted protein [Laccaria bicolor S238N-H82]	0.85	GO:0000166;GO:0055114;GO:0016491	_	_	_	_	_	_	K03366	butA
comp5393_c0_seq4	56.64	2	63.94	1.49	3.58e-07	1.27e-05	5.42333	up	-5.42333	yes	112	3-338(-)	_	_	_	gi|395330239|gb|EJF62623.1|	short chain oxidoreductase [Dichomitus squalens LYAD-421 SS1]	0.67	GO:0008152	_	_	_	_	_	_	K03366	butA
comp5396_c0_seq3	15.95	0	5.54	0	0.000390825	0.00423158	2.46989	up	-2.46989	yes	363	136-1224(-)	_	_	_	gi|393222431|gb|EJD07915.1|	acyl-CoA N-acyltransferase [Fomitiporia mediterranea MF3/22]	0.59	GO:0042967;GO:0008080	29883.JGI148888	hypothetical protein	0.8504	COG0454	KOG4144	_	_	_
comp539_c0_seq1	1622	417	452.07	76.79	0.00022554	0.00268471	2.55756	up	-2.55756	yes	1527	*	_	_	_	_	_	_	_	_	_	_	_	_	_	_	_
comp5402_c0_seq3	21.64	0	7.36	0	5.79e-05	0.00088047	2.87971	up	-2.87971	yes	366	1-1098(+)	_	_	_	gi|170108959|ref|XP_001885687.1|	predicted protein [Laccaria bicolor S238N-H82]	0.78	_	_	_	_	_	_	_	K15201	GTP3C3, TFC4
comp5408_c0_seq4	8.6	0.32	3.33	0.08	0.00922396	0.0491464	5.37938	up	-5.37938	yes	178	497-1030(-)	_	_	_	_	_	_	_	_	_	_	_	_	_	_	_
comp540_c0_seq3	99.9	0	23.27	0	2.99e-10	3.14e-08	4.5404	up	-4.5404	yes	488	43-1506(-)	_	_	_	gi|336365701|gb|EGN94050.1|	hypothetical protein SERLA73DRAFT_188606 [Serpula lacrymans var. lacrymans S7.3]	0.88	GO:0055085;GO:0016021	29883.JGI179379	hypothetical protein	0.8892	_	KOG3098	_	_	_
comp5412_c0_seq4	174.11	61.62	38.14	8.92	0.00307843	0.021359	2.09619	up	-2.09619	yes	551	113-1765(-)	_	_	_	gi|402226046|gb|EJU06106.1|	MFS general substrate transporter [Dacryopinax sp. DJM-731 SS1]	0.68	_	_	_	_	_	_	_	_	_
comp5415_c0_seq11	26.71	2.8	31.66	2.19	0.000408153	0.00438522	3.85366	up	-3.85366	yes	92	2-277(-)	_	_	_	_	_	_	_	_	_	_	_	_	_	_	_
comp5415_c0_seq4	89.02	13.61	49.92	5.04	5.8e-05	0.000880658	3.30812	up	-3.30812	yes	201	2-604(+)	_	_	_	gi|4838344|gb|AAD30965.1|AF118268_1	laccase 2 precursor [Coprinopsis cinerea]	0.86	GO:0052716;GO:0005507;GO:0055114	_	_	_	_	_	_	_	_
[truncated: 2,853 more rows]
