# Supplementary material for: Transcriptome Analysis and Its Application in Identifying Genes Associated with Fruiting Body Development in Basidiomycete Hypsizygus marmoreus
Source: PLoS One. 2015 Apr 2;10(4):e0123025. doi: 10.1371/journal.pone.0123025 (PMC4383556; doi:10.1371/journal.pone.0123025)
Supplement: S3 Dataset — From the H. marmoreus pigmentation mycelium and primordium, 1,013 unigenes were DEGs, of which 568 up-regulated in pigmentation mycelium and 445 up-regulated in primordium and 215 unigenes showed specific expression patterns in the pigmentation mycelium and 259 unigenes were specific in the primordium. (XLSX) [file pone.0123025.s003.xlsx]

## Sheet: Sheet1
transcript_id	H-V_count	H-P_count	H-V_fpkm	H-P_fpkm	pvalue	FDR	log2FC_1(H-P/H-V_fpkm)	diresction_1(H-P/H-V_fpkm)	log2FC_2(H-V_fpkm/H-P)	significant(FDR<=0.05,|logFC|>=2)	Qeury_length	ORF	NT_tophit_name	NT_tophit_description	NT_topHSP_%-Simil	NR_tophit_name	NR_tophit_description	NR_topHSP_%-Simil	GOs	String_tophit_name	String_tophit_description	String_topHSP_%-Simil	COG	KOG	NOG	KO/Gene_ID	KEGG_GENE_NAME
comp10093_c0_seq2	27.45	4	15.19	1.52	0.000977184	0.0271213	3.32098	up	-3.32098	yes	150	58-507(-)	_	_	_	gi|170083953|ref|XP_001873200.1|	40S ribosomal protein S24 [Laccaria bicolor S238N-H82]	0.74	GO:0000166;GO:0030529;GO:0004386;GO:0003676	_	_	_	_	_	_	K02974	RP-S24e, RPS24
comp1009_c0_seq3	111.58	3.35	23.27	0.48	6.2e-09	1.76e-06	5.59929	up	-5.59929	yes	105	3-317(-)	_	_	_	_	_	_	_	_	_	_	_	_	_	_	_
comp1010_c0_seq4	105.64	21.91	35.92	5.1	0.000201114	0.00808219	2.81622	up	-2.81622	yes	275	1-828(+)	_	_	_	gi|170097980|ref|XP_001880209.1|	predicted protein [Laccaria bicolor S238N-H82]	0.88	GO:0006508;GO:0008239;GO:0008235;GO:0016805	5306.JGI64951	.	0.7933	_	KOG4127	_	K01273	E3.4.13.19, DPEP1
comp10253_c0_seq1	13	0	5.21	0	0.00140897	0.0348554	2.38128	up	-2.38128	yes	233	1-702(+)	_	_	_	gi|403420490|emb|CCM07190.1|	predicted protein [Fibroporia radiculosa]	0.78	GO:0009055;GO:0016705;GO:0020037;GO:0005506;GO:0006118;GO:0004497;GO:0055114	_	_	_	_	_	_	_	_
comp10607_c0_seq2	21.96	0	6.62	0	5.79e-05	0.00300739	2.72683	up	-2.72683	yes	196	344-931(-)	_	_	_	gi|170114294|ref|XP_001888344.1|	predicted protein [Laccaria bicolor S238N-H82]	0.79	_	_	_	_	_	_	_	_	_
comp1081_c0_seq4	19.09	1.7	3.46	0.21	0.000797167	0.023124	4.04231	up	-4.04231	yes	344	522-1556(+)	_	_	_	gi|392567267|gb|EIW60442.1|	DnaJ-domain-containing protein [Trametes versicolor FP-101664 SS1]	0.75	GO:0005515	29883.JGI187731	hypothetical protein	0.8613	COG2214	KOG0719	_	K09529	DNAJC9
comp1081_c0_seq5	55.37	6.78	10.03	0.84	5.01e-05	0.00270463	3.57779	up	-3.57779	yes	344	522-1556(+)	_	_	_	gi|392567267|gb|EIW60442.1|	DnaJ-domain-containing protein [Trametes versicolor FP-101664 SS1]	0.75	GO:0005515	29883.JGI187731	hypothetical protein	0.8613	COG2214	KOG0719	_	K09529	DNAJC9
comp1082_c0_seq5	21.52	0	9	0	5.79e-05	0.00300739	3.16993	up	-3.16993	yes	223	3-671(-)	_	_	_	_	_	_	_	_	_	_	_	_	_	_	_
comp11132_c0_seq1	12.77	0	4.71	0	0.00140897	0.0348554	2.23573	up	-2.23573	yes	105	2-316(+)	_	_	_	_	_	_	_	_	_	_	_	_	_	_	_
comp1130_c0_seq2	314.77	21.53	89.22	4.18	2.6e-08	5.89e-06	4.41579	up	-4.41579	yes	152	369-824(+)	_	_	_	_	_	_	_	_	_	_	_	_	_	_	_
comp1133_c0_seq7	29.02	0.06	12.85	0.02	7.72e-06	0.000614734	9.32755	up	-9.32755	yes	153	1-459(+)	_	_	_	gi|336370635|gb|EGN98975.1|	hypothetical protein SERLA73DRAFT_73551 [Serpula lacrymans var. lacrymans S7.3]	0.77	_	_	_	_	_	_	_	_	_
comp1142_c0_seq1	937	224	207.95	34.07	0.000166711	0.00680029	2.60966	up	-2.60966	yes	296	181-1068(-)	_	_	_	gi|392589072|gb|EIW78403.1|	Aldo keto reductase [Coniophora puteana RWD-64-598 SS2]	0.82	GO:0055114;GO:0016491	5306.JGI29496	.	0.8007	COG0667;COG0656	KOG1577	_	_	_
comp1154_c0_seq1	721.57	195	110.39	20.44	0.000412581	0.0137799	2.43314	up	-2.43314	yes	455	472-1839(+)	_	_	_	gi|170115045|ref|XP_001888718.1|	predicted protein [Laccaria bicolor S238N-H82]	0.51	_	_	_	_	_	_	_	_	_
comp1154_c0_seq3	127	27	90.87	13.24	0.000241512	0.00920983	2.7789	up	-2.7789	yes	393	*	_	_	_	_	_	_	_	_	_	_	_	_	_	_	_
comp1207_c0_seq1	111.92	3.2	14.88	0.29	5.81e-09	1.7e-06	5.68118	up	-5.68118	yes	168	308-811(-)	_	_	_	_	_	_	_	_	_	_	_	_	_	_	_
comp1217_c0_seq1	2622	523	251.03	34.31	3.7e-05	0.00209744	2.87116	up	-2.87116	yes	858	183-2756(+)	_	_	_	gi|12584217|gb|AAG59831.1|AF329731_1	beta-glucosidase [Volvariella volvacea]	0.86	GO:0008422;GO:0005975	5306.JGI74036	.	0.8343	COG1472	_	_	K05349	bglX
comp1238_c0_seq8	16.26	0	4.32	0	0.000390825	0.0131267	2.11103	up	-2.11103	yes	206	442-1062(+)	_	_	_	gi|336370318|gb|EGN98658.1|	hypothetical protein SERLA73DRAFT_181225 [Serpula lacrymans var. lacrymans S7.3]	0.9	GO:0004177;GO:0006508;GO:0005737	_	_	_	_	_	_	K01259	pip
comp1240_c0_seq4	131.25	1.73	22.41	0.2	2.68e-10	1.41e-07	6.808	up	-6.808	yes	197	2-592(-)	_	_	_	_	_	_	_	_	_	_	_	_	_	_	_
comp1246_c0_seq2	192	50	47.07	8.4	0.000495262	0.0161941	2.48635	up	-2.48635	yes	360	66-1148(+)	_	_	_	gi|389740731|gb|EIM81921.1|	P-loop containing nucleoside triphosphate hydrolase protein [Stereum hirsutum FP-91666 SS1]	0.54	_	_	_	_	_	_	_	_	_
comp1295_c0_seq1	474	105	100.97	15.33	0.000109222	0.00492637	2.7195	up	-2.7195	yes	311	388-1323(+)	_	_	_	gi|395329987|gb|EJF62372.1|	alcohol oxidase [Dichomitus squalens LYAD-421 SS1]	0.69	_	_	_	_	_	_	_	_	_
comp1295_c0_seq3	567.04	190.58	146.55	33.75	0.00183309	0.043928	2.11843	up	-2.11843	yes	296	3-890(+)	_	_	_	gi|403415057|emb|CCM01757.1|	predicted protein [Fibroporia radiculosa]	0.73	GO:0016614;GO:0044710	5306.JGI65134	annotation not available	0.7862	COG2303	_	_	_	_
comp1295_c0_seq4	164.85	46.42	51.85	10.01	0.000871767	0.025053	2.3729	up	-2.3729	yes	232	1-696(+)	_	_	_	gi|403415057|emb|CCM01757.1|	predicted protein [Fibroporia radiculosa]	0.72	GO:0016614;GO:0044710	5306.JGI65134	annotation not available	0.7862	COG2303	_	_	_	_
comp1295_c0_seq6	25.11	1	19.72	0.54	2.25e-05	0.00139952	5.19056	up	-5.19056	yes	358	*	_	_	_	gi|403415057|emb|CCM01757.1|	predicted protein [Fibroporia radiculosa]	0.94	GO:0008812;GO:0006544;GO:0050660;GO:0006566;GO:0006066;GO:0055114;GO:0006563	_	_	_	_	_	_	_	_
comp1299_c0_seq6	75.06	0	39.6	0	3.94e-09	1.19e-06	5.30743	up	-5.30743	yes	533	*	_	_	_	gi|336370519|gb|EGN98859.1|	hypothetical protein SERLA73DRAFT_122734 [Serpula lacrymans var. lacrymans S7.3]	0.86	GO:0033179;GO:0015991;GO:0015078	_	_	_	_	_	_	K02153	ATPeVH, ATP6H
comp1308_c0_seq2	41.99	0	5.02	0	5.43e-07	6.54e-05	2.32769	up	-2.32769	yes	679	2-2038(+)	_	_	_	gi|170097201|ref|XP_001879820.1|	glycoside hydrolase family 79 protein [Laccaria bicolor S238N-H82]	0.71	_	_	_	_	_	_	_	_	_
comp1351_c0_seq2	498.76	0	59.17	0	7.55e-17	1.13e-12	5.88679	up	-5.88679	yes	235	1290-1994(+)	_	_	_	_	_	_	_	_	_	_	_	_	_	_	_
comp1385_c0_seq6	207.98	8.2	33.73	0.91	1.9e-09	6.6e-07	5.21202	up	-5.21202	yes	450	63-1412(-)	_	_	_	gi|170085311|ref|XP_001873879.1|	predicted protein [Laccaria bicolor S238N-H82]	0.92	GO:0000166;GO:0055114;GO:0016491	29883.JGI300822	hypothetical protein	0.9369	COG0673	_	_	_	_
comp1401_c0_seq2	15.41	0	6.23	0	0.000530405	0.0166359	2.63923	up	-2.63923	yes	171	184-699(+)	_	_	_	gi|302687905|ref|XP_003033632.1|	hypothetical protein SCHCODRAFT_233124 [Schizophyllum commune H4-8]	0.81	GO:0035335;GO:0008138;GO:0004725;GO:0006570	29883.JGI162713	annotation not available	0.8855	COG2453	KOG1716	_	_	_
comp1442_c0_seq4	69.88	16.67	35.53	5.81	0.000798534	0.023124	2.61243	up	-2.61243	yes	184	2-556(+)	_	_	_	gi|336384352|gb|EGO25500.1|	hypothetical protein SERLADRAFT_465769 [Serpula lacrymans var. lacrymans S7.9]	0.79	GO:0016021	_	_	_	_	_	_	K06890	K06890
comp1523_c0_seq8	12.34	0.06	2.64	0.01	0.00140897	0.0348554	8.04439	up	-8.04439	yes	205	617-1231(+)	_	_	_	gi|170086782|ref|XP_001874614.1|	predicted protein [Laccaria bicolor S238N-H82]	0.78	_	29883.JGI229349	hypothetical protein	0.7949	_	_	NOG78550	_	_
comp1534_c0_seq2	75.22	0	7.59	0	3.94e-09	1.19e-06	2.9241	up	-2.9241	yes	812	236-2671(+)	_	_	_	gi|170086045|ref|XP_001874246.1|	OPT oligopeptide transporter [Laccaria bicolor S238N-H82]	0.85	GO:0055085	_	_	_	_	_	_	_	_
comp1563_c0_seq1	1353.99	190.96	133.21	12.87	2.61e-06	0.000250008	3.37162	up	-3.37162	yes	2858	*	_	_	_	_	_	_	_	_	_	_	_	_	_	_	_
comp1616_c0_seq1	108.55	19.22	10.96	1.33	7.84e-05	0.00386446	3.04275	up	-3.04275	yes	417	1534-2784(-)	_	_	_	gi|170087794|ref|XP_001875120.1|	predicted protein [Laccaria bicolor S238N-H82]	0.51	_	_	_	_	_	_	_	_	_
comp1632_c0_seq4	57.93	0	20.72	0	3.63e-08	7.33e-06	4.37295	up	-4.37295	yes	786	*	_	_	_	_	_	_	_	_	_	_	_	_	_	_	_
comp1689_c0_seq5	34.04	5.71	18.69	2.15	0.000622182	0.0191919	3.11986	up	-3.11986	yes	512	*	_	_	_	gi|170103260|ref|XP_001882845.1|	predicted protein [Laccaria bicolor S238N-H82]	0.83	_	_	_	_	_	_	_	K15325	SEN15
comp1696_c0_seq3	59.72	0.03	13.27	0	2.87e-08	6.27e-06	3.7301	up	-3.7301	yes	345	114-1148(+)	_	_	_	gi|170092337|ref|XP_001877390.1|	predicted protein [Laccaria bicolor S238N-H82]	0.85	GO:0016829;GO:0008152	29883.JGI189233	hypothetical protein	0.8516	COG0329	_	_	_	_
comp1717_c0_seq4	20.78	0	6.17	0	7.45e-05	0.00369322	2.62527	up	-2.62527	yes	287	87-950(+)	_	_	_	gi|170091120|ref|XP_001876782.1|	hypothetical protein LACBIDRAFT_312018 [Laccaria bicolor S238N-H82]	0.85	GO:0016310;GO:0005524;GO:0016301;GO:0006096;GO:0016773	_	_	_	_	_	_	K00844	HK
comp1725_c0_seq3	30.22	0	5.24	0	6.32e-06	0.000521026	2.38957	up	-2.38957	yes	314	680-1621(-)	_	_	_	gi|302695641|ref|XP_003037499.1|	hypothetical protein SCHCODRAFT_104352 [Schizophyllum commune H4-8]	0.73	GO:0005488	_	_	_	_	_	_	K13128	ZCCHC8
comp1725_c0_seq6	68.33	0	17.36	0	8.67e-09	2.33e-06	4.1177	up	-4.1177	yes	294	224-1105(-)	_	_	_	gi|170109637|ref|XP_001886025.1|	hypothetical proline-rich protein [Laccaria bicolor S238N-H82]	0.56	_	_	_	_	_	_	_	K13128	ZCCHC8
comp1727_c0_seq1	1851	108	372.03	14.88	1.26e-09	4.59e-07	4.64397	up	-4.64397	yes	1399	*	_	_	_	gi|299739898|ref|XP_001840333.2|	hypothetical protein CC1G_05219 [Coprinopsis cinerea okayama7#130]	0.77	_	_	_	_	_	_	_	_	_
comp173_c0_seq1	1312.25	373.59	266.22	51.94	0.00054766	0.0171052	2.3577	up	-2.3577	yes	1386	*	_	_	_	gi|18479008|dbj|BAB84546.1|	hydrophobin-263 [Pholiota nameko]	0.72	_	_	_	_	_	_	_	_	_
comp173_c0_seq2	3071.75	852.41	755	143.57	0.000434322	0.0144737	2.39472	up	-2.39472	yes	1144	*	_	_	_	gi|18479008|dbj|BAB84546.1|	hydrophobin-263 [Pholiota nameko]	0.73	GO:0009277;GO:0005199;GO:0042546	_	_	_	_	_	_	_	_
comp1740_c0_seq20	71.54	9.31	5.52	0.49	3.19e-05	0.00188435	3.49381	up	-3.49381	yes	188	3009-3572(+)	_	_	_	gi|170107231|ref|XP_001884826.1|	predicted protein [Laccaria bicolor S238N-H82]	0.74	_	_	_	_	_	_	_	_	_
comp1740_c0_seq23	57.4	9.62	4.51	0.52	0.000171134	0.00696172	3.11654	up	-3.11654	yes	188	2944-3507(+)	_	_	_	gi|170107231|ref|XP_001884826.1|	predicted protein [Laccaria bicolor S238N-H82]	0.74	_	_	_	_	_	_	_	_	_
comp1740_c0_seq8	39.19	7.91	2.89	0.4	0.00114329	0.0303175	2.853	up	-2.853	yes	188	3009-3572(+)	_	_	_	gi|170107231|ref|XP_001884826.1|	predicted protein [Laccaria bicolor S238N-H82]	0.74	_	_	_	_	_	_	_	_	_
comp1759_c0_seq2	23.85	0	7.37	0	3.57e-05	0.00203318	2.88166	up	-2.88166	yes	228	119-802(+)	_	_	_	gi|302693705|ref|XP_003036531.1|	hypothetical protein SCHCODRAFT_102553 [Schizophyllum commune H4-8]	0.45	_	_	_	_	_	_	_	_	_
comp1771_c0_seq1	1560	78	223.68	7.66	3.39e-10	1.69e-07	4.86795	up	-4.86795	yes	309	917-1843(+)	_	_	_	gi|238593611|ref|XP_002393245.1|	hypothetical protein MPER_07055 [Moniliophthora perniciosa FA553]	0.69	_	_	_	_	_	_	_	_	_
comp1807_c0_seq1	223	34	26.52	2.77	1.2e-05	0.000855922	3.25912	up	-3.25912	yes	267	127-927(+)	_	_	_	_	_	_	_	_	_	_	_	_	_	_	_
comp1838_c0_seq7	28.47	0	4.73	0	9.48e-06	0.000705529	2.24184	up	-2.24184	yes	328	711-1694(-)	_	_	_	gi|169858156|ref|XP_001835724.1|	hypothetical protein CC1G_07148 [Coprinopsis cinerea okayama7#130]	0.69	_	5306.JGI24232	.	0.7538	_	_	NOG130228	_	_
comp1857_c0_seq2	284.68	0	11.13	0	1.76e-14	1.05e-10	3.47638	up	-3.47638	yes	1367	3076-7176(-)	_	_	_	gi|392568974|gb|EIW62148.1|	hypothetical protein TRAVEDRAFT_144551 [Trametes versicolor FP-101664 SS1]	0.71	_	104341.JGI109267	annotation not available	0.7721	_	KOG4521	_	K14303	NUP160
comp185_c0_seq6	246.38	0	37.82	0	7.08e-14	3.45e-10	5.24108	up	-5.24108	yes	525	1-1575(-)	_	_	_	gi|170097147|ref|XP_001879793.1|	predicted protein [Laccaria bicolor S238N-H82]	0.68	_	_	_	_	_	_	_	_	_
comp1894_c0_seq3	12.78	0	7.9	0	0.00140897	0.0348554	2.98185	up	-2.98185	yes	455	*	_	_	_	_	_	_	_	_	_	_	_	_	_	_	_
comp195_c0_seq2	47.81	0	8.91	0	1.68e-07	2.53e-05	3.15543	up	-3.15543	yes	372	106-1221(-)	_	_	_	_	_	_	_	_	_	_	_	_	_	_	_
comp1980_c0_seq1	104.01	0	12.6	0	2.24e-10	1.22e-07	3.65535	up	-3.65535	yes	206	285-902(+)	_	_	_	gi|395325211|gb|EJF57637.1|	alpha/beta-hydrolase [Dichomitus squalens LYAD-421 SS1]	0.61	_	_	_	_	_	_	_	_	_
comp1985_c0_seq2	36.67	0	7.33	0	1.45e-06	0.000151205	2.87381	up	-2.87381	yes	371	2-1114(+)	_	_	_	_	_	_	_	_	_	_	_	_	_	_	_
comp1985_c0_seq6	19.62	0	4.51	0	0.000125561	0.00541782	2.17313	up	-2.17313	yes	310	1-930(+)	_	_	_	_	_	_	_	_	_	_	_	_	_	_	_
comp2066_c0_seq1	140.98	25.1	8.37	1.02	6.01e-05	0.00311616	3.03666	up	-3.03666	yes	1004	1636-4647(-)	_	_	_	gi|336369751|gb|EGN98092.1|	hypothetical protein SERLA73DRAFT_123478 [Serpula lacrymans var. lacrymans S7.3]	0.93	GO:0006099;GO:0045252;GO:0006568;GO:0006554;GO:0004591;GO:0030976	29883.JGI141258	2-oxoglutarate dehydrogenase complex E1 component, mitochondrial precursor	0.8881	COG0567	KOG0450	_	K00164	OGDH, sucA
comp2076_c0_seq4	111.46	0	25.79	0	1.2e-10	7.19e-08	4.68874	up	-4.68874	yes	224	322-993(+)	_	_	_	gi|403411800|emb|CCL98500.1|	predicted protein [Fibroporia radiculosa]	0.97	GO:0003729;GO:0016787;GO:0005849;GO:0006378	104341.JGI89306	annotation not available	0.9655	_	KOG1689	_	K14397	NUDT21, CPSF5, CFIM25
comp2082_c0_seq1	205	50	66.49	11.11	0.000310146	0.0111844	2.58128	up	-2.58128	yes	867	*	_	_	_	_	_	_	_	_	_	_	_	_	_	_	_
comp2082_c1_seq1	34.36	5.98	3.01	0.36	0.000622182	0.0191919	3.06369	up	-3.06369	yes	145	2659-3093(+)	_	_	_	_	_	_	_	_	_	_	_	_	_	_	_
comp2082_c1_seq3	29.73	5.26	2.65	0.32	0.00138806	0.0348554	3.04985	up	-3.04985	yes	142	3-428(+)	_	_	_	_	_	_	_	_	_	_	_	_	_	_	_
comp2115_c0_seq6	65	2	16.17	0.34	1.18e-07	1.98e-05	5.57164	up	-5.57164	yes	188	565-1131(+)	_	_	_	gi|393241118|gb|EJD48641.1|	Arabinanase/levansucrase/invertase [Auricularia delicata TFB-10046 SS5]	0.81	_	_	_	_	_	_	_	_	_
comp2115_c0_seq8	63	4	46.62	2.03	2.81e-06	0.000266071	4.5214	up	-4.5214	yes	126	1-381(+)	_	_	_	gi|393241118|gb|EJD48641.1|	Arabinanase/levansucrase/invertase [Auricularia delicata TFB-10046 SS5]	0.88	GO:0004553;GO:0005975	_	_	_	_	_	_	_	_
comp211_c0_seq1	2706	722	564.87	103.28	0.000328508	0.0117754	2.45136	up	-2.45136	yes	1347	*	_	_	_	gi|348599964|dbj|BAL02922.1|	hydrophobin-319 [Pholiota nameko]	0.78	_	_	_	_	_	_	_	_	_
comp2165_c0_seq5	45.06	0	13.08	0	2.97e-07	3.96e-05	3.70929	up	-3.70929	yes	969	*	_	_	_	gi|302685117|ref|XP_003032239.1|	hypothetical protein SCHCODRAFT_234922 [Schizophyllum commune H4-8]	0.66	_	_	_	_	_	_	_	_	_
comp2165_c0_seq6	20.18	0	7.81	0	9.64e-05	0.00439273	2.96532	up	-2.96532	yes	229	2-688(+)	_	_	_	gi|302685117|ref|XP_003032239.1|	hypothetical protein SCHCODRAFT_234922 [Schizophyllum commune H4-8]	0.48	_	_	_	_	_	_	_	K12741	HNRNPA1_3
comp2195_c0_seq1	1002	170	147.98	17.2	1.18e-05	0.000844626	3.10492	up	-3.10492	yes	390	547-1716(+)	_	_	_	gi|141493223|gb|ABL98208.2|	serine protease [Hypsizygus marmoreus]	0.89	GO:0004252;GO:0006508;GO:0042802;GO:0043086	_	_	_	_	_	_	_	_
comp2219_c0_seq8	12.15	0.74	1.89	0.08	0.00199605	0.0452543	4.56224	up	-4.56224	yes	602	1-1809(+)	_	_	_	gi|170085219|ref|XP_001873833.1|	predicted protein [Laccaria bicolor S238N-H82]	0.87	GO:0006508;GO:0004222;GO:0008270	_	_	_	_	_	_	_	_
comp2220_c0_seq7	22.5	2.5	7.86	0.6	0.00114105	0.0303175	3.71149	up	-3.71149	yes	268	2-808(+)	_	_	_	gi|299742244|ref|XP_001832337.2|	hypothetical protein CC1G_07724 [Coprinopsis cinerea okayama7#130]	0.8	GO:0000042	_	_	_	_	_	_	_	_
comp2258_c0_seq2	119	35	65.35	13.17	0.00149116	0.0367061	2.31093	up	-2.31093	yes	87	1-261(-)	_	_	_	gi|238578865|ref|XP_002388861.1|	hypothetical protein MPER_12076 [Moniliophthora perniciosa FA553]	0.72	_	_	_	_	_	_	_	_	_
comp2271_c0_seq12	47.47	6	13.69	1.19	6.77e-05	0.00348329	3.52409	up	-3.52409	yes	190	405-974(-)	_	_	_	_	_	_	_	_	_	_	_	_	_	_	_
comp2287_c0_seq2	17.68	0	12.46	0	0.00021796	0.00834367	3.63923	up	-3.63923	yes	133	1-402(+)	_	_	_	_	_	_	_	_	_	_	_	_	_	_	_
comp2294_c0_seq10	13.71	0	5.74	0	0.00100641	0.0271213	2.52105	up	-2.52105	yes	155	83-547(+)	_	_	_	gi|401885996|gb|EJT50072.1|	hypothetical protein A1Q1_00727 [Trichosporon asahii var. asahii CBS 2479]	0.77	_	_	_	_	_	_	_	K01061	E3.1.1.45
comp2295_c0_seq2	21.56	3.03	8.79	0.85	0.0014195	0.0350163	3.37033	up	-3.37033	yes	229	3-689(-)	_	_	_	gi|299755864|ref|XP_001828935.2|	beta-1,4-mannosyltransferase [Coprinopsis cinerea okayama7#130]	0.79	GO:0016757	_	_	_	_	_	_	K03842	ALG1
comp2324_c0_seq18	301.17	65.51	93.57	13.95	0.000121749	0.00541782	2.74578	up	-2.74578	yes	212	188-823(+)	_	_	_	gi|392571431|gb|EIW64603.1|	IlvN-domain-containing protein [Trametes versicolor FP-101664 SS1]	0.94	GO:0009099;GO:0009098;GO:0015940;GO:0000166;GO:0009097;GO:0004455;GO:0055114	_	_	_	_	_	_	K00053	ilvC
comp2324_c0_seq6	332.23	74.07	34.26	5.23	0.000137283	0.00588111	2.71164	up	-2.71164	yes	342	1620-2645(+)	_	_	_	gi|392571431|gb|EIW64603.1|	IlvN-domain-containing protein [Trametes versicolor FP-101664 SS1]	0.91	GO:0009099;GO:0009098;GO:0015940;GO:0000166;GO:0009097;GO:0004455;GO:0055114	104341.JGI126233	annotation not available	0.8952	COG0059	_	_	K00053	ilvC
comp2364_c1_seq1	68.55	7.68	9.86	0.76	2.24e-05	0.00139952	3.69752	up	-3.69752	yes	651	2-1957(+)	_	_	_	gi|170095703|ref|XP_001879072.1|	SNF2 family DNA-dependent ATPase [Laccaria bicolor S238N-H82]	0.77	GO:0003676	_	_	_	_	_	_	_	_
comp2378_c0_seq10	46.77	0	24.26	0	2.23e-07	3.14e-05	4.60051	up	-4.60051	yes	163	54-542(-)	_	_	_	gi|299747602|ref|XP_002911192.1|	peroxisomal membrane protein [Coprinopsis cinerea okayama7#130]	0.9	GO:0006810;GO:0016021	_	_	_	_	_	_	K13354	SLC25A17, PMP34
comp2385_c0_seq1	112	26	46.93	7.47	0.000441312	0.0146739	2.65133	up	-2.65133	yes	186	64-621(+)	_	_	_	_	_	_	_	_	_	_	_	_	_	_	_
comp2402_c0_seq2	28.63	0	5.5	0	9.48e-06	0.000705529	2.45943	up	-2.45943	yes	488	1-1467(+)	_	_	_	gi|392591213|gb|EIW80541.1|	hypothetical protein CONPUDRAFT_82739 [Coniophora puteana RWD-64-598 SS2]	0.84	_	_	_	_	_	_	_	_	_
comp2409_c1_seq10	28.27	0	8.14	0	9.48e-06	0.000705529	3.02503	up	-3.02503	yes	977	*	_	_	_	_	_	_	_	_	_	_	_	_	_	_	_
comp2409_c1_seq8	48.56	0	7.46	0	1.68e-07	2.53e-05	2.89918	up	-2.89918	yes	173	1170-1688(-)	_	_	_	_	_	_	_	_	_	_	_	_	_	_	_
comp2445_c0_seq1	611.17	103.35	120.01	13.91	1.39e-05	0.000977172	3.10896	up	-3.10896	yes	245	560-1294(+)	_	_	_	gi|389744555|gb|EIM85737.1|	aromatic compound dioxygenase [Stereum hirsutum FP-91666 SS1]	0.65	GO:0016491	_	_	_	_	_	_	_	_
comp2448_c0_seq3	22.55	0	14.85	0	4.53e-05	0.00247862	3.89239	up	-3.89239	yes	81	1-243(+)	_	_	_	gi|238591439|ref|XP_002392610.1|	hypothetical protein MPER_07785 [Moniliophthora perniciosa FA553]	0.8	GO:0016021;GO:0006481;GO:0004671	_	_	_	_	_	_	_	_
comp2469_c0_seq12	81	18	46.67	7.11	0.000449148	0.0149012	2.71457	up	-2.71457	yes	488	*	_	_	_	gi|170092527|ref|XP_001877485.1|	predicted protein [Laccaria bicolor S238N-H82]	0.59	_	_	_	_	_	_	_	_	_
comp2469_c0_seq2	201.59	54.95	24.49	4.57	0.000637218	0.019595	2.42193	up	-2.42193	yes	205	152-766(-)	_	_	_	_	_	_	_	_	_	_	_	_	_	_	_
comp2469_c0_seq4	96.14	21.32	13.73	2.09	0.00037908	0.0131267	2.71576	up	-2.71576	yes	1969	*	_	_	_	_	_	_	_	_	_	_	_	_	_	_	_
comp248_c0_seq3	156.62	0	49.71	0	5.25e-12	7.83e-09	5.63546	up	-5.63546	yes	232	191-889(+)	_	_	_	gi|170107472|ref|XP_001884946.1|	predicted protein [Laccaria bicolor S238N-H82]	0.51	_	_	_	_	_	_	_	_	_
comp2498_c0_seq1	785.94	265.81	109.46	25.37	0.00186531	0.0445571	2.10921	up	-2.10921	yes	587	259-2019(-)	_	_	_	gi|170094726|ref|XP_001878584.1|	hypothetical protein LACBIDRAFT_293419 [Laccaria bicolor S238N-H82]	0.91	_	104341.JGI111050	annotation not available	0.9436	_	_	NOG136775	_	_
comp2500_c0_seq3	48.65	10.49	5.42	0.8	0.000882874	0.0252992	2.76022	up	-2.76022	yes	749	276-2522(-)	_	_	_	gi|302673892|ref|XP_003026632.1|	hypothetical protein SCHCODRAFT_79736 [Schizophyllum commune H4-8]	0.94	GO:0005524;GO:0006200;GO:0016887	5306.JGI71775	.	0.9414	COG0488	KOG0062	_	K06158	ABCF3
comp2535_c0_seq1	371.87	116.29	23.03	4.93	0.00131961	0.034533	2.22385	up	-2.22385	yes	418	86-1339(+)	_	_	_	gi|169865137|ref|XP_001839172.1|	CMGC/CDK/CDK8 protein kinase [Coprinopsis cinerea okayama7#130]	0.9	GO:0004674;GO:0005524;GO:0009069;GO:0006468	29883.JGI319506	hypothetical protein	0.9647	COG0515	KOG0666	_	K02208	CDK8_11
comp2535_c0_seq3	148.68	0	11.32	0	8.23e-12	1.02e-08	3.5008	up	-3.5008	yes	359	1845-2921(+)	_	_	_	gi|302696145|ref|XP_003037751.1|	hypothetical protein SCHCODRAFT_83719 [Schizophyllum commune H4-8]	0.77	_	_	_	_	_	_	_	_	_
comp2535_c0_seq4	68.98	0	5.34	0	8.67e-09	2.33e-06	2.41684	up	-2.41684	yes	359	1783-2859(+)	_	_	_	gi|302696145|ref|XP_003037751.1|	hypothetical protein SCHCODRAFT_83719 [Schizophyllum commune H4-8]	0.77	_	_	_	_	_	_	_	_	_
comp2541_c0_seq7	31.43	0	12.63	0	4.28e-06	0.000382938	3.65878	up	-3.65878	yes	232	3-701(+)	_	_	_	_	_	_	_	_	_	_	_	_	_	_	_
comp2546_c0_seq3	65.37	0	7.03	0	1.32e-08	3.43e-06	2.81352	up	-2.81352	yes	596	161-1948(+)	_	_	_	gi|302680396|ref|XP_003029880.1|	hypothetical protein SCHCODRAFT_85782 [Schizophyllum commune H4-8]	0.86	_	_	_	_	_	_	_	_	_
comp2552_c0_seq8	20.22	0	4.18	0	9.64e-05	0.00439273	2.0635	up	-2.0635	yes	453	3-1361(-)	_	_	_	gi|170096704|ref|XP_001879572.1|	predicted protein [Laccaria bicolor S238N-H82]	0.91	GO:0003866;GO:0003855;GO:0009094;GO:0016310;GO:0009423;GO:0004765;GO:0006571;GO:0005524;GO:0000162;GO:0003856;GO:0005737;GO:0055114;GO:0046872;GO:0004764	_	_	_	_	_	_	K13830	ARO1
comp2562_c0_seq2	88.32	18.31	18.02	2.56	0.000354528	0.0126474	2.81538	up	-2.81538	yes	455	14-1378(-)	_	_	_	gi|170092024|ref|XP_001877234.1|	predicted protein [Laccaria bicolor S238N-H82]	0.84	GO:0008762;GO:0006040;GO:0050660;GO:0055114	_	_	_	_	_	_	_	_
comp2562_c0_seq4	48.4	3.77	10.53	0.56	2.2e-05	0.00139952	4.23293	up	-4.23293	yes	426	14-1291(-)	_	_	_	gi|170092024|ref|XP_001877234.1|	predicted protein [Laccaria bicolor S238N-H82]	0.84	GO:0008762;GO:0006040;GO:0050660;GO:0055114	_	_	_	_	_	_	_	_
comp2562_c0_seq5	106.21	28.82	39.77	7.39	0.00106002	0.0284122	2.42803	up	-2.42803	yes	225	76-750(-)	_	_	_	gi|170092024|ref|XP_001877234.1|	predicted protein [Laccaria bicolor S238N-H82]	0.81	GO:0008762;GO:0006040;GO:0050660;GO:0055114	_	_	_	_	_	_	_	_
comp2562_c0_seq7	56.55	10.88	26.24	3.46	0.000345287	0.0123325	2.92292	up	-2.92292	yes	201	3-605(-)	_	_	_	gi|299743069|ref|XP_001835521.2|	FAD binding domain-containing protein [Coprinopsis cinerea okayama7#130]	0.8	GO:0008762;GO:0006040;GO:0050660;GO:0055114	_	_	_	_	_	_	_	_
comp2567_c0_seq1	902	128	124.63	12.12	3e-06	0.000277386	3.36219	up	-3.36219	yes	202	537-1142(+)	_	_	_	gi|170097589|ref|XP_001880014.1|	predicted protein [Laccaria bicolor S238N-H82]	0.79	_	_	_	_	_	_	_	_	_
comp2585_c0_seq1	364	34	129.56	8.29	2e-07	2.89e-05	3.9661	up	-3.9661	yes	134	279-680(-)	_	_	_	gi|402219502|gb|EJT99575.1|	hypothetical protein DACRYDRAFT_23671 [Dacryopinax sp. DJM-731 SS1]	0.78	_	_	_	_	_	_	_	_	_
comp260_c0_seq9	18.65	0	6.26	0	0.000164799	0.00673151	2.64616	up	-2.64616	yes	103	2-310(+)	_	_	_	gi|392560137|gb|EIW53320.1|	glycosyltransferase family 69 protein [Trametes versicolor FP-101664 SS1]	0.92	GO:0016740	_	_	_	_	_	_	K13690	CMT1
comp2628_c0_seq3	85.59	0	20.53	0	1.23e-09	4.54e-07	4.35966	up	-4.35966	yes	390	3-1172(-)	_	_	_	gi|7208638|emb|CAB76904.1|	CEL4a mannanase [Agaricus bisporus]	0.82	GO:0006013;GO:0043169;GO:0016985;GO:0030248;GO:0019156;GO:0006000;GO:0005576;GO:0006080	_	_	_	_	_	_	_	_
comp263_c0_seq1	553.88	149.5	104.04	19.24	0.000441834	0.0146749	2.43496	up	-2.43496	yes	438	183-1496(-)	_	_	_	_	_	_	_	_	_	_	_	_	_	_	_
comp2645_c0_seq1	47	12	22.03	3.85	0.00183117	0.0439171	2.51654	up	-2.51654	yes	135	1-405(+)	_	_	_	gi|169861512|ref|XP_001837390.1|	cytochrome P450 [Coprinopsis cinerea okayama7#130]	0.86	GO:0009055;GO:0016705;GO:0020037;GO:0005506;GO:0006118;GO:0004497;GO:0055114	_	_	_	_	_	_	_	_
comp2664_c0_seq1	39.8	8.82	1.49	0.23	0.00184089	0.0440441	2.69561	up	-2.69561	yes	1181	3953-7495(-)	_	_	_	gi|170085707|ref|XP_001874077.1|	predicted protein [Laccaria bicolor S238N-H82]	0.83	GO:0016020	29883.JGI320917	hypothetical protein	0.8661	_	KOG2238	_	_	_
comp2681_c0_seq1	44.13	0	4.5	0	3.45e-07	4.47e-05	2.16993	up	-2.16993	yes	476	113-1540(+)	_	_	_	gi|302693893|ref|XP_003036625.1|	hypothetical protein SCHCODRAFT_71979 [Schizophyllum commune H4-8]	0.71	GO:0044238;GO:0003824;GO:0044710	_	_	_	_	_	_	_	_
comp2681_c0_seq4	17.5	0	4.41	0	0.00021796	0.00834367	2.14078	up	-2.14078	yes	335	113-1120(+)	_	_	_	gi|302693893|ref|XP_003036625.1|	hypothetical protein SCHCODRAFT_71979 [Schizophyllum commune H4-8]	0.74	GO:0006807;GO:0044238;GO:0003824;GO:0044249;GO:0005488	_	_	_	_	_	_	_	_
comp2687_c0_seq2	95.97	25.73	13.82	2.54	0.00121915	0.032101	2.44386	up	-2.44386	yes	368	2-1105(+)	_	_	_	gi|336364561|gb|EGN92917.1|	hypothetical protein SERLA73DRAFT_98481 [Serpula lacrymans var. lacrymans S7.3]	0.68	_	_	_	_	_	_	_	_	_
comp2706_c0_seq1	93.13	0	15.28	0	5.92e-10	2.56e-07	3.93357	up	-3.93357	yes	467	313-1713(-)	_	_	_	gi|321264636|ref|XP_003197035.1|	hypothetical protein CGB_L2360W [Cryptococcus gattii WM276]	0.44	_	_	_	_	_	_	_	_	_
comp270_c1_seq1	269.87	76.16	24.95	4.82	0.000758949	0.0220657	2.37193	up	-2.37193	yes	657	129-2099(+)	_	_	_	gi|336366874|gb|EGN95220.1|	hypothetical protein SERLA73DRAFT_95907 [Serpula lacrymans var. lacrymans S7.3]	0.83	GO:0007165;GO:0005622	104341.JGI113220	annotation not available	0.8449	_	KOG1450	_	_	_
comp270_c1_seq3	12.79	0	7.97	0	0.00140897	0.0348554	2.99458	up	-2.99458	yes	150	1-450(-)	_	_	_	gi|170104902|ref|XP_001883664.1|	predicted protein [Laccaria bicolor S238N-H82]	0.81	GO:0043229	_	_	_	_	_	_	_	_
comp2713_c0_seq1	245	42	98.7	11.59	2.75e-05	0.00166943	3.09017	up	-3.09017	yes	139	108-524(+)	_	_	_	gi|389746698|gb|EIM87877.1|	hypothetical protein STEHIDRAFT_155240 [Stereum hirsutum FP-91666 SS1]	0.53	_	_	_	_	_	_	_	_	_
comp2751_c0_seq8	95.59	27.81	53.54	10.67	0.00166145	0.0404312	2.32706	up	-2.32706	yes	144	71-502(-)	_	_	_	gi|392570600|gb|EIW63772.1|	general substrate transporter [Trametes versicolor FP-101664 SS1]	0.87	GO:0008643;GO:0055085;GO:0016021;GO:0022891	_	_	_	_	_	_	K08139	HXT
comp2787_c0_seq4	14.01	0	5.63	0	0.000726851	0.0212151	2.49313	up	-2.49313	yes	233	2-703(+)	_	_	_	gi|389740017|gb|EIM81209.1|	hypothetical protein STEHIDRAFT_125473 [Stereum hirsutum FP-91666 SS1]	0.42	_	_	_	_	_	_	_	_	_
comp2791_c0_seq1	128.32	0	23.31	0	3.23e-11	2.48e-08	4.54288	up	-4.54288	yes	447	135-1475(-)	_	_	_	gi|336375406|gb|EGO03742.1|	hypothetical protein SERLA73DRAFT_102006 [Serpula lacrymans var. lacrymans S7.3]	0.7	_	29883.JGI297584	hypothetical protein	0.8969	_	KOG1166	_	K06680	MAD3
comp2807_c0_seq1	572	158	69.84	13.22	0.000510599	0.0165898	2.40133	up	-2.40133	yes	231	1282-1974(+)	_	_	_	gi|169851584|ref|XP_001832481.1|	hypothetical protein CC1G_03495 [Coprinopsis cinerea okayama7#130]	0.65	_	_	_	_	_	_	_	_	_
comp2825_c0_seq8	16.3	0	11.75	0	0.000390825	0.0131267	3.55459	up	-3.55459	yes	129	3-389(-)	_	_	_	gi|170093702|ref|XP_001878072.1|	predicted protein [Laccaria bicolor S238N-H82]	0.9	_	_	_	_	_	_	_	_	_
comp2826_c0_seq4	49.42	5.71	15.6	1.23	4.68e-05	0.00254748	3.66482	up	-3.66482	yes	258	3-776(-)	_	_	_	gi|389746801|gb|EIM87980.1|	glycoside hydrolase family 3 protein [Stereum hirsutum FP-91666 SS1]	0.91	GO:0004553;GO:0005975	_	_	_	_	_	_	K05349	bglX
comp2842_c0_seq4	13.54	0.85	2.11	0.09	0.00100641	0.0271213	4.55117	up	-4.55117	yes	302	3-908(+)	_	_	_	gi|170100074|ref|XP_001881255.1|	predicted protein [Laccaria bicolor S238N-H82]	0.83	_	_	_	_	_	_	_	_	_
comp2843_c0_seq2	20.73	1.88	6.38	0.4	0.000488131	0.0160166	3.99548	up	-3.99548	yes	913	*	_	_	_	_	_	_	_	_	_	_	_	_	_	_	_
comp2843_c0_seq4	26.27	0	8.86	0	1.8e-05	0.00118291	3.14731	up	-3.14731	yes	834	*	_	_	_	_	_	_	_	_	_	_	_	_	_	_	_
comp2882_c0_seq1	1272	34	177.68	3.25	1.9e-12	4.05e-09	5.7727	up	-5.7727	yes	375	760-1884(+)	_	_	_	gi|302684505|ref|XP_003031933.1|	glycoside hydrolase family 10 and carbohydrate-binding module family 1 protein [Schizophyllum commune H4-8]	0.8	GO:0045493;GO:0043169;GO:0031176	5306.JGI74516	.	0.7791	COG3693	_	_	K01181	E3.2.1.8, xynA
comp2924_c0_seq2	231.17	0	18.52	0	1.28e-13	4.77e-10	4.21101	up	-4.21101	yes	1169	3-3509(-)	_	_	_	gi|170114923|ref|XP_001888657.1|	predicted protein [Laccaria bicolor S238N-H82]	0.89	_	_	_	_	_	_	_	_	_
comp2924_c0_seq9	34.11	6.1	16.95	2.08	0.00134785	0.0348554	3.02663	up	-3.02663	yes	188	3-566(-)	_	_	_	gi|336364345|gb|EGN92705.1|	hypothetical protein SERLA73DRAFT_98928 [Serpula lacrymans var. lacrymans S7.3]	0.86	_	_	_	_	_	_	_	_	_
comp2928_c0_seq3	111.24	23	15.1	2.14	0.000190705	0.00770535	2.81887	up	-2.81887	yes	676	43-2073(+)	_	_	_	gi|389745596|gb|EIM86777.1|	glycoside hydrolase family 35 protein [Stereum hirsutum FP-91666 SS1]	0.76	_	_	_	_	_	_	_	_	_
comp2935_c0_seq7	16.3	0	4.01	0	0.000390825	0.0131267	2.0036	up	-2.0036	yes	239	1-717(-)	_	_	_	gi|336372347|gb|EGO00686.1|	hypothetical protein SERLA73DRAFT_133671 [Serpula lacrymans var. lacrymans S7.3]	0.79	GO:0004527;GO:0005622;GO:0003676	104341.JGI50485	annotation not available	0.8588	COG1949	KOG3242	_	K13288	orn, REX2, REXO2
comp2935_c0_seq8	26.21	2.15	6.97	0.39	0.000127312	0.00548543	4.15961	up	-4.15961	yes	210	3-632(-)	_	_	_	gi|336372347|gb|EGO00686.1|	hypothetical protein SERLA73DRAFT_133671 [Serpula lacrymans var. lacrymans S7.3]	0.85	GO:0004527;GO:0005622;GO:0003676	104341.JGI121558	annotation not available	0.8314	COG1949	KOG3242	_	K13288	orn, REX2, REXO2
comp2954_c0_seq6	22.88	2.46	3.97	0.29	0.00114105	0.0303175	3.77501	up	-3.77501	yes	539	1-1620(+)	_	_	_	gi|336372997|gb|EGO01336.1|	hypothetical protein SERLA73DRAFT_87912 [Serpula lacrymans var. lacrymans S7.3]	0.6	GO:0032555;GO:0004672;GO:0035639	_	_	_	_	_	_	_	_
comp2963_c0_seq3	19.71	0.32	7.42	0.08	0.000125561	0.00541782	6.53528	up	-6.53528	yes	183	199-747(-)	_	_	_	gi|169861778|ref|XP_001837523.1|	tripeptidyl peptidase A [Coprinopsis cinerea okayama7#130]	0.83	GO:0004252;GO:0006508	_	_	_	_	_	_	K01279	TPP1, CLN2
comp2966_c0_seq2	181.33	0	14.05	0	1.28e-12	2.94e-09	3.8125	up	-3.8125	yes	1123	257-3625(+)	_	_	_	gi|170086836|ref|XP_001874641.1|	predicted protein [Laccaria bicolor S238N-H82]	0.89	GO:0006886;GO:0008565;GO:0005622	29883.JGI305517	hypothetical protein	0.8887	_	KOG2171	_	_	_
comp2984_c0_seq1	137.99	25.29	24.89	3.13	7.17e-05	0.00368078	2.99133	up	-2.99133	yes	485	3-1457(-)	_	_	_	gi|392567420|gb|EIW60595.1|	alpha-glucosidase [Trametes versicolor FP-101664 SS1]	0.88	_	_	_	_	_	_	_	K01811	yicI
comp2984_c0_seq11	11.48	0	8.41	0	0.00199605	0.0452543	3.07211	up	-3.07211	yes	94	1-282(-)	_	_	_	gi|242209575|ref|XP_002470634.1|	hypothetical protein POSPLDRAFT_107258 [Postia placenta Mad-698-R]	0.88	GO:0004553;GO:0030246;GO:0005975	_	_	_	_	_	_	K01811	yicI
comp2984_c0_seq12	42	8	32.36	4.22	0.00068133	0.0208951	2.9389	up	-2.9389	yes	121	3-365(-)	_	_	_	gi|392567420|gb|EIW60595.1|	alpha-glucosidase [Trametes versicolor FP-101664 SS1]	0.95	GO:0004553;GO:0030246;GO:0005975	_	_	_	_	_	_	K01811	yicI
comp2984_c0_seq2	52.07	10.71	10.04	1.41	0.000575736	0.01787	2.83199	up	-2.83199	yes	452	2-1357(-)	_	_	_	gi|392595947|gb|EIW85270.1|	glycoside hydrolase family 31 protein [Coniophora puteana RWD-64-598 SS2]	0.9	_	_	_	_	_	_	_	K01811	yicI
comp2984_c0_seq5	119.02	0	42.36	0	6.71e-11	4.45e-08	5.40463	up	-5.40463	yes	155	2-466(-)	_	_	_	gi|403416175|emb|CCM02875.1|	predicted protein [Fibroporia radiculosa]	0.78	GO:0004553;GO:0030246;GO:0005975	_	_	_	_	_	_	K01811	yicI
comp3003_c0_seq1	97.71	25.65	10.02	1.8	0.00109042	0.0291746	2.47681	up	-2.47681	yes	473	1-1419(+)	_	_	_	gi|336364770|gb|EGN93124.1|	hypothetical protein SERLA73DRAFT_78965 [Serpula lacrymans var. lacrymans S7.3]	0.75	_	104341.JGI60661	hypothetical protein	0.785	_	KOG4524	_	_	_
comp3010_c0_seq1	12.96	0	4.28	0	0.00140897	0.0348554	2.09761	up	-2.09761	yes	283	3-851(-)	_	_	_	gi|389747012|gb|EIM88191.1|	acid protease [Stereum hirsutum FP-91666 SS1]	0.65	GO:0016787	_	_	_	_	_	_	K01379	CTSD
comp3031_c1_seq1	38.96	9.57	7.69	1.29	0.00209104	0.0470862	2.57561	up	-2.57561	yes	405	1-1215(-)	_	_	_	_	_	_	_	_	_	_	_	_	_	_	_
comp3043_c0_seq4	48.84	0	4.82	0	1.47e-07	2.28e-05	2.26903	up	-2.26903	yes	320	521-1480(-)	_	_	_	gi|389742880|gb|EIM84066.1|	hypothetical protein STEHIDRAFT_83029 [Stereum hirsutum FP-91666 SS1]	0.74	_	_	_	_	_	_	_	_	_
comp3051_c0_seq3	24.69	3.91	6.22	0.68	0.00171842	0.0417158	3.19331	up	-3.19331	yes	372	1-1116(-)	_	_	_	gi|169861351|ref|XP_001837310.1|	hypothetical protein CC1G_00446 [Coprinopsis cinerea okayama7#130]	0.67	_	_	_	_	_	_	_	_	_
comp3055_c0_seq2	40.85	0	7.04	0	6.35e-07	7.47e-05	2.81558	up	-2.81558	yes	543	3-1634(+)	_	_	_	gi|170093097|ref|XP_001877770.1|	predicted protein [Laccaria bicolor S238N-H82]	0.83	GO:0000982;GO:0005634;GO:0000978;GO:0006355	5306.JGI98661	annotation not available	0.9784	_	KOG3743	_	_	_
comp3065_c0_seq5	22.12	0	7.2	0	5.79e-05	0.00300739	2.848	up	-2.848	yes	288	1-867(+)	_	_	_	gi|299749737|ref|XP_001836299.2|	hypothetical protein CC1G_06384 [Coprinopsis cinerea okayama7#130]	0.66	_	_	_	_	_	_	_	K13754	SLC24A6, NCKX6
comp3094_c0_seq6	26.19	0	10.43	0	1.8e-05	0.00118291	3.38267	up	-3.38267	yes	210	37-666(-)	_	_	_	gi|392564621|gb|EIW57799.1|	hypothetical protein TRAVEDRAFT_126817 [Trametes versicolor FP-101664 SS1]	0.8	_	29883.JGI297232	hypothetical protein	0.7603	_	KOG3238	_	K05019	CLNS1A
comp311_c1_seq1	807	161	193.12	26.4	4.4e-05	0.00247219	2.87089	up	-2.87089	yes	1175	*	_	_	_	_	_	_	_	_	_	_	_	_	_	_	_
comp3126_c0_seq6	17.53	0	12.14	0	0.00021796	0.00834367	3.6017	up	-3.6017	yes	93	128-406(-)	_	_	_	gi|392562714|gb|EIW55894.1|	hypothetical protein TRAVEDRAFT_60041 [Trametes versicolor FP-101664 SS1]	0.64	_	_	_	_	_	_	_	_	_
comp3147_c0_seq1	17.94	0.02	4.97	0	0.00021796	0.00834367	2.31325	up	-2.31325	yes	130	626-1018(+)	_	_	_	_	_	_	_	_	_	_	_	_	_	_	_
comp3156_c1_seq7	60	5	31.13	1.78	1.21e-05	0.000860377	4.12836	up	-4.12836	yes	180	2-541(-)	_	_	_	gi|393243199|gb|EJD50714.1|	hypothetical protein AURDEDRAFT_159862 [Auricularia delicata TFB-10046 SS5]	0.79	GO:0006508;GO:0004222	_	_	_	_	_	_	_	_
comp3156_c1_seq8	35.27	7	19.11	2.6	0.00116281	0.0307532	2.87774	up	-2.87774	yes	519	*	_	_	_	gi|238604558|ref|XP_002396230.1|	hypothetical protein MPER_03572 [Moniliophthora perniciosa FA553]	0.79	_	_	_	_	_	_	_	_	_
comp3166_c0_seq6	14.35	0	5.38	0	0.000726851	0.0212151	2.42761	up	-2.42761	yes	750	*	_	_	_	_	_	_	_	_	_	_	_	_	_	_	_
comp3168_c0_seq4	13.19	0	5.27	0	0.00100641	0.0271213	2.3978	up	-2.3978	yes	704	*	_	_	_	_	_	_	_	_	_	_	_	_	_	_	_
comp3180_c0_seq3	52.58	12.72	6.31	1.05	0.00142017	0.0350163	2.58725	up	-2.58725	yes	240	60-779(+)	_	_	_	gi|302692508|ref|XP_003035933.1|	hypothetical protein SCHCODRAFT_232507 [Schizophyllum commune H4-8]	0.71	_	_	_	_	_	_	_	_	_
comp3196_c0_seq10	25.19	0	5.5	0	2.25e-05	0.00139952	2.45943	up	-2.45943	yes	1287	*	_	_	_	gi|170083947|ref|XP_001873197.1|	predicted protein [Laccaria bicolor S238N-H82]	0.81	_	_	_	_	_	_	_	_	_
comp3211_c0_seq5	13.57	0	5.54	0	0.00100641	0.0271213	2.46989	up	-2.46989	yes	81	2-244(+)	_	_	_	gi|392567593|gb|EIW60768.1|	hypothetical protein TRAVEDRAFT_71063 [Trametes versicolor FP-101664 SS1]	0.81	_	_	_	_	_	_	_	_	_
comp3223_c0_seq1	28.5	0	5.99	0	9.48e-06	0.000705529	2.58256	up	-2.58256	yes	290	344-1213(-)	_	_	_	gi|242210983|ref|XP_002471332.1|	predicted protein [Postia placenta Mad-698-R]	0.7	_	_	_	_	_	_	_	_	_
comp3225_c0_seq9	12.97	0.21	10.1	0.11	0.00140897	0.0348554	6.52071	up	-6.52071	yes	119	3-359(-)	_	_	_	gi|336365283|gb|EGN93634.1|	hypothetical protein SERLA73DRAFT_189361 [Serpula lacrymans var. lacrymans S7.3]	0.73	GO:0046872;GO:0016491	_	_	_	_	_	_	_	_
comp3246_c0_seq2	190	18	30.7	1.99	5.95e-07	7.1e-05	3.9474	up	-3.9474	yes	488	276-1742(+)	_	_	_	gi|380704395|gb|AFD97049.1|	laccase 2 [Coprinus comatus]	0.83	GO:0052716;GO:0005507;GO:0055114	_	_	_	_	_	_	_	_
comp3255_c0_seq4	106.03	9.57	10.28	0.64	1.45e-06	0.000151205	4.00562	up	-4.00562	yes	404	1477-2688(-)	_	_	_	gi|170108038|ref|XP_001885228.1|	predicted protein [Laccaria bicolor S238N-H82]	0.82	_	29883.JGI306286	hypothetical protein	0.8412	_	_	NOG68912	_	_
comp3267_c0_seq1	531.69	165.67	80.9	17.27	0.00115872	0.0306722	2.22787	up	-2.22787	yes	468	284-1687(+)	_	_	_	gi|302697197|ref|XP_003038277.1|	hypothetical protein SCHCODRAFT_230978 [Schizophyllum commune H4-8]	0.75	GO:0016614	5306.JGI76619	.	0.8012	COG0277	KOG1231	_	_	_
comp3271_c0_seq11	19.99	0	5.94	0	9.64e-05	0.00439273	2.57046	up	-2.57046	yes	315	2-949(+)	_	_	_	gi|336373616|gb|EGO01954.1|	hypothetical protein SERLA73DRAFT_177617 [Serpula lacrymans var. lacrymans S7.3]	0.81	GO:0055085;GO:0005509;GO:0016021	_	_	_	_	_	_	K14684	SLC25A23S
comp3305_c0_seq1	61	0	9.35	0	2.29e-08	5.33e-06	3.22497	up	-3.22497	yes	610	3-1832(-)	_	_	_	gi|302684635|ref|XP_003031998.1|	glycoside hydrolase family 35 protein [Schizophyllum commune H4-8]	0.8	GO:0043169;GO:0004553;GO:0005975	_	_	_	_	_	_	_	_
comp3343_c0_seq1	152.27	48.28	39.79	8.65	0.00206522	0.0466102	2.20163	up	-2.20163	yes	358	1-1077(+)	_	_	_	gi|170089179|ref|XP_001875812.1|	predicted protein [Laccaria bicolor S238N-H82]	0.84	GO:0005667;GO:0006355;GO:0043565;GO:0045449;GO:0003700	29883.JGI292536	hypothetical protein	0.9508	_	KOG0773	_	_	_
comp3353_c0_seq3	18	0.57	3.02	0.07	0.00021796	0.00834367	5.43105	up	-5.43105	yes	321	418-1380(+)	_	_	_	gi|403418213|emb|CCM04913.1|	predicted protein [Fibroporia radiculosa]	0.68	_	104341.JGI130337	annotation not available	0.8855	COG2519	KOG2915	_	K07442	TRM61, GCD14
comp3363_c0_seq1	476.43	91.67	63.85	8.42	3.85e-05	0.00217552	2.92279	up	-2.92279	yes	598	178-1971(+)	_	_	_	gi|392558381|gb|EIW51569.1|	hypothetical protein TRAVEDRAFT_176097 [Trametes versicolor FP-101664 SS1]	0.84	_	29883.JGI191902	hypothetical protein	0.8116	_	_	NOG78576	_	_
comp3380_c0_seq4	18.18	0	4.94	0	0.000164799	0.00673151	2.30451	up	-2.30451	yes	344	1-1035(+)	_	_	_	gi|170111653|ref|XP_001887030.1|	glycoside hydrolase family 35 protein [Laccaria bicolor S238N-H82]	0.86	GO:0043169;GO:0004553;GO:0005975	_	_	_	_	_	_	_	_
comp3385_c0_seq2	246.66	6.14	28.14	0.48	1.59e-10	9.32e-08	5.87344	up	-5.87344	yes	572	63-1778(+)	_	_	_	gi|392560859|gb|EIW54041.1|	asparaginyl-tRNA synthetase [Trametes versicolor FP-101664 SS1]	0.87	GO:0006522;GO:0006531;GO:0006421;GO:0005524;GO:0004816;GO:0005737;GO:0003676	104341.JGI112786	hypothetical protein	0.8732	COG0017	KOG0555	_	K01893	NARS, asnS
comp3385_c0_seq3	75.26	0	12.09	0	3.94e-09	1.19e-06	3.59574	up	-3.59574	yes	562	63-1751(+)	_	_	_	gi|392560859|gb|EIW54041.1|	asparaginyl-tRNA synthetase [Trametes versicolor FP-101664 SS1]	0.87	GO:0006522;GO:0006531;GO:0006421;GO:0005524;GO:0004816;GO:0005737;GO:0003676	104341.JGI31159	annotation not available	0.8781	COG0017	_	_	K01893	NARS, asnS
comp3400_c0_seq2	15.86	0.08	2.13	0.01	0.000390825	0.0131267	7.73471	up	-7.73471	yes	355	789-1853(+)	_	_	_	gi|393218768|gb|EJD04256.1|	Arabinanase/levansucrase/invertase [Fomitiporia mediterranea MF3/22]	0.84	GO:0030246;GO:0005975;GO:0033943	_	_	_	_	_	_	_	_
comp3406_c0_seq2	63.93	0	10.4	0	1.64e-08	4.04e-06	3.37851	up	-3.37851	yes	525	60-1634(+)	_	_	_	gi|336370500|gb|EGN98840.1|	hypothetical protein SERLA73DRAFT_168438 [Serpula lacrymans var. lacrymans S7.3]	0.64	_	_	_	_	_	_	_	_	_
comp3432_c0_seq1	125.46	31.53	7.29	1.26	0.000539395	0.0168824	2.5325	up	-2.5325	yes	656	1-1968(+)	_	_	_	gi|170090296|ref|XP_001876370.1|	predicted protein [Laccaria bicolor S238N-H82]	0.56	GO:0046872	_	_	_	_	_	_	_	_
comp3445_c0_seq1	319	24	63.8	3.29	5.05e-08	9.48e-06	4.2774	up	-4.2774	yes	402	201-1409(+)	_	_	_	gi|169865238|ref|XP_001839222.1|	hexose transporter [Coprinopsis cinerea okayama7#130]	0.85	GO:0055085;GO:0016021;GO:0022891	_	_	_	_	_	_	_	_
comp3445_c0_seq2	167	5	92.44	1.9	2.02e-09	6.86e-07	5.60445	up	-5.60445	yes	140	1-420(+)	_	_	_	gi|392568136|gb|EIW61310.1|	hexose transporter [Trametes versicolor FP-101664 SS1]	0.82	GO:0055085;GO:0016021;GO:0022891	_	_	_	_	_	_	_	_
comp3448_c0_seq2	43.55	10.54	15.92	2.64	0.00173404	0.0420606	2.59223	up	-2.59223	yes	245	35-772(+)	_	_	_	_	_	_	_	_	_	_	_	_	_	_	_
comp3450_c0_seq6	18	0	13.98	0	0.00021796	0.00834367	3.80529	up	-3.80529	yes	120	3-362(-)	_	_	_	gi|336370015|gb|EGN98356.1|	hypothetical protein SERLA73DRAFT_56314 [Serpula lacrymans var. lacrymans S7.3]	0.71	GO:0046872	_	_	_	_	_	_	_	_
comp3458_c0_seq2	54.07	10.83	10.9	1.5	0.000467857	0.0154704	2.86129	up	-2.86129	yes	465	1-1395(-)	_	_	_	gi|393246066|gb|EJD53575.1|	eukaryotic translation initiation factor 2C [Auricularia delicata TFB-10046 SS5]	0.54	_	_	_	_	_	_	_	K11596	AGO1
comp3458_c0_seq3	151	43	41.14	8.03	0.00113165	0.0301964	2.35707	up	-2.35707	yes	112	76-411(-)	_	_	_	_	_	_	_	_	_	_	_	_	_	_	_
comp3458_c0_seq4	21.39	0	7.82	0	7.45e-05	0.00369322	2.96717	up	-2.96717	yes	227	2-682(-)	_	_	_	gi|403416476|emb|CCM03176.1|	predicted protein [Fibroporia radiculosa]	0.63	_	_	_	_	_	_	_	K11596	AGO1
comp3458_c0_seq6	28.22	0	11.27	0	9.48e-06	0.000705529	3.49442	up	-3.49442	yes	234	3-704(-)	_	_	_	gi|393246066|gb|EJD53575.1|	eukaryotic translation initiation factor 2C [Auricularia delicata TFB-10046 SS5]	0.56	_	_	_	_	_	_	_	K11593	ELF2C
comp3467_c1_seq2	126.7	13.77	26.87	2	3.96e-06	0.000358336	3.74792	up	-3.74792	yes	262	427-1212(-)	_	_	_	gi|390595234|gb|EIN04640.1|	concanavalin A-like lectin/glucanase [Punctularia strigosozonata HHB-11173 SS5]	0.88	GO:0005982;GO:0000272;GO:0005985;GO:0008810	29883.JGI308280	glycoside hydrolase family 12 protein	0.8026	_	_	NOG114553	_	_
comp3476_c0_seq3	41.21	0	13.96	0	6.35e-07	7.47e-05	3.80323	up	-3.80323	yes	223	162-830(-)	_	_	_	gi|393246407|gb|EJD53916.1|	polysaccharide lyase family 1 protein [Auricularia delicata TFB-10046 SS5]	0.89	GO:0016829	_	_	_	_	_	_	K01728	E4.2.2.2, pel
comp347_c0_seq1	1793	341	396.66	51.7	2.63e-05	0.00161392	2.93967	up	-2.93967	yes	1271	*	_	_	_	_	_	_	_	_	_	_	_	_	_	_	_
comp3482_c0_seq2	25.77	0	4.86	0	1.8e-05	0.00118291	2.28096	up	-2.28096	yes	373	110-1228(+)	_	_	_	gi|299746869|ref|XP_001839487.2|	alpha-1,2-mannosidase [Coprinopsis cinerea okayama7#130]	0.8	GO:0016787;GO:0008152	_	_	_	_	_	_	_	_
comp3491_c0_seq3	25.18	0	4.7	0	2.25e-05	0.00139952	2.23266	up	-2.23266	yes	501	1-1506(+)	_	_	_	gi|170088442|ref|XP_001875444.1|	kinesin domain-containing protein [Laccaria bicolor S238N-H82]	0.77	GO:0000166	_	_	_	_	_	_	_	_
comp349_c0_seq2	68.64	6.65	27.57	1.83	1.01e-05	0.000745068	3.91318	up	-3.91318	yes	700	*	gi|170095953|ref|XM_001879162.1|	Laccaria bicolor S238N-H82 hypothetical protein partial mRNA	0.86	gi|170095954|ref|XP_001879197.1|	60S ribosomal protein L4 [Laccaria bicolor S238N-H82]	0.99	GO:0005840;GO:0042254;GO:0006412;GO:0003735	_	_	_	_	_	_	K02930	RP-L4e, RPL4
comp3500_c0_seq2	202.92	32.07	30.89	3.35	1.99e-05	0.00129416	3.20491	up	-3.20491	yes	351	623-1675(+)	_	_	_	gi|170100939|ref|XP_001881687.1|	predicted protein [Laccaria bicolor S238N-H82]	0.78	_	29883.JGI298218	hypothetical protein	0.7824	COG2706	_	_	_	_
comp3500_c0_seq4	168.17	0	42	0	2.58e-12	4.54e-09	5.39232	up	-5.39232	yes	318	1-954(+)	_	_	_	gi|170100939|ref|XP_001881687.1|	predicted protein [Laccaria bicolor S238N-H82]	0.79	_	_	_	_	_	_	_	_	_
comp3500_c0_seq8	73.44	13.97	32.12	4.19	0.00025043	0.00950137	2.93845	up	-2.93845	yes	157	1-471(+)	_	_	_	gi|170100939|ref|XP_001881687.1|	predicted protein [Laccaria bicolor S238N-H82]	0.83	_	_	_	_	_	_	_	_	_
comp3502_c0_seq1	1033	22	184.89	2.7	3.87e-13	1.28e-09	6.09756	up	-6.09756	yes	442	1-1326(+)	_	_	_	gi|189498328|gb|ACE06751.1|	endoglucanase [Volvariella volvacea]	0.85	GO:0043169;GO:0030248;GO:0005982;GO:0005576;GO:0005985;GO:0008810	5306.JGI29295	.	0.8233	COG2730	_	_	K01179	E3.2.1.4
comp3504_c0_seq1	806	116	181.02	17.85	3.43e-06	0.000314905	3.34215	up	-3.34215	yes	1252	*	gi|170109529|ref|XM_001885937.1|	Laccaria bicolor S238N-H82 hypothetical protein partial mRNA	0.89	gi|170109530|ref|XP_001885972.1|	predicted protein [Laccaria bicolor S238N-H82]	0.67	_	_	_	_	_	_	_	_	_
comp3529_c0_seq2	57.83	15.4	8.54	1.56	0.0018835	0.0449557	2.45269	up	-2.45269	yes	319	1-957(-)	_	_	_	_	_	_	_	_	_	_	_	_	_	_	_
comp3536_c0_seq21	41.74	2.99	8.63	0.42	1.98e-05	0.00128526	4.3609	up	-4.3609	yes	453	1-1359(+)	_	_	_	gi|170085735|ref|XP_001874091.1|	predicted protein [Laccaria bicolor S238N-H82]	0.77	_	_	_	_	_	_	_	_	_
comp3553_c0_seq1	139.7	41.54	10.07	2.05	0.00160982	0.0394644	2.29637	up	-2.29637	yes	1140	171-3590(+)	_	_	_	gi|170097637|ref|XP_001880038.1|	predicted protein [Laccaria bicolor S238N-H82]	0.97	GO:0003899;GO:0032549;GO:0003677;GO:0005730;GO:0006144;GO:0006206;GO:0006351	104341.JGI108410	annotation not available	0.9814	COG0085	KOG0215	_	K03021	RPC2, POLR3B
comp3570_c0_seq4	59	9	45.96	4.8	0.000140031	0.00597313	3.25927	up	-3.25927	yes	361	*	_	_	_	gi|348599964|dbj|BAL02922.1|	hydrophobin-319 [Pholiota nameko]	0.81	GO:0009277;GO:0005199;GO:0042546	_	_	_	_	_	_	_	_
comp3586_c0_seq2	51	11.38	9.28	1.42	0.00108001	0.0289221	2.70823	up	-2.70823	yes	1546	*	_	_	_	gi|170109986|ref|XP_001886199.1|	predicted protein [Laccaria bicolor S238N-H82]	0.75	_	_	_	_	_	_	_	K11887	PAAF1, RPN14
comp3640_c0_seq1	220.74	66.19	42.92	8.82	0.00124605	0.0327516	2.2828	up	-2.2828	yes	431	1-1293(+)	_	_	_	gi|302694205|ref|XP_003036781.1|	hypothetical protein SCHCODRAFT_83912 [Schizophyllum commune H4-8]	0.86	GO:0055085;GO:0016021;GO:0022891	_	_	_	_	_	_	_	_
comp3642_c0_seq2	43.22	7.02	4.34	0.48	0.000294417	0.0106946	3.17659	up	-3.17659	yes	2803	*	_	_	_	_	_	_	_	_	_	_	_	_	_	_	_
comp3674_c0_seq1	232	4	125.21	1.48	2.94e-11	2.31e-08	6.40261	up	-6.40261	yes	521	*	_	_	_	gi|169850990|ref|XP_001832186.1|	hypothetical protein CC1G_02448 [Coprinopsis cinerea okayama7#130]	0.62	_	_	_	_	_	_	_	_	_
comp3680_c0_seq2	21.81	0	4.02	0	5.79e-05	0.00300739	2.0072	up	-2.0072	yes	192	214-789(-)	_	_	_	gi|389747227|gb|EIM88406.1|	hypothetical protein STEHIDRAFT_167702 [Stereum hirsutum FP-91666 SS1]	0.61	_	_	_	_	_	_	_	_	_
comp3680_c0_seq8	16.49	0.26	7.31	0.08	0.000290613	0.0105693	6.51373	up	-6.51373	yes	210	3-632(-)	_	_	_	_	_	_	_	_	_	_	_	_	_	_	_
comp3711_c0_seq13	150.97	26.25	64.03	7.63	4.88e-05	0.00264186	3.06899	up	-3.06899	yes	178	3-536(+)	_	_	_	gi|299745040|ref|XP_001831430.2|	secreted arabinase [Coprinopsis cinerea okayama7#130]	0.88	GO:0046558;GO:0005975	_	_	_	_	_	_	K06113	abnA
comp3711_c0_seq14	43.85	0	19.27	0	3.45e-07	4.47e-05	4.26828	up	-4.26828	yes	73	1-219(-)	_	_	_	gi|169858350|ref|XP_001835820.1|	alcohol dehydrogenase [Coprinopsis cinerea okayama7#130]	0.75	GO:0005488	_	_	_	_	_	_	_	_
comp3711_c0_seq4	270.11	18.79	49.87	2.38	4.37e-08	8.53e-06	4.38914	up	-4.38914	yes	491	51-1523(-)	_	_	_	gi|169858350|ref|XP_001835820.1|	alcohol dehydrogenase [Coprinopsis cinerea okayama7#130]	0.84	GO:0000166;GO:0008270;GO:0055114;GO:0016491	104341.JGI63240	annotation not available	0.8014	_	KOG0024	_	_	_
comp3745_c1_seq6	111	0	21.87	0	1.2e-10	7.19e-08	4.45088	up	-4.45088	yes	331	435-1430(+)	_	_	_	gi|170087754|ref|XP_001875100.1|	small GTP-binding protein domain [Laccaria bicolor S238N-H82]	0.71	_	_	_	_	_	_	_	_	_
comp3799_c0_seq1	543	117	102.4	15.12	8.72e-05	0.00426095	2.75969	up	-2.75969	yes	152	132-587(-)	_	_	_	gi|238583265|ref|XP_002390187.1|	hypothetical protein MPER_10579 [Moniliophthora perniciosa FA553]	0.86	_	_	_	_	_	_	_	_	_
comp3806_c0_seq10	16.15	0	5.12	0	0.000390825	0.0131267	2.35614	up	-2.35614	yes	237	2-712(+)	_	_	_	gi|392590252|gb|EIW79581.1|	hypothetical protein CONPUDRAFT_82963, partial [Coniophora puteana RWD-64-598 SS2]	0.48	_	_	_	_	_	_	_	_	_
comp3845_c0_seq2	49	7.35	14.63	1.5	0.000259582	0.00977411	3.2859	up	-3.2859	yes	264	3-794(-)	_	_	_	gi|393221215|gb|EJD06700.1|	hypothetical protein FOMMEDRAFT_63622, partial [Fomitiporia mediterranea MF3/22]	0.66	_	_	_	_	_	_	_	_	_
comp3902_c0_seq1	603.82	7.96	93.29	0.84	8.08e-14	3.45e-10	6.79519	up	-6.79519	yes	487	1-1461(+)	_	_	_	gi|336365132|gb|EGN93484.1|	glycoside hydrolase family 1 protein [Serpula lacrymans var. lacrymans S7.3]	0.92	GO:0043169;GO:0080079;GO:0030245	_	_	_	_	_	_	_	_
comp3902_c0_seq3	132.26	0	29.15	0	2.42e-11	2.01e-08	4.86542	up	-4.86542	yes	425	1-1278(+)	_	_	_	gi|336365132|gb|EGN93484.1|	glycoside hydrolase family 1 protein [Serpula lacrymans var. lacrymans S7.3]	0.91	GO:0043169;GO:0080079;GO:0030245	_	_	_	_	_	_	_	_
comp3902_c0_seq4	86.74	0	22.73	0	1.13e-09	4.23e-07	4.50653	up	-4.50653	yes	235	368-1075(+)	_	_	_	gi|336365132|gb|EGN93484.1|	glycoside hydrolase family 1 protein [Serpula lacrymans var. lacrymans S7.3]	0.89	GO:0043169;GO:0080079;GO:0030245	_	_	_	_	_	_	K05350	bglB
comp3902_c0_seq7	129.18	3	76.63	1.22	1.62e-09	5.77e-07	5.97296	up	-5.97296	yes	122	109-477(+)	_	_	_	gi|121774515|sp|Q25BW4.1|BGL1B_PHACH	RecName: Full=Beta-glucosidase 1B; AltName: Full=Cellobiase 1B beta-glucosidase [Phanerochaete chrysosporium]	0.88	GO:0043169;GO:0080079;GO:0030245	_	_	_	_	_	_	_	_
comp3908_c0_seq12	19.82	0	7.57	0	9.64e-05	0.00439273	2.92029	up	-2.92029	yes	244	3-737(+)	_	_	_	gi|389743766|gb|EIM84950.1|	hypothetical protein STEHIDRAFT_99857 [Stereum hirsutum FP-91666 SS1]	0.71	_	_	_	_	_	_	_	_	_
comp392_c0_seq3	148.57	0	31.01	0	8.23e-12	1.02e-08	4.95466	up	-4.95466	yes	279	216-1052(+)	_	_	_	gi|403416288|emb|CCM02988.1|	predicted protein [Fibroporia radiculosa]	0.62	_	_	_	_	_	_	_	_	_
comp3944_c0_seq1	39.07	0.33	4.68	0.03	8.76e-07	9.79e-05	7.2854	up	-7.2854	yes	413	1106-2344(-)	_	_	_	gi|390595100|gb|EIN04507.1|	hypothetical protein PUNSTDRAFT_122835 [Punctularia strigosozonata HHB-11173 SS5]	0.61	GO:0016020;GO:0006508;GO:0004222	_	_	_	_	_	_	_	_
comp3944_c0_seq2	47.51	0.38	5.82	0.03	1.94e-07	2.82e-05	7.59991	up	-7.59991	yes	413	1055-2293(-)	_	_	_	gi|390595100|gb|EIN04507.1|	hypothetical protein PUNSTDRAFT_122835 [Punctularia strigosozonata HHB-11173 SS5]	0.61	GO:0016020;GO:0006508;GO:0004222	_	_	_	_	_	_	_	_
comp3954_c0_seq6	18.94	0	7.59	0	0.000164799	0.00673151	2.9241	up	-2.9241	yes	177	2-532(+)	_	_	_	_	_	_	_	_	_	_	_	_	_	_	_
comp3958_c0_seq1	966	28	127.58	2.53	5.24e-12	7.83e-09	5.65612	up	-5.65612	yes	514	415-1956(+)	_	_	_	gi|49333363|gb|AAT64006.1|	cellobiohydrolase I-I [Volvariella volvacea]	0.83	GO:0004553;GO:0030248;GO:0005975;GO:0005576	5306.JGI79139	.	0.7671	_	_	NOG85664	_	_
comp3958_c0_seq2	25	2	14.26	0.78	0.000157376	0.0066654	4.19236	up	-4.19236	yes	164	2-496(+)	_	_	_	gi|343438044|gb|AEM27631.1|	cellobiohydrolase I, partial [uncultured fungus]	0.94	GO:0004553;GO:0005975	_	_	_	_	_	_	K01238	E3.2.1.-
comp3967_c0_seq7	12	0	7.3	0	0.00199605	0.0452543	2.8679	up	-2.8679	yes	462	*	_	_	_	_	_	_	_	_	_	_	_	_	_	_	_
comp3968_c0_seq3	28.73	0	8.49	0	9.48e-06	0.000705529	3.08576	up	-3.08576	yes	285	15-869(-)	_	_	_	gi|169856373|ref|XP_001834846.1|	hypothetical protein CC1G_08491 [Coprinopsis cinerea okayama7#130]	0.81	_	29883.JGI146698	annotation not available	0.8565	_	_	NOG26595	_	_
comp3997_c0_seq1	710	37	83.46	2.98	1.09e-09	4.23e-07	4.8077	up	-4.8077	yes	252	143-898(-)	_	_	_	gi|393219858|gb|EJD05344.1|	endocellulase [Fomitiporia mediterranea MF3/22]	0.84	GO:0004553;GO:0005975	_	_	_	_	_	_	_	_
comp4005_c0_seq6	23.43	2.69	9.89	0.78	0.000921321	0.0263251	3.66442	up	-3.66442	yes	197	2-592(-)	_	_	_	gi|393240984|gb|EJD48508.1|	SGNH hydrolase [Auricularia delicata TFB-10046 SS5]	0.75	GO:0016787	_	_	_	_	_	_	_	_
comp4013_c0_seq2	27.58	0	8.89	0	1.17e-05	0.00083825	3.15218	up	-3.15218	yes	290	1-873(+)	_	_	_	gi|390602543|gb|EIN11936.1|	hypothetical protein PUNSTDRAFT_99280 [Punctularia strigosozonata HHB-11173 SS5]	0.8	_	_	_	_	_	_	_	K07047	K07047
comp4013_c0_seq3	59.53	11.3	20.54	2.67	0.000403738	0.0135148	2.94352	up	-2.94352	yes	241	91-816(+)	_	_	_	gi|238606331|ref|XP_002396688.1|	hypothetical protein MPER_03028 [Moniliophthora perniciosa FA553]	0.71	_	_	_	_	_	_	_	K07047	K07047
comp4013_c0_seq6	24.63	0	10.48	0	2.82e-05	0.0016768	3.38957	up	-3.38957	yes	219	3-662(+)	_	_	_	gi|390602543|gb|EIN11936.1|	hypothetical protein PUNSTDRAFT_99280 [Punctularia strigosozonata HHB-11173 SS5]	0.82	GO:0006807;GO:0016810	_	_	_	_	_	_	K07047	K07047
comp4013_c0_seq9	11.75	0	5.95	0	0.00199605	0.0452543	2.57289	up	-2.57289	yes	137	143-556(+)	_	_	_	gi|390602543|gb|EIN11936.1|	hypothetical protein PUNSTDRAFT_99280 [Punctularia strigosozonata HHB-11173 SS5]	0.82	GO:0006807;GO:0016810	_	_	_	_	_	_	K07047	K07047
comp4029_c0_seq2	291.84	65.09	45.29	6.92	0.000152651	0.00648363	2.71035	up	-2.71035	yes	529	225-1811(-)	_	_	_	gi|170101416|ref|XP_001881925.1|	laccase, multicopper oxidase, benzenediol:oxygen oxidorectuctase [Laccaria bicolor S238N-H82]	0.79	GO:0052716;GO:0005507;GO:0055114	29883.JGI298530	laccase, multicopper oxidase, benzenediol:oxygen oxidorectuctase (EC:1.10.3.2)	0.7957	COG2132	KOG1263	_	_	_
comp4036_c0_seq2	29	5	15.44	1.82	0.001642	0.0400782	3.08466	up	-3.08466	yes	528	*	_	_	_	gi|299748758|ref|XP_001840127.2|	delta 12 fatty acid epoxygenase [Coprinopsis cinerea okayama7#130]	0.86	GO:0055114;GO:0016717;GO:0006629	_	_	_	_	_	_	K10256	FAD2
comp4039_c0_seq3	70.39	8.74	52.22	4.44	3.8e-05	0.00214812	3.55597	up	-3.55597	yes	379	*	_	_	_	_	_	_	_	_	_	_	_	_	_	_	_
comp405_c1_seq4	17	0	6.75	0	0.000290613	0.0105693	2.75489	up	-2.75489	yes	213	69-710(+)	_	_	_	gi|299746906|ref|XP_001839458.2|	hypothetical protein CC1G_06671 [Coprinopsis cinerea okayama7#130]	0.71	_	_	_	_	_	_	_	_	_
comp4076_c0_seq1	372	114	56.21	11.8	0.00115059	0.030484	2.25204	up	-2.25204	yes	536	253-1860(-)	_	_	_	gi|336380805|gb|EGO21958.1|	hypothetical protein SERLADRAFT_475045 [Serpula lacrymans var. lacrymans S7.9]	0.78	GO:0016616;GO:0044710	_	_	_	_	_	_	K00100	E1.1.1.-
comp4083_c0_seq1	301.92	11.07	46.21	1.16	6.03e-10	2.57e-07	5.31601	up	-5.31601	yes	543	208-1836(-)	_	_	_	gi|390601204|gb|EIN10598.1|	MFS general substrate transporter [Punctularia strigosozonata HHB-11173 SS5]	0.84	GO:0055085;GO:0016021	_	_	_	_	_	_	_	_
comp4083_c0_seq10	20.22	0	6.6	0	9.64e-05	0.00439273	2.72247	up	-2.72247	yes	229	3-689(-)	_	_	_	gi|390601204|gb|EIN10598.1|	MFS general substrate transporter [Punctularia strigosozonata HHB-11173 SS5]	0.86	GO:0055085;GO:0016021	_	_	_	_	_	_	_	_
comp4083_c0_seq14	28.07	0	10.13	0	9.48e-06	0.000705529	3.34056	up	-3.34056	yes	259	2-778(-)	_	_	_	gi|389746944|gb|EIM88123.1|	MFS general substrate transporter [Stereum hirsutum FP-91666 SS1]	0.84	GO:0055085;GO:0016021	_	_	_	_	_	_	_	_
comp4083_c0_seq16	28.51	4.06	10.66	1.04	0.000814859	0.0234854	3.35755	up	-3.35755	yes	214	111-752(-)	_	_	_	gi|390601204|gb|EIN10598.1|	MFS general substrate transporter [Punctularia strigosozonata HHB-11173 SS5]	0.89	GO:0055085;GO:0016021	_	_	_	_	_	_	_	_
comp4083_c0_seq2	73.57	11.91	12.4	1.38	9.13e-05	0.00439273	3.1676	up	-3.1676	yes	543	39-1667(-)	_	_	_	gi|390601204|gb|EIN10598.1|	MFS general substrate transporter [Punctularia strigosozonata HHB-11173 SS5]	0.84	GO:0055085;GO:0016021	_	_	_	_	_	_	_	_
comp4100_c0_seq26	14.71	0	6.85	0	0.000726851	0.0212151	2.7761	up	-2.7761	yes	201	2-607(+)	_	_	_	gi|170086992|ref|XP_001874719.1|	predicted protein [Laccaria bicolor S238N-H82]	0.93	GO:0007165;GO:0008158;GO:0016021	_	_	_	_	_	_	K12385	NPC1
comp4101_c0_seq6	22.22	1.03	6.93	0.22	0.000385253	0.0131267	4.97728	up	-4.97728	yes	289	1-867(-)	_	_	_	gi|170111246|ref|XP_001886827.1|	predicted protein [Laccaria bicolor S238N-H82]	0.79	GO:0046872	29883.JGI295425	hypothetical protein	0.9167	_	KOG4430	_	K10631	TOPORS
comp4105_c0_seq2	192.79	51.58	17.88	3.28	0.000653065	0.0200616	2.44658	up	-2.44658	yes	391	1763-2935(+)	_	_	_	gi|170096624|ref|XP_001879532.1|	predicted protein [Laccaria bicolor S238N-H82]	0.55	_	_	_	_	_	_	_	_	_
comp4126_c0_seq2	343.47	107.63	21.6	4.64	0.00138496	0.0348554	2.21883	up	-2.21883	yes	631	1124-3016(-)	_	_	_	gi|395334212|gb|EJF66588.1|	hypothetical protein DICSQDRAFT_95123 [Dichomitus squalens LYAD-421 SS1]	0.78	_	_	_	_	_	_	_	_	_
comp4127_c0_seq4	19.75	2.76	5.6	0.54	0.00222798	0.0496087	3.3744	up	-3.3744	yes	330	1-990(-)	_	_	_	gi|170117748|ref|XP_001890059.1|	predicted protein [Laccaria bicolor S238N-H82]	0.72	_	_	_	_	_	_	_	_	_
comp4145_c0_seq1	49.51	0.01	11	0	1.28e-07	2.06e-05	3.45943	up	-3.45943	yes	337	1-1011(+)	_	_	_	gi|302694351|ref|XP_003036854.1|	hypothetical protein SCHCODRAFT_255195 [Schizophyllum commune H4-8]	0.88	_	5306.JGI65164	.	0.8481	COG0596	KOG4409	_	K13535	CLD1
comp4145_c0_seq4	72.05	12.59	22.31	2.67	0.000181665	0.00736002	3.06278	up	-3.06278	yes	289	1-867(+)	_	_	_	gi|302694351|ref|XP_003036854.1|	hypothetical protein SCHCODRAFT_255195 [Schizophyllum commune H4-8]	0.88	_	_	_	_	_	_	_	K13535	CLD1
comp4152_c0_seq1	743.69	44.83	127.43	5.26	3.05e-09	9.68e-07	4.5985	up	-4.5985	yes	507	1-1521(+)	_	_	_	gi|392558799|gb|EIW51985.1|	beta-glucosidase 1B [Trametes versicolor FP-101664 SS1]	0.79	GO:0016787	104341.JGI45922	beta-glucosidase	0.7641	COG2723	KOG0626	_	_	_
comp4152_c0_seq2	38.31	2.17	8.14	0.32	8.23e-06	0.000653193	4.66888	up	-4.66888	yes	441	1-1326(+)	_	_	_	gi|392558799|gb|EIW51985.1|	beta-glucosidase 1B [Trametes versicolor FP-101664 SS1]	0.78	GO:0043169;GO:0004553;GO:0005975	_	_	_	_	_	_	_	_
comp4153_c0_seq1	43	0	8.81	0	4e-07	5.08e-05	3.13914	up	-3.13914	yes	404	3-1214(-)	_	_	_	gi|403414610|emb|CCM01310.1|	predicted protein [Fibroporia radiculosa]	0.68	_	_	_	_	_	_	_	_	_
comp4155_c0_seq21	37.97	0	16.68	0	1.03e-06	0.00011247	4.06005	up	-4.06005	yes	136	3-410(+)	_	_	_	gi|170097774|ref|XP_001880106.1|	predicted protein [Laccaria bicolor S238N-H82]	0.67	_	_	_	_	_	_	_	_	_
comp4159_c0_seq1	148	27	22.42	2.8	7.71e-05	0.00381655	3.00129	up	-3.00129	yes	542	216-1841(-)	_	_	_	gi|170100447|ref|XP_001881441.1|	laccase, multicopper oxidase, benzenediol:oxygen oxidorectuctase [Laccaria bicolor S238N-H82]	0.77	GO:0046872;GO:0016491	29883.JGI250411	laccase, multicopper oxidase, benzenediol:oxygen oxidorectuctase (EC:1.10.3.2)	0.8072	COG2132	KOG1263	_	_	_
comp418_c0_seq1	513.02	39	100.52	5.24	2.73e-08	6.13e-06	4.26177	up	-4.26177	yes	363	75-1163(-)	_	_	_	gi|169848044|ref|XP_001830730.1|	acetyl xylan esterase [Coprinopsis cinerea okayama7#130]	0.74	GO:0005576	_	_	_	_	_	_	K05972	AXE1
comp4195_c0_seq2	45.73	0	12.77	0	2.57e-07	3.47e-05	3.67469	up	-3.67469	yes	202	2-607(+)	_	_	_	gi|336366513|gb|EGN94860.1|	hypothetical protein SERLA73DRAFT_162892 [Serpula lacrymans var. lacrymans S7.3]	0.64	_	_	_	_	_	_	_	_	_
comp4221_c0_seq4	63.37	11.29	8.82	1.08	0.000254949	0.00963612	3.02975	up	-3.02975	yes	470	1-1410(+)	_	_	_	gi|403413958|emb|CCM00658.1|	predicted protein [Fibroporia radiculosa]	0.69	GO:0008234;GO:0006511;GO:0016579;GO:0004221	_	_	_	_	_	_	K11855	USP36_42
comp4250_c0_seq10	51.13	0	7.02	0	9.84e-08	1.67e-05	2.81147	up	-2.81147	yes	421	668-1930(-)	_	_	_	gi|393214553|gb|EJD00046.1|	kinase-like protein, partial [Fomitiporia mediterranea MF3/22]	0.54	GO:0016740	_	_	_	_	_	_	K08832	SRPK3, STK23
comp4250_c0_seq9	35.19	0	4.8	0	2.05e-06	0.000201899	2.26303	up	-2.26303	yes	421	680-1942(-)	_	_	_	gi|393214553|gb|EJD00046.1|	kinase-like protein, partial [Fomitiporia mediterranea MF3/22]	0.54	GO:0016740	_	_	_	_	_	_	K08832	SRPK3, STK23
comp4272_c0_seq3	25.13	0.84	1.76	0.04	2.25e-05	0.00139952	5.45943	up	-5.45943	yes	1204	1-3612(+)	_	_	_	gi|392570201|gb|EIW63374.1|	hypothetical protein TRAVEDRAFT_69400 [Trametes versicolor FP-101664 SS1]	0.76	GO:0044260;GO:0016310;GO:0007165;GO:0016301;GO:0044238;GO:0009881	104341.JGI51297	hypothetical histidine kinase	0.7828	COG0642;COG4251	KOG0519	_	_	_
comp4275_c0_seq4	146.71	0	7.59	0	9.61e-12	1.1e-08	2.9241	up	-2.9241	yes	540	3761-5380(+)	_	_	_	gi|170112688|ref|XP_001887545.1|	predicted protein [Laccaria bicolor S238N-H82]	0.62	_	_	_	_	_	_	_	_	_
comp4280_c0_seq1	162.77	48	65.38	13.21	0.00132427	0.0346248	2.30722	up	-2.30722	yes	700	*	_	_	_	_	_	_	_	_	_	_	_	_	_	_	_
comp4317_c0_seq2	629.8	47.87	127.86	6.66	2.61e-08	5.89e-06	4.2629	up	-4.2629	yes	380	121-1260(+)	_	_	_	gi|392569229|gb|EIW62403.1|	galactose mutarotase-like protein [Trametes versicolor FP-101664 SS1]	0.84	GO:0030246;GO:0016853;GO:0019318	5306.JGI66596	annotation not available	0.7857	COG2017	_	_	K01785	E5.1.3.3, galM
comp4342_c0_seq3	19.33	0	4.95	0	0.000125561	0.00541782	2.30743	up	-2.30743	yes	308	1-924(+)	_	_	_	gi|170096142|ref|XP_001879291.1|	multidrug resistance-associated ABC transporter [Laccaria bicolor S238N-H82]	0.88	GO:0055085;GO:0005524;GO:0006200;GO:0042626;GO:0016021	_	_	_	_	_	_	_	_
comp4392_c0_seq3	48	10	34.43	4.92	0.000985149	0.0271213	2.80694	up	-2.80694	yes	392	*	_	_	_	_	_	_	_	_	_	_	_	_	_	_	_
comp4417_c0_seq6	23.59	0.58	7.68	0.13	3.57e-05	0.00203318	5.88452	up	-5.88452	yes	288	1-867(+)	_	_	_	gi|170090123|ref|XP_001876284.1|	septin family protein, P-loop GTPase [Laccaria bicolor S238N-H82]	0.81	GO:0005525;GO:0007049	_	_	_	_	_	_	_	_
comp4434_c0_seq2	25.43	3.65	4.81	0.47	0.00171842	0.0417158	3.3553	up	-3.3553	yes	463	3-1391(-)	_	_	_	gi|403414286|emb|CCM00986.1|	predicted protein [Fibroporia radiculosa]	0.63	_	_	_	_	_	_	_	_	_
comp4446_c0_seq6	23.55	1	3.03	0.09	3.57e-05	0.00203318	5.07325	up	-5.07325	yes	307	1269-2189(-)	_	_	_	gi|170089899|ref|XP_001876172.1|	D-aspartate oxidase [Laccaria bicolor S238N-H82]	0.74	GO:0016641	_	_	_	_	_	_	K00272	DDO
comp4471_c0_seq3	29	0	12.15	0	7.72e-06	0.000614734	3.60288	up	-3.60288	yes	144	1-432(+)	_	_	_	gi|170112746|ref|XP_001887574.1|	structural maintenance of chromosome protein 3 [Laccaria bicolor S238N-H82]	0.99	GO:0005524;GO:0051276;GO:0005694	4924.PICST_44736	predicted protein	0.8629	COG1196	KOG0964	_	K06669	SMC3, CSPG6
comp4484_c0_seq3	446.2	19.34	76.5	2.27	4.57e-10	2.1e-07	5.0747	up	-5.0747	yes	156	317-784(-)	_	_	_	_	_	_	_	_	_	_	_	_	_	_	_
comp4487_c0_seq2	57.63	0.72	5.46	0.05	4.09e-08	8.04e-06	6.77083	up	-6.77083	yes	333	1966-2967(+)	_	_	_	_	_	_	_	_	_	_	_	_	_	_	_
comp4491_c0_seq10	13.27	0	7.61	0	0.00100641	0.0271213	2.9279	up	-2.9279	yes	490	*	_	_	_	_	_	_	_	_	_	_	_	_	_	_	_
comp4494_c0_seq1	345.57	5.57	68.52	0.76	2.31e-12	4.42e-09	6.49438	up	-6.49438	yes	1418	*	_	_	_	gi|299749166|ref|XP_001838559.2|	hypothetical protein CC1G_11888 [Coprinopsis cinerea okayama7#130]	0.71	_	_	_	_	_	_	_	_	_
comp4494_c0_seq2	90.43	3.44	19.54	0.51	3.67e-08	7.36e-06	5.25979	up	-5.25979	yes	1301	*	_	_	_	gi|392564059|gb|EIW57237.1|	GroES-like protein [Trametes versicolor FP-101664 SS1]	0.66	_	_	_	_	_	_	_	_	_
comp4494_c0_seq4	333	6	114.89	1.42	3.26e-12	5.41e-09	6.33822	up	-6.33822	yes	191	241-816(+)	_	_	_	gi|170104725|ref|XP_001883576.1|	predicted protein [Laccaria bicolor S238N-H82]	0.72	GO:0005488	_	_	_	_	_	_	_	_
comp4504_c0_seq2	41.72	3.98	3.5	0.23	6.41e-05	0.00330889	3.92765	up	-3.92765	yes	581	1609-3351(-)	_	_	_	gi|170107251|ref|XP_001884836.1|	predicted protein [Laccaria bicolor S238N-H82]	0.63	_	_	_	_	_	_	_	_	_
comp4544_c0_seq1	48.3	10.05	9.56	1.36	0.000985149	0.0271213	2.8134	up	-2.8134	yes	360	342-1424(+)	_	_	_	gi|170111507|ref|XP_001886957.1|	predicted protein [Laccaria bicolor S238N-H82]	0.81	GO:0009055;GO:0016705;GO:0020037;GO:0005506;GO:0006118;GO:0004497;GO:0055114	_	_	_	_	_	_	_	_
comp4544_c0_seq3	20.21	2.51	6.07	0.52	0.00222798	0.0496087	3.54511	up	-3.54511	yes	312	1-939(+)	_	_	_	gi|170111507|ref|XP_001886957.1|	predicted protein [Laccaria bicolor S238N-H82]	0.84	GO:0009055;GO:0016705;GO:0020037;GO:0005506;GO:0006118;GO:0004497;GO:0055114	_	_	_	_	_	_	_	_
comp4562_c0_seq5	130.21	15.14	30.79	2.45	5.33e-06	0.000457705	3.65161	up	-3.65161	yes	396	1-1191(+)	_	_	_	gi|336383357|gb|EGO24506.1|	glycoside hydrolase family 79 protein [Serpula lacrymans var. lacrymans S7.9]	0.81	GO:0043169;GO:0016787;GO:0005975	_	_	_	_	_	_	_	_
comp4568_c0_seq2	53.47	7.52	8.92	0.86	0.000132902	0.00570163	3.37464	up	-3.37464	yes	216	300-947(+)	_	_	_	gi|336369243|gb|EGN97585.1|	hypothetical protein SERLA73DRAFT_57238 [Serpula lacrymans var. lacrymans S7.3]	0.63	_	_	_	_	_	_	_	_	_
comp4570_c0_seq2	44.57	3.15	8.01	0.39	1.12e-05	0.000827149	4.36026	up	-4.36026	yes	368	1-1104(+)	_	_	_	gi|392585322|gb|EIW74662.1|	WD40 repeat-like protein [Coniophora puteana RWD-64-598 SS2]	0.71	_	_	_	_	_	_	_	K11800	WDR22, BCRP2
comp4578_c0_seq2	63.27	0	5.56	0	1.83e-08	4.4e-06	2.47508	up	-2.47508	yes	540	118-1737(+)	_	_	_	gi|302690025|ref|XP_003034692.1|	hypothetical protein SCHCODRAFT_107413 [Schizophyllum commune H4-8]	0.57	_	_	_	_	_	_	_	_	_
comp4597_c0_seq1	69	7	12.79	0.89	1.01e-05	0.000745068	3.84507	up	-3.84507	yes	307	277-1197(-)	_	_	_	gi|395324301|gb|EJF56744.1|	hypothetical protein DICSQDRAFT_157748 [Dichomitus squalens LYAD-421 SS1]	0.76	_	_	_	_	_	_	_	_	_
comp4598_c0_seq1	28.71	4.38	18.14	1.9	0.000814859	0.0234854	3.2551	up	-3.2551	yes	445	*	_	_	_	_	_	_	_	_	_	_	_	_	_	_	_
comp4604_c0_seq11	57.73	0	14.62	0	3.63e-08	7.33e-06	3.86987	up	-3.86987	yes	343	1-1029(+)	_	_	_	gi|389749436|gb|EIM90607.1|	S-adenosyl-L-methionine-dependent methyltransferase [Stereum hirsutum FP-91666 SS1]	0.74	_	_	_	_	_	_	_	_	_
comp4604_c0_seq21	69	18	37.38	6.68	0.00125261	0.0328952	2.48435	up	-2.48435	yes	104	1-312(+)	_	_	_	gi|389749434|gb|EIM90605.1|	S-adenosyl-L-methionine-dependent methyltransferase [Stereum hirsutum FP-91666 SS1]	0.85	_	_	_	_	_	_	_	_	_
comp460_c0_seq3	48.82	4.01	25.95	1.46	1.94e-05	0.00126428	4.15169	up	-4.15169	yes	123	3-371(+)	_	_	_	_	_	_	_	_	_	_	_	_	_	_	_
comp461_c0_seq1	4166	888	1539.3	224.84	6.05e-05	0.00312933	2.7753	up	-2.7753	yes	161	121-603(+)	_	_	_	_	_	_	_	_	_	_	_	_	_	_	_
comp4646_c0_seq9	22.85	0	9.65	0	4.53e-05	0.00247862	3.27053	up	-3.27053	yes	666	*	_	_	_	gi|170115142|ref|XP_001888766.1|	predicted protein [Laccaria bicolor S238N-H82]	0.72	_	_	_	_	_	_	_	_	_
comp4648_c0_seq6	24.58	4.71	8.59	1.13	0.00208845	0.0470634	2.92634	up	-2.92634	yes	216	158-805(-)	_	_	_	gi|336366181|gb|EGN94529.1|	hypothetical protein SERLA73DRAFT_114784 [Serpula lacrymans var. lacrymans S7.3]	0.57	_	_	_	_	_	_	_	_	_
comp4685_c0_seq2	19.96	0	4.49	0	9.64e-05	0.00439273	2.16672	up	-2.16672	yes	416	3-1250(-)	_	_	_	gi|170097844|ref|XP_001880141.1|	predicted protein [Laccaria bicolor S238N-H82]	0.87	GO:0016070;GO:0003677;GO:0003723	_	_	_	_	_	_	K14327	UPF2, RENT2
comp4687_c0_seq3	61.67	14.86	10.05	1.66	0.00121658	0.0320617	2.59794	up	-2.59794	yes	366	488-1585(+)	_	_	_	gi|170112700|ref|XP_001887551.1|	predicted protein [Laccaria bicolor S238N-H82]	0.89	GO:0003885;GO:0008762;GO:0016020;GO:0006040;GO:0050660;GO:0055114	_	_	_	_	_	_	_	_
comp4687_c0_seq4	312.38	12.14	52.47	1.4	4.38e-10	2.04e-07	5.22799	up	-5.22799	yes	511	1-1533(+)	_	_	_	gi|346976230|gb|EGY19682.1|	FAD/FMN-containing dehydrogenase [Verticillium dahliae VdLs.17]	0.77	GO:0016614	33178.CADATEAP00010103	Putative uncharacterized protein	0.7528	COG0277	KOG4730	_	_	_
comp468_c0_seq1	674	169	131.88	22.66	0.000252079	0.00955183	2.54101	up	-2.54101	yes	124	723-1094(+)	_	_	_	_	_	_	_	_	_	_	_	_	_	_	_
comp4739_c0_seq5	65.34	17.96	19.24	3.62	0.00185236	0.0442832	2.41005	up	-2.41005	yes	206	180-797(-)	_	_	_	gi|169845395|ref|XP_001829417.1|	hypothetical protein CC1G_00596 [Coprinopsis cinerea okayama7#130]	0.68	_	_	_	_	_	_	_	_	_
comp4756_c0_seq5	52.56	6.09	7.95	0.63	7.8e-05	0.00385157	3.65753	up	-3.65753	yes	484	407-1858(-)	_	_	_	_	_	_	_	_	_	_	_	_	_	_	_
comp4764_c0_seq2	144.37	25.24	72.62	8.7	5.05e-05	0.00272274	3.06128	up	-3.06128	yes	559	*	_	_	_	_	_	_	_	_	_	_	_	_	_	_	_
comp4789_c0_seq13	11.57	0.69	5.58	0.23	0.00199605	0.0452543	4.60056	up	-4.60056	yes	193	3-581(-)	_	_	_	gi|238612879|ref|XP_002398322.1|	hypothetical protein MPER_01101 [Moniliophthora perniciosa FA553]	0.86	GO:0016788;GO:0006629	_	_	_	_	_	_	_	_
comp4789_c0_seq5	27.15	0	6.38	0	1.45e-05	0.000981224	2.67356	up	-2.67356	yes	1197	*	_	_	_	gi|336368030|gb|EGN96374.1|	carbohydrate esterase family 16 protein [Serpula lacrymans var. lacrymans S7.3]	0.6	_	_	_	_	_	_	_	_	_
comp4791_c0_seq1	44.39	7.58	6.1	0.71	0.000469533	0.0154915	3.10292	up	-3.10292	yes	380	91-1230(+)	_	_	_	_	_	_	_	_	_	_	_	_	_	_	_
comp4791_c0_seq2	122.2	14.5	24.53	1.99	5.45e-06	0.000466442	3.62371	up	-3.62371	yes	194	3-584(+)	_	_	_	_	_	_	_	_	_	_	_	_	_	_	_
comp4813_c0_seq2	13.41	0	4.97	0	0.00100641	0.0271213	2.31325	up	-2.31325	yes	252	1-759(+)	_	_	_	gi|170091464|ref|XP_001876954.1|	predicted protein [Laccaria bicolor S238N-H82]	0.86	_	_	_	_	_	_	_	_	_
comp4815_c0_seq2	46.43	11.15	30.15	4.96	0.0020415	0.0462147	2.60375	up	-2.60375	yes	77	202-432(-)	_	_	_	_	_	_	_	_	_	_	_	_	_	_	_
comp4816_c0_seq6	31.18	0	5.63	0	5.19e-06	0.000446486	2.49313	up	-2.49313	yes	461	1-1383(-)	_	_	_	_	_	_	_	_	_	_	_	_	_	_	_
comp4840_c0_seq2	220.69	13.49	50.33	2.11	3.5e-08	7.15e-06	4.5761	up	-4.5761	yes	411	1-1236(+)	_	_	_	gi|307716518|gb|ADN88316.1|	cellobiohydrolase I [Neolentinus lepideus]	0.88	GO:0004553;GO:0030248;GO:0005975;GO:0005576	_	_	_	_	_	_	_	_
comp4840_c0_seq3	124.03	5.49	40.55	1.23	2.79e-08	6.22e-06	5.04297	up	-5.04297	yes	860	*	gi|49333362|gb|AY559102.1|	Volvariella volvacea cellobiohydrolase I-I (cbhI-I) mRNA, complete cds	0.78	gi|49333363|gb|AAT64006.1|	cellobiohydrolase I-I [Volvariella volvacea]	0.85	GO:0030248;GO:0004553;GO:0005576;GO:0005975	_	_	_	_	_	_	K01238	E3.2.1.-
comp4840_c0_seq4	19.48	0	11.09	0	0.000125561	0.00541782	3.47119	up	-3.47119	yes	494	*	_	_	_	gi|49333363|gb|AAT64006.1|	cellobiohydrolase I-I [Volvariella volvacea]	0.8	GO:0004553;GO:0030248;GO:0005975;GO:0005576	_	_	_	_	_	_	K01179	E3.2.1.4
comp4853_c0_seq1	48.76	9.39	5.8	0.77	0.000496502	0.0161941	2.91312	up	-2.91312	yes	736	2-2209(+)	_	_	_	gi|170103104|ref|XP_001882767.1|	predicted protein [Laccaria bicolor S238N-H82]	0.84	GO:0017119;GO:0006891	29883.JGI190965	hypothetical protein	0.8418	_	KOG3758	_	_	_
comp4870_c0_seq16	18.37	0	7.57	0	0.000164799	0.00673151	2.92029	up	-2.92029	yes	227	1-681(-)	_	_	_	gi|242219745|ref|XP_002475648.1|	predicted protein [Postia placenta Mad-698-R]	0.59	_	_	_	_	_	_	_	_	_
comp4870_c0_seq6	24.24	0	4.35	0	2.82e-05	0.0016768	2.12102	up	-2.12102	yes	267	767-1567(-)	_	_	_	gi|336380197|gb|EGO21351.1|	hypothetical protein SERLADRAFT_441703 [Serpula lacrymans var. lacrymans S7.9]	0.66	_	_	_	_	_	_	_	_	_
comp4887_c0_seq1	454	13	145.4	2.85	2.55e-11	2.06e-08	5.67292	up	-5.67292	yes	249	3-749(+)	_	_	_	gi|395330769|gb|EJF63152.1|	hypothetical protein DICSQDRAFT_102982 [Dichomitus squalens LYAD-421 SS1]	0.9	GO:0016787;GO:0008152	5306.JGI72598	.	0.8596	_	_	NOG120437	_	_
comp4895_c0_seq4	14.67	0	5.8	0	0.000726851	0.0212151	2.53605	up	-2.53605	yes	159	1-477(-)	_	_	_	gi|336371738|gb|EGO00078.1|	hypothetical protein SERLA73DRAFT_180488 [Serpula lacrymans var. lacrymans S7.3]	0.73	GO:0055085;GO:0016021	_	_	_	_	_	_	_	_
comp490_c0_seq1	112	17.73	10.41	1.13	4.22e-05	0.00237043	3.20358	up	-3.20358	yes	526	1430-3007(-)	_	_	_	gi|336380023|gb|EGO21177.1|	hypothetical protein SERLADRAFT_452314 [Serpula lacrymans var. lacrymans S7.9]	0.68	_	_	_	_	_	_	_	_	_
comp490_c0_seq3	202.49	10.29	19.27	0.67	1.13e-08	2.97e-06	4.84605	up	-4.84605	yes	526	1361-2938(-)	_	_	_	gi|336380023|gb|EGO21177.1|	hypothetical protein SERLADRAFT_452314 [Serpula lacrymans var. lacrymans S7.9]	0.68	_	_	_	_	_	_	_	_	_
comp492_c0_seq1	152	31	43.17	6.03	0.000139433	0.00596465	2.8398	up	-2.8398	yes	176	144-671(+)	_	_	_	_	_	_	_	_	_	_	_	_	_	_	_
comp4934_c0_seq3	13.68	0.24	3.36	0.04	0.00100641	0.0271213	6.39232	up	-6.39232	yes	265	61-855(+)	_	_	_	gi|336374241|gb|EGO02578.1|	hypothetical protein SERLA73DRAFT_130893 [Serpula lacrymans var. lacrymans S7.3]	0.72	GO:0008537	_	_	_	_	_	_	K06698	PSME3
comp4939_c0_seq2	30.75	0	11.36	0	5.19e-06	0.000446486	3.50589	up	-3.50589	yes	172	245-760(-)	_	_	_	gi|170098959|ref|XP_001880698.1|	predicted protein [Laccaria bicolor S238N-H82]	0.75	GO:0000166;GO:0004386;GO:0003676	_	_	_	_	_	_	K14806	DDX31, DBP7
comp4939_c0_seq5	17.53	1.29	10.08	0.51	0.00133434	0.0347966	4.30485	up	-4.30485	yes	162	3-488(-)	_	_	_	gi|403414437|emb|CCM01137.1|	predicted protein [Fibroporia radiculosa]	0.94	GO:0003723;GO:0005524;GO:0008026	_	_	_	_	_	_	K14806	DDX31, DBP7
comp4948_c0_seq1	29.79	3.58	12.41	1.02	0.000571838	0.0177674	3.60486	up	-3.60486	yes	675	*	_	_	_	gi|393221649|gb|EJD07134.1|	sugar transporter [Fomitiporia mediterranea MF3/22]	0.85	GO:0016020;GO:0006810;GO:0022857	_	_	_	_	_	_	_	_
comp4948_c0_seq4	48	12	31.46	5.39	0.00164425	0.0400782	2.54516	up	-2.54516	yes	142	2-430(+)	_	_	_	gi|392564081|gb|EIW57259.1|	general substrate transporter [Trametes versicolor FP-101664 SS1]	0.87	_	_	_	_	_	_	_	_	_
comp4948_c0_seq5	36	8	27.81	4.23	0.00196944	0.0452543	2.71687	up	-2.71687	yes	120	3-365(+)	_	_	_	gi|395332391|gb|EJF64770.1|	general substrate transporter [Dichomitus squalens LYAD-421 SS1]	0.85	_	_	_	_	_	_	_	_	_
comp494_c0_seq5	24.89	0	10.46	0	2.25e-05	0.00139952	3.38681	up	-3.38681	yes	144	1-432(-)	_	_	_	gi|170084123|ref|XP_001873285.1|	predicted protein [Laccaria bicolor S238N-H82]	0.97	GO:0000166;GO:0003676	_	_	_	_	_	_	K13201	TIA1, TIAL1
comp4955_c0_seq13	24.24	0.27	5.7	0.04	2.82e-05	0.0016768	7.15482	up	-7.15482	yes	352	22-1077(-)	_	_	_	gi|395330634|gb|EJF63017.1|	hypothetical protein DICSQDRAFT_145995 [Dichomitus squalens LYAD-421 SS1]	0.88	GO:0046872	29883.JGI305749	hypothetical protein	0.8898	_	_	NOG27432	K10639	CCNB1IP1, HEI10
comp4955_c0_seq2	22.79	0	4.5	0	4.53e-05	0.00247862	2.16993	up	-2.16993	yes	242	581-1306(-)	_	_	_	gi|395330634|gb|EJF63017.1|	hypothetical protein DICSQDRAFT_145995 [Dichomitus squalens LYAD-421 SS1]	0.88	GO:0046872	29883.JGI305749	hypothetical protein	0.8898	_	_	NOG27432	K10639	CCNB1IP1, HEI10
comp4970_c0_seq2	598.05	57.88	73.27	4.86	1.81e-07	2.7e-05	3.91419	up	-3.91419	yes	451	763-2115(+)	_	_	_	gi|49333367|gb|AAT64008.1|	cellobiohydrolase II-I [Volvariella volvacea]	0.86	GO:0030248;GO:0004553;GO:0030245;GO:0005576	5306.JGI71143	.	0.7609	COG5297	_	_	K01238	E3.2.1.-
comp4974_c0_seq1	26	3	12.1	0.96	0.000497338	0.0161941	3.65583	up	-3.65583	yes	604	*	_	_	_	_	_	_	_	_	_	_	_	_	_	_	_
comp4993_c0_seq1	35.31	0	5.14	0	2.05e-06	0.000201899	2.36177	up	-2.36177	yes	536	323-1930(-)	_	_	_	gi|170109643|ref|XP_001886028.1|	predicted protein [Laccaria bicolor S238N-H82]	0.65	_	29883.JGI307438	hypothetical protein	0.8713	_	KOG2073	_	K15501	PPP6R3, SAPS3
comp4994_c0_seq1	92.14	0	4.71	0	6.41e-10	2.66e-07	2.23573	up	-2.23573	yes	786	3-2360(+)	_	_	_	gi|395329448|gb|EJF61835.1|	S-adenosyl-L-methionine-dependent methyltransferase [Dichomitus squalens LYAD-421 SS1]	0.73	GO:0008168	_	_	_	_	_	_	K15334	NCL1, TRM4
comp4997_c0_seq11	16.06	0	4	0	0.000390825	0.0131267	2	up	-2	yes	235	425-1129(-)	_	_	_	gi|302683827|ref|XP_003031594.1|	hypothetical protein SCHCODRAFT_257056 [Schizophyllum commune H4-8]	0.61	GO:0006351	_	_	_	_	_	_	_	_
comp4998_c0_seq14	18.8	0	11.47	0	0.000164799	0.00673151	3.51979	up	-3.51979	yes	113	121-462(+)	_	_	_	gi|302688435|ref|XP_003033897.1|	polysaccharide lyase family 4 protein [Schizophyllum commune H4-8]	0.78	GO:0016829;GO:0030246;GO:0016787;GO:0005975	_	_	_	_	_	_	K06036	E4.2.2.-
comp4998_c0_seq17	20.31	2.49	15.35	1.29	0.00222798	0.0496087	3.5728	up	-3.5728	yes	94	2-283(+)	_	_	_	gi|302688435|ref|XP_003033897.1|	polysaccharide lyase family 4 protein [Schizophyllum commune H4-8]	0.85	GO:0004180;GO:0030246;GO:0016837;GO:0000272;GO:0005576;GO:0007047	_	_	_	_	_	_	K06036	E4.2.2.-
comp4998_c0_seq9	54.29	3.5	17.08	0.75	2.74e-06	0.000260411	4.50927	up	-4.50927	yes	298	1-897(+)	_	_	_	gi|353236111|emb|CCA68112.1|	related to ASD-1 rhamnogalacturonase B precursor [Piriformospora indica DSM 11827]	0.82	GO:0030246;GO:0016837;GO:0005975	_	_	_	_	_	_	_	_
comp5051_c0_seq2	79.63	10.09	17.34	1.51	2.9e-05	0.00172083	3.52148	up	-3.52148	yes	209	3-629(-)	_	_	_	gi|398258458|gb|AFO72236.1|	glycoside hydrolase family 61 protein G [Heterobasidion parviporum]	0.84	_	_	_	_	_	_	_	_	_
comp5072_c0_seq9	11.94	0	7.94	0	0.00199605	0.0452543	2.98914	up	-2.98914	yes	423	*	_	_	_	gi|302689913|ref|XP_003034636.1|	hypothetical protein SCHCODRAFT_256652 [Schizophyllum commune H4-8]	0.79	GO:0055085;GO:0006885;GO:0016021;GO:0015299;GO:0006812	_	_	_	_	_	_	_	_
comp509_c0_seq2	196.77	0	46.07	0	6.12e-13	1.66e-09	5.52576	up	-5.52576	yes	217	71-721(+)	_	_	_	gi|390603352|gb|EIN12744.1|	Der1-like protein [Punctularia strigosozonata HHB-11173 SS5]	0.93	_	104341.JGI108774	hypothetical protein	0.9074	COG5291	KOG0858	NOG272418	K13989	DERL2_3
comp5138_c0_seq5	30.12	4.7	14.38	1.54	0.000571838	0.0177674	3.22306	up	-3.22306	yes	195	3-587(-)	_	_	_	gi|3851524|gb|AAC72747.1|	aryl-alcohol oxidase precursor [Pleurotus eryngii]	0.79	GO:0050660;GO:0006566;GO:0006066;GO:0055114;GO:0006563;GO:0000166;GO:0008812;GO:0006544;GO:0047682	29883.JGI311240	hypothetical protein	0.85	COG2303	KOG1238	_	_	_
comp5138_c0_seq7	73	9	46.86	3.96	2.93e-05	0.00173302	3.56478	up	-3.56478	yes	146	1-438(-)	_	_	_	gi|289655795|gb|ADD14021.1|	aryl-alcohol oxidase [Pleurotus eryngii]	0.79	GO:0050660;GO:0006566;GO:0006066;GO:0055114;GO:0006563;GO:0000166;GO:0008812;GO:0006544;GO:0047682	_	_	_	_	_	_	_	_
comp5160_c0_seq4	20.78	0	7.42	0	7.45e-05	0.00369322	2.89142	up	-2.89142	yes	92	1-276(+)	_	_	_	_	_	_	_	_	_	_	_	_	_	_	_
comp5170_c0_seq1	63	17	36.52	6.75	0.0016473	0.0401198	2.43573	up	-2.43573	yes	161	2-487(+)	_	_	_	gi|336375286|gb|EGO03622.1|	glycoside hydrolase family 27 protein [Serpula lacrymans var. lacrymans S7.3]	0.87	GO:0043169;GO:0004553;GO:0005975	104341.JGI98662	hypothetical protein	0.8527	_	KOG2366	_	K07407	E3.2.1.22B, galA, rafA
comp5170_c0_seq3	30	4	23.96	2.19	0.000571838	0.0177674	3.45163	up	-3.45163	yes	76	125-355(+)	_	_	_	gi|242207094|ref|XP_002469401.1|	hypothetical protein POSPLDRAFT_134790 [Postia placenta Mad-698-R]	0.77	GO:0043169;GO:0004553;GO:0005975	_	_	_	_	_	_	K07407	E3.2.1.22B, galA, rafA
comp5177_c0_seq1	49	9	24.39	3.07	0.000496502	0.0161941	2.98998	up	-2.98998	yes	565	*	_	_	_	_	_	_	_	_	_	_	_	_	_	_	_
comp5185_c0_seq13	13.1	0	4.26	0	0.00140897	0.0348554	2.09085	up	-2.09085	yes	865	*	_	_	_	_	_	_	_	_	_	_	_	_	_	_	_
comp5195_c0_seq1	38.11	2.4	10.86	0.47	3.6e-05	0.00204625	4.53022	up	-4.53022	yes	328	2-988(+)	_	_	_	gi|389741413|gb|EIM82602.1|	glycoside hydrolase family 3 protein [Stereum hirsutum FP-91666 SS1]	0.84	GO:0004553;GO:0005975	_	_	_	_	_	_	K05349	bglX
comp5195_c0_seq3	62	11	33.14	4.03	0.000305681	0.0110372	3.03972	up	-3.03972	yes	175	2-529(+)	_	_	_	gi|403419398|emb|CCM06098.1|	predicted protein [Fibroporia radiculosa]	0.81	GO:0004553;GO:0005975	_	_	_	_	_	_	K05349	bglX
comp5195_c0_seq4	33	3	19.21	1.2	9.5e-05	0.00439273	4.00075	up	-4.00075	yes	160	2-484(+)	_	_	_	gi|299753841|ref|XP_001833567.2|	beta-glucosidase [Coprinopsis cinerea okayama7#130]	0.89	GO:0004553;GO:0005975	_	_	_	_	_	_	K05349	bglX
comp5195_c0_seq6	43	4	31.82	2.03	4.85e-05	0.00262892	3.97038	up	-3.97038	yes	125	2-376(+)	_	_	_	gi|392589761|gb|EIW79091.1|	glycoside hydrolase family 3 protein [Coniophora puteana RWD-64-598 SS2]	0.76	GO:0008152;GO:0016798	_	_	_	_	_	_	K05349	bglX
comp5209_c0_seq2	33.09	0.74	4.74	0.07	2.94e-06	0.000273535	6.08139	up	-6.08139	yes	1964	*	_	_	_	_	_	_	_	_	_	_	_	_	_	_	_
comp5228_c0_seq2	28.81	3.29	10.04	0.79	0.000230561	0.00881475	3.66776	up	-3.66776	yes	208	2-625(+)	_	_	_	gi|302676876|ref|XP_003028121.1|	hypothetical protein SCHCODRAFT_237501 [Schizophyllum commune H4-8]	0.51	_	_	_	_	_	_	_	_	_
comp5237_c0_seq1	201.97	15.4	41.39	2.16	1.31e-07	2.1e-05	4.26018	up	-4.26018	yes	419	116-1372(-)	_	_	_	gi|169856114|ref|XP_001834719.1|	Cip2 [Coprinopsis cinerea Cip2 [Coprinopsis cinerea okayama7#130]	0.72	GO:0016787	_	_	_	_	_	_	_	_
comp5248_c0_seq1	303.3	17.01	35.58	1.37	5.9e-09	1.71e-06	4.69882	up	-4.69882	yes	798	3-2396(-)	_	_	_	gi|392563291|gb|EIW56470.1|	hypothetical protein TRAVEDRAFT_73047 [Trametes versicolor FP-101664 SS1]	0.8	_	_	_	_	_	_	_	_	_
comp5248_c0_seq2	76.12	1.99	10.6	0.19	3.3e-08	6.85e-06	5.80192	up	-5.80192	yes	672	3-2018(-)	_	_	_	gi|392563291|gb|EIW56470.1|	hypothetical protein TRAVEDRAFT_73047 [Trametes versicolor FP-101664 SS1]	0.8	GO:0008152;GO:0033939	_	_	_	_	_	_	_	_
comp5248_c0_seq4	16.85	0	4.77	0	0.000290613	0.0105693	2.25399	up	-2.25399	yes	330	3-992(-)	_	_	_	gi|392563291|gb|EIW56470.1|	hypothetical protein TRAVEDRAFT_73047 [Trametes versicolor FP-101664 SS1]	0.87	_	_	_	_	_	_	_	_	_
comp5248_c0_seq5	220.73	4	75.69	0.94	4.71e-11	3.27e-08	6.3313	up	-6.3313	yes	227	139-819(-)	_	_	_	gi|390605295|gb|EIN14686.1|	hypothetical protein PUNSTDRAFT_96714 [Punctularia strigosozonata HHB-11173 SS5]	0.74	_	_	_	_	_	_	_	_	_
comp5248_c0_seq6	28.08	0	19.84	0	9.48e-06	0.000705529	4.31034	up	-4.31034	yes	132	3-398(-)	_	_	_	gi|392563291|gb|EIW56470.1|	hypothetical protein TRAVEDRAFT_73047 [Trametes versicolor FP-101664 SS1]	0.69	_	_	_	_	_	_	_	_	_
comp5256_c0_seq1	195	56	28.31	5.57	0.000919678	0.0263033	2.34556	up	-2.34556	yes	533	81-1679(-)	_	_	_	gi|336387405|gb|EGO28550.1|	hypothetical protein SERLADRAFT_459094 [Serpula lacrymans var. lacrymans S7.9]	0.86	GO:0003333;GO:0016021;GO:0015171	5306.JGI75375	.	0.8515	COG0531	KOG1289	NOG145489	_	_
comp5285_c0_seq1	97.14	0.63	18.7	0.08	4.03e-10	1.94e-07	7.86882	up	-7.86882	yes	456	1-1368(-)	_	_	_	gi|336372588|gb|EGO00927.1|	hypothetical protein SERLA73DRAFT_167140 [Serpula lacrymans var. lacrymans S7.3]	0.85	GO:0055085;GO:0016021	_	_	_	_	_	_	_	_
comp5285_c0_seq4	79.48	7.89	27.32	1.86	7.32e-06	0.000598682	3.87658	up	-3.87658	yes	272	1-816(-)	_	_	_	gi|395325150|gb|EJF57577.1|	MFS general substrate transporter [Dichomitus squalens LYAD-421 SS1]	0.84	GO:0055085;GO:0016021	_	_	_	_	_	_	_	_
comp5292_c0_seq5	14.74	0	8.02	0	0.000726851	0.0212151	3.0036	up	-3.0036	yes	77	224-454(-)	_	_	_	_	_	_	_	_	_	_	_	_	_	_	_
comp5292_c0_seq6	29.41	4.15	22.41	2.17	0.000681598	0.0208951	3.36838	up	-3.36838	yes	77	76-306(-)	_	_	_	_	_	_	_	_	_	_	_	_	_	_	_
comp5298_c0_seq2	29.37	0.53	5.8	0.07	7.72e-06	0.000614734	6.37255	up	-6.37255	yes	288	1-864(+)	_	_	_	gi|299738712|ref|XP_001834746.2|	small oligopeptide transporter [Coprinopsis cinerea okayama7#130]	0.92	GO:0055085	_	_	_	_	_	_	_	_
comp5298_c0_seq7	22.27	2.23	6.6	0.45	0.000305695	0.0110372	3.87447	up	-3.87447	yes	154	1-462(+)	_	_	_	gi|299738712|ref|XP_001834746.2|	small oligopeptide transporter [Coprinopsis cinerea okayama7#130]	0.91	GO:0055085	_	_	_	_	_	_	_	_
comp5315_c0_seq1	42.68	0	6.48	0	4.66e-07	5.79e-05	2.69599	up	-2.69599	yes	1853	*	_	_	_	gi|389743241|gb|EIM84426.1|	hypothetical protein STEHIDRAFT_132770 [Stereum hirsutum FP-91666 SS1]	0.75	_	_	_	_	_	_	_	_	_
comp5333_c0_seq3	21	0	4.03	0	7.45e-05	0.00369322	2.01078	up	-2.01078	yes	488	3-1466(-)	_	_	_	gi|299753471|ref|XP_002911875.1|	microtubule associated protein [Coprinopsis cinerea okayama7#130]	0.68	_	_	_	_	_	_	_	_	_
comp5378_c0_seq2	28.77	0	6.74	0	9.48e-06	0.000705529	2.75275	up	-2.75275	yes	399	3-1199(-)	_	_	_	gi|393245471|gb|EJD52981.1|	hypothetical protein AURDEDRAFT_110799 [Auricularia delicata TFB-10046 SS5]	0.57	_	_	_	_	_	_	_	_	_
comp5378_c0_seq7	29.76	1.99	18.27	0.84	4.69e-05	0.00254748	4.44294	up	-4.44294	yes	152	2-457(-)	_	_	_	gi|392588631|gb|EIW77963.1|	hypothetical protein CONPUDRAFT_157137 [Coniophora puteana RWD-64-598 SS2]	0.66	_	_	_	_	_	_	_	_	_
comp5390_c0_seq4	23.51	0	9.54	0	3.57e-05	0.00203318	3.25399	up	-3.25399	yes	141	1-423(+)	_	_	_	_	_	_	_	_	_	_	_	_	_	_	_
comp5399_c0_seq2	215.92	33.21	32.07	3.38	1.57e-05	0.00105286	3.24613	up	-3.24613	yes	371	781-1893(-)	_	_	_	gi|386649501|gb|AFJ15556.1|	putative aquaporin 2 [Laccaria bicolor]	0.8	GO:0006810;GO:0016021;GO:0005215	29883.JGI307192	hypothetical protein	0.824	COG0580	KOG0224	_	_	_
comp5401_c0_seq1	177.53	41.24	38.08	6.06	0.000259094	0.00976804	2.65164	up	-2.65164	yes	260	3-782(+)	_	_	_	gi|299750735|ref|XP_001829786.2|	carboxylesterase [Coprinopsis cinerea okayama7#130]	0.86	_	_	_	_	_	_	_	_	_
comp5401_c0_seq4	20.24	3.19	8.69	0.94	0.00222798	0.0496087	3.20862	up	-3.20862	yes	217	3-656(+)	_	_	_	gi|299750735|ref|XP_001829786.2|	carboxylesterase [Coprinopsis cinerea okayama7#130]	0.82	_	_	_	_	_	_	_	_	_
comp5424_c0_seq3	48.68	9.82	3.31	0.46	0.000882874	0.0252992	2.84713	up	-2.84713	yes	1314	197-4138(-)	_	_	_	gi|170087016|ref|XP_001874731.1|	predicted protein [Laccaria bicolor S238N-H82]	0.62	_	_	_	_	_	_	_	_	_
comp5427_c0_seq3	47.57	0	4.54	0	1.94e-07	2.82e-05	2.18269	up	-2.18269	yes	615	645-2489(-)	_	_	_	gi|395327729|gb|EJF60126.1|	hypothetical protein DICSQDRAFT_181485 [Dichomitus squalens LYAD-421 SS1]	0.49	_	_	_	_	_	_	_	_	_
comp5433_c0_seq2	20.52	0	5.21	0	9.64e-05	0.00439273	2.38128	up	-2.38128	yes	368	1-1104(+)	_	_	_	gi|392594294|gb|EIW83618.1|	hypothetical protein CONPUDRAFT_88151 [Coniophora puteana RWD-64-598 SS2]	0.83	GO:0005634;GO:0006357;GO:0000981;GO:0008270;GO:0003676	29883.JGI299004	hypothetical protein	0.961	COG5048	KOG1721	_	K09229	ZKSCAN
comp5451_c0_seq1	150.01	29.01	44.35	5.88	8.99e-05	0.00438402	2.91505	up	-2.91505	yes	269	1-807(+)	_	_	_	gi|169851919|ref|XP_001832648.1|	G-X-X-X-Q-X-W domain-containing protein [Coprinopsis cinerea okayama7#130]	0.62	_	29883.JGI248441	carbohydrate-binding module family 13 protein	0.768	_	_	NOG122380	_	_
comp5480_c0_seq1	260.72	37	47.48	4.62	7.06e-06	0.000578894	3.36136	up	-3.36136	yes	420	2-1261(+)	_	_	_	gi|336365133|gb|EGN93485.1|	hypothetical protein SERLA73DRAFT_189645 [Serpula lacrymans var. lacrymans S7.3]	0.77	GO:0008152	_	_	_	_	_	_	_	_
comp5480_c0_seq2	18.28	1	9.83	0.37	0.00102803	0.0276292	4.73159	up	-4.73159	yes	107	201-524(+)	_	_	_	gi|299746601|ref|XP_001840594.2|	oxidoreductase family protein [Coprinopsis cinerea okayama7#130]	0.71	_	_	_	_	_	_	_	_	_
comp5482_c0_seq1	43	8.8	11.29	1.58	0.0011219	0.0299631	2.83705	up	-2.83705	yes	1071	*	_	_	_	_	_	_	_	_	_	_	_	_	_	_	_
comp5482_c0_seq4	68	19	30.3	5.8	0.00205986	0.0465618	2.38519	up	-2.38519	yes	210	1-630(-)	_	_	_	_	_	_	_	_	_	_	_	_	_	_	_
comp5516_c0_seq1	88	9	20.57	1.44	6.51e-06	0.000535356	3.8364	up	-3.8364	yes	235	191-895(-)	_	_	_	gi|393243111|gb|EJD50627.1|	putative N,O-diacetyl muramidase [Auricularia delicata TFB-10046 SS5]	0.85	GO:0003796;GO:0043169;GO:0016998;GO:0005975;GO:0009253	5306.JGI67548	.	0.8579	COG3757	_	_	_	_
comp5519_c0_seq2	19	0	4.3	0	0.000125561	0.00541782	2.10434	up	-2.10434	yes	289	373-1242(+)	_	_	_	gi|336368597|gb|EGN96940.1|	hypothetical protein SERLA73DRAFT_75787 [Serpula lacrymans var. lacrymans S7.3]	0.77	GO:0046872;GO:0006355;GO:0006366	104341.JGI101241	annotation not available	0.8409	_	_	NOG115140	_	_
comp5534_c0_seq1	45.73	0	5.24	0	2.57e-07	3.47e-05	2.38957	up	-2.38957	yes	341	1432-2457(+)	_	_	_	gi|70996720|ref|XP_753115.1|	glucokinase regulator family protein [Aspergillus fumigatus Af293]	0.69	GO:0016829;GO:0006040;GO:0005488	_	_	_	_	_	_	K07106	murQ
comp5536_c0_seq2	19.76	0	7.3	0	0.000125561	0.00541782	2.8679	up	-2.8679	yes	253	3-761(-)	_	_	_	gi|403418167|emb|CCM04867.1|	predicted protein [Fibroporia radiculosa]	0.7	GO:0008168;GO:0032259	_	_	_	_	_	_	K14850	RRP8
comp5536_c0_seq4	13.11	0	5.3	0	0.00140897	0.0348554	2.40599	up	-2.40599	yes	232	1-696(-)	_	_	_	gi|403418167|emb|CCM04867.1|	predicted protein [Fibroporia radiculosa]	0.68	GO:0008168;GO:0032259	_	_	_	_	_	_	K14850	RRP8
comp5603_c0_seq2	24.06	0	4.11	0	2.82e-05	0.0016768	2.03914	up	-2.03914	yes	240	720-1439(-)	_	_	_	_	_	_	_	_	_	_	_	_	_	_	_
comp5633_c0_seq2	63.49	11.73	10.63	1.35	0.000254949	0.00963612	2.97711	up	-2.97711	yes	1679	*	_	_	_	gi|302692976|ref|XP_003036167.1|	hypothetical protein SCHCODRAFT_51005 [Schizophyllum commune H4-8]	0.78	_	_	_	_	_	_	_	_	_
comp5640_c0_seq2	36.71	5.74	5.37	0.58	0.000395255	0.0132606	3.2108	up	-3.2108	yes	370	65-1174(+)	_	_	_	_	_	_	_	_	_	_	_	_	_	_	_
comp5656_c0_seq4	15	0	7.39	0	0.000530405	0.0166359	2.88557	up	-2.88557	yes	106	8-325(-)	_	_	_	gi|402216507|gb|EJT96594.1|	glycoside hydrolase [Dacryopinax sp. DJM-731 SS1]	0.85	GO:0004553;GO:0005975	_	_	_	_	_	_	K01207	E3.2.1.52, nagZ
comp5657_c0_seq4	40.31	0	5.71	0	7.45e-07	8.56e-05	2.51349	up	-2.51349	yes	429	593-1879(+)	_	_	_	_	_	_	_	_	_	_	_	_	_	_	_
comp5684_c0_seq1	538.54	141.52	42.24	7.61	0.000356723	0.0126953	2.47264	up	-2.47264	yes	491	134-1606(-)	_	_	_	gi|169843596|ref|XP_001828525.1|	membrane transporter [Coprinopsis cinerea okayama7#130]	0.66	GO:0055085;GO:0016021	_	_	_	_	_	_	_	_
comp5684_c0_seq2	221.46	21.48	17.61	1.17	5.6e-07	6.71e-05	3.91181	up	-3.91181	yes	491	134-1606(-)	_	_	_	gi|169843596|ref|XP_001828525.1|	membrane transporter [Coprinopsis cinerea okayama7#130]	0.66	GO:0055085;GO:0016021	_	_	_	_	_	_	_	_
comp5684_c0_seq3	24.81	2.59	10.44	0.75	0.000608346	0.0188234	3.79909	up	-3.79909	yes	112	1-336(-)	_	_	_	gi|388578853|gb|EIM19186.1|	DUF1479-domain-containing protein [Wallemia sebi CBS 633.66]	0.59	_	_	_	_	_	_	_	_	_
comp5717_c0_seq7	11.76	0	5.24	0	0.00199605	0.0452543	2.38957	up	-2.38957	yes	210	1-633(+)	_	_	_	_	_	_	_	_	_	_	_	_	_	_	_
comp5734_c0_seq3	28.81	0	8.5	0	9.48e-06	0.000705529	3.08746	up	-3.08746	yes	170	10-519(-)	_	_	_	gi|299755662|ref|XP_002912127.1|	hypothetical protein CC1G_13659 [Coprinopsis cinerea okayama7#130]	0.56	GO:0019274;GO:0004664;GO:0009094;GO:0006571;GO:0000162	_	_	_	_	_	_	_	_
comp5766_c0_seq1	156.61	41.61	24.41	4.44	0.000738791	0.0215215	2.45884	up	-2.45884	yes	177	1039-1569(-)	_	_	_	_	_	_	_	_	_	_	_	_	_	_	_
comp5809_c0_seq1	105	0	10.56	0	2.09e-10	1.15e-07	3.40054	up	-3.40054	yes	419	109-1365(+)	_	_	_	_	_	_	_	_	_	_	_	_	_	_	_
comp5867_c0_seq4	90.14	11.16	55.1	4.67	2.01e-05	0.00130171	3.56056	up	-3.56056	yes	137	49-459(-)	_	_	_	gi|393218437|gb|EJD03925.1|	hypothetical protein FOMMEDRAFT_187176 [Fomitiporia mediterranea MF3/22]	0.83	GO:0005982;GO:0005618;GO:0045330;GO:0005985;GO:0030599;GO:0042545	_	_	_	_	_	_	K01051	E3.1.1.11
comp5867_c0_seq5	44.37	7.7	29.99	3.57	0.000469533	0.0154915	3.07049	up	-3.07049	yes	123	2-370(-)	_	_	_	gi|317468144|gb|ADV30325.1|	pectinesterase [Leucoagaricus gongylophorus]	0.78	GO:0016788	_	_	_	_	_	_	K01051	E3.1.1.11
comp5897_c0_seq6	20.31	0	5.81	0	9.64e-05	0.00439273	2.53854	up	-2.53854	yes	302	48-953(-)	_	_	_	gi|170084433|ref|XP_001873440.1|	predicted protein [Laccaria bicolor S238N-H82]	0.81	_	29883.JGI320891	hypothetical protein	0.9149	_	KOG4835	_	K12592	C1D, LRP1
comp5919_c0_seq1	206	49	43.16	7.04	0.000301409	0.010922	2.61605	up	-2.61605	yes	370	174-1283(-)	_	_	_	gi|336365011|gb|EGN93363.1|	hypothetical protein SERLA73DRAFT_189575 [Serpula lacrymans var. lacrymans S7.3]	0.66	_	_	_	_	_	_	_	_	_
comp5928_c0_seq1	65.63	15.82	14.39	2.38	0.000799221	0.023124	2.59603	up	-2.59603	yes	266	484-1281(-)	_	_	_	gi|392569439|gb|EIW62612.1|	hypothetical protein TRAVEDRAFT_115107 [Trametes versicolor FP-101664 SS1]	0.65	_	_	_	_	_	_	_	_	_
comp5941_c0_seq10	13.7	0	6.88	0	0.00100641	0.0271213	2.78241	up	-2.78241	yes	125	2-376(+)	_	_	_	gi|302696131|ref|XP_003037744.1|	hypothetical protein SCHCODRAFT_46538 [Schizophyllum commune H4-8]	0.68	_	_	_	_	_	_	_	_	_
comp5949_c0_seq1	47	1	12.33	0.18	1.94e-07	2.82e-05	6.09803	up	-6.09803	yes	1072	*	_	_	_	gi|392569202|gb|EIW62376.1|	hypothetical protein TRAVEDRAFT_144893 [Trametes versicolor FP-101664 SS1]	0.69	GO:0005975;GO:0005488;GO:0016798	_	_	_	_	_	_	K01181	E3.2.1.8, xynA
comp5949_c0_seq2	123	7	61.21	2.39	8.42e-08	1.47e-05	4.67868	up	-4.67868	yes	187	3-566(+)	_	_	_	gi|302684505|ref|XP_003031933.1|	glycoside hydrolase family 10 and carbohydrate-binding module family 1 protein [Schizophyllum commune H4-8]	0.87	GO:0045493;GO:0030248;GO:0043169;GO:0005576;GO:0031176	_	_	_	_	_	_	K01181	E3.2.1.8, xynA
comp5950_c0_seq6	36.16	0	7	0	1.72e-06	0.000173927	2.80735	up	-2.80735	yes	167	950-1450(-)	_	_	_	gi|169848261|ref|XP_001830838.1|	hypothetical protein CC1G_02289 [Coprinopsis cinerea okayama7#130]	0.77	_	_	_	_	_	_	_	_	_
comp5950_c0_seq7	12.63	0	4.46	0	0.00140897	0.0348554	2.15704	up	-2.15704	yes	135	3-407(-)	_	_	_	gi|170105862|ref|XP_001884143.1|	predicted protein [Laccaria bicolor S238N-H82]	0.73	_	_	_	_	_	_	_	_	_
comp5975_c0_seq1	16.89	0	4.35	0	0.000290613	0.0105693	2.12102	up	-2.12102	yes	206	1-618(+)	_	_	_	_	_	_	_	_	_	_	_	_	_	_	_
comp5985_c0_seq2	20.5	0	6.6	0	9.64e-05	0.00439273	2.72247	up	-2.72247	yes	251	121-873(-)	_	_	_	_	_	_	_	_	_	_	_	_	_	_	_
comp6025_c0_seq3	23	0	4.05	0	4.53e-05	0.00247862	2.01792	up	-2.01792	yes	531	3-1595(-)	_	_	_	gi|299748922|ref|XP_001840246.2|	hypothetical protein CC1G_02709 [Coprinopsis cinerea okayama7#130]	0.55	_	_	_	_	_	_	_	_	_
comp6060_c0_seq1	61.36	2	29.29	0.65	2.03e-07	2.93e-05	5.49382	up	-5.49382	yes	145	3-437(-)	_	_	_	_	_	_	_	_	_	_	_	_	_	_	_
comp6060_c0_seq2	92.55	1	47.75	0.35	6.41e-10	2.66e-07	7.092	up	-7.092	yes	181	2-544(-)	_	_	_	gi|389748799|gb|EIM89976.1|	hypothetical protein STEHIDRAFT_153812 [Stereum hirsutum FP-91666 SS1]	0.81	_	_	_	_	_	_	_	_	_
comp6060_c0_seq3	59.64	0	31.88	0	2.87e-08	6.27e-06	4.99458	up	-4.99458	yes	124	3-374(-)	_	_	_	_	_	_	_	_	_	_	_	_	_	_	_
comp6060_c0_seq4	59	0	32.09	0	3.23e-08	6.74e-06	5.00405	up	-5.00405	yes	111	184-516(-)	_	_	_	_	_	_	_	_	_	_	_	_	_	_	_
comp6060_c0_seq5	63.45	1	37.25	0.4	1.64e-08	4.04e-06	6.5411	up	-6.5411	yes	159	2-478(-)	_	_	_	gi|389748799|gb|EIM89976.1|	hypothetical protein STEHIDRAFT_153812 [Stereum hirsutum FP-91666 SS1]	0.81	_	_	_	_	_	_	_	_	_
comp6060_c0_seq6	22	1	17.57	0.55	5.79e-05	0.00300739	4.99754	up	-4.99754	yes	352	*	_	_	_	_	_	_	_	_	_	_	_	_	_	_	_
comp6066_c0_seq3	13.93	0	4.08	0	0.00100641	0.0271213	2.02857	up	-2.02857	yes	319	3-962(+)	_	_	_	_	_	_	_	_	_	_	_	_	_	_	_
comp6078_c0_seq1	297	62	43.41	6.21	9.04e-05	0.00439273	2.80536	up	-2.80536	yes	432	258-1553(+)	_	_	_	gi|390595209|gb|EIN04615.1|	glycoside hydrolase family 105 protein [Punctularia strigosozonata HHB-11173 SS5]	0.76	GO:0003824	_	_	_	_	_	_	K15532	yteR, yesR
comp6110_c0_seq2	35.74	0.33	8.66	0.05	1.72e-06	0.000173927	7.4363	up	-7.4363	yes	179	289-825(-)	_	_	_	gi|170084377|ref|XP_001873412.1|	predicted protein [Laccaria bicolor S238N-H82]	0.92	_	_	_	_	_	_	_	K03678	RRP45, EXOSC9
comp6122_c0_seq1	386	83	69.57	10.25	9.57e-05	0.00439273	2.76284	up	-2.76284	yes	432	144-1439(+)	_	_	_	gi|392564002|gb|EIW57180.1|	galactose mutarotase-like protein [Trametes versicolor FP-101664 SS1]	0.66	_	_	_	_	_	_	_	_	_
comp6209_c0_seq1	40.37	0	4.12	0	7.45e-07	8.56e-05	2.04264	up	-2.04264	yes	328	1757-2740(-)	_	_	_	gi|392597573|gb|EIW86895.1|	hypothetical protein CONPUDRAFT_134237 [Coniophora puteana RWD-64-598 SS2]	0.54	_	_	_	_	_	_	_	_	_
comp6218_c0_seq1	58	13	11.41	1.75	0.000798427	0.023124	2.70487	up	-2.70487	yes	319	435-1391(-)	_	_	_	gi|194747455|ref|XP_001956167.1|	GF25073 [Drosophila ananassae]	0.41	_	_	_	_	_	_	_	_	_
comp6232_c0_seq2	22.27	2.76	7.1	0.6	0.00114105	0.0303175	3.56478	up	-3.56478	yes	200	3-602(+)	_	_	_	gi|392594172|gb|EIW83497.1|	hypothetical protein CONPUDRAFT_164428 [Coniophora puteana RWD-64-598 SS2]	0.48	GO:0006351	_	_	_	_	_	_	_	_
comp6252_c0_seq1	179	41	58.94	9.25	0.000242462	0.00923429	2.67172	up	-2.67172	yes	284	1-855(+)	_	_	_	gi|395328698|gb|EJF61089.1|	hypothetical protein DICSQDRAFT_181042 [Dichomitus squalens LYAD-421 SS1]	0.81	GO:0004553;GO:0030248;GO:0005975;GO:0005576	_	_	_	_	_	_	_	_
comp6257_c0_seq4	30.59	0	4.45	0	5.19e-06	0.000446486	2.15381	up	-2.15381	yes	420	3-1262(+)	_	_	_	gi|403416749|emb|CCM03449.1|	predicted protein [Fibroporia radiculosa]	0.81	GO:0016787;GO:0008152	_	_	_	_	_	_	_	_
comp6257_c0_seq8	34	3	10.31	0.62	8.03e-05	0.00394948	4.05563	up	-4.05563	yes	309	1-930(+)	_	_	_	gi|170116702|ref|XP_001889541.1|	glycoside hydrolase family 95 protein [Laccaria bicolor S238N-H82]	0.72	GO:0003824	_	_	_	_	_	_	_	_
comp625_c0_seq1	2297	804	470.76	112.92	0.00214314	0.048042	2.05969	up	-2.05969	yes	1372	*	_	_	_	_	_	_	_	_	_	_	_	_	_	_	_
comp6263_c0_seq1	41	7	13.22	1.55	0.000436421	0.0145274	3.09238	up	-3.09238	yes	290	1-873(+)	_	_	_	gi|392569232|gb|EIW62406.1|	hypothetical protein TRAVEDRAFT_57362 [Trametes versicolor FP-101664 SS1]	0.89	GO:0004553;GO:0005975	_	_	_	_	_	_	_	_
comp6295_c0_seq14	14.72	0	6.62	0	0.000726851	0.0212151	2.72683	up	-2.72683	yes	174	104-625(-)	_	_	_	gi|170100869|ref|XP_001881652.1|	predicted protein [Laccaria bicolor S238N-H82]	0.7	_	_	_	_	_	_	_	_	_
comp6316_c0_seq1	70.43	19.12	12.77	2.38	0.00164175	0.0400782	2.42373	up	-2.42373	yes	427	3-1283(+)	_	_	_	gi|390596343|gb|EIN05745.1|	glycoside hydrolase [Punctularia strigosozonata HHB-11173 SS5]	0.82	_	_	_	_	_	_	_	_	_
comp6337_c0_seq1	164.14	52	36.2	7.86	0.00192483	0.0452543	2.20339	up	-2.20339	yes	425	1-1278(+)	_	_	_	gi|367024905|ref|XP_003661737.1|	hypothetical protein MYCTH_2301517 [Myceliophthora thermophila ATCC 42464]	0.76	_	_	_	_	_	_	_	_	_
comp6367_c0_seq2	50.76	9.83	28.89	3.83	0.000711427	0.0212151	2.91515	up	-2.91515	yes	494	*	_	_	_	_	_	_	_	_	_	_	_	_	_	_	_
comp6389_c0_seq1	72	8	52.18	3.97	1.57e-05	0.00105286	3.71629	up	-3.71629	yes	92	112-387(-)	_	_	_	_	_	_	_	_	_	_	_	_	_	_	_
comp6390_c0_seq1	131	30	47.04	7.38	0.00032361	0.0116278	2.6722	up	-2.6722	yes	260	2-784(+)	_	_	_	gi|393246407|gb|EJD53916.1|	polysaccharide lyase family 1 protein [Auricularia delicata TFB-10046 SS5]	0.92	GO:0016829	_	_	_	_	_	_	K01728	E4.2.2.2, pel
comp6390_c0_seq6	40	4	29.6	2.03	8.52e-05	0.0041719	3.86605	up	-3.86605	yes	380	*	_	_	_	gi|317468142|gb|ADV30324.1|	pectate lyase [Leucoagaricus gongylophorus]	0.86	GO:0045490;GO:0005576;GO:0030570	_	_	_	_	_	_	K01728	E4.2.2.2, pel
comp6396_c0_seq1	311	37	49.63	4.05	1.66e-06	0.000172334	3.61522	up	-3.61522	yes	529	176-1762(-)	_	_	_	gi|336366021|gb|EGN94369.1|	hypothetical protein SERLA73DRAFT_171373 [Serpula lacrymans var. lacrymans S7.3]	0.84	GO:0047735;GO:0030246;GO:0046872;GO:0030245;GO:0005576;GO:0050660;GO:0055114	5306.JGI74422	. ; Degrades both lignin and cellulose. Oxidizes cellobiose to cellobionolactone	0.8203	COG2303	_	_	_	_
comp6396_c0_seq2	28	5	11.77	1.44	0.00194758	0.0452543	3.03097	up	-3.03097	yes	222	3-668(-)	_	_	_	gi|302672747|ref|XP_003026061.1|	cellobiose dehydrogenase [Schizophyllum commune H4-8]	0.7	GO:0005488;GO:0016052;GO:0016491	_	_	_	_	_	_	_	_
comp6425_c0_seq1	56	6	26.38	1.94	1.87e-05	0.00121935	3.76532	up	-3.76532	yes	597	*	_	_	_	gi|169850990|ref|XP_001832186.1|	hypothetical protein CC1G_02448 [Coprinopsis cinerea okayama7#130]	0.67	_	_	_	_	_	_	_	_	_
comp6438_c0_seq2	45.7	0	5.47	0	2.57e-07	3.47e-05	2.45154	up	-2.45154	yes	446	1010-2347(-)	_	_	_	gi|169864211|ref|XP_001838717.1|	hypothetical protein CC1G_11160 [Coprinopsis cinerea okayama7#130]	0.68	_	_	_	_	_	_	_	_	_
comp6491_c0_seq6	18.32	0	4.89	0	0.000164799	0.00673151	2.28983	up	-2.28983	yes	235	1-705(-)	_	_	_	_	_	_	_	_	_	_	_	_	_	_	_
comp6498_c0_seq2	15.81	0	4.24	0	0.000390825	0.0131267	2.08406	up	-2.08406	yes	278	213-1046(-)	_	_	_	gi|170103400|ref|XP_001882915.1|	predicted protein [Laccaria bicolor S238N-H82]	0.57	_	_	_	_	_	_	_	_	_
comp6542_c0_seq1	72.1	16.92	17.22	2.77	0.000684203	0.0209535	2.63613	up	-2.63613	yes	350	3-1052(+)	_	_	_	gi|336363567|gb|EGN91950.1|	hypothetical protein SERLA73DRAFT_147940 [Serpula lacrymans var. lacrymans S7.3]	0.84	_	_	_	_	_	_	_	_	_
comp6584_c0_seq1	29.76	1.59	7.52	0.28	4.69e-05	0.00254748	4.74723	up	-4.74723	yes	183	3-551(-)	_	_	_	_	_	_	_	_	_	_	_	_	_	_	_
comp6584_c0_seq4	11.82	0.61	3.68	0.13	0.00199605	0.0452543	4.82312	up	-4.82312	yes	148	3-446(-)	_	_	_	_	_	_	_	_	_	_	_	_	_	_	_
comp6606_c0_seq2	404.33	0	51.01	0	5.92e-16	4.42e-12	5.67271	up	-5.67271	yes	470	153-1562(-)	_	_	_	gi|393246624|gb|EJD54133.1|	hypothetical protein AURDEDRAFT_53043 [Auricularia delicata TFB-10046 SS5]	0.73	GO:0016787;GO:0008152	51453.JGI123940	Cip2	0.7578	_	_	NOG70431	_	_
comp6636_c0_seq2	47.3	12.02	7.89	1.37	0.00183117	0.0439171	2.52585	up	-2.52585	yes	117	1034-1384(-)	_	_	_	_	_	_	_	_	_	_	_	_	_	_	_
comp6636_c0_seq7	12.57	0.21	2.16	0.02	0.00140897	0.0348554	6.75489	up	-6.75489	yes	117	981-1331(-)	_	_	_	_	_	_	_	_	_	_	_	_	_	_	_
comp6648_c0_seq1	432	35	51.58	2.86	5.82e-08	1.07e-05	4.17272	up	-4.17272	yes	463	197-1585(-)	_	_	_	gi|392562160|gb|EIW55341.1|	Zn-dependent exopeptidase [Trametes versicolor FP-101664 SS1]	0.76	GO:0008233	5306.JGI66681	.	0.7696	COG2234	_	_	_	_
comp6653_c0_seq4	27.89	0.05	7.13	0.01	1.17e-05	0.00083825	9.47776	up	-9.47776	yes	316	3-950(+)	_	_	_	gi|170103124|ref|XP_001882777.1|	predicted protein [Laccaria bicolor S238N-H82]	0.76	GO:0046872	_	_	_	_	_	_	_	_
comp6664_c0_seq7	33.02	7.02	6.06	0.88	0.00156555	0.0384738	2.78374	up	-2.78374	yes	165	1037-1531(-)	_	_	_	_	_	_	_	_	_	_	_	_	_	_	_
comp6690_c0_seq1	345	114	45.72	10.35	0.00190365	0.0452543	2.14319	up	-2.14319	yes	635	150-2054(-)	_	_	_	gi|170090480|ref|XP_001876462.1|	predicted protein [Laccaria bicolor S238N-H82]	0.8	GO:0055114;GO:0016491	_	_	_	_	_	_	_	_
comp6693_c0_seq3	30.39	0	5.81	0	6.32e-06	0.000521026	2.53854	up	-2.53854	yes	489	3-1472(+)	_	_	_	gi|403415432|emb|CCM02132.1|	predicted protein [Fibroporia radiculosa]	0.63	_	_	_	_	_	_	_	K11718	HUGT
comp6720_c0_seq24	18.62	0	5.46	0	0.000164799	0.00673151	2.4489	up	-2.4489	yes	959	*	_	_	_	_	_	_	_	_	_	_	_	_	_	_	_
comp6720_c0_seq3	23.59	0.76	4.79	0.11	3.57e-05	0.00203318	5.44445	up	-5.44445	yes	1385	*	_	_	_	_	_	_	_	_	_	_	_	_	_	_	_
comp6723_c0_seq1	57.46	9.43	16.37	1.84	0.000171134	0.00696172	3.15328	up	-3.15328	yes	273	3-821(+)	_	_	_	gi|170095962|ref|XP_001879201.1|	predicted protein [Laccaria bicolor S238N-H82]	0.6	_	_	_	_	_	_	_	_	_
comp6737_c0_seq3	19.63	0	6.81	0	0.000125561	0.00541782	2.76765	up	-2.76765	yes	213	1-639(-)	_	_	_	gi|389738684|gb|EIM79880.1|	hypothetical protein STEHIDRAFT_68850 [Stereum hirsutum FP-91666 SS1]	0.6	_	_	_	_	_	_	_	_	_
comp6738_c0_seq5	12.97	0.37	4.46	0.09	0.00140897	0.0348554	5.63097	up	-5.63097	yes	106	3-320(-)	_	_	_	gi|299742189|ref|XP_001832306.2|	hypothetical protein CC1G_07693 [Coprinopsis cinerea okayama7#130]	0.48	_	_	_	_	_	_	_	_	_
comp6761_c0_seq1	87	0	13.99	0	1.13e-09	4.23e-07	3.80632	up	-3.80632	yes	530	57-1646(+)	_	_	_	gi|170101711|ref|XP_001882072.1|	predicted protein [Laccaria bicolor S238N-H82]	0.57	_	_	_	_	_	_	_	_	_
comp6767_c0_seq1	30.37	3.58	8.91	0.72	0.000571838	0.0177674	3.62936	up	-3.62936	yes	319	1-960(+)	_	_	_	gi|170095347|ref|XP_001878894.1|	predicted protein [Laccaria bicolor S238N-H82]	0.77	GO:0005634;GO:0003677;GO:0006357;GO:0000981;GO:0008270	_	_	_	_	_	_	_	_
comp679_c0_seq4	29.56	0.03	5.27	0	7.72e-06	0.000614734	2.3978	up	-2.3978	yes	334	1-1002(+)	_	_	_	gi|170108700|ref|XP_001885558.1|	plasma membrane H+-transporting ATPase [Laccaria bicolor S238N-H82]	0.91	GO:0006754;GO:0046872;GO:0005524;GO:0015662;GO:0006200;GO:0016021;GO:0006812	_	_	_	_	_	_	K01535	E3.6.3.6
comp679_c0_seq5	126.94	0.49	23.51	0.06	3.64e-11	2.65e-08	8.6141	up	-8.6141	yes	314	1-942(+)	_	_	_	gi|170108700|ref|XP_001885558.1|	plasma membrane H+-transporting ATPase [Laccaria bicolor S238N-H82]	0.9	GO:0006754;GO:0046872;GO:0005524;GO:0015662;GO:0006200;GO:0016021;GO:0006812	_	_	_	_	_	_	K01535	E3.6.3.6
comp6826_c0_seq3	12.4	0	5.14	0	0.00140897	0.0348554	2.36177	up	-2.36177	yes	678	*	_	_	_	_	_	_	_	_	_	_	_	_	_	_	_
comp6834_c0_seq2	28.42	0	4.58	0	9.48e-06	0.000705529	2.19535	up	-2.19535	yes	310	1-930(+)	_	_	_	_	_	_	_	_	_	_	_	_	_	_	_
comp6861_c0_seq3	13.66	0	4.58	0	0.00100641	0.0271213	2.19535	up	-2.19535	yes	189	1-567(+)	_	_	_	gi|403420522|emb|CCM07222.1|	predicted protein [Fibroporia radiculosa]	0.83	GO:0005840;GO:0042254;GO:0016706;GO:0006412;GO:0003735;GO:0055114	_	_	_	_	_	_	K10765	ALKBH1
comp6870_c0_seq4	16.49	2.09	5.45	0.47	0.00174368	0.0421575	3.53552	up	-3.53552	yes	850	*	_	_	_	_	_	_	_	_	_	_	_	_	_	_	_
comp6879_c0_seq3	37.92	0	7.56	0	1.22e-06	0.000130071	2.91839	up	-2.91839	yes	432	3-1298(+)	_	_	_	gi|403413014|emb|CCL99714.1|	predicted protein [Fibroporia radiculosa]	0.82	GO:0010181;GO:0055114;GO:0016491	104341.JGI90658	hypothetical protein	0.8209	COG1902	KOG0134	_	_	_
comp6886_c0_seq4	74.44	0.47	11	0.05	4.33e-09	1.29e-06	7.78136	up	-7.78136	yes	398	709-1902(-)	_	_	_	gi|392566629|gb|EIW59805.1|	hypothetical protein TRAVEDRAFT_28809 [Trametes versicolor FP-101664 SS1]	0.87	GO:0008152;GO:0003824	_	_	_	_	_	_	_	_
comp6886_c0_seq5	23.62	0	12.37	0	3.57e-05	0.00203318	3.62877	up	-3.62877	yes	179	1-537(-)	_	_	_	gi|393239445|gb|EJD46977.1|	hypothetical protein AURDEDRAFT_184193 [Auricularia delicata TFB-10046 SS5]	0.84	GO:0008152;GO:0003824	_	_	_	_	_	_	_	_
comp6920_c0_seq2	49	0	5.92	0	1.47e-07	2.28e-05	2.5656	up	-2.5656	yes	590	177-1946(+)	_	_	_	gi|169867711|ref|XP_001840434.1|	g2/mitotic-specific cyclin cdc13 [Coprinopsis cinerea okayama7#130]	0.68	_	104341.JGI118493	annotation not available	0.8845	COG5024	KOG0653	_	K02220	CLB1_2
comp6926_c0_seq1	69.25	13.75	6.26	0.85	0.000373606	0.0131267	2.88063	up	-2.88063	yes	352	1182-2237(-)	_	_	_	gi|170093684|ref|XP_001878063.1|	predicted protein [Laccaria bicolor S238N-H82]	0.5	_	_	_	_	_	_	_	_	_
comp6945_c0_seq1	50.02	6	15.32	1.26	4.68e-05	0.00254748	3.60392	up	-3.60392	yes	156	3-470(-)	_	_	_	gi|299742917|ref|XP_001835420.2|	cellulose-growth-specific protein [Coprinopsis cinerea okayama7#130]	0.79	GO:0016787	_	_	_	_	_	_	_	_
comp6945_c0_seq2	43.98	0	14.99	0	3.45e-07	4.47e-05	3.90593	up	-3.90593	yes	150	374-823(-)	_	_	_	_	_	_	_	_	_	_	_	_	_	_	_
comp6945_c0_seq3	58	3	32.1	1.14	1.53e-06	0.000159344	4.81547	up	-4.81547	yes	91	236-508(-)	_	_	_	gi|169857546|ref|XP_001835421.1|	hypothetical protein CC1G_05383 [Coprinopsis cinerea okayama7#130]	0.89	GO:0016787	_	_	_	_	_	_	_	_
comp6956_c0_seq2	21.86	0	7.53	0	5.79e-05	0.00300739	2.91265	up	-2.91265	yes	171	1-513(-)	_	_	_	gi|238591654|ref|XP_002392669.1|	hypothetical protein MPER_07716 [Moniliophthora perniciosa FA553]	0.73	GO:0016787	_	_	_	_	_	_	K06130	LYPLA2
comp6982_c0_seq1	18.75	1.62	2.67	0.16	0.00102803	0.0276292	4.0607	up	-4.0607	yes	370	860-1969(-)	_	_	_	_	_	_	_	_	_	_	_	_	_	_	_
comp7006_c0_seq1	26.47	0	5.64	0	1.45e-05	0.000981224	2.4957	up	-2.4957	yes	423	1-1269(-)	_	_	_	gi|170091778|ref|XP_001877111.1|	predicted protein [Laccaria bicolor S238N-H82]	0.78	GO:0008152;GO:0003824	_	_	_	_	_	_	_	_
comp7007_c0_seq8	185.84	14.1	37.03	1.93	1.6e-07	2.48e-05	4.26202	up	-4.26202	yes	326	307-1284(-)	_	_	_	gi|169855655|ref|XP_001834494.1|	hypothetical protein CC1G_02230 [Coprinopsis cinerea okayama7#130]	0.84	_	29883.JGI331769	hypothetical protein	0.9167	COG5037	KOG4476	_	_	_
comp702_c0_seq9	211.94	34.93	61	6.89	2.33e-05	0.00143804	3.14623	up	-3.14623	yes	214	1-642(+)	_	_	_	gi|170109799|ref|XP_001886106.1|	predicted protein [Laccaria bicolor S238N-H82]	0.75	_	_	_	_	_	_	_	_	_
comp7046_c0_seq2	159.31	25.08	31.3	3.38	2.39e-05	0.00147179	3.21107	up	-3.21107	yes	392	177-1352(-)	_	_	_	gi|58709678|gb|AAU12275.2|	endoglucanase [Phanerochaete chrysosporium]	0.84	GO:0043169;GO:0030248;GO:0004553;GO:0005576;GO:0005975	104341.JGI108962	endoglucanase	0.7767	COG2730	_	_	_	_
comp7081_c0_seq2	36	2	15.41	0.59	1.34e-05	0.000946955	4.70701	up	-4.70701	yes	162	3-488(+)	_	_	_	_	_	_	_	_	_	_	_	_	_	_	_
comp7088_c0_seq1	35	5	13.25	1.3	0.000533686	0.0167212	3.34941	up	-3.34941	yes	171	231-746(+)	_	_	_	gi|307716518|gb|ADN88316.1|	cellobiohydrolase I [Neolentinus lepideus]	0.83	GO:0004553;GO:0030248;GO:0005975;GO:0005576	_	_	_	_	_	_	_	_
comp709_c0_seq1	51	6	10.31	0.83	3.69e-05	0.00209603	3.63479	up	-3.63479	yes	203	174-782(-)	_	_	_	gi|390600206|gb|EIN09601.1|	endoglucanase V-like protein [Punctularia strigosozonata HHB-11173 SS5]	0.92	_	_	_	_	_	_	_	_	_
comp7116_c0_seq2	24.61	0	6.16	0	2.82e-05	0.0016768	2.62293	up	-2.62293	yes	204	177-788(-)	_	_	_	gi|336370984|gb|EGN99324.1|	hypothetical protein SERLA73DRAFT_182266 [Serpula lacrymans var. lacrymans S7.3]	0.86	GO:0008152;GO:0003824	_	_	_	_	_	_	_	_
comp7128_c0_seq2	27.69	0	5.58	0	1.17e-05	0.00083825	2.48027	up	-2.48027	yes	224	166-837(+)	_	_	_	gi|170095527|ref|XP_001878984.1|	predicted protein [Laccaria bicolor S238N-H82]	0.69	_	_	_	_	_	_	_	_	_
comp7145_c0_seq2	18.4	0	4.81	0	0.000164799	0.00673151	2.26604	up	-2.26604	yes	105	476-790(-)	_	_	_	_	_	_	_	_	_	_	_	_	_	_	_
comp7161_c0_seq1	253	15	42.8	1.74	1.82e-08	4.4e-06	4.62045	up	-4.62045	yes	496	92-1579(-)	_	_	_	gi|170099489|ref|XP_001880963.1|	predicted protein [Laccaria bicolor S238N-H82]	0.82	_	_	_	_	_	_	_	_	_
comp7173_c0_seq8	12	0	4.25	0	0.00199605	0.0452543	2.08746	up	-2.08746	yes	218	140-793(-)	_	_	_	_	_	_	_	_	_	_	_	_	_	_	_
comp7207_c0_seq2	37.79	0	5.23	0	1.22e-06	0.000130071	2.38681	up	-2.38681	yes	566	333-2033(+)	_	_	_	gi|393218194|gb|EJD03682.1|	phenylacetyl-CoA ligase [Fomitiporia mediterranea MF3/22]	0.73	_	104341.JGI60803	annotation not available	0.7542	COG0365	_	_	_	_
comp7216_c0_seq8	24.57	0	10.71	0	2.82e-05	0.0016768	3.42089	up	-3.42089	yes	214	3-644(-)	_	_	_	gi|392572233|gb|EIW65405.1|	hypothetical protein TRAVEDRAFT_55584 [Trametes versicolor FP-101664 SS1]	0.83	GO:0016787	_	_	_	_	_	_	_	_
comp7217_c0_seq1	173	2	49.99	0.4	2.09e-11	1.84e-08	6.9655	up	-6.9655	yes	288	110-973(-)	_	_	_	gi|390597532|gb|EIN06932.1|	hypothetical protein PUNSTDRAFT_145192 [Punctularia strigosozonata HHB-11173 SS5]	0.79	GO:0016787;GO:0044238	_	_	_	_	_	_	_	_
comp7223_c0_seq1	34	7.11	8.76	1.26	0.00134785	0.0348554	2.79751	up	-2.79751	yes	218	438-1091(-)	_	_	_	gi|389746215|gb|EIM87395.1|	Arabinanase/levansucrase/invertase [Stereum hirsutum FP-91666 SS1]	0.66	_	_	_	_	_	_	_	_	_
comp7267_c0_seq2	21	3	12.92	1.26	0.00177411	0.0427892	3.35811	up	-3.35811	yes	109	131-457(-)	_	_	_	_	_	_	_	_	_	_	_	_	_	_	_
comp7270_c0_seq3	17.81	0	5.5	0	0.00021796	0.00834367	2.45943	up	-2.45943	yes	184	358-909(-)	_	_	_	_	_	_	_	_	_	_	_	_	_	_	_
comp7271_c0_seq2	17	2	12.26	0.99	0.00174368	0.0421575	3.63039	up	-3.63039	yes	119	1-357(+)	_	_	_	gi|389746945|gb|EIM88124.1|	glycoside hydrolase family 105 protein [Stereum hirsutum FP-91666 SS1]	0.92	GO:0016787;GO:0008152	_	_	_	_	_	_	K15532	yteR, yesR
comp7304_c0_seq5	18	0	13.04	0	0.00021796	0.00834367	3.70487	up	-3.70487	yes	388	*	_	_	_	gi|395328478|gb|EJF60870.1|	Coproporphyrinogen oxidase [Dichomitus squalens LYAD-421 SS1]	0.88	GO:0004109;GO:0015994;GO:0055114;GO:0006779	_	_	_	_	_	_	K00228	hemF, CPOX
comp7319_c0_seq2	54	0	9.68	0	6.69e-08	1.21e-05	3.27501	up	-3.27501	yes	278	734-1567(-)	_	_	_	gi|336370221|gb|EGN98562.1|	hypothetical protein SERLA73DRAFT_183631 [Serpula lacrymans var. lacrymans S7.3]	0.59	GO:0046872	_	_	_	_	_	_	_	_
comp7326_c0_seq3	27.93	0.03	4.27	0	1.17e-05	0.00083825	2.09424	up	-2.09424	yes	252	440-1195(-)	_	_	_	_	_	_	_	_	_	_	_	_	_	_	_
comp7329_c0_seq1	31	4	8.41	0.74	0.000481147	0.0158397	3.50651	up	-3.50651	yes	345	3-1037(-)	_	_	_	gi|302676131|ref|XP_003027749.1|	hypothetical protein SCHCODRAFT_60743 [Schizophyllum commune H4-8]	0.9	GO:0055085;GO:0016021;GO:0022891	_	_	_	_	_	_	_	_
comp7332_c0_seq1	50.04	11.06	11.62	1.76	0.00132989	0.0347108	2.72296	up	-2.72296	yes	269	3-809(+)	_	_	_	gi|392594747|gb|EIW84071.1|	kinase-like protein [Coniophora puteana RWD-64-598 SS2]	0.56	GO:0016301	_	_	_	_	_	_	_	_
comp7332_c0_seq4	14.87	0.11	3.79	0.02	0.000530405	0.0166359	7.56605	up	-7.56605	yes	234	2-703(+)	_	_	_	gi|392594747|gb|EIW84071.1|	kinase-like protein [Coniophora puteana RWD-64-598 SS2]	0.58	GO:0016301	_	_	_	_	_	_	K08794	CAMK1
comp7332_c0_seq7	12.74	0	5.9	0	0.00140897	0.0348554	2.56071	up	-2.56071	yes	202	2-610(+)	_	_	_	gi|392594747|gb|EIW84071.1|	kinase-like protein [Coniophora puteana RWD-64-598 SS2]	0.57	GO:0016301	_	_	_	_	_	_	K02216	CHK1
comp7341_c0_seq1	41.13	6.35	7.56	0.8	0.000382127	0.0131267	3.24031	up	-3.24031	yes	447	77-1417(-)	_	_	_	gi|169863937|ref|XP_001838583.1|	hypothetical protein CC1G_12719 [Coprinopsis cinerea okayama7#130]	0.68	_	_	_	_	_	_	_	_	_
comp7341_c0_seq2	80.87	3.65	15.63	0.48	3.6e-07	4.66e-05	5.02514	up	-5.02514	yes	422	77-1342(-)	_	_	_	gi|169863937|ref|XP_001838583.1|	hypothetical protein CC1G_12719 [Coprinopsis cinerea okayama7#130]	0.68	_	_	_	_	_	_	_	_	_
comp7344_c0_seq1	76	5	23.43	1.06	1.79e-06	0.000179574	4.46622	up	-4.46622	yes	303	2-913(+)	_	_	_	gi|389750796|gb|EIM91869.1|	glycoside hydrolase family 5 protein [Stereum hirsutum FP-91666 SS1]	0.78	GO:0003824	_	_	_	_	_	_	_	_
comp7344_c0_seq3	89	5	37.75	1.45	4.83e-07	5.99e-05	4.70235	up	-4.70235	yes	200	2-601(+)	_	_	_	gi|389750796|gb|EIM91869.1|	glycoside hydrolase family 5 protein [Stereum hirsutum FP-91666 SS1]	0.72	GO:0043169;GO:0005975;GO:0003824	_	_	_	_	_	_	_	_
comp7347_c0_seq2	21.16	0	5.76	0	7.45e-05	0.00369322	2.52607	up	-2.52607	yes	344	2-1036(+)	_	_	_	_	_	_	_	_	_	_	_	_	_	_	_
comp7359_c0_seq1	92	7	20.01	1.04	9.29e-07	0.000103466	4.26607	up	-4.26607	yes	264	179-970(+)	_	_	_	gi|339275747|dbj|BAK48741.1|	endo-beta-1,3-galactanase [Flammulina velutipes]	0.82	GO:0004553;GO:0005975	_	_	_	_	_	_	_	_
comp7373_c0_seq4	34	4	15.13	1.22	0.000247831	0.00941472	3.63246	up	-3.63246	yes	632	*	_	_	_	gi|403417954|emb|CCM04654.1|	predicted protein [Fibroporia radiculosa]	0.7	_	_	_	_	_	_	_	_	_
comp7390_c0_seq2	12.73	0	4.05	0	0.00140897	0.0348554	2.01792	up	-2.01792	yes	189	2-568(+)	_	_	_	_	_	_	_	_	_	_	_	_	_	_	_
comp7402_c0_seq1	66	17	15.67	2.77	0.00118688	0.0313342	2.50005	up	-2.50005	yes	189	81-647(-)	_	_	_	gi|403414340|emb|CCM01040.1|	predicted protein [Fibroporia radiculosa]	0.51	_	_	_	_	_	_	_	_	_
comp7421_c0_seq3	25	0	4.98	0	2.25e-05	0.00139952	2.31615	up	-2.31615	yes	423	3-1271(+)	_	_	_	gi|302680977|ref|XP_003030170.1|	hypothetical protein SCHCODRAFT_58114 [Schizophyllum commune H4-8]	0.78	GO:0008152	_	_	_	_	_	_	_	_
comp7491_c0_seq4	19.11	0.04	4.1	0.01	0.000125561	0.00541782	8.67948	up	-8.67948	yes	436	1-1311(+)	_	_	_	gi|392593780|gb|EIW83105.1|	hypothetical protein CONPUDRAFT_101711 [Coniophora puteana RWD-64-598 SS2]	0.69	_	_	_	_	_	_	_	_	_
comp7532_c0_seq2	17.26	0	7.56	0	0.000290613	0.0105693	2.91839	up	-2.91839	yes	214	1-645(+)	_	_	_	gi|302695869|ref|XP_003037613.1|	hypothetical protein SCHCODRAFT_104582 [Schizophyllum commune H4-8]	0.48	GO:0051087	_	_	_	_	_	_	_	_
comp7562_c0_seq1	72	3.37	33.74	1.08	2.64e-07	3.55e-05	4.96536	up	-4.96536	yes	180	1-540(+)	_	_	_	_	_	_	_	_	_	_	_	_	_	_	_
comp7562_c0_seq2	27.43	3	15.81	1.18	0.000336207	0.0120369	3.74398	up	-3.74398	yes	95	202-489(+)	_	_	_	_	_	_	_	_	_	_	_	_	_	_	_
comp7562_c0_seq3	35.57	2	20.71	0.8	1.34e-05	0.000946955	4.69418	up	-4.69418	yes	160	2-484(+)	_	_	_	_	_	_	_	_	_	_	_	_	_	_	_
comp7572_c0_seq2	24.56	1.61	3.25	0.15	0.000195424	0.0078747	4.43741	up	-4.43741	yes	456	345-1712(+)	_	_	_	gi|170104060|ref|XP_001883244.1|	MADS-box transcription factor [Laccaria bicolor S238N-H82]	0.47	_	_	_	_	_	_	_	K09265	K09265
comp7654_c0_seq3	12.94	0	4.58	0	0.00140897	0.0348554	2.19535	up	-2.19535	yes	794	*	_	_	_	_	_	_	_	_	_	_	_	_	_	_	_
comp7672_c0_seq2	23.1	0	5.06	0	4.53e-05	0.00247862	2.33914	up	-2.33914	yes	371	3-1115(+)	_	_	_	gi|170107901|ref|XP_001885160.1|	MFS polyamine transporter [Laccaria bicolor S238N-H82]	0.82	GO:0055085;GO:0016021	104341.JGI43482	annotation not available	0.7833	_	KOG0255	_	K00492	E1.14.13.-
comp7699_c0_seq1	91	13	20.34	1.99	3.26e-05	0.00191235	3.35348	up	-3.35348	yes	399	62-1258(-)	_	_	_	gi|390595209|gb|EIN04615.1|	glycoside hydrolase family 105 protein [Punctularia strigosozonata HHB-11173 SS5]	0.78	GO:0003824	_	_	_	_	_	_	K15532	yteR, yesR
comp7702_c0_seq3	18	0	5.67	0	0.00021796	0.00834367	2.50335	up	-2.50335	yes	181	351-893(-)	_	_	_	gi|170102657|ref|XP_001882544.1|	predicted protein [Laccaria bicolor S238N-H82]	0.64	GO:0016301	_	_	_	_	_	_	_	_
comp7707_c0_seq6	41.69	7.54	2.95	0.37	0.000773646	0.0224711	2.99512	up	-2.99512	yes	252	907-1662(+)	_	_	_	gi|170118219|ref|XP_001890291.1|	predicted protein [Laccaria bicolor S238N-H82]	0.65	_	_	_	_	_	_	_	_	_
comp7724_c0_seq2	33	2	24.94	1.04	2.25e-05	0.00139952	4.58381	up	-4.58381	yes	372	*	_	_	_	_	_	_	_	_	_	_	_	_	_	_	_
comp7790_c0_seq1	191	60	31.44	6.77	0.00178193	0.0429086	2.21537	up	-2.21537	yes	499	210-1706(-)	_	_	_	gi|170091410|ref|XP_001876927.1|	predicted protein [Laccaria bicolor S238N-H82]	0.62	_	_	_	_	_	_	_	_	_
comp7810_c0_seq2	15.52	0	7.07	0	0.000530405	0.0166359	2.82171	up	-2.82171	yes	124	246-620(+)	_	_	_	_	_	_	_	_	_	_	_	_	_	_	_
comp7877_c0_seq5	22	3	13.33	1.25	0.0014195	0.0350163	3.41468	up	-3.41468	yes	114	2-343(+)	_	_	_	gi|336367564|gb|EGN95909.1|	hypothetical protein SERLA73DRAFT_60139 [Serpula lacrymans var. lacrymans S7.3]	0.89	GO:0005524;GO:0006200;GO:0016887	_	_	_	_	_	_	_	_
comp7882_c0_seq1	17.48	0	4.3	0	0.00021796	0.00834367	2.10434	up	-2.10434	yes	250	208-957(+)	_	_	_	gi|393212786|gb|EJC98285.1|	hypothetical protein FOMMEDRAFT_149302 [Fomitiporia mediterranea MF3/22]	0.69	_	_	_	_	_	_	_	_	_
comp7912_c0_seq1	19.79	0.71	4.27	0.1	9.64e-05	0.00439273	5.41616	up	-5.41616	yes	329	316-1302(-)	_	_	_	_	_	_	_	_	_	_	_	_	_	_	_
comp7945_c0_seq4	28.68	0	6.98	0	9.48e-06	0.000705529	2.80323	up	-2.80323	yes	121	662-1024(-)	_	_	_	gi|403419078|emb|CCM05778.1|	predicted protein [Fibroporia radiculosa]	0.83	GO:0016857;GO:0019299;GO:0005737	104341.JGI126396	annotation not available	0.8125	COG3254	_	_	_	_
comp7962_c0_seq3	16.28	0.12	4.39	0.02	0.000390825	0.0131267	7.77808	up	-7.77808	yes	303	1-909(-)	_	_	_	gi|302682398|ref|XP_003030880.1|	hypothetical protein SCHCODRAFT_257380 [Schizophyllum commune H4-8]	0.62	GO:0005488	_	_	_	_	_	_	_	_
comp7973_c0_seq3	35.02	3.44	8.94	0.6	6.8e-05	0.00349619	3.89724	up	-3.89724	yes	366	3-1100(-)	_	_	_	gi|395324839|gb|EJF57272.1|	hypothetical protein DICSQDRAFT_129594 [Dichomitus squalens LYAD-421 SS1]	0.55	_	_	_	_	_	_	_	_	_
comp7987_c0_seq1	49.99	11	7.55	1.14	0.00132989	0.0347108	2.72744	up	-2.72744	yes	545	3-1637(-)	_	_	_	gi|6906855|gb|AAF31169.1|AF143814_1	aryl-alcohol oxidase precursor [Pleurotus pulmonarius]	0.65	GO:0016614	_	_	_	_	_	_	_	_
comp7992_c0_seq1	178	13	50.1	2.51	1.28e-07	2.06e-05	4.31905	up	-4.31905	yes	272	152-967(-)	_	_	_	gi|353238795|emb|CCA70730.1|	probable pectate lyase [Piriformospora indica DSM 11827]	0.79	GO:0003824	_	_	_	_	_	_	_	_
comp8023_c0_seq1	60.52	15.96	10.74	1.94	0.0021204	0.0476038	2.46887	up	-2.46887	yes	294	2-883(-)	_	_	_	gi|395323858|gb|EJF56313.1|	hypothetical protein DICSQDRAFT_175050 [Dichomitus squalens LYAD-421 SS1]	0.71	_	_	_	_	_	_	_	_	_
comp8033_c0_seq6	22.81	1.07	12.68	0.41	0.000305695	0.0110372	4.95079	up	-4.95079	yes	506	*	_	_	_	_	_	_	_	_	_	_	_	_	_	_	_
comp8119_c0_seq1	38.6	0	4.01	0	1.03e-06	0.00011247	2.0036	up	-2.0036	yes	2705	*	_	_	_	_	_	_	_	_	_	_	_	_	_	_	_
comp814_c0_seq2	253.59	83.93	95.46	21.65	0.00206509	0.0466102	2.14053	up	-2.14053	yes	196	3-590(-)	_	_	_	gi|389739643|gb|EIM80836.1|	hypothetical protein STEHIDRAFT_105252 [Stereum hirsutum FP-91666 SS1]	0.84	_	_	_	_	_	_	_	_	_
comp8189_c0_seq1	42	6	27.09	2.65	0.000147215	0.0062706	3.3537	up	-3.3537	yes	436	*	_	_	_	_	_	_	_	_	_	_	_	_	_	_	_
comp8191_c0_seq1	18	0	13.21	0	0.00021796	0.00834367	3.72356	up	-3.72356	yes	127	2-382(-)	_	_	_	gi|49333365|gb|AAT64007.1|	cellobiohydrolase I-II [Volvariella volvacea]	0.86	GO:0004553;GO:0030248;GO:0005975;GO:0005576	_	_	_	_	_	_	_	_
comp822_c0_seq11	68.83	14.63	9.69	1.41	0.00062591	0.019267	2.7808	up	-2.7808	yes	547	355-1995(-)	_	_	_	gi|13810449|dbj|BAB43911.1|	probable metabolite transporter [Pholiota nameko]	0.89	GO:0055085;GO:0016021;GO:0022857	_	_	_	_	_	_	_	_
comp822_c0_seq25	36.72	0	12.01	0	1.45e-06	0.000151205	3.58616	up	-3.58616	yes	860	*	_	_	_	gi|299749659|ref|XP_002911406.1|	glycerophosphodiester transporter [Coprinopsis cinerea okayama7#130]	0.93	GO:0055085;GO:0016021;GO:0022857	_	_	_	_	_	_	_	_
comp822_c0_seq33	103.79	25.84	39.17	6.68	0.000744398	0.0216637	2.55183	up	-2.55183	yes	745	*	_	_	_	gi|299749659|ref|XP_002911406.1|	glycerophosphodiester transporter [Coprinopsis cinerea okayama7#130]	0.9	GO:0055085;GO:0016021;GO:0022857	_	_	_	_	_	_	_	_
comp8277_c0_seq1	13.82	0	4.94	0	0.00100641	0.0271213	2.30451	up	-2.30451	yes	262	1-789(+)	_	_	_	gi|336370397|gb|EGN98737.1|	hypothetical protein SERLA73DRAFT_181360 [Serpula lacrymans var. lacrymans S7.3]	0.78	_	_	_	_	_	_	_	K14265	Tam1
comp8395_c0_seq5	14	0	6.44	0	0.000726851	0.0212151	2.68706	up	-2.68706	yes	64	1-192(+)	_	_	_	_	_	_	_	_	_	_	_	_	_	_	_
comp8436_c0_seq1	94	7	22.42	1.14	8.03e-07	9.19e-05	4.29768	up	-4.29768	yes	1179	*	_	_	_	_	_	_	_	_	_	_	_	_	_	_	_
comp843_c0_seq2	80.87	15.29	9.34	1.21	0.000199338	0.00802162	2.94842	up	-2.94842	yes	380	1293-2432(-)	_	_	_	gi|170102336|ref|XP_001882384.1|	asparaginase [Laccaria bicolor asparaginase [Laccaria bicolor S238N-H82]	0.77	GO:0016787	29883.JGI299240	asparaginase (EC:3.5.1.1)	0.7971	COG1446	KOG1592	_	K13051	iaaA, ASRGL1
comp845_c0_seq1	58.94	0	4.25	0	3.23e-08	6.74e-06	2.08746	up	-2.08746	yes	476	1966-3393(+)	_	_	_	gi|170097447|ref|XP_001879943.1|	ornithine-oxo-acid aminotransferase [Laccaria bicolor S238N-H82]	0.88	GO:0006525;GO:0004587;GO:0030170;GO:0006560	29883.JGI184382	ornithine-oxo-acid aminotransferase (EC:2.6.1.13)	0.9277	COG4992	KOG1402	_	K00819	E2.6.1.13, rocD
comp8468_c0_seq1	42	0	22.07	0	5.43e-07	6.54e-05	4.46401	up	-4.46401	yes	535	*	_	_	_	gi|395334733|gb|EJF67109.1|	hypothetical protein DICSQDRAFT_131382 [Dichomitus squalens LYAD-421 SS1]	0.63	_	_	_	_	_	_	_	_	_
comp858_c0_seq1	534.37	141	74.35	13.44	0.00037681	0.0131267	2.4678	up	-2.4678	yes	491	423-1895(+)	_	_	_	gi|170091934|ref|XP_001877189.1|	predicted protein [Laccaria bicolor S238N-H82]	0.82	GO:0005524;GO:0017111	29883.JGI311959	hypothetical protein	0.8466	COG0433	_	_	_	_
comp8723_c0_seq1	19	0	6.51	0	0.000125561	0.00541782	2.70266	up	-2.70266	yes	186	264-824(+)	_	_	_	gi|393235438|gb|EJD42993.1|	short-chain dehydrogenase [Auricularia delicata TFB-10046 SS5]	0.65	_	_	_	_	_	_	_	_	_
comp8779_c0_seq1	27	1	19.87	0.5	1.45e-05	0.000981224	5.31252	up	-5.31252	yes	382	*	_	_	_	_	_	_	_	_	_	_	_	_	_	_	_
comp879_c0_seq7	16.41	0	6.84	0	0.000390825	0.0131267	2.774	up	-2.774	yes	184	123-674(-)	_	_	_	_	_	_	_	_	_	_	_	_	_	_	_
comp883_c0_seq1	924	312	112.72	26.08	0.0018193	0.0437732	2.11173	up	-2.11173	yes	500	398-1897(-)	_	_	_	gi|169855998|ref|XP_001834661.1|	hypothetical protein CC1G_05798 [Coprinopsis cinerea okayama7#130]	0.77	_	_	_	_	_	_	_	_	_
comp888_c0_seq1	379.13	111.04	62.02	12.45	0.000812583	0.0234651	2.31659	up	-2.31659	yes	214	867-1508(+)	_	_	_	gi|392559043|gb|EIW52228.1|	hypothetical protein TRAVEDRAFT_136133 [Trametes versicolor FP-101664 SS1]	0.72	_	_	_	_	_	_	_	_	_
comp888_c0_seq2	597	142	145.97	23.79	0.000179456	0.0072903	2.61724	up	-2.61724	yes	219	492-1151(+)	_	_	_	gi|389748514|gb|EIM89691.1|	hypothetical protein STEHIDRAFT_166042 [Stereum hirsutum FP-91666 SS1]	0.77	_	_	_	_	_	_	_	_	_
comp888_c0_seq3	438.87	100.96	152.92	24.11	0.000150834	0.00641559	2.66507	up	-2.66507	yes	198	3-596(+)	_	_	_	gi|392559043|gb|EIW52228.1|	hypothetical protein TRAVEDRAFT_136133 [Trametes versicolor FP-101664 SS1]	0.72	_	_	_	_	_	_	_	_	_
comp8893_c0_seq4	21.43	0	4.61	0	7.45e-05	0.00369322	2.20477	up	-2.20477	yes	1306	*	_	_	_	_	_	_	_	_	_	_	_	_	_	_	_
comp8936_c0_seq1	21.25	0	7.27	0	7.45e-05	0.00369322	2.86196	up	-2.86196	yes	273	2-823(+)	_	_	_	_	_	_	_	_	_	_	_	_	_	_	_
comp893_c0_seq3	61.6	0	16.1	0	2.29e-08	5.33e-06	4.00899	up	-4.00899	yes	259	165-941(-)	_	_	_	gi|169846863|ref|XP_001830145.1|	cytoplasmic protein [Coprinopsis cinerea okayama7#130]	0.7	_	29883.JGI231873	hypothetical protein	0.8581	_	KOG2401	_	_	_
comp8_c0_seq3	209.98	58.75	107.94	20.7	0.000836432	0.0240839	2.38253	up	-2.38253	yes	547	*	_	_	_	_	_	_	_	_	_	_	_	_	_	_	_
comp9107_c0_seq1	74.32	7.53	15.23	1.06	1.21e-05	0.000860177	3.84478	up	-3.84478	yes	283	480-1328(+)	_	_	_	gi|170107991|ref|XP_001885205.1|	predicted protein [Laccaria bicolor S238N-H82]	0.63	GO:0009986;GO:0003824	_	_	_	_	_	_	K00616	E2.2.1.2, talA, talB
comp9148_c0_seq1	48.14	0	5.64	0	1.68e-07	2.53e-05	2.4957	up	-2.4957	yes	731	1-2193(+)	_	_	_	_	_	_	_	_	_	_	_	_	_	_	_
comp9178_c0_seq4	26	0	4.45	0	1.8e-05	0.00118291	2.15381	up	-2.15381	yes	313	373-1311(-)	_	_	_	gi|395332130|gb|EJF64509.1|	hypothetical protein DICSQDRAFT_178169 [Dichomitus squalens LYAD-421 SS1]	0.59	_	_	_	_	_	_	_	_	_
comp9390_c0_seq3	12	0	4.76	0	0.00199605	0.0452543	2.25096	up	-2.25096	yes	208	84-707(-)	_	_	_	gi|395324307|gb|EJF56750.1|	hypothetical protein DICSQDRAFT_183635 [Dichomitus squalens LYAD-421 SS1]	0.66	_	_	_	_	_	_	_	_	_
comp9446_c0_seq3	17.33	0	4.11	0	0.00021796	0.00834367	2.03914	up	-2.03914	yes	1186	*	_	_	_	_	_	_	_	_	_	_	_	_	_	_	_
comp9446_c0_seq6	17.06	1.54	4.81	0.3	0.00174368	0.0421575	4.003	up	-4.003	yes	52	842-1000(+)	_	_	_	_	_	_	_	_	_	_	_	_	_	_	_
comp9476_c0_seq3	32.66	0	4.4	0	3.54e-06	0.00032233	2.1375	up	-2.1375	yes	2086	*	_	_	_	_	_	_	_	_	_	_	_	_	_	_	_
comp9477_c0_seq1	59	4	16.01	0.74	4.77e-06	0.00042428	4.4353	up	-4.4353	yes	254	50-811(-)	_	_	_	gi|392560366|gb|EIW53549.1|	hypothetical protein TRAVEDRAFT_133420 [Trametes versicolor FP-101664 SS1]	0.76	_	_	_	_	_	_	_	_	_
comp9582_c0_seq1	17.23	0	4.12	0	0.000290613	0.0105693	2.04264	up	-2.04264	yes	1177	*	_	_	_	_	_	_	_	_	_	_	_	_	_	_	_
comp9639_c0_seq1	23	3	10.17	0.91	0.00114105	0.0303175	3.48231	up	-3.48231	yes	212	1-639(+)	_	_	_	gi|317468146|gb|ADV30326.1|	polygalacturonase [Leucoagaricus gongylophorus]	0.81	GO:0005982;GO:0005576;GO:0005985;GO:0004650;GO:0007047	_	_	_	_	_	_	K01184	E3.2.1.15
comp9669_c0_seq8	28.84	5.58	2.91	0.39	0.001642	0.0400782	2.89947	up	-2.89947	yes	573	825-2543(-)	_	_	_	_	_	_	_	_	_	_	_	_	_	_	_
comp9800_c0_seq2	24.17	4.18	4.54	0.54	0.00208845	0.0470634	3.07166	up	-3.07166	yes	416	58-1305(+)	_	_	_	gi|170118446|ref|XP_001890401.1|	predicted protein [Laccaria bicolor S238N-H82]	0.63	_	_	_	_	_	_	_	_	_
comp9808_c0_seq5	29.35	5.28	4.37	0.54	0.001642	0.0400782	3.0166	up	-3.0166	yes	1890	*	_	_	_	_	_	_	_	_	_	_	_	_	_	_	_
comp9821_c0_seq2	53	0	7.75	0	7.6e-08	1.34e-05	2.9542	up	-2.9542	yes	188	1037-1600(+)	_	_	_	gi|170107231|ref|XP_001884826.1|	predicted protein [Laccaria bicolor S238N-H82]	0.71	_	_	_	_	_	_	_	_	_
comp9822_c0_seq2	20	0	4.05	0	9.64e-05	0.00439273	2.01792	up	-2.01792	yes	443	60-1388(-)	_	_	_	gi|302675787|ref|XP_003027577.1|	hypothetical protein SCHCODRAFT_113324 [Schizophyllum commune H4-8]	0.52	_	_	_	_	_	_	_	_	_
comp999_c0_seq1	2306.37	100.51	402.05	12.01	8.62e-11	5.37e-08	5.06507	up	-5.06507	yes	503	104-1612(-)	_	_	_	gi|395324494|gb|EJF56933.1|	glycoside hydrolase [Dichomitus squalens LYAD-421 SS1]	0.86	GO:0043169;GO:0004553;GO:0005975	5085.CADAFUAP00009560	Afu7g05610 (Alt. Locus), glucanase, putative, (3.2.1.-)	0.75	COG2730	_	_	_	_
comp999_c0_seq2	897.63	28.49	232.63	5.06	1.5e-11	1.44e-08	5.52276	up	-5.52276	yes	327	104-1084(-)	_	_	_	gi|299738479|ref|XP_001838381.2|	endo-1,4-beta-glucanase [Coprinopsis cinerea okayama7#130]	0.86	GO:0043169;GO:0004553;GO:0005975	_	_	_	_	_	_	_	_
comp1009_c0_seq6	0	78.9	0	12.64	6.69e-08	1.21e-05	-3.65992	down	3.65992	yes	1203	*	_	_	_	gi|170099517|ref|XP_001880977.1|	predicted protein [Laccaria bicolor S238N-H82]	0.84	_	29883.JGI184762	hypothetical protein	0.8333	_	_	NOG67868	_	_
comp1010_c0_seq9	0	23	0	11.14	0.000390825	0.0131267	-3.47768	down	3.47768	yes	119	41-397(-)	_	_	_	gi|169847381|ref|XP_001830402.1|	hypothetical protein CC1G_02038 [Coprinopsis cinerea okayama7#130]	0.82	GO:0007186;GO:0005525;GO:0004871	_	_	_	_	_	_	_	_
comp10232_c0_seq4	0	17.67	0	4.26	0.00140897	0.0348554	-2.09085	down	2.09085	yes	800	*	_	_	_	_	_	_	_	_	_	_	_	_	_	_	_
comp10472_c0_seq1	0	17	0	4.59	0.00199605	0.0452543	-2.19849	down	2.19849	yes	714	*	_	_	_	_	_	_	_	_	_	_	_	_	_	_	_
comp1073_c0_seq1	264.16	1921.38	26.95	134.33	0.000955654	0.0271213	-2.31742	down	2.31742	yes	576	213-1940(-)	_	_	_	gi|390602543|gb|EIN11936.1|	hypothetical protein PUNSTDRAFT_99280 [Punctularia strigosozonata HHB-11173 SS5]	0.7	_	_	_	_	_	_	_	K07047	K07047
comp1073_c0_seq2	100.84	829.62	31.5	177.62	0.000478628	0.0157741	-2.49537	down	2.49537	yes	229	213-899(-)	_	_	_	gi|392569256|gb|EIW62429.1|	hypothetical protein TRAVEDRAFT_160326 [Trametes versicolor FP-101664 SS1]	0.83	GO:0006807;GO:0016812;GO:0005737;GO:0019556	_	_	_	_	_	_	K07047	K07047
comp10782_c0_seq1	0	17	0	5.17	0.00199605	0.0452543	-2.37016	down	2.37016	yes	211	1-636(+)	_	_	_	gi|170088903|ref|XP_001875674.1|	predicted protein [Laccaria bicolor S238N-H82]	0.54	_	_	_	_	_	_	_	_	_
comp1133_c0_seq5	0	88.44	0	22.57	2.56e-08	5.89e-06	-4.49633	down	4.49633	yes	193	1-579(+)	_	_	_	gi|336370635|gb|EGN98975.1|	hypothetical protein SERLA73DRAFT_73551 [Serpula lacrymans var. lacrymans S7.3]	0.74	_	_	_	_	_	_	_	_	_
comp1150_c0_seq2	5	153.69	2.12	44.67	1.76e-06	0.000177065	-4.39717	down	4.39717	yes	162	2-487(+)	_	_	_	gi|117307091|emb|CAL64898.1|	POXA3b laccase small subunit [Pleurotus ostreatus]	0.69	_	_	_	_	_	_	_	_	_
comp116_c0_seq2	157.98	1156	45.05	225.91	0.000983302	0.0271213	-2.32615	down	2.32615	yes	219	329-985(-)	_	_	_	gi|170095667|ref|XP_001879054.1|	predicted protein [Laccaria bicolor S238N-H82]	0.83	GO:0006979;GO:0006804;GO:0004601	_	_	_	_	_	_	_	_
comp1189_c0_seq1	205	1884	28.85	181.69	0.000182415	0.0073804	-2.65484	down	2.65484	yes	467	511-1911(+)	_	_	_	gi|390600635|gb|EIN10030.1|	alpha-ketoglutarate-dependent sulfonate dioxygenase [Punctularia strigosozonata HHB-11173 SS5]	0.85	GO:0016702;GO:0055114	104341.JGI91560	hypothetical protein	0.8794	COG2175	_	_	_	_
comp11951_c0_seq1	0	17	0	4.73	0.00199605	0.0452543	-2.24184	down	2.24184	yes	693	*	_	_	_	gi|170095021|ref|XP_001878731.1|	predicted protein [Laccaria bicolor S238N-H82]	0.75	_	_	_	_	_	_	_	_	_
comp1200_c0_seq1	107.62	879.54	30.05	168.3	0.000484549	0.0159341	-2.4856	down	2.4856	yes	289	3-869(+)	_	_	_	gi|225554923|gb|EEH03217.1|	conserved hypothetical protein [Ajellomyces capsulatus G186AR]	0.55	_	_	_	_	_	_	_	_	_
comp12180_c0_seq2	0	35	0	4.39	2.82e-05	0.0016768	-2.13422	down	2.13422	yes	277	55-885(-)	_	_	_	gi|336369128|gb|EGN97470.1|	hypothetical protein SERLA73DRAFT_184189 [Serpula lacrymans var. lacrymans S7.3]	0.5	_	_	_	_	_	_	_	_	_
comp1240_c0_seq2	27.19	216.5	3.95	21.56	0.00118863	0.0313528	-2.44843	down	2.44843	yes	212	1299-1937(+)	_	_	_	gi|392568042|gb|EIW61216.1|	PEBP-like protein, partial [Trametes versicolor FP-101664 SS1]	0.67	_	_	_	_	_	_	_	_	_
comp1241_c0_seq3	0.22	24.49	0.01	1.06	0.00174368	0.0421575	-6.72792	down	6.72792	yes	637	2340-4250(+)	_	_	_	gi|170085711|ref|XP_001874079.1|	predicted protein [Laccaria bicolor S238N-H82]	0.65	_	29883.JGI301270	hypothetical protein	0.9608	_	KOG4660	_	_	_
comp1244_c0_seq2	0	856.15	0	46.83	2.04e-16	2.03e-12	-5.54936	down	5.54936	yes	407	3-1223(+)	_	_	_	_	_	_	_	_	_	_	_	_	_	_	_
comp1246_c0_seq3	2.39	233.33	0.68	45.37	1.04e-09	4.15e-07	-6.06006	down	6.06006	yes	151	153-605(-)	_	_	_	gi|302683783|ref|XP_003031572.1|	hypothetical protein SCHCODRAFT_234587 [Schizophyllum commune H4-8]	0.79	GO:0006950	29883.JGI190797	hypothetical protein	0.7568	COG0071	KOG0710	_	K13993	HSP20
comp1254_c0_seq1	0	199.27	0	62.23	2.04e-11	1.84e-08	-5.95954	down	5.95954	yes	141	2-424(+)	_	_	_	gi|222154058|gb|ACM47219.1|	manganese peroxidase 3 [Pleurotus manganese peroxidase 3 [Pleurotus ostreatus]	0.78	GO:0006979;GO:0006804;GO:0004601	_	_	_	_	_	_	_	_
comp1254_c0_seq2	1	448.73	0.54	166.6	6e-13	1.66e-09	-8.26921	down	8.26921	yes	141	2-424(+)	_	_	_	gi|222154058|gb|ACM47219.1|	manganese peroxidase 3 [Pleurotus manganese peroxidase 3 [Pleurotus ostreatus]	0.78	GO:0006979;GO:0006804;GO:0004601	_	_	_	_	_	_	_	_
comp1285_c0_seq6	23.56	334.23	5.63	54.72	1.84e-05	0.00120586	-3.28086	down	3.28086	yes	1177	*	_	_	_	gi|299755672|ref|XP_001828808.2|	hypothetical protein CC1G_06794 [Coprinopsis cinerea okayama7#130]	0.8	GO:0008270	_	_	_	_	_	_	_	_
comp12882_c0_seq2	0	20.5	0	4.07	0.000726851	0.0212151	-2.02503	down	2.02503	yes	971	*	_	_	_	_	_	_	_	_	_	_	_	_	_	_	_
comp1301_c0_seq13	0	28.09	0	8.1	0.000125561	0.00541782	-3.01792	down	3.01792	yes	170	1-510(+)	_	_	_	gi|403417919|emb|CCM04619.1|	predicted protein [Fibroporia radiculosa]	0.85	GO:0008152;GO:0003824	_	_	_	_	_	_	_	_
comp1308_c0_seq4	45.35	1148.42	5.8	100.72	7.97e-08	1.4e-05	-4.11815	down	4.11815	yes	655	97-2061(+)	_	_	_	gi|170097201|ref|XP_001879820.1|	glycoside hydrolase family 79 protein [Laccaria bicolor S238N-H82]	0.71	_	_	_	_	_	_	_	_	_
comp1308_c0_seq5	44.63	895.32	5.8	79.68	6.04e-07	7.18e-05	-3.78009	down	3.78009	yes	676	2-2029(+)	_	_	_	gi|170097201|ref|XP_001879820.1|	glycoside hydrolase family 79 protein [Laccaria bicolor S238N-H82]	0.71	_	_	_	_	_	_	_	_	_
comp1366_c0_seq3	0	83.12	0	19.34	4.09e-08	8.04e-06	-4.27352	down	4.27352	yes	276	1-831(+)	_	_	_	gi|170088014|ref|XP_001875230.1|	predicted protein [Laccaria bicolor S238N-H82]	0.81	GO:0006508;GO:0004181	_	_	_	_	_	_	K01293	E3.4.17.4
comp1383_c0_seq2	0	17.44	0	4.83	0.00140897	0.0348554	-2.27202	down	2.27202	yes	133	204-602(-)	_	_	_	gi|380479862|emb|CCF42763.1|	cytochrome P450 1A2 [Colletotrichum higginsianum]	0.7	GO:0005488;GO:0016491	_	_	_	_	_	_	_	_
comp1424_c0_seq3	0	94.74	0	15.93	1.47e-08	3.78e-06	-3.99367	down	3.99367	yes	312	2-937(+)	_	_	_	gi|170098078|ref|XP_001880258.1|	predicted protein [Laccaria bicolor S238N-H82]	0.8	GO:0055085;GO:0016021	_	_	_	_	_	_	_	_
comp1426_c0_seq1	22	171.45	2.88	15.37	0.00145671	0.0358877	-2.41598	down	2.41598	yes	173	1631-2152(+)	_	_	_	gi|393212552|gb|EJC98052.1|	PEBP-like protein [Fomitiporia mediterranea MF3/22]	0.66	_	_	_	_	_	_	_	_	_
comp1426_c0_seq2	7	67.55	5.53	36.56	0.0020415	0.0462147	-2.72491	down	2.72491	yes	82	3-248(+)	_	_	_	gi|389740504|gb|EIM81695.1|	PEBP-like protein, partial [Stereum hirsutum FP-91666 SS1]	0.84	_	_	_	_	_	_	_	_	_
comp1452_c0_seq1	30	245	3.65	20.41	0.000871767	0.025053	-2.48331	down	2.48331	yes	555	263-1927(-)	_	_	_	gi|170093976|ref|XP_001878209.1|	predicted protein [Laccaria bicolor S238N-H82]	0.9	_	_	_	_	_	_	_	_	_
comp1493_c0_seq3	0	81.87	0	17.78	4.62e-08	8.84e-06	-4.15218	down	4.15218	yes	208	2-625(+)	_	_	_	gi|403415964|emb|CCM02664.1|	predicted protein [Fibroporia radiculosa]	0.95	GO:0006486;GO:0008250;GO:0004576	_	_	_	_	_	_	K07151	STT3
comp1498_c0_seq2	1.91	73.3	0.32	8.48	1.51e-05	0.00102284	-4.72792	down	4.72792	yes	245	2-736(+)	_	_	_	gi|299755393|ref|XP_001828631.2|	hypothetical protein CC1G_13211 [Coprinopsis cinerea okayama7#130]	0.55	_	5306.JGI24906	.	0.95	_	_	NOG229377	_	_
comp1515_c0_seq2	0	31.22	0	10.01	5.79e-05	0.00300739	-3.32337	down	3.32337	yes	110	272-601(-)	_	_	_	gi|170089335|ref|XP_001875890.1|	predicted protein [Laccaria bicolor S238N-H82]	0.93	GO:0046872;GO:0006508;GO:0004222	_	_	_	_	_	_	_	_
comp1581_c0_seq2	87.14	965.76	8.79	66.79	5.38e-05	0.00289642	-2.9257	down	2.9257	yes	837	3-2513(+)	_	_	_	gi|170109374|ref|XP_001885894.1|	predicted protein [Laccaria bicolor S238N-H82]	0.8	GO:0005634;GO:0003677;GO:0006357;GO:0000981;GO:0008270	29883.JGI307309	hypothetical protein	0.8553	_	_	NOG81978	_	_
comp1648_c0_seq1	46	504	14.23	106.84	8.3e-05	0.0040741	-2.90844	down	2.90844	yes	275	2-826(-)	_	_	_	_	_	_	_	_	_	_	_	_	_	_	_
comp1649_c0_seq1	62	470	24.21	125.78	0.000958442	0.0271213	-2.37723	down	2.37723	yes	164	229-720(-)	_	_	_	gi|148824718|ref|YP_001289472.1|	PE-PGRS family protein [Mycobacterium tuberculosis F11]	0.37	_	_	_	_	_	_	_	_	_
comp1649_c0_seq2	21	252	15.38	126.45	7.75e-05	0.00383319	-3.03944	down	3.03944	yes	384	*	_	_	_	gi|194749017|ref|XP_001956936.1|	GF24314 [Drosophila ananassae]	0.41	_	_	_	_	_	_	_	_	_
comp1691_c0_seq6	6.35	71.23	0.91	6.97	0.000882874	0.0252992	-2.93722	down	2.93722	yes	449	371-1717(+)	_	_	_	gi|170089685|ref|XP_001876065.1|	predicted protein [Laccaria bicolor S238N-H82]	0.49	_	_	_	_	_	_	_	_	_
comp1707_c0_seq2	35.6	302.18	4.93	28.67	0.00060244	0.0186794	-2.53988	down	2.53988	yes	336	734-1741(+)	_	_	_	_	_	_	_	_	_	_	_	_	_	_	_
comp1707_c0_seq4	54.77	382.09	14.03	67.05	0.00189867	0.0452543	-2.25672	down	2.25672	yes	269	2-808(+)	_	_	_	_	_	_	_	_	_	_	_	_	_	_	_
comp1715_c0_seq1	16	179	7.21	55.27	0.000191459	0.00772537	-2.93843	down	2.93843	yes	624	*	_	_	_	_	_	_	_	_	_	_	_	_	_	_	_
comp1725_c0_seq2	0.96	234.6	0.16	27.55	2.51e-10	1.34e-07	-7.42784	down	7.42784	yes	1641	*	_	_	_	gi|299752886|ref|XP_001832911.2|	hypothetical protein CC1G_10587 [Coprinopsis cinerea okayama7#130]	0.83	GO:0008270;GO:0003676	_	_	_	_	_	_	K13128	ZCCHC8
comp1725_c0_seq7	5.13	95.82	1.42	18.17	6.51e-05	0.00335832	-3.6776	down	3.6776	yes	294	133-1014(-)	_	_	_	gi|170109637|ref|XP_001886025.1|	hypothetical proline-rich protein [Laccaria bicolor S238N-H82]	0.56	_	_	_	_	_	_	_	K13128	ZCCHC8
comp1725_c0_seq8	0	17.11	0	4.07	0.00199605	0.0452543	-2.02503	down	2.02503	yes	270	1-810(-)	_	_	_	gi|302695641|ref|XP_003037499.1|	hypothetical protein SCHCODRAFT_104352 [Schizophyllum commune H4-8]	0.73	GO:0005488	_	_	_	_	_	_	K13128	ZCCHC8
comp1735_c0_seq1	267	2130	42.42	231.88	0.000494236	0.0161941	-2.45056	down	2.45056	yes	452	172-1527(+)	_	_	_	gi|299740321|ref|XP_001838886.2|	hypothetical protein CC1G_12360 [Coprinopsis cinerea okayama7#130]	0.72	_	_	_	_	_	_	_	_	_
comp1767_c0_seq7	0	74.17	0	8.55	1.12e-07	1.88e-05	-3.09592	down	3.09592	yes	437	217-1527(-)	_	_	_	gi|336382762|gb|EGO23912.1|	hypothetical protein SERLADRAFT_439223 [Serpula lacrymans var. lacrymans S7.9]	0.76	GO:0006094;GO:0006000;GO:0004332;GO:0006096;GO:0006020;GO:0006013;GO:0006098;GO:0015976	_	_	_	_	_	_	K01623	ALDO, fbaB
comp1767_c0_seq9	0	139.92	0	19.35	5.07e-10	2.22e-07	-4.27426	down	4.27426	yes	416	1-1248(-)	_	_	_	gi|336382762|gb|EGO23912.1|	hypothetical protein SERLADRAFT_439223 [Serpula lacrymans var. lacrymans S7.9]	0.77	GO:0006094;GO:0006000;GO:0004332;GO:0006096;GO:0006020;GO:0006013;GO:0006098;GO:0015976	_	_	_	_	_	_	K01623	ALDO, fbaB
comp1794_c0_seq1	133.32	882.95	25.8	117.09	0.00199133	0.0452543	-2.18217	down	2.18217	yes	350	120-1169(-)	_	_	_	gi|299751468|ref|XP_001830287.2|	aryl-alcohol dehydrogenase [Coprinopsis cinerea okayama7#130]	0.86	_	104341.JGI112859	annotation not available	0.8635	COG0667	KOG1575	_	_	_
comp1799_c0_seq7	40.34	289.91	12.17	59.94	0.00175138	0.0423095	-2.30019	down	2.30019	yes	229	2-688(+)	_	_	_	gi|353235273|emb|CCA67288.1|	hypothetical protein PIIN_01121 [Piriformospora indica DSM 11827]	0.52	_	_	_	_	_	_	_	_	_
comp1799_c0_seq8	65.72	589.64	21.74	133.67	0.000297246	0.0107843	-2.62025	down	2.62025	yes	202	1-606(+)	_	_	_	gi|353235273|emb|CCA67288.1|	hypothetical protein PIIN_01121 [Piriformospora indica DSM 11827]	0.51	_	_	_	_	_	_	_	_	_
comp1867_c0_seq2	0	57.46	0	7.49	7.45e-07	8.56e-05	-2.90497	down	2.90497	yes	370	219-1328(+)	_	_	_	gi|170083933|ref|XP_001873190.1|	hypothetical protein LACBIDRAFT_378866 [Laccaria bicolor S238N-H82]	0.6	_	_	_	_	_	_	_	_	_
comp1891_c0_seq6	32.75	738.27	4.23	65.28	3.19e-07	4.24e-05	-3.94791	down	3.94791	yes	292	976-1851(+)	_	_	_	gi|170111316|ref|XP_001886862.1|	predicted protein [Laccaria bicolor S238N-H82]	0.76	GO:0006355;GO:0003676	29883.JGI309384	hypothetical protein	0.7638	COG1594	KOG1105	_	K03145	TFIIS
comp1894_c0_seq1	0	35.22	0	11.82	2.82e-05	0.0016768	-3.56316	down	3.56316	yes	119	133-489(-)	_	_	_	_	_	_	_	_	_	_	_	_	_	_	_
comp1899_c0_seq8	4.38	53.36	0.96	7.98	0.00171465	0.0416919	-3.05528	down	3.05528	yes	423	3-1271(+)	_	_	_	gi|170103424|ref|XP_001882927.1|	glycosyltransferase family 39 protein [Laccaria bicolor S238N-H82]	0.94	GO:0006493;GO:0000030;GO:0000136	104341.JGI123234	annotation not available	0.8803	_	KOG3358	_	K00728	POMT
comp1917_c0_seq3	0	205.42	0	15.68	1.55e-11	1.45e-08	-3.97085	down	3.97085	yes	565	2-1696(+)	_	_	_	gi|407922854|gb|EKG15946.1|	Aspartate/glutamate/uridylate kinase [Macrophomina phaseolina MS6]	0.62	GO:0008152;GO:0016740	_	_	_	_	_	_	K00928	E2.7.2.4, lysC
comp1917_c0_seq4	0	286.53	0	22.28	7.33e-12	9.95e-09	-4.47768	down	4.47768	yes	550	1-1650(+)	_	_	_	gi|407922854|gb|EKG15946.1|	Aspartate/glutamate/uridylate kinase [Macrophomina phaseolina MS6]	0.62	GO:0008152;GO:0016740	_	_	_	_	_	_	K00928	E2.7.2.4, lysC
comp1917_c0_seq7	0	28.77	0	4.08	9.64e-05	0.00439273	-2.02857	down	2.02857	yes	177	2-532(+)	_	_	_	_	_	_	_	_	_	_	_	_	_	_	_
comp1930_c0_seq8	21.74	179.23	5.4	30.48	0.00110676	0.0295853	-2.49683	down	2.49683	yes	374	12-1133(-)	_	_	_	gi|336371403|gb|EGN99742.1|	hypothetical protein SERLA73DRAFT_88360 [Serpula lacrymans var. lacrymans S7.3]	0.87	GO:0055085;GO:0006821;GO:0016021;GO:0005247	_	_	_	_	_	_	_	_
comp2014_c0_seq4	0	64.53	0	15.24	3.45e-07	4.47e-05	-3.92979	down	3.92979	yes	201	2-604(+)	_	_	_	gi|336375827|gb|EGO04162.1|	hypothetical protein SERLA73DRAFT_173569 [Serpula lacrymans var. lacrymans S7.3]	0.91	GO:0005524;GO:0003678;GO:0032508;GO:0005657	_	_	_	_	_	_	K04499	RUVBL1, RVB1, INO80H
comp2022_c0_seq15	9.49	142.01	2.57	26.31	5.49e-05	0.00294701	-3.35577	down	3.35577	yes	211	1-633(+)	_	_	_	gi|389749898|gb|EIM91069.1|	DnaJ-domain-containing protein [Stereum hirsutum FP-91666 SS1]	0.9	GO:0006457;GO:0051082;GO:0031072	29883.JGI161360	annotation not available	0.9062	COG0484	KOG1150	_	K09528	DNAJC8
comp2041_c0_seq3	0.28	41.52	0.03	2.99	5.69e-05	0.00300739	-6.63904	down	6.63904	yes	339	287-1303(-)	_	_	_	gi|170094796|ref|XP_001878619.1|	predicted protein [Laccaria bicolor S238N-H82]	0.75	_	_	_	_	_	_	_	_	_
comp2049_c0_seq1	0	66.94	0	4.85	2.57e-07	3.47e-05	-2.27798	down	2.27798	yes	369	103-1209(+)	_	_	_	gi|302689333|ref|XP_003034346.1|	hypothetical protein SCHCODRAFT_75213 [Schizophyllum commune H4-8]	0.8	GO:0008643;GO:0055085;GO:0015780;GO:0016021;GO:0005338	_	_	_	_	_	_	K15278	SLC35B4, YEA4
comp2066_c0_seq3	9.31	109.59	0.91	7.36	0.000361326	0.0128439	-3.01577	down	3.01577	yes	411	1636-2868(-)	_	_	_	gi|336369751|gb|EGN98092.1|	hypothetical protein SERLA73DRAFT_123478 [Serpula lacrymans var. lacrymans S7.3]	0.96	GO:0006099;GO:0045252;GO:0006568;GO:0006554;GO:0004591;GO:0030976	_	_	_	_	_	_	K00164	OGDH, sucA
comp2076_c0_seq1	0.01	187.35	0	7.47	3.64e-11	2.65e-08	-2.90111	down	2.90111	yes	1193	210-3788(-)	_	_	_	gi|299738296|ref|XP_001838251.2|	vacuole protein [Coprinopsis cinerea okayama7#130]	0.84	GO:0008272;GO:0015116;GO:0016021	104341.JGI114260	annotation not available	0.8104	COG0659	KOG0236	_	_	_
comp2085_c0_seq3	0	20.48	0	5.08	0.000726851	0.0212151	-2.34483	down	2.34483	yes	166	279-776(-)	_	_	_	gi|403418879|emb|CCM05579.1|	predicted protein [Fibroporia radiculosa]	0.72	GO:0006605;GO:0005742	_	_	_	_	_	_	_	_
comp2119_c1_seq3	0	53.67	0	4.48	1.22e-06	0.000130071	-2.1635	down	2.1635	yes	310	675-1604(+)	_	_	_	gi|336369430|gb|EGN97771.1|	hypothetical protein SERLA73DRAFT_109000 [Serpula lacrymans var. lacrymans S7.3]	0.77	_	_	_	_	_	_	_	K01259	pip
comp2137_c1_seq3	0	70.65	0	12.2	1.68e-07	2.53e-05	-3.60881	down	3.60881	yes	125	740-1117(+)	_	_	_	gi|390603005|gb|EIN12397.1|	CRAL/TRIO domain-containing protein [Punctularia strigosozonata HHB-11173 SS5]	0.75	_	_	_	_	_	_	_	_	_
comp2206_c0_seq4	0	28.89	0	4.03	9.64e-05	0.00439273	-2.01078	down	2.01078	yes	415	137-1381(-)	_	_	_	gi|170091576|ref|XP_001877010.1|	predicted protein [Laccaria bicolor S238N-H82]	0.96	GO:0006355;GO:0008270;GO:0017025;GO:0006352	29883.JGI188636	hypothetical protein	0.9686	COG1405	KOG1597	_	K03124	TFIIB, GTF2B, SUA7, tfb
comp2224_c0_seq2	36.96	337.29	3.54	22.17	0.000377564	0.0131267	-2.64679	down	2.64679	yes	949	86-2932(-)	_	_	_	gi|170089373|ref|XP_001875909.1|	predicted protein [Laccaria bicolor S238N-H82]	0.99	GO:0000398;GO:0005681	_	_	_	_	_	_	K12856	PRPF8, PRP8
comp2243_c0_seq1	0	55.92	0	4.3	1.03e-06	0.00011247	-2.10434	down	2.10434	yes	449	180-1526(+)	_	_	_	gi|170094786|ref|XP_001878614.1|	predicted protein [Laccaria bicolor S238N-H82]	0.93	GO:0004830;GO:0005524;GO:0006568;GO:0006436;GO:0005737	5306.JGI96669	.	0.9023	COG0180	KOG2145	_	K01867	WARS, trpS
comp2247_c0_seq2	8.68	123.69	1.45	14.19	9.46e-05	0.00439273	-3.29075	down	3.29075	yes	293	801-1679(-)	_	_	_	_	_	_	_	_	_	_	_	_	_	_	_
comp2266_c1_seq3	2.39	101.79	0.88	25.64	1.27e-06	0.0001346	-4.86475	down	4.86475	yes	132	368-763(-)	_	_	_	gi|336388565|gb|EGO29709.1|	hypothetical protein SERLADRAFT_379023 [Serpula lacrymans var. lacrymans S7.9]	0.77	_	_	_	_	_	_	_	_	_
comp2271_c0_seq13	0	50.24	0	10.28	2.05e-06	0.000201899	-3.36177	down	3.36177	yes	179	405-941(-)	_	_	_	_	_	_	_	_	_	_	_	_	_	_	_
comp2280_c0_seq3	0	87.23	0	14.16	2.87e-08	6.27e-06	-3.82375	down	3.82375	yes	335	183-1187(-)	_	_	_	gi|170085741|ref|XP_001874094.1|	predicted protein [Laccaria bicolor S238N-H82]	0.75	GO:0016020	_	_	_	_	_	_	K11246	SHO1
comp2344_c0_seq3	0	88.58	0	8.21	2.56e-08	5.89e-06	-3.03738	down	3.03738	yes	431	434-1726(+)	_	_	_	gi|170103867|ref|XP_001883148.1|	O-methyltransferase [Laccaria bicolor S238N-H82]	0.69	GO:0008171	_	_	_	_	_	_	_	_
comp2378_c0_seq12	0	18.35	0	6.79	0.00140897	0.0348554	-2.76341	down	2.76341	yes	173	1-522(+)	_	_	_	gi|170106263|ref|XP_001884343.1|	glycosyltransferase family 39 protein [Laccaria bicolor S238N-H82]	0.95	GO:0006493;GO:0000030;GO:0000136	_	_	_	_	_	_	K00728	POMT
comp2378_c0_seq13	0	29.33	0	10.91	9.64e-05	0.00439273	-3.44758	down	3.44758	yes	168	15-518(-)	_	_	_	gi|299747602|ref|XP_002911192.1|	peroxisomal membrane protein [Coprinopsis cinerea okayama7#130]	0.89	GO:0006810;GO:0016021	_	_	_	_	_	_	K13354	SLC25A17, PMP34
comp2379_c0_seq2	0	24.69	0	4.36	0.00021796	0.00834367	-2.12433	down	2.12433	yes	282	246-1091(-)	_	_	_	gi|392564483|gb|EIW57661.1|	alpha/beta-hydrolase [Trametes versicolor FP-101664 SS1]	0.9	GO:0016042;GO:0046486;GO:0004806	_	_	_	_	_	_	_	_
comp2408_c0_seq4	0	89.17	0	22.2	2.29e-08	5.33e-06	-4.47249	down	4.47249	yes	115	2-346(+)	_	_	_	gi|170094816|ref|XP_001878629.1|	predicted protein [Laccaria bicolor S238N-H82]	0.76	_	_	_	_	_	_	_	_	_
comp2409_c1_seq5	0	101.01	0	10.27	8.67e-09	2.33e-06	-3.36036	down	3.36036	yes	1895	*	_	_	_	_	_	_	_	_	_	_	_	_	_	_	_
comp2419_c0_seq3	0	90.4	0	6.51	2.04e-08	4.88e-06	-2.70266	down	2.70266	yes	654	330-2291(-)	_	_	_	gi|169859036|ref|XP_001836159.1|	phosphoketolase [Coprinopsis cinerea okayama7#130]	0.86	GO:0005975;GO:0016832	_	_	_	_	_	_	K01636	E4.1.2.-
comp2422_c0_seq27	0	72.69	0	31.55	1.28e-07	2.06e-05	-4.97957	down	4.97957	yes	444	*	_	_	_	_	_	_	_	_	_	_	_	_	_	_	_
comp2435_c0_seq2	0.75	30.18	0.11	3.13	0.000488131	0.0160166	-4.83059	down	4.83059	yes	332	861-1856(-)	_	_	_	gi|169850127|ref|XP_001831761.1|	bifunctional purine biosynthesis protein ade10 [Coprinopsis cinerea okayama7#130]	0.96	GO:0042720;GO:0004643;GO:0006144;GO:0006164;GO:0003937	_	_	_	_	_	_	K00602	purH
comp2435_c0_seq4	2.27	87.13	0.47	12.27	4.28e-06	0.000382938	-4.70633	down	4.70633	yes	332	372-1367(-)	_	_	_	gi|169850127|ref|XP_001831761.1|	bifunctional purine biosynthesis protein ade10 [Coprinopsis cinerea okayama7#130]	0.96	GO:0042720;GO:0004643;GO:0006144;GO:0006164;GO:0003937	_	_	_	_	_	_	K00602	purH
comp2445_c0_seq2	29.83	241.65	6.11	33.91	0.000965149	0.0271213	-2.47247	down	2.47247	yes	242	510-1235(+)	_	_	_	gi|389744555|gb|EIM85737.1|	aromatic compound dioxygenase [Stereum hirsutum FP-91666 SS1]	0.65	GO:0016491	_	_	_	_	_	_	_	_
comp2469_c0_seq1	0	115.88	0	9.59	2.48e-09	7.96e-07	-3.26153	down	3.26153	yes	205	152-766(-)	_	_	_	_	_	_	_	_	_	_	_	_	_	_	_
comp2479_c0_seq2	11.73	280.58	1.08	17.73	9.58e-07	0.000106285	-4.03709	down	4.03709	yes	995	64-3051(+)	_	_	_	gi|170115403|ref|XP_001888896.1|	predicted protein [Laccaria bicolor S238N-H82]	0.73	_	_	_	_	_	_	_	_	_
comp24_c0_seq1	140	2260	13.03	144.1	2.28e-06	0.000223428	-3.46716	down	3.46716	yes	768	2-2305(+)	_	_	_	gi|336376861|gb|EGO05196.1|	hypothetical protein SERLA73DRAFT_68825 [Serpula lacrymans var. lacrymans S7.3]	0.64	_	_	_	_	_	_	_	_	_
comp2528_c0_seq1	9	124.87	1.37	13.03	0.000139731	0.00596886	-3.24959	down	3.24959	yes	594	1-1782(+)	_	_	_	gi|390598540|gb|EIN07938.1|	small oligopeptide transporter [Punctularia strigosozonata HHB-11173 SS5]	0.88	GO:0055085	_	_	_	_	_	_	_	_
comp2559_c0_seq4	21.2	184.55	7.31	43.58	0.000710116	0.0212151	-2.57572	down	2.57572	yes	223	63-731(+)	_	_	_	gi|392587457|gb|EIW76791.1|	hypothetical protein CONPUDRAFT_63831 [Coniophora puteana RWD-64-598 SS2]	0.76	_	_	_	_	_	_	_	_	_
comp2562_c0_seq6	1.58	47.3	0.64	13.23	0.000112765	0.0050785	-4.3696	down	4.3696	yes	225	14-688(-)	_	_	_	gi|170092024|ref|XP_001877234.1|	predicted protein [Laccaria bicolor S238N-H82]	0.81	GO:0008762;GO:0006040;GO:0050660;GO:0055114	_	_	_	_	_	_	_	_
comp2568_c0_seq1	46	588	6.98	61.11	2.51e-05	0.00154398	-3.13011	down	3.13011	yes	532	187-1782(+)	_	_	_	gi|392564919|gb|EIW58096.1|	hypothetical protein TRAVEDRAFT_47274 [Trametes versicolor FP-101664 SS1]	0.53	_	_	_	_	_	_	_	_	_
comp2593_c0_seq1	0	91.67	0	4.88	1.83e-08	4.4e-06	-2.28688	down	2.28688	yes	1003	185-3193(+)	_	_	_	gi|170092032|ref|XP_001877238.1|	predicted protein [Laccaria bicolor S238N-H82]	0.62	_	29883.JGI312062	hypothetical protein	0.8929	_	KOG1902	_	_	_
comp2607_c0_seq1	6.13	157.82	0.82	14.52	2.71e-06	0.000258135	-4.14627	down	4.14627	yes	479	1-1437(+)	_	_	_	gi|390597038|gb|EIN06438.1|	Ca-transporting ATPase [Punctularia strigosozonata HHB-11173 SS5]	0.79	GO:0006754;GO:0046872;GO:0005524;GO:0005388;GO:0016021;GO:0006816;GO:0016529	_	_	_	_	_	_	K01537	E3.6.3.8
comp2631_c0_seq3	34.43	283.84	3.75	21.19	0.000801879	0.0231784	-2.49842	down	2.49842	yes	2581	*	_	_	_	gi|170098955|ref|XP_001880696.1|	predicted protein [Laccaria bicolor S238N-H82]	0.57	_	_	_	_	_	_	_	_	_
comp2641_c0_seq3	0	92.85	0	10.38	1.64e-08	4.04e-06	-3.37573	down	3.37573	yes	446	209-1546(-)	_	_	_	gi|336368469|gb|EGN96812.1|	hypothetical protein SERLA73DRAFT_184981 [Serpula lacrymans var. lacrymans S7.3]	0.98	GO:0008601;GO:0007165;GO:0000159	29883.JGI171195	hypothetical protein	0.9634	COG5170	KOG1354	_	K04354	PPP2R2
comp2664_c0_seq2	27.17	208.66	1.03	5.4	0.00154921	0.0381037	-2.39032	down	2.39032	yes	1181	3902-7444(-)	_	_	_	gi|170085707|ref|XP_001874077.1|	predicted protein [Laccaria bicolor S238N-H82]	0.83	GO:0016020	29883.JGI320917	hypothetical protein	0.8661	_	KOG2238	_	_	_
comp2668_c0_seq1	71.97	581.93	8.91	49.4	0.000613632	0.0189673	-2.47101	down	2.47101	yes	484	818-2269(-)	_	_	_	gi|336373915|gb|EGO02253.1|	hypothetical protein SERLA73DRAFT_86524 [Serpula lacrymans var. lacrymans S7.3]	0.92	GO:0000166;GO:0003676	29883.JGI164277	annotation not available	1	COG0724	KOG0118	_	_	_
comp2681_c0_seq3	0	145.89	0	10.67	3.47e-10	1.7e-07	-3.41549	down	3.41549	yes	403	210-1418(+)	_	_	_	gi|302693893|ref|XP_003036625.1|	hypothetical protein SCHCODRAFT_71979 [Schizophyllum commune H4-8]	0.73	GO:0006807;GO:0044238;GO:0003824;GO:0044249;GO:0005488	_	_	_	_	_	_	_	_
comp2706_c0_seq3	0	41.1	0	10.21	9.48e-06	0.000705529	-3.35191	down	3.35191	yes	154	313-774(-)	_	_	_	_	_	_	_	_	_	_	_	_	_	_	_
comp270_c1_seq2	25.34	393.84	2.38	25.35	9.78e-06	0.000726067	-3.41295	down	3.41295	yes	657	129-2099(+)	_	_	_	gi|336366874|gb|EGN95220.1|	hypothetical protein SERLA73DRAFT_95907 [Serpula lacrymans var. lacrymans S7.3]	0.83	GO:0007165;GO:0005622	104341.JGI113220	annotation not available	0.8449	_	KOG1450	_	_	_
comp2734_c0_seq1	0	179.36	0	25.71	5.23e-11	3.55e-08	-4.68426	down	4.68426	yes	305	322-1236(-)	_	_	_	gi|336387880|gb|EGO29024.1|	hypothetical protein SERLADRAFT_456343 [Serpula lacrymans var. lacrymans S7.9]	0.86	GO:0030246;GO:0016853;GO:0005975	104341.JGI111103	annotation not available	0.8488	COG0676	KOG1594	_	K01792	E5.1.3.15
comp2741_c0_seq2	0	29.14	0	9.01	9.64e-05	0.00439273	-3.17153	down	3.17153	yes	137	212-622(-)	_	_	_	gi|170090662|ref|XP_001876553.1|	predicted protein [Laccaria bicolor S238N-H82]	0.79	_	_	_	_	_	_	_	K14852	RRS1
comp2768_c0_seq4	0	17.72	0	6.69	0.00140897	0.0348554	-2.74201	down	2.74201	yes	510	*	_	_	_	_	_	_	_	_	_	_	_	_	_	_	_
comp2773_c0_seq2	0	72.88	0	10.89	1.28e-07	2.06e-05	-3.44493	down	3.44493	yes	1289	*	_	_	_	gi|299747564|ref|XP_001837123.2|	mps one binder kinase activator-like 1 [Coprinopsis cinerea okayama7#130]	0.99	GO:0016310;GO:0016301	_	_	_	_	_	_	K06685	MOB1
comp2780_c0_seq2	0.01	67.78	0	5.12	2.23e-07	3.14e-05	-2.35614	down	2.35614	yes	2549	*	_	_	_	gi|169863271|ref|XP_001838257.1|	hypothetical protein CC1G_04701 [Coprinopsis cinerea okayama7#130]	0.67	_	_	_	_	_	_	_	_	_
comp2787_c0_seq6	0	21.07	0	6.01	0.000530405	0.0166359	-2.58736	down	2.58736	yes	225	1-678(+)	_	_	_	gi|389740017|gb|EIM81209.1|	hypothetical protein STEHIDRAFT_125473 [Stereum hirsutum FP-91666 SS1]	0.42	_	_	_	_	_	_	_	_	_
comp2791_c0_seq2	10.68	211.84	2.03	27.54	6.16e-06	0.000521026	-3.76198	down	3.76198	yes	425	135-1409(-)	_	_	_	gi|336375406|gb|EGO03742.1|	hypothetical protein SERLA73DRAFT_102006 [Serpula lacrymans var. lacrymans S7.3]	0.67	_	_	_	_	_	_	_	K06680	MAD3
comp2791_c0_seq3	0	45.66	0	14.24	4.28e-06	0.000382938	-3.83188	down	3.83188	yes	161	63-545(-)	_	_	_	gi|169851736|ref|XP_001832557.1|	other/BUB protein kinase [Coprinopsis cinerea okayama7#130]	0.9	GO:0016310;GO:0016301	_	_	_	_	_	_	K06680	MAD3
comp2798_c0_seq12	0	17.11	0	5.64	0.00199605	0.0452543	-2.4957	down	2.4957	yes	194	3-584(-)	_	_	_	gi|170092513|ref|XP_001877478.1|	glycoside hydrolase family 92 protein [Laccaria bicolor S238N-H82]	0.95	GO:0016787;GO:0008152	_	_	_	_	_	_	_	_
comp2824_c0_seq1	0	290.14	0	15.29	6.51e-12	9.26e-09	-3.93452	down	3.93452	yes	699	1559-3655(-)	_	_	_	gi|392595341|gb|EIW84664.1|	P-loop containing nucleoside triphosphate hydrolase protein [Coniophora puteana RWD-64-598 SS2]	0.71	GO:0000166;GO:0017111	_	_	_	_	_	_	_	_
comp2834_c0_seq3	0	252.99	0	22.01	2.28e-11	1.95e-08	-4.46009	down	4.46009	yes	517	664-2214(-)	_	_	_	gi|170091590|ref|XP_001877017.1|	RhoA GTPase effector DIA/Diaphanous [Laccaria bicolor S238N-H82]	0.77	GO:0016043;GO:0005515	104341.JGI129499	annotation not available	0.8208	_	KOG1922	_	_	_
comp2842_c0_seq5	0	139.7	0	15.84	5.07e-10	2.22e-07	-3.9855	down	3.9855	yes	266	2-799(+)	_	_	_	gi|170100074|ref|XP_001881255.1|	predicted protein [Laccaria bicolor S238N-H82]	0.85	_	_	_	_	_	_	_	_	_
comp2845_c0_seq3	0	75.02	0	5.58	9.84e-08	1.67e-05	-2.48027	down	2.48027	yes	830	100-2589(-)	_	_	_	gi|403414697|emb|CCM01397.1|	predicted protein [Fibroporia radiculosa]	0.62	_	_	_	_	_	_	_	_	_
comp2859_c0_seq1	134	871	29.93	133.3	0.00218199	0.0488397	-2.15501	down	2.15501	yes	346	94-1131(+)	_	_	_	gi|336368374|gb|EGN96717.1|	hypothetical protein SERLA73DRAFT_140426 [Serpula lacrymans var. lacrymans S7.3]	0.8	GO:0016021;GO:0005385;GO:0071577	29883.JGI180140	ZIP-like iron-zinc transporter	0.838	_	KOG1558	_	K14709	SLC39A1_2_3, ZIP1_2_3
comp285_c0_seq1	429.29	3843.97	73.96	453.85	0.000207038	0.00828681	-2.6174	down	2.6174	yes	270	700-1509(+)	_	_	_	gi|395326581|gb|EJF58989.1|	hypothetical protein DICSQDRAFT_138887 [Dichomitus squalens LYAD-421 SS1]	0.55	_	_	_	_	_	_	_	_	_
comp2880_c0_seq1	1.26	107.49	0.16	9.17	2.19e-07	3.13e-05	-5.84078	down	5.84078	yes	299	1189-2085(+)	_	_	_	gi|170085253|ref|XP_001873850.1|	predicted protein [Laccaria bicolor S238N-H82]	0.85	_	_	_	_	_	_	_	_	_
comp2880_c0_seq2	1.1	128.74	0.14	11.24	5.04e-08	9.48e-06	-6.32707	down	6.32707	yes	416	786-2033(+)	_	_	_	gi|299755686|ref|XP_001828815.2|	hypothetical protein CC1G_06801 [Coprinopsis cinerea okayama7#130]	0.68	_	_	_	_	_	_	_	_	_
comp2888_c0_seq5	1.14	38.38	0.46	10.7	0.000408153	0.0136473	-4.53983	down	4.53983	yes	189	1-567(+)	_	_	_	gi|169619148|ref|XP_001802987.1|	hypothetical protein SNOG_12769 [Phaeosphaeria nodorum SN15]	0.71	GO:0016491	_	_	_	_	_	_	K04125	E1.14.11.13
comp2899_c0_seq1	9	169	1.5	19.34	1.47e-05	0.000996228	-3.68855	down	3.68855	yes	385	528-1685(+)	_	_	_	gi|170105146|ref|XP_001883786.1|	aspartic peptidase A1 [Laccaria bicolor S238N-H82]	0.78	GO:0008233	_	_	_	_	_	_	_	_
comp2899_c0_seq2	0	30.39	0	4.34	7.45e-05	0.00369322	-2.1177	down	2.1177	yes	355	283-1347(-)	_	_	_	gi|170104896|ref|XP_001883661.1|	predicted protein [Laccaria bicolor S238N-H82]	0.7	_	29883.JGI302846	hypothetical protein	0.7677	_	KOG1018	_	_	_
comp2899_c0_seq4	8	73.01	3.29	20.57	0.00212207	0.0476056	-2.64438	down	2.64438	yes	684	*	gi|30140435|emb|AJ436989.1|	Procephalotrix spiralis partial H3 gene for histone H3	0.77	gi|393247122|gb|EJD54630.1|	histone-fold-containing protein [Auricularia delicata TFB-10046 SS5]	0.95	GO:0005634;GO:0003677;GO:0046982;GO:0006334;GO:0000786	_	_	_	_	_	_	K11253	H3
comp2924_c0_seq3	0	154.73	0	10.18	2.09e-10	1.15e-07	-3.34767	down	3.34767	yes	976	3-2930(-)	_	_	_	gi|170114923|ref|XP_001888657.1|	predicted protein [Laccaria bicolor S238N-H82]	0.88	_	_	_	_	_	_	_	_	_
comp2927_c0_seq4	0	23.82	0	5.82	0.000290613	0.0105693	-2.54102	down	2.54102	yes	262	3-788(-)	_	_	_	gi|170097768|ref|XP_001880103.1|	carbohydrate esterase family 9 protein [Laccaria bicolor S238N-H82]	0.8	GO:0006807;GO:0016810	_	_	_	_	_	_	_	_
comp296_c0_seq3	0	21.33	0	8.67	0.000530405	0.0166359	-3.11603	down	3.11603	yes	474	*	_	_	_	gi|170114360|ref|XP_001888377.1|	predicted protein [Laccaria bicolor S238N-H82]	0.7	_	_	_	_	_	_	_	_	_
comp2983_c0_seq1	0	103.97	0	6.9	6.4e-09	1.79e-06	-2.7866	down	2.7866	yes	630	1013-2902(-)	_	_	_	gi|170106131|ref|XP_001884277.1|	predicted protein [Laccaria bicolor S238N-H82]	0.9	GO:0016070	104341.JGI92103	hypothetical protein	0.8642	_	KOG1104	NOG240953	K12882	NCBP1, CBP80
comp2984_c0_seq6	0	79.44	0	20.33	5.9e-08	1.08e-05	-4.34554	down	4.34554	yes	155	2-466(-)	_	_	_	gi|403416175|emb|CCM02875.1|	predicted protein [Fibroporia radiculosa]	0.78	GO:0004553;GO:0030246;GO:0005975	_	_	_	_	_	_	K01811	yicI
comp2997_c0_seq1	0	115.82	0	30.12	2.48e-09	7.96e-07	-4.91265	down	4.91265	yes	224	1-672(+)	_	_	_	gi|389743477|gb|EIM84661.1|	hypothetical protein STEHIDRAFT_158377 [Stereum hirsutum FP-91666 SS1]	0.87	GO:0008152;GO:0003824	5141.NCU07506.1	hypothetical protein	0.7594	COG0179	_	_	_	_
comp3003_c0_seq2	6.63	91.75	0.8	7.56	0.000279056	0.0104941	-3.24031	down	3.24031	yes	473	1-1419(+)	_	_	_	gi|336364770|gb|EGN93124.1|	hypothetical protein SERLA73DRAFT_78965 [Serpula lacrymans var. lacrymans S7.3]	0.75	_	104341.JGI60661	hypothetical protein	0.785	_	KOG4524	_	_	_
comp3003_c0_seq4	1.07	187.62	0.17	19.87	1.93e-09	6.62e-07	-6.86891	down	6.86891	yes	299	3-899(+)	_	_	_	gi|302698113|ref|XP_003038735.1|	hypothetical protein SCHCODRAFT_80888 [Schizophyllum commune H4-8]	0.72	_	_	_	_	_	_	_	_	_
comp3003_c0_seq5	11.6	184.52	2.54	27.69	2.7e-05	0.00164515	-3.44646	down	3.44646	yes	369	18-1124(-)	_	_	_	gi|170085575|ref|XP_001874011.1|	predicted protein [Laccaria bicolor S238N-H82]	0.82	GO:0008152;GO:0016787;GO:0008270	29883.JGI228936	hypothetical protein	0.8216	COG2131	KOG3127	_	K01493	comEB
comp3016_c0_seq1	21	206	3.36	22.62	0.000340336	0.0121702	-2.75107	down	2.75107	yes	520	118-1677(-)	_	_	_	gi|83415007|dbj|BAE53769.1|	laccase [Termitomyces sp. NS/Mg]	0.86	GO:0046274;GO:0052716;GO:0005507;GO:0005576;GO:0055114	_	_	_	_	_	_	_	_
comp3043_c0_seq1	0	77.72	0	5.14	7.6e-08	1.34e-05	-2.36177	down	2.36177	yes	320	588-1547(-)	_	_	_	gi|389742880|gb|EIM84066.1|	hypothetical protein STEHIDRAFT_83029 [Stereum hirsutum FP-91666 SS1]	0.74	_	_	_	_	_	_	_	_	_
comp3043_c0_seq3	0	116.37	0	7.87	2.48e-09	7.96e-07	-2.97636	down	2.97636	yes	286	1686-2543(+)	_	_	_	gi|302674864|ref|XP_003027116.1|	hypothetical protein SCHCODRAFT_258666 [Schizophyllum commune H4-8]	0.64	_	_	_	_	_	_	_	_	_
comp3101_c0_seq3	0	27.5	0	4.64	0.000125561	0.00541782	-2.21412	down	2.21412	yes	313	61-999(+)	_	_	_	gi|170103607|ref|XP_001883018.1|	predicted protein [Laccaria bicolor S238N-H82]	0.83	GO:0016627;GO:0016021;GO:0005737;GO:0006629	29883.JGI251245	hypothetical protein	0.8209	_	KOG1639	NOG82739	K10258	TER
comp3126_c0_seq5	0	42.87	0	14.62	6.32e-06	0.000521026	-3.86987	down	3.86987	yes	93	287-565(-)	_	_	_	gi|392562714|gb|EIW55894.1|	hypothetical protein TRAVEDRAFT_60041 [Trametes versicolor FP-101664 SS1]	0.64	_	_	_	_	_	_	_	_	_
comp3137_c0_seq2	19.16	283.57	2.09	21.17	1.85e-05	0.00121465	-3.34045	down	3.34045	yes	402	1294-2499(-)	_	_	_	gi|302901104|ref|XP_003048372.1|	hypothetical protein NECHADRAFT_95800 [Nectria haematococca mpVI 77-13-4]	0.83	GO:0003939;GO:0006013;GO:0006000;GO:0000166;GO:0008270;GO:0055114	395963.Bind_3657	alcohol dehydrogenase	0.8052	COG1063	_	_	_	_
comp3144_c0_seq3	0.26	48.1	0.04	5.55	2.25e-05	0.00139952	-7.11634	down	7.11634	yes	226	1-678(+)	_	_	_	gi|336379155|gb|EGO20311.1|	hypothetical protein SERLADRAFT_477752 [Serpula lacrymans var. lacrymans S7.9]	0.66	_	_	_	_	_	_	_	_	_
comp3147_c0_seq3	0	25.15	0	5.26	0.00021796	0.00834367	-2.39506	down	2.39506	yes	130	532-924(+)	_	_	_	_	_	_	_	_	_	_	_	_	_	_	_
comp3171_c0_seq2	0	96.99	0	7.76	1.19e-08	3.11e-06	-2.95606	down	2.95606	yes	597	439-2229(-)	_	_	_	gi|336369880|gb|EGN98221.1|	hypothetical protein SERLA73DRAFT_183134 [Serpula lacrymans var. lacrymans S7.3]	0.94	GO:0009099;GO:0009098;GO:0015940;GO:0004160;GO:0009097	29883.JGI177029	hypothetical protein	0.9541	COG0129	KOG2448	_	K01687	ilvD
comp3180_c0_seq6	0	266.37	0	23.67	1.42e-11	1.44e-08	-4.56499	down	4.56499	yes	240	60-779(+)	_	_	_	gi|302692508|ref|XP_003035933.1|	hypothetical protein SCHCODRAFT_232507 [Schizophyllum commune H4-8]	0.71	_	_	_	_	_	_	_	_	_
comp320_c0_seq1	252	3884	41.05	433.6	2.98e-06	0.000276512	-3.40091	down	3.40091	yes	523	1-1569(+)	_	_	_	gi|388852047|emb|CCF54403.1|	probable Cytochrome P450 monooxygenase/Phenylacetate hydroxylase [Ustilago hordei]	0.54	_	_	_	_	_	_	_	K10437	PHACA
comp3215_c0_seq20	0	38.84	0	7.61	1.45e-05	0.000981224	-2.9279	down	2.9279	yes	327	3-983(-)	_	_	_	gi|299747213|ref|XP_001836883.2|	5'-3' exoribonuclease 2 [Coprinopsis cinerea okayama7#130]	0.75	GO:0046872;GO:0004527;GO:0005622	_	_	_	_	_	_	K12619	XRN2, RAT1
comp3254_c0_seq1	12.94	107.51	6.17	35.11	0.00182418	0.0438198	-2.50854	down	2.50854	yes	590	*	_	_	_	_	_	_	_	_	_	_	_	_	_	_	_
comp3271_c0_seq4	0	59.31	0	5.27	6.35e-07	7.47e-05	-2.3978	down	2.3978	yes	527	588-2171(+)	_	_	_	gi|389747237|gb|EIM88416.1|	mitochondrial carrier [Stereum hirsutum FP-91666 SS1]	0.77	GO:0055085;GO:0005509;GO:0016021	_	_	_	_	_	_	K14684	SLC25A23S
comp3271_c0_seq7	2.04	93.66	0.35	10.9	2.53e-06	0.000243127	-4.96083	down	4.96083	yes	385	2-1156(+)	_	_	_	gi|336373616|gb|EGO01954.1|	hypothetical protein SERLA73DRAFT_177617 [Serpula lacrymans var. lacrymans S7.3]	0.84	GO:0055085;GO:0005509;GO:0016021	104341.JGI110344	annotation not available	0.899	_	KOG0036	_	K14684	SLC25A23S
comp3272_c0_seq1	0	54.9	0	8.69	1.03e-06	0.00011247	-3.11936	down	3.11936	yes	379	80-1216(-)	_	_	_	gi|242211529|ref|XP_002471602.1|	predicted protein [Postia placenta Mad-698-R]	0.92	GO:0003677;GO:0005524;GO:0006260;GO:0017111	104341.JGI89704	hypothetical protein	0.9226	COG0470	KOG0990	_	K10756	RFC3_5
comp3288_c0_seq1	18	218	8.24	68.41	0.00010589	0.00479785	-3.05349	down	3.05349	yes	158	140-613(-)	_	_	_	_	_	_	_	_	_	_	_	_	_	_	_
comp3306_c0_seq3	0	23.47	0	5.23	0.000290613	0.0105693	-2.38681	down	2.38681	yes	262	79-864(-)	_	_	_	gi|392564442|gb|EIW57620.1|	UPF0014-domain-containing protein [Trametes versicolor FP-101664 SS1]	0.84	_	_	_	_	_	_	_	_	_
comp333_c0_seq1	175	1235	55.79	269.8	0.00124092	0.0326454	-2.27381	down	2.27381	yes	108	360-683(-)	_	_	_	gi|170096222|ref|XP_001879331.1|	predicted protein [Laccaria bicolor S238N-H82]	0.67	_	29883.JGI318310	hypothetical protein	0.8235	_	_	NOG288616	_	_
comp3360_c0_seq4	0	19.09	0	4.14	0.00100641	0.0271213	-2.04963	down	2.04963	yes	181	1-543(+)	_	_	_	gi|170091084|ref|XP_001876764.1|	predicted protein [Laccaria bicolor S238N-H82]	0.89	_	_	_	_	_	_	_	_	_
comp3385_c0_seq1	77.08	604.86	8.69	46.71	0.00073115	0.0213197	-2.4263	down	2.4263	yes	572	63-1778(+)	_	_	_	gi|392560859|gb|EIW54041.1|	asparaginyl-tRNA synthetase [Trametes versicolor FP-101664 SS1]	0.87	GO:0006522;GO:0006531;GO:0006421;GO:0005524;GO:0004816;GO:0005737;GO:0003676	104341.JGI112786	hypothetical protein	0.8732	COG0017	KOG0555	_	K01893	NARS, asnS
comp3401_c0_seq1	82	656	12.73	69.8	0.000623352	0.0192081	-2.45499	down	2.45499	yes	552	54-1709(+)	_	_	_	gi|392592212|gb|EIW81539.1|	alpha beta-hydrolase [Coniophora puteana RWD-64-598 SS2]	0.73	_	_	_	_	_	_	_	_	_
comp3406_c0_seq3	1.41	136.04	0.24	15.6	3.15e-08	6.74e-06	-6.02237	down	6.02237	yes	528	2-1585(+)	_	_	_	gi|336370500|gb|EGN98840.1|	hypothetical protein SERLA73DRAFT_168438 [Serpula lacrymans var. lacrymans S7.3]	0.68	_	_	_	_	_	_	_	_	_
comp3416_c0_seq5	0	42.09	0	14.69	7.72e-06	0.000614734	-3.87676	down	3.87676	yes	164	60-551(-)	_	_	_	gi|170095475|ref|XP_001878958.1|	glycosyltransferase family 32 protein [Laccaria bicolor S238N-H82]	0.77	_	_	_	_	_	_	_	K11806	WDSOF1
comp3434_c0_seq1	0	44	0	18.51	5.19e-06	0.000446486	-4.21023	down	4.21023	yes	458	*	gi|92444701|gb|BC033150.1|	Homo sapiens cDNA clone IMAGE:4127386, **** WARNING: chimeric clone ****	1	gi|60257465|gb|AAX15383.1|	cytochrome c oxidase subunit I [Homo sapiens]	0.97	_	_	_	_	_	_	_	K02256	COX1
comp3441_c0_seq1	13	117	6.29	38.8	0.00104074	0.0279456	-2.62492	down	2.62492	yes	129	1-387(+)	_	_	_	gi|302691820|ref|XP_003035589.1|	hypothetical protein SCHCODRAFT_65225 [Schizophyllum commune H4-8]	0.99	GO:0005524;GO:0008026;GO:0003676	104341.JGI117135	annotation not available	1	_	KOG0328	_	K03257	EIF4A
comp3450_c0_seq4	0	37	0	19.01	1.8e-05	0.00118291	-4.24869	down	4.24869	yes	124	3-374(-)	_	_	_	gi|336370015|gb|EGN98356.1|	hypothetical protein SERLA73DRAFT_56314 [Serpula lacrymans var. lacrymans S7.3]	0.7	GO:0046872	_	_	_	_	_	_	_	_
comp3460_c0_seq1	18	229	6.63	57.83	7.34e-05	0.00369322	-3.12474	down	3.12474	yes	183	2-550(-)	_	_	_	gi|170092527|ref|XP_001877485.1|	predicted protein [Laccaria bicolor S238N-H82]	0.77	_	_	_	_	_	_	_	_	_
comp3460_c0_seq3	10	97	7.46	49.58	0.00118688	0.0313342	-2.73251	down	2.73251	yes	377	*	_	_	_	gi|170092527|ref|XP_001877485.1|	predicted protein [Laccaria bicolor S238N-H82]	0.75	_	_	_	_	_	_	_	_	_
comp3465_c0_seq1	2.8	42.14	0.29	2.98	0.001642	0.0400782	-3.36119	down	3.36119	yes	448	1381-2724(-)	_	_	_	gi|336377055|gb|EGO05390.1|	hypothetical protein SERLA73DRAFT_101211 [Serpula lacrymans var. lacrymans S7.3]	0.84	GO:0030261;GO:0005634;GO:0006281;GO:0005524;GO:0007062;GO:0005694;GO:0006310	5306.JGI71395	.	0.8302	COG1196	KOG0996	_	K06675	SMC4
comp3482_c0_seq1	0.15	88.21	0.03	10.99	2.27e-07	3.18e-05	-8.51701	down	8.51701	yes	428	1-1284(+)	_	_	_	gi|299746869|ref|XP_001839487.2|	alpha-1,2-mannosidase [Coprinopsis cinerea okayama7#130]	0.82	GO:0016787;GO:0008152	_	_	_	_	_	_	_	_
comp3522_c0_seq2	0	42.03	0	7.49	7.72e-06	0.000614734	-2.90497	down	2.90497	yes	154	1-462(+)	_	_	_	gi|302674796|ref|XP_003027082.1|	hypothetical protein SCHCODRAFT_61409 [Schizophyllum commune H4-8]	0.9	GO:0055085;GO:0005524;GO:0006200;GO:0042626;GO:0016021	5306.JGI72238	.	0.9072	COG5265	KOG0057;KOG0058	_	K05663	ABC.ATM
comp3560_c0_seq3	0	45	0	14.03	5.19e-06	0.000446486	-3.81044	down	3.81044	yes	178	1-534(+)	_	_	_	gi|170090788|ref|XP_001876616.1|	glycoside hydrolase family 17 protein [Laccaria bicolor S238N-H82]	0.86	GO:0043169;GO:0004553;GO:0005975	_	_	_	_	_	_	_	_
comp3581_c0_seq12	2.42	52.32	0.46	6.88	0.000180606	0.00732705	-3.9027	down	3.9027	yes	129	665-1051(-)	_	_	_	gi|403412233|emb|CCL98933.1|	predicted protein [Fibroporia radiculosa]	0.71	_	_	_	_	_	_	_	_	_
comp3582_c0_seq4	0.36	99.8	0.04	7.56	8.69e-08	1.5e-05	-7.56224	down	7.56224	yes	672	62-2077(+)	_	_	_	gi|336373606|gb|EGO01944.1|	hypothetical protein SERLA73DRAFT_71102 [Serpula lacrymans var. lacrymans S7.3]	0.87	GO:0006508;GO:0008270;GO:0004176;GO:0006510	5306.JGI68338	.	0.8413	_	_	NOG117959	_	_
comp3582_c0_seq7	1.11	58.48	0.27	9.67	2.65e-05	0.00162412	-5.16248	down	5.16248	yes	229	1-687(+)	_	_	_	gi|390601239|gb|EIN10633.1|	LON-domain-containing protein [Punctularia strigosozonata HHB-11173 SS5]	0.65	GO:0046872	_	_	_	_	_	_	_	_
comp3586_c0_seq1	81	828.62	14.26	99.98	0.000106601	0.00482274	-2.80967	down	2.80967	yes	1597	*	_	_	_	gi|170109986|ref|XP_001886199.1|	predicted protein [Laccaria bicolor S238N-H82]	0.75	_	_	_	_	_	_	_	K11887	PAAF1, RPN14
comp3603_c0_seq3	0.4	136.54	0.04	8.63	6.08e-09	1.74e-06	-7.75322	down	7.75322	yes	376	715-1842(+)	_	_	_	gi|403413649|emb|CCM00349.1|	predicted protein [Fibroporia radiculosa]	0.76	GO:0000166;GO:0017111	_	_	_	_	_	_	K15255	PIF1
comp3616_c0_seq1	12	661	3.22	121.42	4.81e-10	2.18e-07	-5.2368	down	5.2368	yes	218	140-793(-)	_	_	_	gi|169869920|ref|XP_001841512.1|	hypothetical protein CC1G_13244 [Coprinopsis cinerea okayama7#130]	0.77	_	_	_	_	_	_	_	_	_
comp3633_c0_seq1	0	26.3	0	4.02	0.000164799	0.00673151	-2.0072	down	2.0072	yes	1260	*	_	_	_	_	_	_	_	_	_	_	_	_	_	_	_
comp3653_c0_seq1	51.73	401.37	10.69	56.82	0.000930147	0.0265519	-2.41014	down	2.41014	yes	446	24-1361(-)	_	_	_	gi|170087702|ref|XP_001875074.1|	general APC amino acid permease [Laccaria bicolor S238N-H82]	0.88	GO:0003333;GO:0016021;GO:0015171	_	_	_	_	_	_	K03293	TC.AAT
comp3653_c0_seq3	11.27	98.63	3.11	18.67	0.00158136	0.0387987	-2.58574	down	2.58574	yes	339	2-1018(-)	_	_	_	gi|170087702|ref|XP_001875074.1|	general APC amino acid permease [Laccaria bicolor S238N-H82]	0.89	GO:0003333;GO:0016021;GO:0015171	_	_	_	_	_	_	K03293	TC.AAT
comp3665_c0_seq9	0	23.23	0	4.32	0.000390825	0.0131267	-2.11103	down	2.11103	yes	194	194-775(-)	_	_	_	gi|169844502|ref|XP_001828972.1|	hypothetical protein CC1G_03766 [Coprinopsis cinerea okayama7#130]	0.84	_	_	_	_	_	_	_	K14546	UTP5, WDR43
comp3673_c0_seq2	9.49	83.36	0.81	4.85	0.00205995	0.0465618	-2.58199	down	2.58199	yes	468	1055-2458(+)	_	_	_	gi|389749357|gb|EIM90534.1|	hypothetical protein STEHIDRAFT_50943 [Stereum hirsutum FP-91666 SS1]	0.65	_	104341.JGI97750	hypothetical protein	0.7941	_	KOG3765	_	_	_
comp3680_c0_seq6	0	38.46	0	7.17	1.45e-05	0.000981224	-2.84197	down	2.84197	yes	192	214-789(-)	_	_	_	gi|389747227|gb|EIM88406.1|	hypothetical protein STEHIDRAFT_167702 [Stereum hirsutum FP-91666 SS1]	0.61	_	_	_	_	_	_	_	_	_
comp3680_c0_seq9	0	20.6	0	7.74	0.000726851	0.0212151	-2.95233	down	2.95233	yes	170	3-512(-)	_	_	_	_	_	_	_	_	_	_	_	_	_	_	_
comp3683_c0_seq4	4.12	74.34	0.75	9.29	0.000206665	0.00828297	-3.63072	down	3.63072	yes	294	661-1542(-)	_	_	_	gi|392571766|gb|EIW64938.1|	glucosyltransferase [Trametes versicolor FP-101664 SS1]	0.83	GO:0016021;GO:0016758	_	_	_	_	_	_	K03850	ALG10
comp3700_c0_seq9	14.83	118.57	4.99	27.33	0.00223254	0.0496731	-2.45337	down	2.45337	yes	176	3-530(+)	_	_	_	gi|238586370|ref|XP_002391152.1|	hypothetical protein MPER_09462 [Moniliophthora perniciosa FA553]	0.76	GO:0016787	_	_	_	_	_	_	K01230	MAN1
comp3709_c0_seq1	22.38	216.71	6.67	44.23	0.000370071	0.0131267	-2.72927	down	2.72927	yes	944	*	_	_	_	_	_	_	_	_	_	_	_	_	_	_	_
comp3711_c0_seq2	1.65	31.82	0.29	3.89	0.0014195	0.0350163	-3.74565	down	3.74565	yes	254	51-812(-)	_	_	_	gi|169858350|ref|XP_001835820.1|	alcohol dehydrogenase [Coprinopsis cinerea okayama7#130]	0.81	GO:0000166;GO:0008270;GO:0055114;GO:0016491	_	_	_	_	_	_	_	_
comp3711_c0_seq9	0	72.54	0	15.03	1.28e-07	2.06e-05	-3.90977	down	3.90977	yes	310	1-930(-)	_	_	_	gi|169858350|ref|XP_001835820.1|	alcohol dehydrogenase [Coprinopsis cinerea okayama7#130]	0.84	GO:0000166;GO:0008270;GO:0055114;GO:0016491	104341.JGI63240	annotation not available	0.8014	COG1063	KOG0024	_	_	_
comp3734_c0_seq2	1	37	0.35	8.87	0.000497338	0.0161941	-4.66351	down	4.66351	yes	804	*	_	_	_	_	_	_	_	_	_	_	_	_	_	_	_
comp3745_c1_seq3	0	62.65	0	7.84	4e-07	5.08e-05	-2.97085	down	2.97085	yes	340	520-1542(+)	_	_	_	gi|170087754|ref|XP_001875100.1|	small GTP-binding protein domain [Laccaria bicolor S238N-H82]	0.71	_	_	_	_	_	_	_	_	_
comp3745_c1_seq5	0	98.35	0	13.03	1.07e-08	2.85e-06	-3.70377	down	3.70377	yes	340	435-1457(+)	_	_	_	gi|170087754|ref|XP_001875100.1|	small GTP-binding protein domain [Laccaria bicolor S238N-H82]	0.71	_	_	_	_	_	_	_	_	_
comp3752_c0_seq6	0	67.35	0	7.2	2.23e-07	3.14e-05	-2.848	down	2.848	yes	601	1-1806(+)	_	_	_	gi|170091330|ref|XP_001876887.1|	vacuolar assembling protein VPS41 [Laccaria bicolor S238N-H82]	0.85	GO:0006886;GO:0008270;GO:0005622;GO:0016192	_	_	_	_	_	_	_	_
comp3757_c0_seq2	0	60.35	0	6.99	5.43e-07	6.54e-05	-2.80529	down	2.80529	yes	554	1-1665(+)	_	_	_	gi|170098584|ref|XP_001880511.1|	predicted protein [Laccaria bicolor S238N-H82]	0.73	GO:0006810	_	_	_	_	_	_	_	_
comp3769_c0_seq22	0	22.73	0	6.27	0.000390825	0.0131267	-2.64847	down	2.64847	yes	699	*	_	_	_	gi|170085769|ref|XP_001874108.1|	predicted protein [Laccaria bicolor S238N-H82]	0.84	GO:0005634;GO:0006357;GO:0000981;GO:0008270	_	_	_	_	_	_	_	_
comp3801_c0_seq1	0	171.15	0	4.77	8.12e-11	5.16e-08	-2.25399	down	2.25399	yes	1340	1854-5873(+)	_	_	_	gi|170094100|ref|XP_001878271.1|	SNF2 superfamily chromatin remodeling protein [Laccaria bicolor S238N-H82]	0.85	GO:0003677;GO:0005524;GO:0004386	104341.JGI45447	annotation not available	0.8961	COG0553	_	_	K15192	BTAF1, MOT1
comp3861_c0_seq2	0	60.62	0	4.73	5.43e-07	6.54e-05	-2.24184	down	2.24184	yes	766	1-2298(+)	_	_	_	gi|170094622|ref|XP_001878532.1|	predicted protein [Laccaria bicolor S238N-H82]	0.76	GO:0000166;GO:0017111	29883.JGI315795	hypothetical protein	0.7792	COG0842	KOG0061	_	_	_
comp3870_c0_seq1	32.29	467.44	6.07	60.21	1.21e-05	0.000860177	-3.31023	down	3.31023	yes	478	63-1496(-)	_	_	_	gi|336381476|gb|EGO22628.1|	hypothetical protein SERLADRAFT_362787 [Serpula lacrymans var. lacrymans S7.9]	0.78	GO:0008152	29883.JGI188035	hypothetical protein	0.8606	_	KOG3855	_	K03380	E1.14.13.7
comp3870_c0_seq2	0	40.74	0	9.21	9.48e-06	0.000705529	-3.2032	down	3.2032	yes	158	63-536(-)	_	_	_	gi|403414661|emb|CCM01361.1|	predicted protein [Fibroporia radiculosa]	0.67	_	_	_	_	_	_	_	K03380	E1.14.13.7
comp3870_c0_seq3	4.64	57	1.55	13.01	0.00114329	0.0303175	-3.06928	down	3.06928	yes	126	3-380(-)	_	_	_	gi|403414637|emb|CCM01337.1|	predicted protein [Fibroporia radiculosa]	0.85	GO:0055114;GO:0016491	_	_	_	_	_	_	K03380	E1.14.13.7
comp3870_c0_seq4	7.71	157.82	2.98	41.77	8.96e-06	0.000705529	-3.80908	down	3.80908	yes	222	63-728(-)	_	_	_	gi|336381476|gb|EGO22628.1|	hypothetical protein SERLADRAFT_362787 [Serpula lacrymans var. lacrymans S7.9]	0.72	GO:0008152	_	_	_	_	_	_	K03380	E1.14.13.7
comp3870_c0_seq5	1.36	29	0.78	11.36	0.00222798	0.0496087	-3.86434	down	3.86434	yes	145	3-437(-)	_	_	_	gi|403414637|emb|CCM01337.1|	predicted protein [Fibroporia radiculosa]	0.83	GO:0055114;GO:0016491	_	_	_	_	_	_	K03380	E1.14.13.7
comp3870_c0_seq9	0	43	0	21.86	6.32e-06	0.000521026	-4.45022	down	4.45022	yes	126	2-379(-)	_	_	_	gi|336363427|gb|EGN91817.1|	hypothetical protein SERLA73DRAFT_118141 [Serpula lacrymans var. lacrymans S7.3]	0.72	_	_	_	_	_	_	_	K03380	E1.14.13.7
comp3889_c0_seq2	0	30.14	0	4.37	7.45e-05	0.00369322	-2.12763	down	2.12763	yes	337	318-1328(-)	_	_	_	gi|392561216|gb|EIW54398.1|	general substrate transporter [Trametes versicolor FP-101664 SS1]	0.8	GO:0055085;GO:0016021;GO:0022891	_	_	_	_	_	_	_	_
comp3898_c0_seq8	0	40.19	0	9.53	1.17e-05	0.00083825	-3.25248	down	3.25248	yes	270	3-812(-)	_	_	_	gi|170088492|ref|XP_001875469.1|	predicted protein [Laccaria bicolor S238N-H82]	0.91	GO:0006555;GO:0046653;GO:0004489;GO:0055114	5306.JGI71068	.	0.8687	_	KOG0564	_	K00297	E1.5.1.20, metF
comp392_c0_seq7	0	105.22	0	15.24	5.8e-09	1.7e-06	-3.92979	down	3.92979	yes	279	216-1052(+)	_	_	_	gi|403416288|emb|CCM02988.1|	predicted protein [Fibroporia radiculosa]	0.62	_	_	_	_	_	_	_	_	_
comp3942_c0_seq3	0	156.69	0	11.91	1.81e-10	1.04e-07	-3.5741	down	3.5741	yes	491	219-1691(+)	_	_	_	gi|393240708|gb|EJD48233.1|	hypothetical protein AURDEDRAFT_183568, partial [Auricularia delicata TFB-10046 SS5]	0.53	_	_	_	_	_	_	_	_	_
comp3942_c0_seq5	0	104.52	0	8.07	6.4e-09	1.79e-06	-3.01257	down	3.01257	yes	491	219-1691(+)	_	_	_	gi|393240708|gb|EJD48233.1|	hypothetical protein AURDEDRAFT_183568, partial [Auricularia delicata TFB-10046 SS5]	0.53	_	_	_	_	_	_	_	_	_
comp3944_c0_seq8	0	52.43	0	5.71	1.45e-06	0.000151205	-2.51349	down	2.51349	yes	247	1-741(+)	_	_	_	gi|336371746|gb|EGO00086.1|	hypothetical protein SERLA73DRAFT_107063 [Serpula lacrymans var. lacrymans S7.3]	0.77	GO:0005739;GO:0016491	_	_	_	_	_	_	K00528	E1.18.1.2, fpr
comp3945_c0_seq3	0	52.08	0	5.53	1.72e-06	0.000173927	-2.46728	down	2.46728	yes	557	1-1671(+)	_	_	_	gi|170086862|ref|XP_001874654.1|	predicted protein [Laccaria bicolor S238N-H82]	0.88	_	_	_	_	_	_	_	K06100	SYMPK
comp3954_c0_seq5	0	20.08	0	4.94	0.000726851	0.0212151	-2.30451	down	2.30451	yes	784	*	_	_	_	_	_	_	_	_	_	_	_	_	_	_	_
comp4001_c0_seq4	0	19.3	0	7.39	0.00100641	0.0271213	-2.88557	down	2.88557	yes	503	*	_	_	_	gi|389745870|gb|EIM87050.1|	kinase-like protein [Stereum hirsutum FP-91666 SS1]	0.87	_	_	_	_	_	_	_	_	_
comp405_c1_seq5	0	17	0	4.65	0.00199605	0.0452543	-2.21723	down	2.21723	yes	212	69-707(+)	_	_	_	gi|299746906|ref|XP_001839458.2|	hypothetical protein CC1G_06671 [Coprinopsis cinerea okayama7#130]	0.71	_	_	_	_	_	_	_	_	_
comp4088_c0_seq6	0	22.93	0	5.01	0.000390825	0.0131267	-2.32481	down	2.32481	yes	882	*	_	_	_	gi|170096474|ref|XP_001879457.1|	predicted protein [Laccaria bicolor S238N-H82]	0.92	GO:0043531	_	_	_	_	_	_	_	_
comp4100_c0_seq15	0	81.63	0	13.24	5.22e-08	9.74e-06	-3.72683	down	3.72683	yes	396	1-1191(+)	_	_	_	gi|336373372|gb|EGO01710.1|	hypothetical protein SERLA73DRAFT_85531 [Serpula lacrymans var. lacrymans S7.3]	0.87	GO:0007165;GO:0008158;GO:0016021	_	_	_	_	_	_	K12385	NPC1
comp4100_c0_seq16	0	92.99	0	18.66	1.64e-08	4.04e-06	-4.22188	down	4.22188	yes	292	2-877(+)	_	_	_	gi|336373372|gb|EGO01710.1|	hypothetical protein SERLA73DRAFT_85531 [Serpula lacrymans var. lacrymans S7.3]	0.96	GO:0007165;GO:0008158;GO:0016021	_	_	_	_	_	_	K12385	NPC1
comp4126_c0_seq4	0	149.44	0	7.36	2.78e-10	1.43e-07	-2.87971	down	2.87971	yes	631	1124-3016(-)	_	_	_	gi|395334212|gb|EJF66588.1|	hypothetical protein DICSQDRAFT_95123 [Dichomitus squalens LYAD-421 SS1]	0.78	_	_	_	_	_	_	_	_	_
comp412_c0_seq2	0	1378.87	0	159	1.9e-18	5.67e-14	-7.31288	down	7.31288	yes	273	48-866(+)	_	_	_	gi|170098000|ref|XP_001880219.1|	predicted protein [Laccaria bicolor S238N-H82]	0.9	_	29883.JGI192628	hypothetical protein	0.9098	_	_	NOG296603	_	_
comp4139_c0_seq1	18.83	181.53	1.57	10.34	0.000509616	0.0165758	-2.7194	down	2.7194	yes	539	1765-3381(-)	_	_	_	gi|170096692|ref|XP_001879566.1|	predicted protein [Laccaria bicolor S238N-H82]	0.56	_	_	_	_	_	_	_	_	_
comp4145_c0_seq2	12.47	106.85	3.13	18.35	0.00182418	0.0438198	-2.55155	down	2.55155	yes	289	1-867(+)	_	_	_	gi|302694351|ref|XP_003036854.1|	hypothetical protein SCHCODRAFT_255195 [Schizophyllum commune H4-8]	0.88	_	_	_	_	_	_	_	K13535	CLD1
comp4153_c0_seq2	0	41	0	5.9	9.48e-06	0.000705529	-2.56071	down	2.56071	yes	393	1-1179(-)	_	_	_	gi|403414610|emb|CCM01310.1|	predicted protein [Fibroporia radiculosa]	0.68	_	_	_	_	_	_	_	_	_
comp416_c0_seq2	5	692	1.58	149.65	2.37e-12	4.42e-09	-6.56552	down	6.56552	yes	243	161-892(+)	_	_	_	gi|389616328|gb|AFK91528.1|	manganese peroxidase 1 [Cerrena manganese peroxidase 1 [Cerrena unicolor]	0.84	GO:0006979;GO:0006804;GO:0004601	_	_	_	_	_	_	_	_
comp416_c0_seq3	6	289.99	2.18	72.1	1.57e-08	4e-06	-5.0476	down	5.0476	yes	167	1-501(+)	_	_	_	gi|389616328|gb|AFK91528.1|	manganese peroxidase 1 [Cerrena manganese peroxidase 1 [Cerrena unicolor]	0.81	GO:0006979;GO:0006804;GO:0004601	_	_	_	_	_	_	_	_
comp416_c0_seq4	2.53	180.37	1.21	59.01	3.33e-08	6.85e-06	-5.60788	down	5.60788	yes	589	*	gi|64059362|gb|AY916526.1|	Pleurotus pulmonarius manganese peroxidase 1 mRNA, partial cds	0.91	gi|389616328|gb|AFK91528.1|	manganese peroxidase 1 [Cerrena manganese peroxidase 1 [Cerrena unicolor]	0.82	GO:0006979;GO:0006804;GO:0004601	_	_	_	_	_	_	_	_
comp4175_c0_seq2	0	30.57	0	4.55	7.45e-05	0.00369322	-2.18587	down	2.18587	yes	416	3-1250(+)	_	_	_	gi|170094971|ref|XP_001878706.1|	predicted protein [Laccaria bicolor S238N-H82]	0.85	GO:0003941;GO:0006534;GO:0006094;GO:0006544;GO:0051539;GO:0006566;GO:0006563	_	_	_	_	_	_	K01752	E4.3.1.17, sdaA
comp4184_c0_seq3	0	82.45	0	11.02	4.62e-08	8.84e-06	-3.46205	down	3.46205	yes	440	2-1321(-)	_	_	_	gi|389743473|gb|EIM84657.1|	hypothetical protein STEHIDRAFT_112247 [Stereum hirsutum FP-91666 SS1]	0.52	_	_	_	_	_	_	_	_	_
comp4204_c0_seq4	0	48.96	0	7.12	2.45e-06	0.000236034	-2.83188	down	2.83188	yes	441	1-1326(+)	_	_	_	gi|170086824|ref|XP_001874635.1|	exocyst complex component sec6 [Laccaria bicolor S238N-H82]	0.88	_	_	_	_	_	_	_	_	_
comp4215_c0_seq5	0	23.05	0	6.53	0.000390825	0.0131267	-2.70708	down	2.70708	yes	165	186-680(-)	_	_	_	gi|390601317|gb|EIN10711.1|	hypothetical protein PUNSTDRAFT_100437 [Punctularia strigosozonata HHB-11173 SS5]	0.72	_	_	_	_	_	_	_	_	_
comp4217_c0_seq1	0.07	24.41	0.01	2.51	0.000290613	0.0105693	-7.97154	down	7.97154	yes	328	126-1109(+)	_	_	_	gi|170098298|ref|XP_001880368.1|	predicted protein [Laccaria bicolor S238N-H82]	0.86	_	29883.JGI249303	hypothetical protein	0.8662	COG5125	KOG2866	_	_	_
comp4220_c0_seq1	0	61	0	8.33	4.66e-07	5.79e-05	-3.05832	down	3.05832	yes	271	598-1413(+)	_	_	_	gi|170091552|ref|XP_001876998.1|	predicted protein [Laccaria bicolor S238N-H82]	0.51	_	_	_	_	_	_	_	_	_
comp4221_c0_seq2	10.8	98.04	1.28	7.99	0.00158136	0.0387987	-2.64205	down	2.64205	yes	470	1-1410(+)	_	_	_	gi|403413958|emb|CCM00658.1|	predicted protein [Fibroporia radiculosa]	0.69	GO:0008234;GO:0006511;GO:0016579;GO:0004221	_	_	_	_	_	_	K11855	USP36_42
comp4232_c0_seq1	44	415.65	5.57	36.03	0.000237507	0.00906868	-2.69345	down	2.69345	yes	576	2-1729(+)	_	_	_	gi|169845255|ref|XP_001829347.1|	hypothetical protein CC1G_00526 [Coprinopsis cinerea okayama7#130]	0.88	GO:0055085;GO:0016021	29883.JGI242814	hypothetical protein	0.8919	COG0477	KOG2533	_	_	_
comp4268_c0_seq5	0	57.16	0	6.68	8.76e-07	9.79e-05	-2.73985	down	2.73985	yes	547	9-1649(-)	_	_	_	gi|170093980|ref|XP_001878211.1|	predicted protein [Laccaria bicolor S238N-H82]	0.9	GO:0006396;GO:0003723	5306.JGI74214	.	0.8836	_	KOG0007	_	K12825	SF3A1, SAP114
comp4281_c0_seq2	0	116.27	0	13.64	2.48e-09	7.96e-07	-3.76977	down	3.76977	yes	490	1-1470(+)	_	_	_	gi|336388569|gb|EGO29713.1|	hypothetical protein SERLADRAFT_365727 [Serpula lacrymans var. lacrymans S7.9]	0.91	GO:0006886;GO:0005737	_	_	_	_	_	_	_	_
comp4284_c0_seq4	0	48.7	0	4.98	2.94e-06	0.000273535	-2.31615	down	2.31615	yes	339	331-1347(+)	_	_	_	_	_	_	_	_	_	_	_	_	_	_	_
comp4291_c0_seq3	0	19.24	0	6.99	0.00100641	0.0271213	-2.80529	down	2.80529	yes	94	3-284(+)	_	_	_	_	_	_	_	_	_	_	_	_	_	_	_
comp4296_c0_seq3	0	43.06	0	7.38	6.32e-06	0.000521026	-2.88362	down	2.88362	yes	374	2-1126(+)	_	_	_	gi|170109825|ref|XP_001886119.1|	predicted protein [Laccaria bicolor S238N-H82]	0.79	GO:0003677;GO:0005524;GO:0004386	_	_	_	_	_	_	_	_
comp4324_c0_seq1	0.29	66.25	0.04	7.03	2.14e-06	0.000210498	-7.45738	down	7.45738	yes	580	2-1741(-)	_	_	_	gi|170099902|ref|XP_001881169.1|	predicted protein [Laccaria bicolor S238N-H82]	0.74	_	29883.JGI297788	hypothetical protein	0.8384	_	KOG2154	_	K14771	NOC4, UTP19
comp4329_c0_seq7	0	36.76	0	7.2	1.8e-05	0.00118291	-2.848	down	2.848	yes	216	336-983(-)	_	_	_	gi|336365555|gb|EGN93905.1|	hypothetical protein SERLA73DRAFT_97285 [Serpula lacrymans var. lacrymans S7.3]	0.81	_	104341.JGI50753	annotation not available	0.8283	COG2072	_	_	_	_
comp4356_c0_seq6	0	19.29	0	5.72	0.00100641	0.0271213	-2.51602	down	2.51602	yes	216	1-648(-)	_	_	_	gi|170097039|ref|XP_001879739.1|	predicted protein [Laccaria bicolor S238N-H82]	0.59	_	_	_	_	_	_	_	_	_
comp4369_c0_seq2	0	210.01	0	18.71	1.25e-11	1.38e-08	-4.22574	down	4.22574	yes	537	94-1704(+)	_	_	_	gi|403413550|emb|CCM00250.1|	predicted protein [Fibroporia radiculosa]	0.81	_	_	_	_	_	_	_	_	_
comp4446_c0_seq4	0.24	50.74	0.03	4.4	1.59e-05	0.00106874	-7.1964	down	7.1964	yes	181	1676-2218(-)	_	_	_	gi|390599518|gb|EIN08914.1|	D-amino-acid oxidase [Punctularia strigosozonata HHB-11173 SS5]	0.76	GO:0016641	_	_	_	_	_	_	K00273	E1.4.3.3, DAO
comp4450_c0_seq11	0	69.15	0	16.11	1.94e-07	2.82e-05	-4.00988	down	4.00988	yes	208	203-826(-)	_	_	_	gi|336364906|gb|EGN93259.1|	hypothetical protein SERLA73DRAFT_163582 [Serpula lacrymans var. lacrymans S7.3]	0.61	_	_	_	_	_	_	_	_	_
comp4456_c0_seq4	0	36.19	0	8.07	2.25e-05	0.00139952	-3.01257	down	3.01257	yes	164	294-785(+)	_	_	_	gi|170092407|ref|XP_001877425.1|	predicted protein [Laccaria bicolor S238N-H82]	0.91	GO:0042967;GO:0008080	29883.JGI290968	hypothetical protein	0.8966	COG0456	KOG3138	_	_	_
comp4471_c0_seq4	0	127	0	38.66	1.13e-09	4.23e-07	-5.27277	down	5.27277	yes	144	1-432(+)	_	_	_	gi|170112746|ref|XP_001887574.1|	structural maintenance of chromosome protein 3 [Laccaria bicolor S238N-H82]	0.99	GO:0005524;GO:0051276;GO:0005694	4924.PICST_44736	predicted protein	0.8629	COG1196	KOG0964	_	K06669	SMC3, CSPG6
comp4487_c0_seq6	0	40.63	0	4.25	9.48e-06	0.000705529	-2.08746	down	2.08746	yes	161	528-1010(+)	_	_	_	gi|302696479|ref|XP_003037918.1|	hypothetical protein SCHCODRAFT_46090 [Schizophyllum commune H4-8]	0.51	_	_	_	_	_	_	_	K15219	RRN7
comp4491_c0_seq1	0	65.84	0	10.3	2.57e-07	3.47e-05	-3.36457	down	3.36457	yes	343	1-1029(+)	_	_	_	gi|390600825|gb|EIN10219.1|	kinase-like protein, partial [Punctularia strigosozonata HHB-11173 SS5]	0.63	GO:0016772	_	_	_	_	_	_	_	_
comp4516_c0_seq3	0	28.54	0	4.86	9.64e-05	0.00439273	-2.28096	down	2.28096	yes	376	3-1130(-)	_	_	_	gi|336373653|gb|EGO01991.1|	NADH-ubiquinone oxidoreductase complex I [Serpula lacrymans var. lacrymans S7.3]	0.91	_	104341.JGI59673	annotation not available	0.9484	_	KOG2116	_	K15728	LPIN
comp4517_c0_seq2	2.95	165.93	0.41	15.79	6.91e-08	1.24e-05	-5.26724	down	5.26724	yes	442	500-1825(-)	_	_	_	gi|392559329|gb|EIW52513.1|	kinase-like protein [Trametes versicolor FP-101664 SS1]	0.53	GO:0016301	_	_	_	_	_	_	K08832	SRPK3, STK23
comp4547_c0_seq8	0	23.78	0	6.89	0.000290613	0.0105693	-2.7845	down	2.7845	yes	218	1-654(+)	_	_	_	gi|170096176|ref|XP_001879308.1|	predicted protein [Laccaria bicolor S238N-H82]	0.57	_	_	_	_	_	_	_	_	_
comp4559_c0_seq3	1.22	59.54	0.16	5.45	2.29e-05	0.00141712	-5.09011	down	5.09011	yes	629	2-1888(+)	_	_	_	gi|390603566|gb|EIN12958.1|	hypothetical protein PUNSTDRAFT_118598 [Punctularia strigosozonata HHB-11173 SS5]	0.66	GO:0005634;GO:0006357;GO:0000981;GO:0008270	_	_	_	_	_	_	_	_
comp4562_c0_seq4	12.35	138.17	2.09	16	0.000324622	0.0116501	-2.9365	down	2.9365	yes	512	1-1536(+)	_	_	_	gi|169859356|ref|XP_001836318.1|	acyl-CoA dehydrogenase [Coprinopsis cinerea okayama7#130]	0.87	GO:0046872;GO:0020037;GO:0050660;GO:0006118;GO:0003995;GO:0055114	29883.JGI190411	acyl-CoA-dehydrogenase, peroxisomal	0.8667	COG5274;COG1960	KOG0137	_	_	_
comp4570_c0_seq3	0	76.71	0	10.55	8.64e-08	1.5e-05	-3.39917	down	3.39917	yes	237	3-713(+)	_	_	_	gi|170089261|ref|XP_001875853.1|	predicted protein [Laccaria bicolor S238N-H82]	0.69	_	_	_	_	_	_	_	K11800	WDR22, BCRP2
comp4604_c0_seq5	0.1	42.01	0.01	4.02	7.72e-06	0.000614734	-8.65105	down	8.65105	yes	362	371-1456(+)	_	_	_	gi|389749436|gb|EIM90607.1|	S-adenosyl-L-methionine-dependent methyltransferase [Stereum hirsutum FP-91666 SS1]	0.75	_	_	_	_	_	_	_	_	_
comp460_c0_seq2	6.25	86.38	1.37	12.94	0.000257011	0.00970177	-3.23959	down	3.23959	yes	354	225-1286(-)	_	_	_	gi|299752996|ref|XP_001832990.2|	hypothetical protein CC1G_01052 [Coprinopsis cinerea okayama7#130]	0.75	GO:0051716;GO:0016798;GO:0009277;GO:0007155;GO:0042594;GO:0036176;GO:0044182;GO:0005975;GO:0051704	_	_	_	_	_	_	_	_
comp4627_c0_seq5	0	39.01	0	4.95	1.45e-05	0.000981224	-2.30743	down	2.30743	yes	477	3-1433(+)	_	_	_	gi|403414673|emb|CCM01373.1|	predicted protein [Fibroporia radiculosa]	0.79	GO:0043169;GO:0004553;GO:0005975	_	_	_	_	_	_	_	_
comp4647_c0_seq1	2.36	56.69	1.09	18	9.86e-05	0.00448174	-4.0456	down	4.0456	yes	193	1-579(-)	_	_	_	gi|299755342|ref|XP_002912094.1|	D-isomer specific 2-hydroxyacid dehydrogenase [Coprinopsis cinerea okayama7#130]	0.86	GO:0016616;GO:0051287;GO:0055114	_	_	_	_	_	_	_	_
comp4665_c0_seq8	0	25.65	0	7.4	0.00021796	0.00834367	-2.88753	down	2.88753	yes	89	2-268(+)	_	_	_	_	_	_	_	_	_	_	_	_	_	_	_
comp4670_c0_seq1	26	624	4.46	73.27	2.08e-07	2.99e-05	-4.03811	down	4.03811	yes	384	114-1265(-)	_	_	_	gi|389750425|gb|EIM91596.1|	hypothetical protein STEHIDRAFT_165852 [Stereum hirsutum FP-91666 SS1]	0.59	_	_	_	_	_	_	_	_	_
comp4682_c0_seq2	0.11	90.53	0.01	4.08	1.82e-07	2.7e-05	-8.67243	down	8.67243	yes	1342	113-4138(+)	_	_	_	gi|170094108|ref|XP_001878275.1|	predicted protein [Laccaria bicolor S238N-H82]	0.65	_	29883.JGI316023	hypothetical protein	0.8955	_	KOG0391	_	K11397	EAF1, VID21
comp4685_c0_seq3	0.04	25	0.01	4.4	0.00021796	0.00834367	-8.78136	down	8.78136	yes	365	1-1095(-)	_	_	_	gi|170097844|ref|XP_001880141.1|	predicted protein [Laccaria bicolor S238N-H82]	0.88	GO:0016070;GO:0003677;GO:0003723	_	_	_	_	_	_	K14327	UPF2, RENT2
comp4698_c0_seq2	0	147.31	0	4.62	3.22e-10	1.63e-07	-2.20789	down	2.20789	yes	1490	1668-6137(-)	_	_	_	gi|389742941|gb|EIM84127.1|	polyketide synthase [Stereum hirsutum FP-91666 SS1]	0.7	_	_	_	_	_	_	_	_	_
comp4701_c0_seq3	0	57.82	0	9.25	7.45e-07	8.56e-05	-3.20945	down	3.20945	yes	401	3-1208(+)	_	_	_	_	_	_	_	_	_	_	_	_	_	_	_
comp4701_c0_seq5	3.4	66.63	1.3	17.52	0.00020148	0.00808599	-3.75242	down	3.75242	yes	118	1-354(+)	_	_	_	gi|302679886|ref|XP_003029625.1|	hypothetical protein SCHCODRAFT_31950 [Schizophyllum commune H4-8]	0.96	_	_	_	_	_	_	_	_	_
comp4708_c0_seq3	0	182.39	0	7.73	4.63e-11	3.27e-08	-2.95047	down	2.95047	yes	1256	778-4545(-)	_	_	_	gi|170106728|ref|XP_001884575.1|	predicted protein [Laccaria bicolor S238N-H82]	0.68	_	_	_	_	_	_	_	_	_
comp4739_c0_seq6	0	85.52	0	17.38	3.23e-08	6.74e-06	-4.11936	down	4.11936	yes	206	173-790(-)	_	_	_	gi|169845395|ref|XP_001829417.1|	hypothetical protein CC1G_00596 [Coprinopsis cinerea okayama7#130]	0.68	_	_	_	_	_	_	_	_	_
comp4756_c0_seq12	0	39.05	0	7.89	1.45e-05	0.000981224	-2.98003	down	2.98003	yes	298	34-927(+)	_	_	_	gi|389742391|gb|EIM83578.1|	zf-DHHC-domain-containing protein [Stereum hirsutum FP-91666 SS1]	0.88	GO:0008270	29883.JGI145895	hypothetical protein	0.8981	COG5273	KOG1315	_	_	_
comp4756_c0_seq3	2.55	51.51	0.37	5.18	0.000458791	0.0152042	-3.80735	down	3.80735	yes	461	535-1917(-)	_	_	_	_	_	_	_	_	_	_	_	_	_	_	_
comp4756_c0_seq4	1.3	77.74	0.19	7.93	3.09e-06	0.000284652	-5.38325	down	5.38325	yes	461	506-1888(-)	_	_	_	_	_	_	_	_	_	_	_	_	_	_	_
comp475_c0_seq2	0	207.32	0	23.06	1.47e-11	1.44e-08	-4.52732	down	4.52732	yes	1732	*	_	_	_	gi|395329925|gb|EJF62310.1|	Lipoyltransferase and lipoate-protein ligase [Dichomitus squalens LYAD-421 SS1]	0.87	_	_	_	_	_	_	_	K03800	lplA
comp4778_c0_seq2	21.06	156.74	1.97	10.04	0.0020961	0.0471291	-2.34949	down	2.34949	yes	695	923-3007(-)	_	_	_	gi|299753140|ref|XP_001833087.2|	L-asparaginase [Coprinopsis cinerea okayama7#130]	0.79	GO:0006522;GO:0006531;GO:0004067;GO:0006528	5270.UM01007.1	hypothetical protein	0.7586	COG0252	KOG0503	_	K13278	ASPG
comp4788_c0_seq2	0	110.01	0	5.24	3.94e-09	1.19e-06	-2.38957	down	2.38957	yes	959	135-3011(+)	_	_	_	gi|170084911|ref|XP_001873679.1|	predicted protein [Laccaria bicolor S238N-H82]	0.61	_	_	_	_	_	_	_	_	_
comp4816_c0_seq5	0	39.2	0	4.67	1.17e-05	0.00083825	-2.22342	down	2.22342	yes	481	3-1445(-)	_	_	_	_	_	_	_	_	_	_	_	_	_	_	_
comp4824_c0_seq2	5.7	61.95	0.86	6.4	0.00126708	0.0332167	-2.89566	down	2.89566	yes	565	1-1695(-)	_	_	_	gi|170102009|ref|XP_001882221.1|	hypothetical protein LACBIDRAFT_388494 [Laccaria bicolor S238N-H82]	0.59	_	_	_	_	_	_	_	_	_
comp4826_c0_seq2	1.46	37.84	0.76	13.43	0.000497338	0.0161941	-4.14332	down	4.14332	yes	180	2-544(+)	_	_	_	gi|389739879|gb|EIM81071.1|	G-protein alpha subunit [Stereum hirsutum FP-91666 SS1]	0.7	GO:0007186;GO:0019001;GO:0004871	_	_	_	_	_	_	_	_
comp4872_c0_seq2	0	53.26	0	6.88	1.45e-06	0.000151205	-2.78241	down	2.78241	yes	496	3-1493(+)	_	_	_	gi|336386096|gb|EGO27242.1|	hypothetical protein SERLADRAFT_360076 [Serpula lacrymans var. lacrymans S7.9]	0.75	_	_	_	_	_	_	_	_	_
comp4872_c0_seq4	0	36.34	0	7.87	2.25e-05	0.00139952	-2.97636	down	2.97636	yes	890	*	_	_	_	gi|302697189|ref|XP_003038273.1|	hypothetical protein SCHCODRAFT_72473 [Schizophyllum commune H4-8]	0.71	GO:0016020;GO:0055085	_	_	_	_	_	_	_	_
comp4878_c0_seq6	0	33.73	0	9.79	3.57e-05	0.00203318	-3.29131	down	3.29131	yes	664	*	_	_	_	gi|392565360|gb|EIW58537.1|	CNH-domain-containing protein [Trametes versicolor FP-101664 SS1]	0.6	GO:0005083;GO:0035556	_	_	_	_	_	_	_	_
comp4896_c0_seq2	0	75.3	0	5.72	9.84e-08	1.67e-05	-2.51602	down	2.51602	yes	431	1241-2533(-)	_	_	_	gi|302677979|ref|XP_003028672.1|	hypothetical protein SCHCODRAFT_60006 [Schizophyllum commune H4-8]	0.64	_	_	_	_	_	_	_	_	_
comp4927_c0_seq1	0	25.77	0	4.16	0.000164799	0.00673151	-2.05658	down	2.05658	yes	315	247-1194(+)	_	_	_	gi|299751920|ref|XP_001830579.2|	RING-7 protein [Coprinopsis cinerea okayama7#130]	0.75	GO:0008270	_	_	_	_	_	_	_	_
comp494_c0_seq4	144.93	1264.32	23.52	140.58	0.000287381	0.0105693	-2.57943	down	2.57943	yes	445	162-1496(-)	_	_	_	gi|336389833|gb|EGO30976.1|	hypothetical protein SERLADRAFT_455426 [Serpula lacrymans var. lacrymans S7.9]	0.87	GO:0000166;GO:0003676	104341.JGI118049	annotation not available	0.9586	COG0724	KOG0118	_	K13201	TIA1, TIAL1
comp494_c0_seq6	0	43.53	0	12.94	6.32e-06	0.000521026	-3.69377	down	3.69377	yes	137	1-411(-)	_	_	_	gi|299755830|ref|XP_001828914.2|	polyadenylate-binding protein [Coprinopsis cinerea okayama7#130]	0.99	GO:0000166;GO:0003676	_	_	_	_	_	_	K13201	TIA1, TIAL1
comp4957_c0_seq5	0	44.86	0	4.71	5.19e-06	0.000446486	-2.23573	down	2.23573	yes	498	341-1834(-)	_	_	_	gi|170098807|ref|XP_001880622.1|	predicted protein [Laccaria bicolor S238N-H82]	0.74	GO:0016614;GO:0044710	_	_	_	_	_	_	_	_
comp4961_c0_seq1	0	40.95	0	5.93	9.48e-06	0.000705529	-2.56803	down	2.56803	yes	232	287-982(-)	_	_	_	_	_	_	_	_	_	_	_	_	_	_	_
comp4968_c0_seq2	12.98	103.95	1.29	7.09	0.00210862	0.0473749	-2.45841	down	2.45841	yes	714	1-2142(+)	_	_	_	gi|170095932|ref|XP_001879186.1|	predicted protein [Laccaria bicolor S238N-H82]	0.63	GO:0035267	_	_	_	_	_	_	K11322	EPC
comp4990_c0_seq2	0	28.16	0	4.69	9.64e-05	0.00439273	-2.22959	down	2.22959	yes	295	271-1155(-)	_	_	_	gi|403419829|emb|CCM06529.1|	predicted protein [Fibroporia radiculosa]	0.76	GO:0016881	29883.JGI163010	hypothetical protein	0.8951	COG5078	KOG0417	_	K06689	UBE2D_E, UBC4, UBC5
comp4997_c0_seq17	2.57	62.5	0.71	11.75	0.000128791	0.00554115	-4.0487	down	4.0487	yes	329	39-1025(-)	_	_	_	gi|302683827|ref|XP_003031594.1|	hypothetical protein SCHCODRAFT_257056 [Schizophyllum commune H4-8]	0.61	GO:0006355;GO:0006366	_	_	_	_	_	_	_	_
comp4997_c0_seq2	1.27	35.73	0.28	5.39	0.000608346	0.0188234	-4.26679	down	4.26679	yes	125	904-1278(-)	_	_	_	gi|302683827|ref|XP_003031594.1|	hypothetical protein SCHCODRAFT_257056 [Schizophyllum commune H4-8]	0.76	GO:0006355;GO:0006366	_	_	_	_	_	_	_	_
comp5009_c0_seq5	0	21.47	0	5.31	0.000530405	0.0166359	-2.40871	down	2.40871	yes	240	3-722(-)	_	_	_	gi|170084825|ref|XP_001873636.1|	predicted protein [Laccaria bicolor S238N-H82]	0.76	_	_	_	_	_	_	_	K10900	WRN, RECQL2
comp5011_c0_seq1	0	57.86	0	5.23	7.45e-07	8.56e-05	-2.38681	down	2.38681	yes	304	507-1418(+)	_	_	_	gi|170097842|ref|XP_001880140.1|	predicted protein [Laccaria bicolor S238N-H82]	0.79	GO:0016042;GO:0046486;GO:0004806	29883.JGI296287	hypothetical protein	0.8711	_	KOG4569	NOG247618	_	_
comp5064_c0_seq3	0	54.53	0	8.76	1.22e-06	0.000130071	-3.13093	down	3.13093	yes	291	198-1070(-)	_	_	_	gi|170095960|ref|XP_001879200.1|	predicted protein [Laccaria bicolor S238N-H82]	0.72	_	29883.JGI318005	hypothetical protein	0.8881	COG3236	_	_	_	_
comp508_c0_seq1	85	717.67	32.25	186.62	0.000427103	0.014249	-2.53273	down	2.53273	yes	208	1-624(+)	_	_	_	gi|393243191|gb|EJD50706.1|	hydrophobic surface binding protein [Auricularia delicata TFB-10046 SS5]	0.64	_	_	_	_	_	_	_	_	_
comp508_c0_seq3	0	22.39	0	6.06	0.000390825	0.0131267	-2.59932	down	2.59932	yes	208	1-624(+)	_	_	_	gi|393243191|gb|EJD50706.1|	hydrophobic surface binding protein [Auricularia delicata TFB-10046 SS5]	0.63	_	_	_	_	_	_	_	_	_
comp509_c0_seq1	165.23	4141.81	17.82	306.13	4.81e-08	9.15e-06	-4.10258	down	4.10258	yes	473	963-2381(-)	_	_	_	gi|336369558|gb|EGN97899.1|	hypothetical protein SERLA73DRAFT_182683 [Serpula lacrymans var. lacrymans S7.3]	0.69	_	_	_	_	_	_	_	_	_
comp512_c0_seq2	181.76	1311.07	27.76	137.22	0.00105583	0.0283253	-2.30541	down	2.30541	yes	378	706-1839(-)	_	_	_	gi|336385449|gb|EGO26596.1|	hypothetical protein SERLADRAFT_463789 [Serpula lacrymans var. lacrymans S7.9]	0.95	GO:0005525	29883.JGI245746	hypothetical protein	0.9664	COG1163	KOG1487	NOG277023	K06944	K06944
comp512_c0_seq5	13.49	626.24	8.43	268.15	1.9e-09	6.6e-07	-4.99136	down	4.99136	yes	450	*	_	_	_	gi|170090804|ref|XP_001876624.1|	glucosyltransferase [Laccaria bicolor S238N-H82]	0.87	GO:0016758;GO:0005789	_	_	_	_	_	_	K03849	ALG8
comp5160_c0_seq6	0	31.5	0	8.04	5.79e-05	0.00300739	-3.0072	down	3.0072	yes	81	2-244(+)	_	_	_	_	_	_	_	_	_	_	_	_	_	_	_
comp5160_c0_seq8	0	27.64	0	7.61	0.000125561	0.00541782	-2.9279	down	2.9279	yes	81	2-244(+)	_	_	_	_	_	_	_	_	_	_	_	_	_	_	_
comp519_c1_seq4	0.13	46.84	0.01	3.58	2.69e-05	0.00164515	-8.48382	down	8.48382	yes	840	1-2520(-)	_	_	_	gi|403411946|emb|CCL98646.1|	predicted protein [Fibroporia radiculosa]	0.64	_	_	_	_	_	_	_	_	_
comp519_c1_seq8	0	51.94	0	5.69	1.72e-06	0.000173927	-2.50843	down	2.50843	yes	220	2-661(+)	_	_	_	gi|299749331|ref|XP_001838684.2|	other/CAMKK/ELM protein kinase [Coprinopsis cinerea okayama7#130]	0.48	_	_	_	_	_	_	_	K07359	CAMKK
comp5209_c0_seq10	0	18.89	0	4.51	0.00100641	0.0271213	-2.17313	down	2.17313	yes	807	*	_	_	_	_	_	_	_	_	_	_	_	_	_	_	_
comp5209_c0_seq3	0	44.05	0	4.46	5.19e-06	0.000446486	-2.15704	down	2.15704	yes	1903	*	_	_	_	_	_	_	_	_	_	_	_	_	_	_	_
comp5236_c0_seq3	0	18.7	0	4.59	0.00100641	0.0271213	-2.19849	down	2.19849	yes	178	1-534(+)	_	_	_	_	_	_	_	_	_	_	_	_	_	_	_
comp5294_c0_seq11	0	25.73	0	6.72	0.00021796	0.00834367	-2.74846	down	2.74846	yes	198	1-594(+)	_	_	_	gi|392568468|gb|EIW61642.1|	RNA polymerase I-specific transcription initiation factor RRN3 [Trametes versicolor FP-101664 SS1]	0.63	_	_	_	_	_	_	_	K15216	RRN3, TIFIA
comp5298_c0_seq3	0.55	35.65	0.11	5.08	0.000157376	0.0066654	-5.52925	down	5.52925	yes	288	1-864(+)	_	_	_	gi|299738712|ref|XP_001834746.2|	small oligopeptide transporter [Coprinopsis cinerea okayama7#130]	0.92	GO:0055085	_	_	_	_	_	_	_	_
comp5301_c0_seq1	0	34.07	0	6.49	3.57e-05	0.00203318	-2.69822	down	2.69822	yes	304	1-912(+)	_	_	_	gi|170087270|ref|XP_001874858.1|	predicted protein [Laccaria bicolor S238N-H82]	0.72	_	_	_	_	_	_	_	_	_
comp5311_c0_seq5	0	18.81	0	4.41	0.00100641	0.0271213	-2.14078	down	2.14078	yes	203	213-821(-)	_	_	_	gi|390605053|gb|EIN14444.1|	ribonuclease H-like protein [Punctularia strigosozonata HHB-11173 SS5]	0.54	GO:0008408;GO:0005622;GO:0006139;GO:0003676	_	_	_	_	_	_	_	_
comp5312_c0_seq1	0.33	38.54	0.07	5.94	0.000103439	0.00469391	-6.40696	down	6.40696	yes	295	1-885(+)	_	_	_	gi|336370230|gb|EGN98571.1|	hypothetical protein SERLA73DRAFT_161275 [Serpula lacrymans var. lacrymans S7.3]	0.85	GO:0006511;GO:0031625;GO:0031461;GO:0016874	_	_	_	_	_	_	K03349	APC2
comp5332_c0_seq7	0	17.35	0	6.7	0.00140897	0.0348554	-2.74416	down	2.74416	yes	136	2-409(+)	_	_	_	_	_	_	_	_	_	_	_	_	_	_	_
comp5451_c0_seq2	0	30.57	0	6.66	7.45e-05	0.00369322	-2.73552	down	2.73552	yes	247	1-741(+)	_	_	_	gi|169851919|ref|XP_001832648.1|	G-X-X-X-Q-X-W domain-containing protein [Coprinopsis cinerea okayama7#130]	0.65	_	29883.JGI248441	carbohydrate-binding module family 13 protein	0.768	_	_	NOG122380	_	_
comp5534_c0_seq4	0	54.31	0	4.57	1.22e-06	0.000130071	-2.19219	down	2.19219	yes	323	167-1135(+)	_	_	_	gi|238578834|ref|XP_002388850.1|	hypothetical protein MPER_12090 [Moniliophthora perniciosa FA553]	0.77	_	_	_	_	_	_	_	_	_
comp5536_c0_seq1	0.06	24.82	0.02	6.06	0.00021796	0.00834367	-8.24317	down	8.24317	yes	262	3-788(-)	_	_	_	gi|403418167|emb|CCM04867.1|	predicted protein [Fibroporia radiculosa]	0.69	GO:0008168;GO:0032259	_	_	_	_	_	_	K14850	RRP8
comp5540_c0_seq1	4.45	81.62	0.53	6.68	0.000107311	0.00484749	-3.65578	down	3.65578	yes	2354	*	_	_	_	_	_	_	_	_	_	_	_	_	_	_	_
comp5540_c0_seq4	1.23	127.33	0.2	14.39	5.46e-08	1.01e-05	-6.16892	down	6.16892	yes	1705	*	_	_	_	_	_	_	_	_	_	_	_	_	_	_	_
comp557_c0_seq1	729	5038	99.46	471.01	0.00125797	0.0330068	-2.24357	down	2.24357	yes	560	170-1849(-)	_	_	_	gi|336370804|gb|EGN99144.1|	hypothetical protein SERLA73DRAFT_181973 [Serpula lacrymans var. lacrymans S7.3]	0.7	GO:0005488;GO:0016491	_	_	_	_	_	_	_	_
comp5585_c0_seq2	4	112	1.49	28.51	4.52e-06	0.000402972	-4.25808	down	4.25808	yes	757	*	_	_	_	_	_	_	_	_	_	_	_	_	_	_	_
comp5587_c0_seq2	0	61.83	0	5.19	4.66e-07	5.79e-05	-2.37573	down	2.37573	yes	603	153-1961(+)	_	_	_	gi|170106257|ref|XP_001884340.1|	predicted protein [Laccaria bicolor S238N-H82]	0.74	_	29883.JGI303861	hypothetical protein	0.75	COG0596	_	_	_	_
comp5607_c0_seq2	0	57.48	0	10.17	7.45e-07	8.56e-05	-3.34625	down	3.34625	yes	349	2-1048(+)	_	_	_	gi|169845563|ref|XP_001829501.1|	ATP dependent DNA ligase [Coprinopsis cinerea okayama7#130]	0.81	GO:0035335;GO:0004725;GO:0006570;GO:0016874	5306.JGI65064	.	0.7763	_	_	NOG41562	K14165	K14165
comp5623_c0_seq2	0	62.9	0	5.62	4e-07	5.08e-05	-2.49057	down	2.49057	yes	584	2-1753(+)	_	_	_	gi|169862205|ref|XP_001837733.1|	GTPase [Coprinopsis cinerea GTPase [Coprinopsis cinerea okayama7#130]	0.79	GO:0000287;GO:0006184;GO:0005525;GO:0003924	104341.JGI53640	annotation not available	0.755	COG0536	KOG1489	_	K03979	obg
comp5624_c0_seq2	0	24.92	0	4.17	0.00021796	0.00834367	-2.06005	down	2.06005	yes	268	2-805(+)	_	_	_	_	_	_	_	_	_	_	_	_	_	_	_
comp5642_c0_seq7	0	30.3	0	8.49	7.45e-05	0.00369322	-3.08576	down	3.08576	yes	229	1-690(+)	_	_	_	gi|299744847|ref|XP_001831305.2|	STE/STE11/cdc15 protein kinase [Coprinopsis cinerea okayama7#130]	0.75	GO:0016310;GO:0046872;GO:0000166;GO:0004672;GO:0005622;GO:0035556	_	_	_	_	_	_	_	_
comp5656_c0_seq3	0	24	0	7.99	0.000290613	0.0105693	-2.9982	down	2.9982	yes	111	1-333(-)	_	_	_	gi|402216507|gb|EJT96594.1|	glycoside hydrolase [Dacryopinax sp. DJM-731 SS1]	0.87	GO:0004553;GO:0005975	_	_	_	_	_	_	K01207	E3.2.1.52, nagZ
comp5657_c0_seq6	0	60.97	0	6.13	4.66e-07	5.79e-05	-2.61589	down	2.61589	yes	429	525-1811(+)	_	_	_	_	_	_	_	_	_	_	_	_	_	_	_
comp565_c0_seq1	193	1600	66.83	379.68	0.000398052	0.0133394	-2.50622	down	2.50622	yes	812	*	_	_	_	gi|389741016|gb|EIM82205.1|	hypothetical protein STEHIDRAFT_114166 [Stereum hirsutum FP-91666 SS1]	0.86	_	29883.JGI294303	hypothetical protein	0.75	_	_	NOG128137;NOG87584	_	_
comp5663_c0_seq1	4.87	57.2	0.71	5.69	0.00114329	0.0303175	-3.00254	down	3.00254	yes	297	926-1816(+)	_	_	_	gi|389742672|gb|EIM83858.1|	hypothetical protein STEHIDRAFT_170321 [Stereum hirsutum FP-91666 SS1]	0.56	_	_	_	_	_	_	_	_	_
comp5689_c0_seq3	0	46.15	0	5.29	4.28e-06	0.000382938	-2.40327	down	2.40327	yes	301	1-903(+)	_	_	_	_	_	_	_	_	_	_	_	_	_	_	_
comp5758_c0_seq2	0	70.26	0	4.45	1.68e-07	2.53e-05	-2.15381	down	2.15381	yes	444	25-1356(+)	_	_	_	_	_	_	_	_	_	_	_	_	_	_	_
comp5758_c0_seq4	0	83.42	0	9.11	4.09e-08	8.04e-06	-3.18745	down	3.18745	yes	370	655-1764(-)	_	_	_	gi|336364148|gb|EGN92511.1|	hypothetical protein SERLA73DRAFT_172840 [Serpula lacrymans var. lacrymans S7.3]	0.79	GO:0005524;GO:0002161;GO:0009097;GO:0005737;GO:0006450;GO:0004822;GO:0009098;GO:0009099;GO:0006428	_	_	_	_	_	_	K01870	IARS, ileS
comp5787_c0_seq2	0	69.6	0	6.17	1.68e-07	2.53e-05	-2.62527	down	2.62527	yes	519	3-1559(+)	_	_	_	_	_	_	_	_	_	_	_	_	_	_	_
comp5809_c0_seq2	0	268	0	18.5	1.36e-11	1.44e-08	-4.20945	down	4.20945	yes	419	109-1365(+)	_	_	_	_	_	_	_	_	_	_	_	_	_	_	_
comp5812_c0_seq3	0	18.13	0	4.78	0.00140897	0.0348554	-2.25701	down	2.25701	yes	149	285-731(-)	_	_	_	_	_	_	_	_	_	_	_	_	_	_	_
comp5892_c0_seq3	0	41.13	0	10.4	9.48e-06	0.000705529	-3.37851	down	3.37851	yes	762	*	_	_	_	_	_	_	_	_	_	_	_	_	_	_	_
comp5925_c0_seq2	0	66.12	0	7.89	2.57e-07	3.47e-05	-2.98003	down	2.98003	yes	412	379-1617(+)	_	_	_	gi|170085045|ref|XP_001873746.1|	predicted protein [Laccaria bicolor S238N-H82]	0.58	_	_	_	_	_	_	_	_	_
comp5928_c0_seq3	0	57.22	0	9.06	8.76e-07	9.79e-05	-3.17951	down	3.17951	yes	210	484-1113(-)	_	_	_	gi|392569439|gb|EIW62612.1|	hypothetical protein TRAVEDRAFT_115107 [Trametes versicolor FP-101664 SS1]	0.55	_	_	_	_	_	_	_	_	_
comp5928_c0_seq7	0	19.48	0	5.21	0.00100641	0.0271213	-2.38128	down	2.38128	yes	721	*	_	_	_	gi|389737782|gb|EIM79024.1|	hypothetical protein STEHIDRAFT_70001 [Stereum hirsutum FP-91666 SS1]	0.8	_	_	_	_	_	_	_	_	_
comp5941_c0_seq8	0	25	0	6.83	0.00021796	0.00834367	-2.77189	down	2.77189	yes	125	2-376(+)	_	_	_	gi|302696131|ref|XP_003037744.1|	hypothetical protein SCHCODRAFT_46538 [Schizophyllum commune H4-8]	0.68	_	_	_	_	_	_	_	_	_
comp594_c0_seq2	0	135.14	0	36.94	6.94e-10	2.8e-07	-5.20711	down	5.20711	yes	150	255-704(-)	_	_	_	gi|238594549|ref|XP_002393516.1|	hypothetical protein MPER_06740 [Moniliophthora perniciosa FA553]	0.97	GO:0016021;GO:0015031	_	_	_	_	_	_	K10956	SEC61A
comp5950_c0_seq2	0.18	45.96	0.02	3.87	3.23e-05	0.00190282	-7.59619	down	7.59619	yes	295	3-887(+)	_	_	_	gi|302687304|ref|XP_003033332.1|	hypothetical protein SCHCODRAFT_15360 [Schizophyllum commune H4-8]	0.89	GO:0042254;GO:0005634;GO:0008152;GO:0003824	_	_	_	_	_	_	K14855	RSA4, NLE1
comp5975_c0_seq2	0	35.63	0	6.32	2.25e-05	0.00139952	-2.65992	down	2.65992	yes	206	1-618(+)	_	_	_	_	_	_	_	_	_	_	_	_	_	_	_
comp5990_c0_seq2	0	64.59	0	8.19	3.45e-07	4.47e-05	-3.03386	down	3.03386	yes	396	197-1384(-)	_	_	_	gi|170111312|ref|XP_001886860.1|	predicted protein [Laccaria bicolor S238N-H82]	0.76	GO:0017183;GO:0005737	104341.JGI99897	hypothetical protein	0.8909	COG1736	KOG2648	_	_	_
comp5997_c0_seq1	53	468	7.29	44.1	0.000355726	0.012675	-2.59679	down	2.59679	yes	560	134-1813(+)	_	_	_	gi|299750373|ref|XP_001836709.2|	high affinity methionine permease [Coprinopsis cinerea okayama7#130]	0.91	GO:0016021;GO:0003333;GO:0015171	_	_	_	_	_	_	_	_
comp599_c0_seq1	24	333	4.8	45.67	2.38e-05	0.0014685	-3.25014	down	3.25014	yes	364	147-1238(-)	_	_	_	gi|348599994|dbj|BAL02937.1|	survival protein SurE-like phosphatase/nucleotidase [Pholiota nameko]	0.75	_	_	_	_	_	_	_	_	_
comp6029_c0_seq1	0	46.58	0	6.43	3.54e-06	0.00032233	-2.68482	down	2.68482	yes	416	148-1395(-)	_	_	_	gi|170107498|ref|XP_001884959.1|	predicted protein [Laccaria bicolor S238N-H82]	0.69	_	_	_	_	_	_	_	K13336	PEX3
comp6033_c0_seq3	0	218.88	0	29.53	8.66e-12	1.03e-08	-4.88411	down	4.88411	yes	330	142-1131(+)	_	_	_	gi|393214657|gb|EJD00150.1|	hypothetical protein FOMMEDRAFT_30808 [Fomitiporia mediterranea MF3/22]	0.84	_	_	_	_	_	_	_	_	_
comp6045_c0_seq2	0	112.08	0	9.24	3.58e-09	1.13e-06	-3.20789	down	3.20789	yes	426	90-1367(+)	_	_	_	_	_	_	_	_	_	_	_	_	_	_	_
comp6084_c0_seq4	0	127.87	0	9.06	1.13e-09	4.23e-07	-3.17951	down	3.17951	yes	601	918-2720(-)	_	_	_	gi|170085797|ref|XP_001874122.1|	exo84 subunit/exocyst complex component [Laccaria bicolor S238N-H82]	0.69	_	_	_	_	_	_	_	_	_
comp6092_c0_seq7	0	40.07	0	4.98	1.17e-05	0.00083825	-2.31615	down	2.31615	yes	177	222-752(+)	_	_	_	gi|336364167|gb|EGN92529.1|	hypothetical protein SERLA73DRAFT_190854 [Serpula lacrymans var. lacrymans S7.3]	0.6	_	_	_	_	_	_	_	_	_
comp6104_c0_seq3	1.53	30.6	0.13	1.84	0.00177411	0.0427892	-3.82312	down	3.82312	yes	479	1768-3204(-)	_	_	_	gi|393235148|gb|EJD42705.1|	hypothetical protein AURDEDRAFT_185889 [Auricularia delicata TFB-10046 SS5]	0.56	_	_	_	_	_	_	_	_	_
comp6129_c0_seq2	0	60.08	0	7.31	5.43e-07	6.54e-05	-2.86987	down	2.86987	yes	480	143-1582(-)	_	_	_	gi|170083895|ref|XP_001873171.1|	predicted protein [Laccaria bicolor S238N-H82]	0.77	GO:0005488	5306.JGI30548	.	0.7814	_	KOG2169	_	K04706	PIAS
comp614_c0_seq1	68.93	3590.03	11.58	413.23	8.06e-11	5.16e-08	-5.15724	down	5.15724	yes	260	556-1335(+)	_	_	_	gi|170095125|ref|XP_001878783.1|	thaumatin-like protein [Laccaria bicolor S238N-H82]	0.85	_	29883.JGI317107	thaumatin-like protein	0.8584	_	_	NOG70012	_	_
comp614_c0_seq2	90.07	1262.97	18.13	174.2	8.48e-06	0.000671399	-3.26429	down	3.26429	yes	256	291-1058(+)	_	_	_	gi|170095125|ref|XP_001878783.1|	thaumatin-like protein [Laccaria bicolor S238N-H82]	0.85	_	29883.JGI317107	thaumatin-like protein	0.8584	_	_	NOG70012	_	_
comp6166_c0_seq3	0.01	24.85	0	4.35	0.00021796	0.00834367	-2.12102	down	2.12102	yes	210	244-873(-)	_	_	_	_	_	_	_	_	_	_	_	_	_	_	_
comp6182_c0_seq13	0	122.72	0	9.9	1.59e-09	5.73e-07	-3.30743	down	3.30743	yes	338	16-1029(+)	_	_	_	gi|392566856|gb|EIW60031.1|	Scramblase-domain-containing protein [Trametes versicolor FP-101664 SS1]	0.81	_	_	_	_	_	_	_	_	_
comp6212_c0_seq1	23	405	3.9	47.07	3.91e-06	0.000355181	-3.59326	down	3.59326	yes	360	322-1401(+)	_	_	_	gi|299746067|ref|XP_001837710.2|	hypothetical protein CC1G_06916 [Coprinopsis cinerea okayama7#130]	0.58	_	_	_	_	_	_	_	_	_
comp6232_c0_seq4	0.73	52.24	0.32	15.83	1.34e-05	0.000946955	-5.62845	down	5.62845	yes	200	3-602(+)	_	_	_	gi|392594172|gb|EIW83497.1|	hypothetical protein CONPUDRAFT_164428 [Coniophora puteana RWD-64-598 SS2]	0.48	GO:0006351	_	_	_	_	_	_	_	_
comp6285_c0_seq4	0	49.62	0	7.52	2.45e-06	0.000236034	-2.91073	down	2.91073	yes	381	1-1143(+)	_	_	_	gi|299741923|ref|XP_001832125.2|	hba2 [Coprinopsis cinerea hba2 [Coprinopsis cinerea okayama7#130]	0.83	GO:0006810;GO:0005524;GO:0006200;GO:0042626;GO:0016021	29883.JGI307042	PDR ABC transporter	0.8523	COG0842	_	_	_	_
comp6285_c0_seq7	0	36.39	0	8.44	2.25e-05	0.00139952	-3.07724	down	3.07724	yes	831	*	_	_	_	gi|299741923|ref|XP_001832125.2|	hba2 [Coprinopsis cinerea hba2 [Coprinopsis cinerea okayama7#130]	0.85	GO:0006810;GO:0005524;GO:0006184;GO:0006200;GO:0042626;GO:0016021;GO:0005525;GO:0003924	_	_	_	_	_	_	_	_
comp6286_c0_seq2	0	28.6	0	5.05	9.64e-05	0.00439273	-2.33628	down	2.33628	yes	294	1-882(+)	_	_	_	_	_	_	_	_	_	_	_	_	_	_	_
comp6313_c0_seq1	0	37.28	0	4.02	1.8e-05	0.00118291	-2.0072	down	2.0072	yes	183	1-549(+)	_	_	_	_	_	_	_	_	_	_	_	_	_	_	_
comp6315_c0_seq5	0	16.15	0	4.64	0.00199605	0.0452543	-2.21412	down	2.21412	yes	670	*	_	_	_	_	_	_	_	_	_	_	_	_	_	_	_
comp6354_c0_seq1	0	38.1	0	4.63	1.45e-05	0.000981224	-2.21101	down	2.21101	yes	329	58-1044(+)	_	_	_	gi|238577248|ref|XP_002388327.1|	hypothetical protein MPER_12664 [Moniliophthora perniciosa FA553]	0.53	_	_	_	_	_	_	_	K13211	GCFC
comp6368_c0_seq5	0	26.05	0	5.68	0.000164799	0.00673151	-2.50589	down	2.50589	yes	883	*	_	_	_	_	_	_	_	_	_	_	_	_	_	_	_
comp6375_c0_seq2	0	35.86	0	7.92	2.25e-05	0.00139952	-2.9855	down	2.9855	yes	290	1-870(-)	_	_	_	gi|389634485|ref|XP_003714895.1|	hypothetical protein MGG_01874 [Magnaporthe oryzae 70-15]	0.79	GO:0055085;GO:0016021	_	_	_	_	_	_	_	_
comp6379_c0_seq1	0	39.13	0	4.31	1.17e-05	0.00083825	-2.10769	down	2.10769	yes	380	155-1294(-)	_	_	_	gi|170108742|ref|XP_001885579.1|	predicted protein [Laccaria bicolor S238N-H82]	0.8	GO:0010181;GO:0055114;GO:0016491	29883.JGI174716	hypothetical protein	0.8021	COG1902	KOG0134	_	_	_
comp6379_c0_seq3	0	86.47	0	9.86	3.23e-08	6.74e-06	-3.30159	down	3.30159	yes	380	155-1294(-)	_	_	_	gi|170108742|ref|XP_001885579.1|	predicted protein [Laccaria bicolor S238N-H82]	0.8	GO:0010181;GO:0055114;GO:0016491	29883.JGI174716	hypothetical protein	0.8021	COG1902	KOG0134	_	_	_
comp6391_c0_seq1	0	29.23	0	6.29	9.64e-05	0.00439273	-2.65306	down	2.65306	yes	173	3-521(+)	_	_	_	_	_	_	_	_	_	_	_	_	_	_	_
comp640_c0_seq1	171	1844	43.87	324.19	5.69e-05	0.00300739	-2.88553	down	2.88553	yes	167	455-955(+)	_	_	_	gi|170107997|ref|XP_001885208.1|	predicted protein [Laccaria bicolor S238N-H82]	0.66	_	_	_	_	_	_	_	_	_
comp644_c0_seq1	17	870	3.53	123.72	4.31e-10	2.04e-07	-5.13127	down	5.13127	yes	324	180-1151(-)	_	_	_	gi|395328766|gb|EJF61156.1|	terpenoid synthase [Dichomitus squalens LYAD-421 SS1]	0.56	_	_	_	_	_	_	_	_	_
comp646_c0_seq3	7.33	69.78	0.61	3.96	0.00164425	0.0400782	-2.69862	down	2.69862	yes	1052	1-3156(-)	_	_	_	gi|299756378|ref|XP_002912195.1|	hypothetical protein CC1G_13727 [Coprinopsis cinerea okayama7#130]	0.65	_	_	_	_	_	_	_	_	_
comp6491_c0_seq10	0	17.31	0	5.17	0.00140897	0.0348554	-2.37016	down	2.37016	yes	214	2-643(-)	_	_	_	_	_	_	_	_	_	_	_	_	_	_	_
comp6491_c0_seq9	0	17.23	0	4.07	0.00199605	0.0452543	-2.02503	down	2.02503	yes	271	2-817(+)	_	_	_	gi|170105064|ref|XP_001883745.1|	predicted protein [Laccaria bicolor S238N-H82]	0.87	GO:0008270;GO:0003676	_	_	_	_	_	_	_	_
comp6504_c0_seq1	12	113	2.45	15.84	0.000916513	0.0262379	-2.69272	down	2.69272	yes	1375	*	_	_	_	_	_	_	_	_	_	_	_	_	_	_	_
comp6517_c0_seq2	0	117.75	0	8.09	2.26e-09	7.6e-07	-3.01614	down	3.01614	yes	624	351-2222(-)	_	_	_	gi|170100709|ref|XP_001881572.1|	predicted protein [Laccaria bicolor S238N-H82]	0.64	_	_	_	_	_	_	_	_	_
comp6521_c0_seq1	16	153	4.68	30.68	0.000565509	0.0176442	-2.71272	down	2.71272	yes	320	1-963(+)	_	_	_	gi|170094975|ref|XP_001878708.1|	predicted protein [Laccaria bicolor S238N-H82]	0.43	_	_	_	_	_	_	_	_	_
comp6572_c0_seq2	0	28.72	0	7.95	9.64e-05	0.00439273	-2.99095	down	2.99095	yes	168	2-505(+)	_	_	_	gi|170105868|ref|XP_001884146.1|	endo-1,6-alpha-mannosidase [Laccaria bicolor S238N-H82]	0.88	GO:0008152;GO:0003824	_	_	_	_	_	_	_	_
comp659_c0_seq2	52.06	616.24	10.71	86.86	4.04e-05	0.00227745	-3.01973	down	3.01973	yes	135	3-407(-)	_	_	_	gi|389749278|gb|EIM90455.1|	hypothetical protein STEHIDRAFT_145530 [Stereum hirsutum FP-91666 SS1]	0.71	_	_	_	_	_	_	_	_	_
comp6600_c0_seq2	16.07	134.87	2.75	15.83	0.00131916	0.034533	-2.52516	down	2.52516	yes	1642	*	_	_	_	_	_	_	_	_	_	_	_	_	_	_	_
comp6645_c0_seq2	0	29.39	0	6.19	7.45e-05	0.00369322	-2.62994	down	2.62994	yes	230	77-766(+)	_	_	_	gi|392570819|gb|EIW63991.1|	hypothetical protein TRAVEDRAFT_67917 [Trametes versicolor FP-101664 SS1]	0.53	_	_	_	_	_	_	_	_	_
comp6653_c0_seq2	5.67	58.16	1.12	7.85	0.00184089	0.0440441	-2.80919	down	2.80919	yes	388	115-1278(+)	_	_	_	gi|170103124|ref|XP_001882777.1|	predicted protein [Laccaria bicolor S238N-H82]	0.76	GO:0046872	_	_	_	_	_	_	_	_
comp6653_c0_seq3	0.01	32.02	0	5.33	4.53e-05	0.00247862	-2.41414	down	2.41414	yes	316	3-950(+)	_	_	_	gi|170103124|ref|XP_001882777.1|	predicted protein [Laccaria bicolor S238N-H82]	0.76	GO:0046872	_	_	_	_	_	_	_	_
comp6695_c0_seq3	0	19.55	0	4.52	0.00100641	0.0271213	-2.17632	down	2.17632	yes	278	1-837(+)	_	_	_	gi|336380613|gb|EGO21766.1|	hypothetical protein SERLADRAFT_441000 [Serpula lacrymans var. lacrymans S7.9]	0.54	_	_	_	_	_	_	_	K08853	AAK
comp6704_c0_seq2	0	71.2	0	16.01	1.47e-07	2.28e-05	-4.0009	down	4.0009	yes	857	*	_	_	_	_	_	_	_	_	_	_	_	_	_	_	_
comp674_c0_seq3	0	61.19	0	6.82	4.66e-07	5.79e-05	-2.76977	down	2.76977	yes	437	185-1495(-)	_	_	_	gi|170103029|ref|XP_001882730.1|	predicted protein [Laccaria bicolor S238N-H82]	0.79	_	29883.JGI294631	hypothetical protein	0.7984	_	KOG2582	_	K12177	COPS3, CSN3
comp674_c0_seq9	10	109	5.25	39.18	0.000544888	0.0170364	-2.89973	down	2.89973	yes	108	2-325(+)	_	_	_	gi|170103023|ref|XP_001882727.1|	predicted protein [Laccaria bicolor S238N-H82]	0.79	GO:0046872;GO:0016491	_	_	_	_	_	_	_	_
comp6761_c0_seq2	0	100.29	0	11.16	8.67e-09	2.33e-06	-3.48027	down	3.48027	yes	543	1-1629(+)	_	_	_	gi|170101711|ref|XP_001882072.1|	predicted protein [Laccaria bicolor S238N-H82]	0.57	_	_	_	_	_	_	_	_	_
comp6796_c0_seq4	0	16.54	0	4.63	0.00199605	0.0452543	-2.21101	down	2.21101	yes	689	*	_	_	_	_	_	_	_	_	_	_	_	_	_	_	_
comp680_c0_seq2	0	19.99	0	5.18	0.000726851	0.0212151	-2.37295	down	2.37295	yes	247	2-745(+)	_	_	_	gi|170109348|ref|XP_001885881.1|	predicted protein [Laccaria bicolor S238N-H82]	0.72	_	_	_	_	_	_	_	_	_
comp6818_c0_seq1	3	143	1.07	34.79	2.31e-07	3.22e-05	-5.02299	down	5.02299	yes	218	46-699(-)	_	_	_	gi|336388095|gb|EGO29239.1|	putative zinc-finger-containing protein [Serpula lacrymans var. lacrymans S7.9]	0.7	_	_	_	_	_	_	_	_	_
comp6822_c0_seq1	0	19.56	0	5.13	0.00100641	0.0271213	-2.35896	down	2.35896	yes	244	3-734(-)	_	_	_	gi|170113962|ref|XP_001888179.1|	predicted protein [Laccaria bicolor S238N-H82]	0.66	_	_	_	_	_	_	_	_	_
comp6834_c0_seq1	0.02	57	0	6.29	8.76e-07	9.79e-05	-2.65306	down	2.65306	yes	310	1-930(+)	_	_	_	_	_	_	_	_	_	_	_	_	_	_	_
comp6926_c0_seq6	6.75	131.01	0.64	8.55	2.16e-05	0.0013939	-3.73978	down	3.73978	yes	352	1182-2237(-)	_	_	_	gi|170093684|ref|XP_001878063.1|	predicted protein [Laccaria bicolor S238N-H82]	0.5	_	_	_	_	_	_	_	_	_
comp6931_c0_seq2	0	20.85	0	4.78	0.000726851	0.0212151	-2.25701	down	2.25701	yes	251	3-755(+)	_	_	_	gi|170085737|ref|XP_001874092.1|	predicted protein [Laccaria bicolor S238N-H82]	0.56	_	_	_	_	_	_	_	_	_
comp6931_c0_seq4	0	31.8	0	8.15	4.53e-05	0.00247862	-3.0268	down	3.0268	yes	222	1-666(+)	_	_	_	gi|395334702|gb|EJF67078.1|	hypothetical protein DICSQDRAFT_164915 [Dichomitus squalens LYAD-421 SS1]	0.58	_	_	_	_	_	_	_	_	_
comp6950_c0_seq5	0.04	35.05	0.02	9.69	2.82e-05	0.0016768	-8.92035	down	8.92035	yes	231	3-695(-)	_	_	_	gi|299751069|ref|XP_001830034.2|	hypothetical protein CC1G_04467 [Coprinopsis cinerea okayama7#130]	0.74	_	_	_	_	_	_	_	_	_
comp6956_c0_seq3	0	21.16	0	5.21	0.000530405	0.0166359	-2.38128	down	2.38128	yes	160	1-480(-)	_	_	_	gi|238591654|ref|XP_002392669.1|	hypothetical protein MPER_07716 [Moniliophthora perniciosa FA553]	0.76	GO:0016787	_	_	_	_	_	_	K06130	LYPLA2
comp6983_c0_seq5	0	56.28	0	5.96	8.76e-07	9.79e-05	-2.57531	down	2.57531	yes	1820	*	_	_	_	gi|393238008|gb|EJD45547.1|	kinase-like protein [Auricularia delicata TFB-10046 SS5]	0.7	GO:0016772	_	_	_	_	_	_	K08832	SRPK3, STK23
comp7021_c0_seq8	0	23.28	0	4.64	0.000390825	0.0131267	-2.21412	down	2.21412	yes	277	1-831(+)	_	_	_	_	_	_	_	_	_	_	_	_	_	_	_
comp702_c0_seq11	0	51.07	0	14.6	2.05e-06	0.000201899	-3.8679	down	3.8679	yes	214	1-642(+)	_	_	_	gi|170109799|ref|XP_001886106.1|	predicted protein [Laccaria bicolor S238N-H82]	0.75	_	_	_	_	_	_	_	_	_
comp702_c0_seq4	0	135.33	0	7.83	6.94e-10	2.8e-07	-2.96901	down	2.96901	yes	332	1999-2994(+)	_	_	_	gi|170109799|ref|XP_001886106.1|	predicted protein [Laccaria bicolor S238N-H82]	0.81	_	29883.JGI185929	hypothetical protein	0.9119	_	_	NOG124853	_	_
comp702_c0_seq5	8.48	88.68	0.72	5.13	0.000953685	0.0271213	-2.83289	down	2.83289	yes	424	1-1272(+)	_	_	_	gi|336367415|gb|EGN95760.1|	hypothetical protein SERLA73DRAFT_186975 [Serpula lacrymans var. lacrymans S7.3]	0.52	_	_	_	_	_	_	_	_	_
comp7116_c0_seq1	2.86	43.77	0.68	7.14	0.00138806	0.0348554	-3.39232	down	3.39232	yes	204	234-845(-)	_	_	_	gi|336370984|gb|EGN99324.1|	hypothetical protein SERLA73DRAFT_182266 [Serpula lacrymans var. lacrymans S7.3]	0.86	GO:0008152;GO:0003824	_	_	_	_	_	_	_	_
comp7152_c0_seq1	10.61	116.94	2.46	18.55	0.000516972	0.0166359	-2.91469	down	2.91469	yes	252	305-1060(+)	_	_	_	_	_	_	_	_	_	_	_	_	_	_	_
comp7173_c0_seq7	0	35	0	8.34	2.82e-05	0.0016768	-3.06005	down	3.06005	yes	218	156-809(-)	_	_	_	_	_	_	_	_	_	_	_	_	_	_	_
comp7191_c0_seq3	1.11	29.06	0.31	5.51	0.00222798	0.0496087	-4.15171	down	4.15171	yes	240	297-1016(-)	_	_	_	_	_	_	_	_	_	_	_	_	_	_	_
comp7241_c0_seq2	1.72	65.96	0.44	11.67	3.24e-05	0.00190542	-4.72916	down	4.72916	yes	363	1-1089(-)	_	_	_	gi|170085085|ref|XP_001873766.1|	predicted protein [Laccaria bicolor S238N-H82]	0.72	GO:0000166;GO:0004497;GO:0050662	_	_	_	_	_	_	_	_
comp7319_c0_seq1	0	50	0	6.02	2.05e-06	0.000201899	-2.58976	down	2.58976	yes	278	765-1598(-)	_	_	_	gi|336370221|gb|EGN98562.1|	hypothetical protein SERLA73DRAFT_183631 [Serpula lacrymans var. lacrymans S7.3]	0.59	GO:0046872	_	_	_	_	_	_	_	_
comp731_c0_seq3	156.04	1507.22	33.06	218.86	0.000130937	0.00562539	-2.72685	down	2.72685	yes	1327	*	_	_	_	gi|221112115|ref|XP_002157671.1|	PREDICTED: hypothetical protein, partial [Hydra magnipapillata]	0.52	_	_	_	_	_	_	_	_	_
comp731_c0_seq4	0	344.58	0	116.48	1.28e-12	2.94e-09	-6.86394	down	6.86394	yes	104	3-314(+)	_	_	_	gi|115491517|ref|XP_001210386.1|	predicted protein [Aspergillus terreus NIH2624]	0.68	_	_	_	_	_	_	_	_	_
comp7321_c0_seq2	0	72.11	0	9.75	1.28e-07	2.06e-05	-3.2854	down	3.2854	yes	282	2-847(+)	_	_	_	_	_	_	_	_	_	_	_	_	_	_	_
comp7326_c0_seq2	0	54.37	0	5.31	1.22e-06	0.000130071	-2.40871	down	2.40871	yes	252	390-1145(-)	_	_	_	_	_	_	_	_	_	_	_	_	_	_	_
comp7335_c0_seq1	11	93	4.22	24.45	0.00217481	0.0487155	-2.53452	down	2.53452	yes	733	*	_	_	_	_	_	_	_	_	_	_	_	_	_	_	_
comp736_c0_seq2	14.77	119.89	1.27	7.06	0.00209416	0.0471211	-2.47484	down	2.47484	yes	358	112-1185(+)	_	_	_	gi|170090644|ref|XP_001876544.1|	1-acyl-sn-glycerol-3-phosphate-acyltransferase [Laccaria bicolor 1-acyl-sn-glycerol-3-phosphate-acyltransferase [Laccaria bicol	0.86	GO:0008654;GO:0016020;GO:0046486;GO:0042967;GO:0003841	29883.JGI172108	1-acyl-sn-glycerol-3-phosphate-acyltransferase	0.8536	COG0204	KOG2848	_	K13509	LPAAT, AGPAT1, AGPAT2
comp7374_c0_seq2	0	60.93	0	5.54	5.43e-07	6.54e-05	-2.46989	down	2.46989	yes	193	489-1067(-)	_	_	_	gi|170098721|ref|XP_001880579.1|	predicted protein [Laccaria bicolor S238N-H82]	0.67	GO:0016787	_	_	_	_	_	_	_	_
comp7380_c0_seq1	16.07	128.68	3.61	19.82	0.00177658	0.0428143	-2.45689	down	2.45689	yes	1251	*	_	_	_	_	_	_	_	_	_	_	_	_	_	_	_
comp7382_c0_seq2	0	32.55	0	5.2	4.53e-05	0.00247862	-2.37851	down	2.37851	yes	318	1-954(+)	_	_	_	gi|170087116|ref|XP_001874781.1|	predicted protein [Laccaria bicolor S238N-H82]	0.7	_	_	_	_	_	_	_	_	_
comp7423_c0_seq3	0	20.63	0	4.16	0.000726851	0.0212151	-2.05658	down	2.05658	yes	955	*	_	_	_	_	_	_	_	_	_	_	_	_	_	_	_
comp7454_c0_seq1	0	24	0	6.57	0.000290613	0.0105693	-2.71589	down	2.71589	yes	704	*	gi|12652940|gb|BC000228.1|	Homo sapiens cDNA clone IMAGE:3353308, **** WARNING: chimeric clone ****	1	gi|381234574|gb|AFF76545.1|	cytochrome c oxidase subunit II (mitochondrion) [Homo sapiens]	0.99	GO:0006123;GO:0006118;GO:0030728;GO:0007566;GO:0008285;GO:0009055;GO:0016702;GO:0046697;GO:0004129;GO:0043005;GO:0006979;GO:0005743;GO:0005789;GO:0051726;GO:0045429;GO:0007595;GO:0031622;GO:0014070;GO:0034097;GO:0005901;GO:0051384;GO:0030282;GO:0010243;GO:0009750;GO:0042803;GO:0007613;GO:0004601;GO:0042640;GO:0019371;GO:0008217;GO:0043065;GO:0032355;GO:0005507;GO:0051968;GO:0031915;GO:0020037;GO:…	9606.ENSP00000354876	mitochondrially encoded cytochrome c oxidase II; Cytochrome c oxidase is the component of th [...]	0.9858	COG1622	_	_	K02261	COX2
comp7550_c0_seq2	0	22.47	0	7.06	0.000390825	0.0131267	-2.81967	down	2.81967	yes	613	*	_	_	_	_	_	_	_	_	_	_	_	_	_	_	_
comp7574_c0_seq2	0.56	39.57	0.22	10.82	8.44e-05	0.00413783	-5.62005	down	5.62005	yes	201	7-609(-)	_	_	_	_	_	_	_	_	_	_	_	_	_	_	_
comp7586_c0_seq6	0	21	0	5.57	0.000530405	0.0166359	-2.47768	down	2.47768	yes	242	1-729(+)	_	_	_	gi|170112736|ref|XP_001887569.1|	predicted protein [Laccaria bicolor S238N-H82]	0.57	_	_	_	_	_	_	_	_	_
comp7630_c0_seq11	0	17.84	0	8.34	0.00140897	0.0348554	-3.06005	down	3.06005	yes	412	*	_	_	_	_	_	_	_	_	_	_	_	_	_	_	_
comp7654_c0_seq4	0	21.59	0	5.7	0.000530405	0.0166359	-2.51096	down	2.51096	yes	730	*	_	_	_	_	_	_	_	_	_	_	_	_	_	_	_
comp7702_c0_seq4	0	19	0	4.12	0.00100641	0.0271213	-2.04264	down	2.04264	yes	179	351-887(-)	_	_	_	gi|170102657|ref|XP_001882544.1|	predicted protein [Laccaria bicolor S238N-H82]	0.63	GO:0016301;GO:0000166;GO:0044237	_	_	_	_	_	_	_	_
comp7723_c0_seq4	0	26	0	7.99	0.000164799	0.00673151	-2.9982	down	2.9982	yes	110	297-626(-)	_	_	_	_	_	_	_	_	_	_	_	_	_	_	_
comp7809_c0_seq1	0	19	0	4.54	0.00100641	0.0271213	-2.18269	down	2.18269	yes	807	*	_	_	_	_	_	_	_	_	_	_	_	_	_	_	_
comp7860_c0_seq2	0	72.59	0	8.47	1.28e-07	2.06e-05	-3.08236	down	3.08236	yes	466	253-1650(-)	_	_	_	gi|302766741|ref|XP_002966791.1|	hypothetical protein SELMODRAFT_439721 [Selaginella moellendorffii]	0.39	_	_	_	_	_	_	_	_	_
comp7874_c0_seq1	2	50	0.63	10.76	0.000247831	0.00941472	-4.09418	down	4.09418	yes	166	152-649(+)	_	_	_	gi|123446475|ref|XP_001311988.1|	hypothetical protein [Trichomonas vaginalis G3]	0.49	_	_	_	_	_	_	_	K07466	RFA1, RPA1, rpa
comp78_c0_seq1	1972	15659	263.42	1433.39	0.000464383	0.0153725	-2.44399	down	2.44399	yes	499	171-1667(+)	_	_	_	gi|171689112|ref|XP_001909496.1|	hypothetical protein [Podospora anserina S mat+]	0.75	GO:0003824	_	_	_	_	_	_	K01740	E2.5.1.49, metY
comp7946_c0_seq1	0	66.13	0	5.29	2.57e-07	3.47e-05	-2.40327	down	2.40327	yes	165	351-845(-)	_	_	_	_	_	_	_	_	_	_	_	_	_	_	_
comp7982_c0_seq1	0	22	0	5.42	0.000530405	0.0166359	-2.43829	down	2.43829	yes	782	*	gi|92443569|gb|BC021067.1|	Homo sapiens cyclin A2, mRNA (cDNA clone IMAGE:3510175), **** WARNING: chimeric clone ****	1	gi|302376922|gb|ADL31200.1|	cytochrome c oxidase subunit III [Homo sapiens]	0.96	GO:0019646;GO:0045277;GO:0004129;GO:0006123;GO:0044281;GO:0005743;GO:0016021;GO:0015992	_	_	_	_	_	_	K02262	COX3
comp8109_c0_seq1	0	19.54	0	4.16	0.00100641	0.0271213	-2.05658	down	2.05658	yes	220	245-904(-)	_	_	_	_	_	_	_	_	_	_	_	_	_	_	_
comp8119_c0_seq2	1.17	79.84	0.12	5.83	2.43e-06	0.000236034	-5.60239	down	5.60239	yes	2641	*	_	_	_	_	_	_	_	_	_	_	_	_	_	_	_
comp8129_c0_seq2	0	18.62	0	4.03	0.00100641	0.0271213	-2.01078	down	2.01078	yes	891	*	_	_	_	gi|170086436|ref|XP_001874441.1|	predicted protein [Laccaria bicolor S238N-H82]	0.73	GO:0016787	_	_	_	_	_	_	_	_
comp8161_c0_seq1	0	49	0	6.06	2.45e-06	0.000236034	-2.59932	down	2.59932	yes	1557	*	gi|356467074|gb|JN857063.1|	Homo sapiens isolate Tv_351c mitochondrion, complete genome	1	gi|345543|pir||JC1348	hypothetical 18K protein - goldfish mitochondrion	0.7	_	_	_	_	_	_	_	_	_
comp8181_c0_seq2	0	17.14	0	4.22	0.00199605	0.0452543	-2.07724	down	2.07724	yes	260	1-783(+)	_	_	_	gi|302696921|ref|XP_003038139.1|	hypothetical protein SCHCODRAFT_63578 [Schizophyllum commune H4-8]	0.89	GO:0003779;GO:0017048;GO:0030036	_	_	_	_	_	_	_	_
comp822_c0_seq12	67.68	508.81	9.54	49.14	0.00098226	0.0271213	-2.36484	down	2.36484	yes	332	355-1350(-)	_	_	_	gi|299749659|ref|XP_002911406.1|	glycerophosphodiester transporter [Coprinopsis cinerea okayama7#130]	0.88	GO:0055085;GO:0016021;GO:0022857	_	_	_	_	_	_	_	_
comp8395_c0_seq3	0	21.49	0	4.88	0.000530405	0.0166359	-2.28688	down	2.28688	yes	89	580-846(-)	_	_	_	_	_	_	_	_	_	_	_	_	_	_	_
comp8632_c0_seq1	0	24.66	0	6.32	0.00021796	0.00834367	-2.65992	down	2.65992	yes	752	*	_	_	_	_	_	_	_	_	_	_	_	_	_	_	_
comp8678_c0_seq2	0	65.81	0	5.45	2.97e-07	3.96e-05	-2.44626	down	2.44626	yes	718	1-2154(-)	_	_	_	gi|299739610|ref|XP_001839645.2|	TKL/TKL-ccin protein kinase [Coprinopsis cinerea okayama7#130]	0.65	GO:0016301;GO:0000166;GO:0044237	_	_	_	_	_	_	K11987	PTGS2, COX2
comp8682_c0_seq1	0	37.54	0	4.52	1.8e-05	0.00118291	-2.17632	down	2.17632	yes	532	3-1601(+)	_	_	_	gi|403416285|emb|CCM02985.1|	predicted protein [Fibroporia radiculosa]	0.67	_	_	_	_	_	_	_	_	_
comp8739_c0_seq1	6.18	83.35	1.4	12.93	0.000312634	0.0112605	-3.20722	down	3.20722	yes	1242	*	_	_	_	_	_	_	_	_	_	_	_	_	_	_	_
comp8761_c0_seq1	0	28	0	7.74	0.000125561	0.00541782	-2.95233	down	2.95233	yes	232	1-699(+)	_	_	_	_	_	_	_	_	_	_	_	_	_	_	_
comp893_c0_seq5	0	47.53	0	12.83	3.54e-06	0.00032233	-3.68145	down	3.68145	yes	183	165-713(-)	_	_	_	gi|169846863|ref|XP_001830145.1|	cytoplasmic protein [Coprinopsis cinerea okayama7#130]	0.84	_	29883.JGI231873	hypothetical protein	0.8581	_	KOG2401	_	_	_
comp9274_c0_seq2	0.27	26.27	0.05	3.65	0.00102803	0.0276292	-6.18982	down	6.18982	yes	461	3-1385(-)	_	_	_	_	_	_	_	_	_	_	_	_	_	_	_
comp9283_c0_seq2	1	28.28	0.32	6.21	0.00222798	0.0496087	-4.27845	down	4.27845	yes	218	3-656(+)	_	_	_	_	_	_	_	_	_	_	_	_	_	_	_
comp934_c0_seq9	5	76	2.74	28.55	0.000320045	0.0115135	-3.38124	down	3.38124	yes	170	2-514(+)	_	_	_	_	_	_	_	_	_	_	_	_	_	_	_
comp9390_c0_seq2	0	18	0	4.27	0.00140897	0.0348554	-2.09424	down	2.09424	yes	191	84-656(-)	_	_	_	gi|395324307|gb|EJF56750.1|	hypothetical protein DICSQDRAFT_183635 [Dichomitus squalens LYAD-421 SS1]	0.66	_	_	_	_	_	_	_	_	_
comp9541_c0_seq2	0	17.3	0	5.97	0.00140897	0.0348554	-2.57773	down	2.57773	yes	558	*	_	_	_	_	_	_	_	_	_	_	_	_	_	_	_
comp960_c0_seq5	0	38.05	0	11.24	1.45e-05	0.000981224	-3.49057	down	3.49057	yes	652	*	_	_	_	_	_	_	_	_	_	_	_	_	_	_	_
comp981_c0_seq1	122.91	1247.13	25.71	178.8	9.69e-05	0.00440906	-2.79795	down	2.79795	yes	287	290-1150(-)	_	_	_	gi|146134379|ref|NP_957707.2|	keratin, type I cytoskeletal 9 [Mus musculus]	0.36	GO:0044707	_	_	_	_	_	_	K07604	KRT1
comp9943_c0_seq1	0	21	0	7.36	0.000530405	0.0166359	-2.87971	down	2.87971	yes	550	*	_	_	_	_	_	_	_	_	_	_	_	_	_	_	_
