# Supplementary material for: Transcriptome Analysis and Its Application in Identifying Genes Associated with Fruiting Body Development in Basidiomycete Hypsizygus marmoreus
Source: PLoS One. 2015 Apr 2;10(4):e0123025. doi: 10.1371/journal.pone.0123025 (PMC4383556; doi:10.1371/journal.pone.0123025)
Supplement: S4 Dataset — From the H. marmoreus primordium and fruiting body, 2,721 unigenes were DEGs, of which 1,673 up-regulated in primordium and 1,048 up-regulated in fruiting body and 404 unigenes showed specific expression patterns in the primordium and 251 unigenes were specific in the fruiting body. (XLSX) [file pone.0123025.s004.xlsx]

## Sheet: Sheet1
transcript_id	H-F_count	H-P_count	H-F_fpkm	H-P_fpkm	pvalue	FDR	log2FC_1(H-P/H-F_fpkm)	diresction_1(H-P/H-F_fpkm)	log2FC_2(H-F_fpkm/H-P)	significant(FDR<=0.05,|logFC|>=2)	Qeury_length	ORF	NT_tophit_name	NT_tophit_description	NT_topHSP_%-Simil	NR_tophit_name	NR_tophit_description	NR_topHSP_%-Simil	GOs	String_tophit_name	String_tophit_description	String_topHSP_%-Simil	COG	KOG	NOG	KO/Gene_ID	KEGG_GENE_NAME
comp1007_c0_seq5	198.92	39.79	34.95	7.15	0.00164601	0.0194512	2.28928	up	-2.28928	yes	224	402-1073(-)	_	_	_	gi|302688263|ref|XP_003033811.1|	hypothetical protein SCHCODRAFT_52577 [Schizophyllum commune H4-8]	0.91	GO:0006644;GO:0008170	104341.JGI51989	annotation not available	0.8947	_	KOG4142	_	K00550	E2.1.1.16
comp1007_c0_seq6	26.33	0.24	5.97	0.06	5.79e-05	0.00136018	6.63662	up	-6.63662	yes	224	160-831(-)	_	_	_	gi|302688263|ref|XP_003033811.1|	hypothetical protein SCHCODRAFT_52577 [Schizophyllum commune H4-8]	0.91	GO:0006644;GO:0008170	104341.JGI51989	annotation not available	0.8947	_	KOG4142	_	K00550	E2.1.1.16
comp10082_c0_seq1	53	5.29	8.98	0.92	0.000294417	0.00508356	3.28701	up	-3.28701	yes	1113	*	_	_	_	_	_	_	_	_	_	_	_	_	_	_	_
comp1009_c0_seq5	114.62	19.86	17.1	3.03	0.00117369	0.0149146	2.49661	up	-2.49661	yes	1264	*	_	_	_	gi|170099517|ref|XP_001880977.1|	predicted protein [Laccaria bicolor S238N-H82]	0.84	_	29883.JGI184762	hypothetical protein	0.8333	_	_	NOG67868	_	_
comp1013_c0_seq3	1621.58	390.67	134.44	33.1	0.00326685	0.0325838	2.02206	up	-2.02206	yes	555	1-1665(+)	_	_	_	gi|302673967|ref|XP_003026669.1|	hypothetical protein SCHCODRAFT_79622 [Schizophyllum commune H4-8]	0.92	_	_	_	_	_	_	_	_	_
comp1016_c0_seq5	455.78	54.46	92.7	11.32	3.39e-05	0.000913879	3.0337	up	-3.0337	yes	109	601-927(-)	_	_	_	gi|302695481|ref|XP_003037419.1|	histone H2A [Schizophyllum commune H4-8]	0.95	GO:0005634;GO:0003677;GO:0046982;GO:0006334;GO:0000786	_	_	_	_	_	_	K11251	H2A
comp1016_c0_seq6	651.49	76	268.18	31.97	2.39e-05	0.000691289	3.06841	up	-3.06841	yes	124	3-374(-)	_	_	_	gi|169851744|ref|XP_001832561.1|	histone H2A [Coprinopsis cinerea okayama7#130]	0.93	GO:0005634;GO:0003677;GO:0006281;GO:0046982;GO:0006334;GO:0000786	5306.JGI72688	.	0.9217	COG5262	KOG1756	_	K11251	H2A
comp1022_c0_seq2	501.89	105.08	60.08	12.86	0.00160756	0.0190871	2.22399	up	-2.22399	yes	186	1016-1576(+)	_	_	_	gi|170097115|ref|XP_001879777.1|	predicted protein [Laccaria bicolor S238N-H82]	0.9	_	_	_	_	_	_	_	_	_
comp10303_c0_seq1	36	4	9.68	1.1	0.001642	0.0194267	3.1375	up	-3.1375	yes	701	*	gi|32527555|gb|AY210843.1|	Tenebrio sp. JMM-2003 5.8S ribosomal RNA gene, complete sequence; and 28S ribosomal RNA gene, partial sequence	1	gi|270015199|gb|EFA11647.1|	hypothetical protein TcasGA2_TC010626 [Tribolium castaneum]	0.96	GO:0003964;GO:0003723;GO:0008270;GO:0005622;GO:0004497;GO:0006278	_	_	_	_	_	_	_	_
comp10381_c0_seq1	39.75	0	7.58	0	3.54e-06	0.000138999	2.9222	up	-2.9222	yes	989	*	_	_	_	_	_	_	_	_	_	_	_	_	_	_	_
comp1043_c0_seq1	2150.39	319.58	177.12	26.9	0.00011342	0.00239325	2.71905	up	-2.71905	yes	662	128-2113(-)	_	_	_	gi|299740733|ref|XP_001833957.2|	hypothetical protein CC1G_01634 [Coprinopsis cinerea okayama7#130]	0.8	GO:0016787	29883.JGI234059	hypothetical protein	0.8323	_	_	NOG262080	_	_
comp1043_c0_seq2	1098.51	110.95	100.68	10.39	6.73e-06	0.000241118	3.27651	up	-3.27651	yes	627	1-1881(-)	_	_	_	gi|299740733|ref|XP_001833957.2|	hypothetical protein CC1G_01634 [Coprinopsis cinerea okayama7#130]	0.81	GO:0016787	29883.JGI234059	hypothetical protein	0.8503	_	_	NOG262080	_	_
comp1043_c0_seq5	476.1	66.47	77.65	11.08	0.000109654	0.00232419	2.80903	up	-2.80903	yes	326	3-980(-)	_	_	_	gi|170097463|ref|XP_001879951.1|	glycoside hydrolase family 79 protein [Laccaria bicolor S238N-H82]	0.83	GO:0016787	_	_	_	_	_	_	_	_
comp1045_c0_seq1	1462.42	113.82	179.97	14.32	7.55e-07	3.81e-05	3.65165	up	-3.65165	yes	510	3-1532(-)	_	_	_	gi|389743782|gb|EIM84966.1|	glycoside hydrolase family 16 protein [Stereum hirsutum FP-91666 SS1]	0.86	GO:0004553;GO:0005975	_	_	_	_	_	_	_	_
comp1045_c0_seq4	1005.48	229	190.14	44.26	0.00241002	0.0261131	2.10299	up	-2.10299	yes	332	1-996(-)	_	_	_	gi|242213432|ref|XP_002472544.1|	hypothetical protein POSPLDRAFT_116700 [Postia placenta Mad-698-R]	0.61	_	_	_	_	_	_	_	_	_
comp104_c0_seq1	7757	1600	1577.62	332.58	0.00109766	0.0140809	2.24598	up	-2.24598	yes	158	452-925(-)	_	_	_	gi|392587725|gb|EIW77058.1|	ribosomal protein S26e [Coniophora puteana RWD-64-598 SS2]	0.97	GO:0005840;GO:0042254;GO:0006412;GO:0003735	104341.JGI110022	40S ribosomal protein S26	0.9684	COG4830	KOG1768	_	K02976	RP-S26e, RPS26
comp10542_c0_seq1	23.66	1.42	5.22	0.32	0.000797167	0.011098	4.02791	up	-4.02791	yes	854	*	_	_	_	_	_	_	_	_	_	_	_	_	_	_	_
comp10576_c0_seq1	23	1	6.19	0.27	0.000797167	0.011098	4.51891	up	-4.51891	yes	701	*	_	_	_	_	_	_	_	_	_	_	_	_	_	_	_
comp10643_c0_seq1	30	1	7.92	0.27	0.000157376	0.0031551	4.87447	up	-4.87447	yes	190	143-712(-)	_	_	_	_	_	_	_	_	_	_	_	_	_	_	_
comp106_c0_seq1	9798	1343	1936.32	271.26	5.5e-05	0.00132629	2.83557	up	-2.83557	yes	137	400-810(-)	_	_	_	gi|302683582|ref|XP_003031472.1|	60S ribosomal protein L27 [Schizophyllum commune H4-8]	0.94	GO:0005840;GO:0042254;GO:0006412;GO:0003735	104341.JGI121332	60S ribosomal protein L27	0.9412	COG2163	KOG3418	_	K02901	RP-L27e, RPL27
comp1082_c0_seq5	97.02	0	27.22	0	2.48e-09	3.11e-07	4.7666	up	-4.7666	yes	223	3-671(-)	_	_	_	_	_	_	_	_	_	_	_	_	_	_	_
comp108_c0_seq1	6734	1197	1800.83	327.16	0.000387237	0.00631552	2.46059	up	-2.46059	yes	705	*	gi|301121609|ref|XM_002908486.1|	Phytophthora infestans T30-4 60S ribosomal protein L23 (PITG_01943) mRNA, complete cds	0.8	gi|170116680|ref|XP_001889530.1|	60S ribosomal protein L23 [Laccaria bicolor S238N-H82]	0.99	GO:0005840;GO:0042254;GO:0006412;GO:0003735	29883.JGI186549	hypothetical protein	0.9925	COG0093	KOG0901	_	K02894	RP-L23e, RPL23
comp1101_c0_seq1	3336	800	258.93	63.46	0.0030635	0.0308634	2.02864	up	-2.02864	yes	622	117-1982(+)	_	_	_	gi|336387332|gb|EGO28477.1|	hypothetical protein SERLADRAFT_445927 [Serpula lacrymans var. lacrymans S7.9]	0.95	_	29883.JGI242589	hypothetical protein	0.9587	COG5064	KOG4224	_	K08332	VAC8
comp11048_c0_seq1	33	2	8.1	0.5	0.000336207	0.00571628	4.01792	up	-4.01792	yes	184	1-552(+)	_	_	_	gi|169860168|ref|XP_001836720.1|	hypothetical protein CC1G_08105 [Coprinopsis cinerea okayama7#130]	0.64	_	_	_	_	_	_	_	_	_
comp110_c0_seq1	7044	1661	550.82	132.75	0.00268279	0.0285024	2.05287	up	-2.05287	yes	475	3-1427(+)	_	_	_	_	_	_	_	_	_	_	_	_	_	_	_
comp1111_c0_seq1	3443	385	362.84	41.47	1.18e-05	0.000383435	3.12919	up	-3.12919	yes	397	240-1430(-)	_	_	_	_	_	_	_	_	_	_	_	_	_	_	_
comp1123_c0_seq1	3078	578	276.07	52.98	0.000592607	0.00884692	2.38151	up	-2.38151	yes	598	252-2045(-)	_	_	_	gi|392558381|gb|EIW51569.1|	hypothetical protein TRAVEDRAFT_176097 [Trametes versicolor FP-101664 SS1]	0.82	_	29883.JGI191902	hypothetical protein	0.7935	_	_	NOG78576	_	_
comp1126_c0_seq1	1203	265	157.83	35.53	0.00187004	0.0217136	2.15126	up	-2.15126	yes	378	121-1254(-)	_	_	_	gi|392560417|gb|EIW53600.1|	Zn-dependent exopeptidase [Trametes versicolor FP-101664 SS1]	0.74	GO:0008233	_	_	_	_	_	_	K05994	E3.4.11.10
comp112_c0_seq1	7878	1449	1870.61	351.64	0.000492979	0.00770074	2.41134	up	-2.41134	yes	192	143-718(+)	_	_	_	gi|170091908|ref|XP_001877176.1|	60S ribosomal protein L9 [Laccaria bicolor S238N-H82]	0.95	GO:0005840;GO:0042254;GO:0006412;GO:0003735;GO:0019843	29883.JGI311930	hypothetical protein	0.9462	COG0097	KOG3255	_	K02940	RP-L9e, RPL9
comp1130_c0_seq2	567.23	21.53	107.8	4.18	5.65e-09	6.07e-07	4.68871	up	-4.68871	yes	152	369-824(+)	_	_	_	_	_	_	_	_	_	_	_	_	_	_	_
comp1131_c0_seq4	41.02	0	4.42	0	2.94e-06	0.000119831	2.14405	up	-2.14405	yes	368	1-1104(+)	_	_	_	gi|299742679|ref|XP_001832663.2|	sugar kinase [Coprinopsis cinerea okayama7#130]	0.75	GO:0006098;GO:0004747;GO:0006014	_	_	_	_	_	_	K00852	rbsK, RBKS
comp1133_c1_seq6	127.89	17.5	37.73	5.28	0.000311399	0.00534601	2.8371	up	-2.8371	yes	639	*	_	_	_	_	_	_	_	_	_	_	_	_	_	_	_
comp1133_c1_seq8	153.11	26.6	49.86	8.85	0.000925019	0.0125935	2.49413	up	-2.49413	yes	579	*	_	_	_	_	_	_	_	_	_	_	_	_	_	_	_
comp1146_c0_seq1	707.73	93.89	98.69	13.38	5.95e-05	0.00138945	2.88283	up	-2.88283	yes	308	428-1351(-)	_	_	_	gi|170088340|ref|XP_001875393.1|	predicted protein [Laccaria bicolor S238N-H82]	0.86	_	_	_	_	_	_	_	_	_
comp1146_c0_seq2	909.08	117.39	134.21	17.71	4.56e-05	0.00111985	2.92186	up	-2.92186	yes	394	95-1276(-)	_	_	_	gi|170088340|ref|XP_001875393.1|	predicted protein [Laccaria bicolor S238N-H82]	0.82	_	_	_	_	_	_	_	_	_
comp1146_c0_seq4	480.85	106.38	71.78	16.23	0.00226903	0.0247915	2.14492	up	-2.14492	yes	308	339-1262(-)	_	_	_	gi|170088340|ref|XP_001875393.1|	predicted protein [Laccaria bicolor S238N-H82]	0.86	_	_	_	_	_	_	_	_	_
comp1146_c0_seq5	664.23	108.92	105.41	17.67	0.00029159	0.0050522	2.57664	up	-2.57664	yes	394	6-1187(-)	_	_	_	gi|170088340|ref|XP_001875393.1|	predicted protein [Laccaria bicolor S238N-H82]	0.82	_	_	_	_	_	_	_	_	_
comp11541_c0_seq2	18.45	1	5.44	0.3	0.00304285	0.0306657	4.18057	up	-4.18057	yes	213	2-643(+)	_	_	_	gi|299739861|ref|XP_001840303.2|	rCop c3 [Coprinopsis cinerea rCop c3 [Coprinopsis cinerea okayama7#130]	0.83	GO:0000166;GO:0003676	_	_	_	_	_	_	_	_
comp11548_c0_seq1	19	0	4.35	0	0.000390825	0.00631552	2.12102	up	-2.12102	yes	824	*	_	_	_	_	_	_	_	_	_	_	_	_	_	_	_
comp11555_c0_seq1	22	2	5.34	0.5	0.00356754	0.0347621	3.41684	up	-3.41684	yes	184	135-686(-)	_	_	_	gi|170099774|ref|XP_001881105.1|	predicted protein [Laccaria bicolor S238N-H82]	0.59	_	_	_	_	_	_	_	_	_
comp1161_c0_seq2	1840.96	298.56	342.29	56.73	0.000215557	0.00398844	2.59304	up	-2.59304	yes	253	1-759(+)	_	_	_	gi|170085985|ref|XP_001874216.1|	predicted protein [Laccaria bicolor S238N-H82]	0.59	_	_	_	_	_	_	_	_	_
comp116_c0_seq1	10573.4	2543	1548.9	380.73	0.00303411	0.0306657	2.0244	up	-2.0244	yes	295	329-1213(-)	_	_	_	gi|170095667|ref|XP_001879054.1|	predicted protein [Laccaria bicolor S238N-H82]	0.83	GO:0006979;GO:0006804;GO:0004601	29883.JGI317236	hypothetical protein	0.7823	_	_	NOG256258	_	_
comp11747_c0_seq1	32	4	5.44	0.69	0.00276276	0.0291558	2.97894	up	-2.97894	yes	254	348-1109(-)	_	_	_	gi|302694913|ref|XP_003037135.1|	hypothetical protein SCHCODRAFT_103682 [Schizophyllum commune H4-8]	0.52	_	_	_	_	_	_	_	_	_
comp1174_c0_seq1	3308	497	255.81	39.28	0.00011757	0.00247276	2.70321	up	-2.70321	yes	678	287-2320(+)	_	_	_	gi|170084471|ref|XP_001873459.1|	predicted protein [Laccaria bicolor S238N-H82]	0.83	GO:0016787	29883.JGI187174	hypothetical protein	0.8724	_	KOG3770	_	_	_
comp11790_c0_seq1	37.3	4.92	6.23	0.84	0.00248498	0.0267514	2.89077	up	-2.89077	yes	263	109-897(-)	_	_	_	_	_	_	_	_	_	_	_	_	_	_	_
comp117_c0_seq1	7236	1433	2138.29	432.79	0.000830116	0.0114838	2.30472	up	-2.30472	yes	147	2-442(+)	_	_	_	gi|242205952|ref|XP_002468833.1|	40S ribosomal protein S20 [Postia placenta Mad-698-R]	0.98	GO:0042254;GO:0006412;GO:0003735;GO:0015935	104341.JGI108749	40S ribosomal protein S20	0.9725	COG0051	KOG0900	NOG281153	K02969	RP-S20e, RPS20
comp118_c0_seq1	12843	2333	2463.21	457.31	0.000448017	0.00708699	2.4293	up	-2.4293	yes	214	2-643(+)	_	_	_	gi|336373180|gb|EGO01518.1|	hypothetical protein SERLA73DRAFT_176829 [Serpula lacrymans var. lacrymans S7.3]	0.92	GO:0005840;GO:0042254;GO:0006412;GO:0003735	29883.JGI320115	hypothetical protein	0.914	COG1727	KOG1714	_	K02883	RP-L18e, RPL18
comp1193_c0_seq1	591.49	136.35	26.61	6.27	0.00286988	0.0292767	2.08543	up	-2.08543	yes	1060	97-3276(+)	_	_	_	gi|170087020|ref|XP_001874733.1|	kinesin-like protein [Laccaria bicolor S238N-H82]	0.83	GO:0007018;GO:0005874;GO:0005524;GO:0003777	104341.JGI111600	hypothetical protein	0.9248	COG5059	KOG0242;KOG4280	_	K10401	KIF18_19
comp1196_c0_seq1	514	2	234.64	0.93	2.83e-14	2.02e-11	7.979	up	-7.979	yes	413	*	_	_	_	gi|393243191|gb|EJD50706.1|	hydrophobic surface binding protein [Auricularia delicata TFB-10046 SS5]	0.7	_	_	_	_	_	_	_	_	_
comp1201_c0_seq1	136	10	61.05	4.59	7.05e-06	0.000251262	3.73343	up	-3.73343	yes	420	*	_	_	_	_	_	_	_	_	_	_	_	_	_	_	_
comp12046_c0_seq1	53	2	7.61	0.29	1.48e-05	0.000460422	4.71377	up	-4.71377	yes	317	315-1265(-)	_	_	_	_	_	_	_	_	_	_	_	_	_	_	_
comp1207_c0_seq1	135.21	3.2	12.05	0.29	2.7e-08	2.36e-06	5.37684	up	-5.37684	yes	168	308-811(-)	_	_	_	_	_	_	_	_	_	_	_	_	_	_	_
comp1207_c0_seq4	866.68	37.63	94.29	4.18	8.31e-09	8.6e-07	4.49553	up	-4.49553	yes	1733	*	_	_	_	_	_	_	_	_	_	_	_	_	_	_	_
comp1207_c0_seq5	104.35	8.1	11.82	0.94	1.7e-05	0.000524428	3.65243	up	-3.65243	yes	1664	*	_	_	_	_	_	_	_	_	_	_	_	_	_	_	_
comp1207_c0_seq8	870.38	0	167.62	0	2.65e-18	1.14e-14	7.38905	up	-7.38905	yes	979	*	_	_	_	_	_	_	_	_	_	_	_	_	_	_	_
comp120_c0_seq1	9070	1484	1477.96	247.14	0.000210375	0.00397078	2.58021	up	-2.58021	yes	1157	*	_	_	_	gi|336369668|gb|EGN98009.1|	hypothetical protein SERLA73DRAFT_182842 [Serpula lacrymans var. lacrymans S7.3]	0.97	GO:0005840;GO:0042254;GO:0006412;GO:0003735	29883.JGI292507	hypothetical protein	0.9778	COG2238	KOG3411	_	K02966	RP-S19e, RPS19
comp1214_c0_seq3	945.05	229.71	75.47	18.75	0.00357826	0.0347987	2.00901	up	-2.00901	yes	714	220-2361(-)	_	_	_	gi|169859042|ref|XP_001836162.1|	mitochondrial protein [Coprinopsis cinerea okayama7#130]	0.75	GO:0031305	29883.JGI294229	hypothetical protein	0.8858	_	KOG1854	_	_	_
comp12175_c0_seq1	18	1	6.1	0.35	0.00304285	0.0306657	4.12338	up	-4.12338	yes	556	*	_	_	_	_	_	_	_	_	_	_	_	_	_	_	_
comp12269_c0_seq1	16	1	2.95	0.19	0.00547934	0.0480937	3.95664	up	-3.95664	yes	323	2-970(-)	_	_	_	gi|170116920|ref|XP_001889649.1|	predicted protein [Laccaria bicolor S238N-H82]	0.68	_	_	_	_	_	_	_	K14832	MAK21, NOC1, CEBPZ
comp12289_c0_seq2	21	2	4.94	0.48	0.00455058	0.0414458	3.3634	up	-3.3634	yes	222	3-668(+)	_	_	_	gi|336371963|gb|EGO00303.1|	hypothetical protein SERLA73DRAFT_180824 [Serpula lacrymans var. lacrymans S7.3]	0.83	_	5306.JGI72324	annotation not available	0.83	COG5124	KOG3433	_	_	_
comp122_c0_seq1	12526	2034	520.86	86.44	0.000197961	0.00376489	2.59112	up	-2.59112	yes	1061	75-3257(-)	_	_	_	gi|170099415|ref|XP_001880926.1|	predicted protein [Laccaria bicolor S238N-H82]	0.62	_	_	_	_	_	_	_	_	_
comp1233_c0_seq2	1227.52	286.65	159.39	38.04	0.00272231	0.02881	2.06697	up	-2.06697	yes	390	282-1451(-)	_	_	_	gi|170090984|ref|XP_001876714.1|	mitochondrial NAD-dependent isocitrate dehydrogenase subunit 1 precursor [Laccaria bicolor mitochondrial NAD-dependent isocitra	0.95	GO:0006099;GO:0000287;GO:0004449;GO:0051287	29883.JGI311861	mitochondrial NAD-dependent isocitrate dehydrogenase subunit 1 precursor	0.9822	COG0473	KOG0784	_	K00030	IDH3
comp1240_c0_seq4	48.33	1.73	5.53	0.2	2.65e-05	0.000756275	4.78921	up	-4.78921	yes	197	2-592(-)	_	_	_	_	_	_	_	_	_	_	_	_	_	_	_
comp1241_c0_seq3	290.18	24.49	12.27	1.06	4.72e-06	0.000178415	3.533	up	-3.533	yes	637	2340-4250(+)	_	_	_	gi|170085711|ref|XP_001874079.1|	predicted protein [Laccaria bicolor S238N-H82]	0.65	_	29883.JGI301270	hypothetical protein	0.9608	_	KOG4660	_	_	_
comp12481_c0_seq1	27	0	4.65	0	4.53e-05	0.00111514	2.21723	up	-2.21723	yes	321	2-964(+)	_	_	_	gi|392558601|gb|EIW51788.1|	hypothetical protein TRAVEDRAFT_175969 [Trametes versicolor FP-101664 SS1]	0.66	_	_	_	_	_	_	_	_	_
comp124_c0_seq12	501.84	26.43	58.73	3.16	7.84e-08	5.84e-06	4.2161	up	-4.2161	yes	480	3-1442(-)	_	_	_	gi|297183574|gb|ADI19702.1|	predicted flavoprotein involved in K+ transport [uncultured Rhizobiales bacterium HF4000_48A13]	0.65	_	_	_	_	_	_	_	_	_
comp124_c0_seq16	105	13.7	20.54	2.74	0.000318532	0.00545286	2.90619	up	-2.90619	yes	964	*	_	_	_	gi|297183574|gb|ADI19702.1|	predicted flavoprotein involved in K+ transport [uncultured Rhizobiales bacterium HF4000_48A13]	0.78	_	_	_	_	_	_	_	_	_
comp124_c0_seq6	195.29	0	14.16	0	4.76e-12	1.43e-09	3.82375	up	-3.82375	yes	589	665-2431(-)	_	_	_	gi|154252232|ref|YP_001413056.1|	cyclohexanone monooxygenase [Parvibaculum lavamentivorans DS-1]	0.62	_	_	_	_	_	_	_	_	_
comp124_c0_seq8	894.55	0	66.19	0	2.02e-18	1.01e-14	6.04854	up	-6.04854	yes	589	613-2379(-)	_	_	_	gi|154252232|ref|YP_001413056.1|	cyclohexanone monooxygenase [Parvibaculum lavamentivorans DS-1]	0.62	_	_	_	_	_	_	_	_	_
comp1264_c0_seq5	35.77	0	6.18	0	7.72e-06	0.000270189	2.62761	up	-2.62761	yes	363	3-1094(+)	_	_	_	gi|170091132|ref|XP_001876788.1|	predicted protein [Laccaria bicolor S238N-H82]	0.8	GO:0006886;GO:0030131;GO:0016192	_	_	_	_	_	_	K12398	AP3M
comp1265_c0_seq2	900.11	216.05	66.47	16.31	0.00333085	0.0329917	2.02695	up	-2.02695	yes	246	816-1553(-)	_	_	_	gi|169852530|ref|XP_001832947.1|	hypothetical protein CC1G_01009 [Coprinopsis cinerea okayama7#130]	0.54	_	_	_	_	_	_	_	_	_
comp126_c0_seq1	7441	1524	339.52	71.07	0.00104643	0.0135103	2.25618	up	-2.25618	yes	1034	90-3191(+)	_	_	_	gi|390601669|gb|EIN11063.1|	hypothetical protein PUNSTDRAFT_85601 [Punctularia strigosozonata HHB-11173 SS5]	0.71	GO:0016310;GO:0007165;GO:0016301;GO:0004871	_	_	_	_	_	_	_	_
comp1279_c0_seq1	1657.69	137.78	201.24	17.09	1.22e-06	5.8e-05	3.55769	up	-3.55769	yes	410	90-1319(+)	_	_	_	gi|169860861|ref|XP_001837065.1|	ribonucleotide reductase small subunit [Coprinopsis cinerea okayama7#130]	0.89	GO:0004748;GO:0006144;GO:0009186;GO:0046914;GO:0006206;GO:0055114;GO:0005971	29883.JGI230488	ribonucleotide reductase, beta subunit	0.9503	COG0208	KOG1567	_	K10808	RRM2
comp1279_c0_seq2	1568.31	220.22	195.04	27.99	7.75e-05	0.00173084	2.80079	up	-2.80079	yes	410	53-1282(+)	_	_	_	gi|169860861|ref|XP_001837065.1|	ribonucleotide reductase small subunit [Coprinopsis cinerea okayama7#130]	0.89	GO:0004748;GO:0006144;GO:0009186;GO:0046914;GO:0006206;GO:0055114;GO:0005971	29883.JGI230488	ribonucleotide reductase, beta subunit	0.9503	COG0208	KOG1567	_	K10808	RRM2
comp12847_c0_seq1	17	1	5.61	0.34	0.00406644	0.0383241	4.04439	up	-4.04439	yes	571	*	_	_	_	gi|186512422|ref|NP_001078427.2|	bifunctional inhibitor/lipid-transfer protein/seed storage 2S albumin-like protein [Arabidopsis thaliana]	0.57	_	_	_	_	_	_	_	_	_
comp12902_c0_seq1	17	1	4.53	0.27	0.00406644	0.0383241	4.06848	up	-4.06848	yes	210	2-631(-)	_	_	_	gi|389739849|gb|EIM81041.1|	hypothetical protein STEHIDRAFT_172090 [Stereum hirsutum FP-91666 SS1]	0.7	_	_	_	_	_	_	_	_	_
comp1299_c0_seq6	102.81	0	36.37	0	1.59e-09	2.14e-07	5.18468	up	-5.18468	yes	533	*	_	_	_	gi|336370519|gb|EGN98859.1|	hypothetical protein SERLA73DRAFT_122734 [Serpula lacrymans var. lacrymans S7.3]	0.86	GO:0033179;GO:0015991;GO:0015078	_	_	_	_	_	_	K02153	ATPeVH, ATP6H
comp1301_c0_seq11	876.24	151.21	72.97	12.87	0.000386087	0.00631552	2.50329	up	-2.50329	yes	443	935-2263(-)	_	_	_	gi|302681683|ref|XP_003030523.1|	hypothetical protein SCHCODRAFT_57407 [Schizophyllum commune H4-8]	0.8	_	104341.JGI109205	annotation not available	0.7548	COG3616	_	_	_	_
comp1301_c0_seq8	200.93	0	12.56	0	3.57e-12	1.13e-09	3.65076	up	-3.65076	yes	443	1686-3014(-)	_	_	_	gi|302681683|ref|XP_003030523.1|	hypothetical protein SCHCODRAFT_57407 [Schizophyllum commune H4-8]	0.8	_	104341.JGI109205	annotation not available	0.7548	COG3616	_	_	_	_
comp130_c0_seq2	3592.5	561.52	185.36	29.61	0.000155906	0.00312772	2.64617	up	-2.64617	yes	568	1478-3181(+)	_	_	_	gi|170106345|ref|XP_001884384.1|	predicted protein [Laccaria bicolor S238N-H82]	0.79	_	29883.JGI303687	hypothetical protein	0.8026	_	KOG2473	_	K15202	GTF3C5, TFC1
comp13178_c0_seq1	28	0	4.55	0	3.57e-05	0.000928128	2.18587	up	-2.18587	yes	355	95-1159(-)	_	_	_	_	_	_	_	_	_	_	_	_	_	_	_
comp13220_c0_seq1	29	2.21	5.63	0.44	0.000747106	0.0105099	3.67756	up	-3.67756	yes	288	3-866(+)	_	_	_	_	_	_	_	_	_	_	_	_	_	_	_
comp132_c0_seq2	4401.7	611.61	283.42	40.25	6.35e-05	0.00147353	2.81588	up	-2.81588	yes	433	483-1781(-)	_	_	_	_	_	_	_	_	_	_	_	_	_	_	_
comp132_c0_seq3	6539.19	1051.83	1307.38	214.92	0.000186691	0.00358925	2.60481	up	-2.60481	yes	195	268-852(-)	_	_	_	gi|390603908|gb|EIN13299.1|	hypothetical protein PUNSTDRAFT_78800 [Punctularia strigosozonata HHB-11173 SS5]	0.95	GO:0005840;GO:0042254;GO:0006412;GO:0003735	29883.JGI186351	hypothetical protein	0.9747	COG2147	KOG1696	_	K02885	RP-L19e, RPL19
comp13397_c0_seq1	13	0	4.12	0	0.00286389	0.0292255	2.04264	up	-2.04264	yes	197	3-593(-)	_	_	_	gi|170106187|ref|XP_001884305.1|	predicted protein [Laccaria bicolor S238N-H82]	0.9	_	_	_	_	_	_	_	_	_
comp1345_c0_seq1	1909	203	255.07	27.72	8.53e-06	0.000296967	3.20189	up	-3.20189	yes	184	320-871(+)	_	_	_	gi|170115017|ref|XP_001888704.1|	predicted protein [Laccaria bicolor S238N-H82]	0.61	_	_	_	_	_	_	_	_	_
comp135_c0_seq1	9196	1935	751.19	161.55	0.00125442	0.0157946	2.2172	up	-2.2172	yes	2308	*	_	_	_	_	_	_	_	_	_	_	_	_	_	_	_
comp1364_c0_seq3	101.12	0	27.95	0	1.74e-09	2.28e-07	4.80478	up	-4.80478	yes	223	14-682(-)	_	_	_	gi|392594371|gb|EIW83695.1|	D-lactaldehyde dehydrogenase [Coniophora puteana RWD-64-598 SS2]	0.67	_	_	_	_	_	_	_	_	_
comp1364_c0_seq4	35.03	0	10.9	0	7.72e-06	0.000270189	3.44626	up	-3.44626	yes	202	1-606(-)	_	_	_	gi|392590338|gb|EIW79667.1|	D-lactaldehyde dehydrogenase [Coniophora puteana RWD-64-598 SS2]	0.67	_	_	_	_	_	_	_	_	_
comp1364_c0_seq9	26.29	1	13.4	0.52	0.000385253	0.00631552	4.68758	up	-4.68758	yes	370	*	_	_	_	gi|238598076|ref|XP_002394510.1|	hypothetical protein MPER_05593 [Moniliophthora perniciosa FA553]	0.73	GO:1901363;GO:0097159;GO:0008152;GO:0003824	_	_	_	_	_	_	_	_
comp1369_c0_seq3	669.25	128.63	162.6	31.94	0.000855183	0.0118088	2.34789	up	-2.34789	yes	250	27-776(-)	_	_	_	gi|299743339|ref|XP_001835701.2|	phospho-2-dehydro-3-deoxyheptonate aldolase [Coprinopsis cinerea phospho-2-dehydro-3-deoxyheptonate aldolase [Coprinopsis ci	0.92	GO:0009094;GO:0006571;GO:0003849;GO:0000162	_	_	_	_	_	_	K01626	E2.5.1.54, aroF, aroG, aroH
comp1369_c0_seq4	504.75	105.37	131.8	28.12	0.00154406	0.0184279	2.22868	up	-2.22868	yes	240	3-722(-)	_	_	_	gi|299743339|ref|XP_001835701.2|	phospho-2-dehydro-3-deoxyheptonate aldolase [Coprinopsis cinerea phospho-2-dehydro-3-deoxyheptonate aldolase [Coprinopsis ci	0.95	GO:0009094;GO:0006571;GO:0003849;GO:0000162	_	_	_	_	_	_	K01626	E2.5.1.54, aroF, aroG, aroH
comp1369_c0_seq5	321	78	87.33	21.69	0.00440882	0.0403313	2.00945	up	-2.00945	yes	160	3-482(-)	_	_	_	gi|170089315|ref|XP_001875880.1|	predicted protein [Laccaria bicolor S238N-H82]	0.95	GO:0009094;GO:0006571;GO:0003849;GO:0000162	_	_	_	_	_	_	K01626	E2.5.1.54, aroF, aroG, aroH
comp136_c0_seq1	11711	1878	614.68	100.74	0.000180555	0.00347895	2.6092	up	-2.6092	yes	800	128-2527(+)	_	_	_	gi|302687346|ref|XP_003033353.1|	hypothetical protein SCHCODRAFT_53758 [Schizophyllum commune H4-8]	0.83	_	214684.CNG04070	hypothetical protein	0.8177	COG1236	KOG1361	_	K15340	DCLRE1A, SNM1A, PSO2
comp13726_c0_seq1	16	1	3.97	0.25	0.00547934	0.0480937	3.98914	up	-3.98914	yes	760	*	_	_	_	_	_	_	_	_	_	_	_	_	_	_	_
comp1378_c0_seq1	469.86	111.48	52.57	12.75	0.00344282	0.0338992	2.04374	up	-2.04374	yes	320	1-960(+)	_	_	_	gi|336380338|gb|EGO21491.1|	hypothetical protein SERLADRAFT_372135 [Serpula lacrymans var. lacrymans S7.9]	0.76	_	29883.JGI306016	hypothetical protein	0.75	COG3777	_	_	_	_
comp138_c0_seq2	2730.51	448.11	725.06	121.61	0.000227399	0.00415103	2.57584	up	-2.57584	yes	155	2-466(+)	_	_	_	gi|336372497|gb|EGO00836.1|	hypothetical protein SERLA73DRAFT_178790 [Serpula lacrymans var. lacrymans S7.3]	0.96	GO:0005840;GO:0042254;GO:0006412;GO:0003735	29883.JGI320590	hypothetical protein	0.9794	_	KOG3434	_	K02891	RP-L22e, RPL22
comp138_c0_seq3	1483.93	236.28	721.06	117.34	0.00019549	0.00372262	2.61942	up	-2.61942	yes	129	2-391(+)	_	_	_	gi|336372497|gb|EGO00836.1|	hypothetical protein SERLA73DRAFT_178790 [Serpula lacrymans var. lacrymans S7.3]	0.97	GO:0005840;GO:0042254;GO:0006412;GO:0003735	_	_	_	_	_	_	K02891	RP-L22e, RPL22
comp1396_c0_seq2	383.07	21.86	130.13	7.59	1.88e-07	1.2e-05	4.09971	up	-4.09971	yes	134	2-403(+)	_	_	_	gi|389748362|gb|EIM89539.1|	PCI-domain-containing protein [Stereum hirsutum FP-91666 SS1]	0.91	GO:0000502	_	_	_	_	_	_	K03036	PSMD11, RPN6
comp139_c0_seq1	5224	927	1439.91	261.14	0.000384847	0.00631552	2.46308	up	-2.46308	yes	684	*	gi|170114329|ref|XM_001888327.1|	Laccaria bicolor S238N-H82 hypothetical protein partial mRNA	0.84	gi|170114330|ref|XP_001888362.1|	60S ribosomal protein L24 [Laccaria bicolor S238N-H82]	0.97	GO:0005840	29883.JGI312775	hypothetical protein	0.99	COG2075	KOG1722	_	K02896	RP-L24e, RPL24
comp13_c0_seq1	47013	2142	10796	502.72	4.26e-09	4.75e-07	4.4246	up	-4.4246	yes	821	*	_	_	_	gi|170095307|ref|XP_001878874.1|	hydrophobin [Laccaria bicolor hydrophobin [Laccaria bicolor S238N-H82]	0.66	_	_	_	_	_	_	_	_	_
comp1416_c0_seq20	32.03	4.6	3.54	0.52	0.00561969	0.0490958	2.76717	up	-2.76717	yes	466	309-1706(-)	_	_	_	gi|395323669|gb|EJF56131.1|	hypothetical protein DICSQDRAFT_175189 [Dichomitus squalens LYAD-421 SS1]	0.67	_	_	_	_	_	_	_	_	_
comp1416_c0_seq24	27.39	0	5.3	0	4.53e-05	0.00111514	2.40599	up	-2.40599	yes	160	493-975(+)	_	_	_	gi|403412057|emb|CCL98757.1|	predicted protein [Fibroporia radiculosa]	0.86	GO:0009063;GO:0003824	_	_	_	_	_	_	_	_
comp1419_c0_seq3	940.15	112.69	252.49	30.93	2.52e-05	0.000724479	3.02915	up	-3.02915	yes	233	3-701(-)	_	_	_	gi|170100172|ref|XP_001881304.1|	phosphoglycerate mutase [Laccaria bicolor S238N-H82]	0.73	_	29883.JGI294369	phosphoglycerate mutase	0.765	COG0406	_	_	_	_
comp1425_c0_seq6	33.44	0	8.89	0	1.17e-05	0.000380723	3.15218	up	-3.15218	yes	157	239-709(-)	_	_	_	gi|238581696|ref|XP_002389691.1|	hypothetical protein MPER_11146 [Moniliophthora perniciosa FA553]	0.88	GO:0004342;GO:0006044;GO:0005975	_	_	_	_	_	_	K02564	nagB, GNPDA
comp14385_c0_seq1	14	0	4.11	0	0.00199605	0.0222217	2.03914	up	-2.03914	yes	642	*	_	_	_	gi|392560744|gb|EIW53926.1|	hypothetical protein TRAVEDRAFT_23186 [Trametes versicolor FP-101664 SS1]	0.59	_	_	_	_	_	_	_	_	_
comp144_c0_seq1	10601	2462	314.99	74.77	0.00241801	0.0261808	2.07477	up	-2.07477	yes	960	55-2934(+)	_	_	_	gi|169859024|ref|XP_001836153.1|	hypothetical protein CC1G_10934 [Coprinopsis cinerea okayama7#130]	0.57	_	_	_	_	_	_	_	_	_
comp145_c0_seq1	6626	1065	1546.07	253.97	0.000185603	0.00357062	2.60588	up	-2.60588	yes	184	257-808(-)	_	_	_	gi|170098010|ref|XP_001880224.1|	60S ribosomal protein L12 [Laccaria bicolor S238N-H82]	1	GO:0005840;GO:0042254;GO:0006412;GO:0003735	29883.JGI294076	hypothetical protein	1	COG0080	KOG0886	NOG265107	K02870	RP-L12e, RPL12
comp1465_c0_seq1	626.36	54.08	60.59	5.35	2.59e-06	0.000108668	3.50147	up	-3.50147	yes	463	3-1391(-)	_	_	_	gi|299754900|ref|XP_001828269.2|	hypothetical protein CC1G_02850 [Coprinopsis cinerea okayama7#130]	0.66	GO:0005622;GO:0008270;GO:0003676	29883.JGI313151	hypothetical protein	0.9375	_	KOG1721	_	_	_
comp1465_c0_seq2	644.19	27.68	64.5	2.83	1.11e-08	1.11e-06	4.51043	up	-4.51043	yes	441	3-1325(-)	_	_	_	gi|299754900|ref|XP_001828269.2|	hypothetical protein CC1G_02850 [Coprinopsis cinerea okayama7#130]	0.65	GO:0005622;GO:0008270;GO:0003676	29883.JGI313151	hypothetical protein	0.9375	_	KOG1721	_	_	_
comp1465_c0_seq6	581	17	195.6	5.85	6.96e-10	1.08e-07	5.06333	up	-5.06333	yes	96	262-549(+)	_	_	_	_	_	_	_	_	_	_	_	_	_	_	_
comp146_c0_seq1	20331	795	1137.07	45.44	1.09e-09	1.6e-07	4.64521	up	-4.64521	yes	569	2-1708(+)	_	_	_	gi|343427302|emb|CBQ70830.1|	probable Cytochrome P450 monooxygenase/Phenylacetate hydroxylase [Sporisorium reilianum SRZ2]	0.56	_	_	_	_	_	_	_	K10438	E1.14.13.63, phacB
comp1491_c0_seq4	413.74	0	32.27	0	3.79e-15	3.55e-12	5.01212	up	-5.01212	yes	632	379-2274(-)	_	_	_	gi|395334428|gb|EJF66804.1|	glycoside hydrolase family 16 protein [Dichomitus squalens LYAD-421 SS1]	0.77	GO:0016787	29883.JGI186913	glycoside hydrolase family 16 protein	0.8345	COG2273	_	_	_	_
comp1491_c0_seq6	97.01	0	10.63	0	2.48e-09	3.11e-07	3.41007	up	-3.41007	yes	506	61-1578(-)	_	_	_	gi|395334428|gb|EJF66804.1|	glycoside hydrolase family 16 protein [Dichomitus squalens LYAD-421 SS1]	0.77	GO:0016787	_	_	_	_	_	_	_	_
comp1504_c0_seq2	14.63	0	4.46	0	0.00199605	0.0222217	2.15704	up	-2.15704	yes	186	61-621(+)	_	_	_	gi|170089339|ref|XP_001875892.1|	predicted protein [Laccaria bicolor S238N-H82]	0.75	GO:0044424	29883.JGI192506	hypothetical protein	0.8716	_	KOG3037	_	_	_
comp1510_c0_seq5	112.05	21.62	17.66	3.48	0.0023308	0.0253097	2.34333	up	-2.34333	yes	398	1-1197(+)	_	_	_	gi|299741011|ref|XP_001834155.2|	hypothetical protein CC1G_09112 [Coprinopsis cinerea okayama7#130]	0.66	_	_	_	_	_	_	_	_	_
comp1510_c0_seq6	233.29	52.83	46.06	10.66	0.0034417	0.0338992	2.11131	up	-2.11131	yes	314	1-942(+)	_	_	_	gi|242209282|ref|XP_002470489.1|	predicted protein [Postia placenta Mad-698-R]	0.61	GO:0006184;GO:0005525;GO:0003924	_	_	_	_	_	_	_	_
comp1510_c0_seq7	56.37	0	11.29	0	2.23e-07	1.39e-05	3.49697	up	-3.49697	yes	313	1-942(+)	_	_	_	gi|242220037|ref|XP_002475790.1|	predicted protein [Postia placenta Mad-698-R]	0.68	_	_	_	_	_	_	_	_	_
comp1510_c0_seq9	89.46	20	33.87	7.74	0.00557037	0.0487928	2.1296	up	-2.1296	yes	498	*	_	_	_	_	_	_	_	_	_	_	_	_	_	_	_
comp1512_c0_seq1	436.53	96.21	23.15	5.21	0.00229992	0.0250378	2.15166	up	-2.15166	yes	486	2086-3543(-)	_	_	_	_	_	_	_	_	_	_	_	_	_	_	_
comp1534_c0_seq2	70.1	0	4.74	0	4.09e-08	3.33e-06	2.24489	up	-2.24489	yes	812	236-2671(+)	_	_	_	gi|170086045|ref|XP_001874246.1|	OPT oligopeptide transporter [Laccaria bicolor S238N-H82]	0.85	GO:0055085	_	_	_	_	_	_	_	_
comp1552_c0_seq4	922	60	251.2	16.71	2.16e-07	1.36e-05	3.91005	up	-3.91005	yes	692	*	_	_	_	gi|336368424|gb|EGN96767.1|	hypothetical protein SERLA73DRAFT_75629 [Serpula lacrymans var. lacrymans S7.3]	0.74	_	_	_	_	_	_	_	_	_
comp1552_c0_seq6	100.81	4.7	32.43	1.55	2.52e-06	0.000106057	4.38699	up	-4.38699	yes	190	15-584(-)	_	_	_	_	_	_	_	_	_	_	_	_	_	_	_
comp1552_c0_seq7	20.99	0	9.01	0	0.00021796	0.00398844	3.17153	up	-3.17153	yes	101	136-438(-)	_	_	_	_	_	_	_	_	_	_	_	_	_	_	_
comp155_c0_seq1	7186	1056	1378.23	207	9.45e-05	0.00206876	2.73511	up	-2.73511	yes	256	3-770(+)	_	_	_	gi|170090992|ref|XP_001876718.1|	60S ribosomal protein L6 [Laccaria bicolor S238N-H82]	0.92	GO:0005840;GO:0042254;GO:0006412;GO:0003735	29883.JGI292925	hypothetical protein	0.9202	COG2163	KOG1694	_	K02934	RP-L6e, RPL6
comp1567_c0_seq1	831.53	50.37	122.57	7.59	1.27e-07	8.82e-06	4.01336	up	-4.01336	yes	277	259-1089(-)	_	_	_	gi|299753877|ref|XP_001833593.2|	hypothetical protein CC1G_03810 [Coprinopsis cinerea okayama7#130]	0.52	_	_	_	_	_	_	_	K11275	H1_5
comp1567_c0_seq2	345.47	44.63	53.04	7	7.02e-05	0.00161056	2.92165	up	-2.92165	yes	260	259-1038(-)	_	_	_	gi|392595911|gb|EIW85234.1|	hypothetical protein CONPUDRAFT_79902 [Coniophora puteana RWD-64-598 SS2]	0.53	_	_	_	_	_	_	_	K11275	H1_5
comp1569_c0_seq1	32.1	5.36	3.12	0.53	0.00561969	0.0490958	2.55748	up	-2.55748	yes	638	27-1940(-)	_	_	_	gi|403415746|emb|CCM02446.1|	predicted protein [Fibroporia radiculosa]	0.74	GO:0016310;GO:0000166;GO:0004672	_	_	_	_	_	_	K00924	E2.7.1.-
comp157_c0_seq1	12495	1731	1213.66	171.84	5.94e-05	0.00138945	2.82023	up	-2.82023	yes	286	3-860(+)	_	_	_	gi|392568230|gb|EIW61404.1|	DUF55-domain-containing protein [Trametes versicolor FP-101664 SS1]	0.71	_	29883.JGI168522	annotation not available	0.892	COG2947	KOG3383	_	_	_
comp1588_c0_seq2	171	14	83.96	7.03	8.16e-06	0.000285081	3.57811	up	-3.57811	yes	102	2-307(+)	_	_	_	_	_	_	_	_	_	_	_	_	_	_	_
comp158_c0_seq2	2119.81	470.48	540.07	122.51	0.0018925	0.0219489	2.14025	up	-2.14025	yes	740	*	_	_	_	_	_	_	_	_	_	_	_	_	_	_	_
comp1591_c1_seq1	549.57	123.58	68.89	15.83	0.0024897	0.0267926	2.12163	up	-2.12163	yes	1504	*	_	_	_	_	_	_	_	_	_	_	_	_	_	_	_
comp1594_c0_seq1	1911	464	185.24	45.97	0.00337323	0.0333235	2.01063	up	-2.01063	yes	528	362-1945(-)	_	_	_	gi|395331972|gb|EJF64352.1|	hypothetical protein DICSQDRAFT_153404 [Dichomitus squalens LYAD-421 SS1]	0.65	_	_	_	_	_	_	_	_	_
comp159_c0_seq1	9693	1616	861.19	146.74	0.000241329	0.00437073	2.55307	up	-2.55307	yes	330	3-992(+)	_	_	_	gi|169847460|ref|XP_001830441.1|	guanine nucleotide binding protein beta subunit [Coprinopsis cinerea okayama7#130]	0.99	_	29883.JGI190157	annotation not available	0.9904	COG2319	KOG0279	_	K14753	RACK1
comp160_c0_seq1	5468	881	1427.84	235.12	0.000192119	0.00368182	2.60237	up	-2.60237	yes	183	2-550(+)	_	_	_	gi|336363446|gb|EGN91835.1|	hypothetical protein SERLA73DRAFT_191943 [Serpula lacrymans var. lacrymans S7.3]	0.94	GO:0005840;GO:0042254;GO:0006412;GO:0003735	104341.JGI129302	hypothetical protein	0.9481	COG1383	KOG0187	_	K02962	RP-S17e, RPS17
comp1616_c0_seq1	111.37	19.22	7.54	1.33	0.00139919	0.017012	2.50314	up	-2.50314	yes	417	1534-2784(-)	_	_	_	gi|170087794|ref|XP_001875120.1|	predicted protein [Laccaria bicolor S238N-H82]	0.51	_	_	_	_	_	_	_	_	_
comp1616_c0_seq13	38.23	0	17.2	0	4.28e-06	0.000163034	4.10434	up	-4.10434	yes	139	3-419(-)	_	_	_	_	_	_	_	_	_	_	_	_	_	_	_
comp1616_c0_seq4	89.88	0	6.54	0	4.77e-09	5.2e-07	2.70929	up	-2.70929	yes	417	1341-2591(-)	_	_	_	gi|170087794|ref|XP_001875120.1|	predicted protein [Laccaria bicolor S238N-H82]	0.51	_	_	_	_	_	_	_	_	_
comp1616_c0_seq6	98.35	0	7.63	0	2.26e-09	2.87e-07	2.93168	up	-2.93168	yes	363	1341-2429(-)	_	_	_	gi|170087794|ref|XP_001875120.1|	predicted protein [Laccaria bicolor S238N-H82]	0.5	_	_	_	_	_	_	_	_	_
comp1627_c0_seq8	15.88	0	7.78	0	0.00100641	0.0130781	2.95977	up	-2.95977	yes	385	*	_	_	_	_	_	_	_	_	_	_	_	_	_	_	_
comp1632_c0_seq4	20.83	0	5	0	0.00021796	0.00398844	2.32193	up	-2.32193	yes	786	*	_	_	_	_	_	_	_	_	_	_	_	_	_	_	_
comp1633_c0_seq8	54.13	0	16.62	0	3.45e-07	2.01e-05	4.05485	up	-4.05485	yes	204	1-615(+)	_	_	_	gi|170097786|ref|XP_001880112.1|	predicted protein [Laccaria bicolor S238N-H82]	0.75	_	_	_	_	_	_	_	_	_
comp1634_c0_seq1	3246	572	264.35	47.61	0.000377439	0.00631552	2.47311	up	-2.47311	yes	605	350-2164(-)	_	_	_	gi|170116642|ref|XP_001889511.1|	predicted protein [Laccaria bicolor S238N-H82]	0.76	GO:0016020	29883.JGI315189	hypothetical protein	0.7774	_	KOG0039	_	_	_
comp163_c0_seq1	2957	581	1126.25	226.16	0.000812956	0.011288	2.31611	up	-2.31611	yes	495	*	_	_	_	gi|170090972|ref|XP_001876708.1|	60S ribosomal protein L36 [Laccaria bicolor S238N-H82]	0.96	GO:0005840;GO:0042254;GO:0006412;GO:0003735	29883.JGI183112	hypothetical protein	0.9579	COG5051	KOG3452	_	K02920	RP-L36e, RPL36
comp1640_c0_seq2	818.56	103.97	91.7	11.9	4.34e-05	0.00109863	2.94596	up	-2.94596	yes	478	248-1681(-)	_	_	_	gi|336369327|gb|EGN97669.1|	hypothetical protein SERLA73DRAFT_184469 [Serpula lacrymans var. lacrymans S7.3]	0.83	_	29883.JGI295223	hypothetical protein	0.8329	_	KOG2641	_	_	_
comp1642_c0_seq2	996.87	237.5	61.68	15.02	0.00314629	0.0315235	2.03792	up	-2.03792	yes	546	1410-3047(-)	_	_	_	gi|392559603|gb|EIW52787.1|	Creatinase/aminopeptidase [Trametes versicolor FP-101664 SS1]	0.8	_	104341.JGI106568	hypothetical protein	0.868	COG0006	KOG2737	_	K14213	PEPD
comp1642_c0_seq5	79.14	10.67	11.04	1.52	0.000616541	0.00916772	2.8606	up	-2.8606	yes	353	1-1059(+)	_	_	_	_	_	_	_	_	_	_	_	_	_	_	_
comp165_c0_seq1	4813.27	1105.9	210.11	49.34	0.00228032	0.0249058	2.09032	up	-2.09032	yes	1043	970-4098(-)	_	_	_	gi|389742126|gb|EIM83313.1|	ARM repeat-containing protein [Stereum hirsutum FP-91666 SS1]	0.7	_	29883.JGI157243	annotation not available	0.972	COG5099	KOG2049	_	_	_
comp1667_c0_seq5	40.21	5.32	6.47	0.88	0.00156555	0.0186473	2.87819	up	-2.87819	yes	332	3-998(+)	_	_	_	gi|392594059|gb|EIW83384.1|	hypothetical protein CONPUDRAFT_121930 [Coniophora puteana RWD-64-598 SS2]	0.79	GO:0005622;GO:0008270;GO:0003676	29883.JGI183375	hypothetical protein	0.9463	COG5152	KOG1813	NOG117959	K13127	RNF113A, CWC24
comp1670_c0_seq2	213.49	41.78	10.81	2.16	0.00139783	0.017012	2.32326	up	-2.32326	yes	612	2-1837(+)	_	_	_	_	_	_	_	_	_	_	_	_	_	_	_
comp1675_c0_seq1	2798	469	152.24	26.08	0.000264191	0.00473901	2.54533	up	-2.54533	yes	620	1537-3396(-)	_	_	_	gi|169844685|ref|XP_001829063.1|	amino-acid N-acetyltransferase [Coprinopsis cinerea okayama7#130]	0.8	GO:0004042;GO:0000051;GO:0006526;GO:0042967;GO:0005739	104341.JGI44680	annotation not available	0.8323	COG5630	KOG2436	_	K00618	E2.3.1.1
comp168_c1_seq5	17.68	0	6.48	0	0.000726851	0.0102608	2.69599	up	-2.69599	yes	96	227-514(-)	_	_	_	gi|392561745|gb|EIW54926.1|	histone-fold-containing protein [Trametes versicolor FP-101664 SS1]	1	GO:0005634;GO:0003677;GO:0046982;GO:0006334;GO:0000786	104341.JGI124253	annotation not available	1	_	KOG1744	_	K11252	H2B
comp168_c1_seq6	528.33	29	214.21	12.02	8.52e-08	6.28e-06	4.15552	up	-4.15552	yes	79	227-463(-)	_	_	_	gi|392561745|gb|EIW54926.1|	histone-fold-containing protein [Trametes versicolor FP-101664 SS1]	1	GO:0005634;GO:0003677;GO:0046982;GO:0006334;GO:0000786	_	_	_	_	_	_	K11252	H2B
comp1694_c0_seq2	69.32	8.34	9.18	1.13	0.000592004	0.00884232	3.02217	up	-3.02217	yes	245	688-1422(-)	_	_	_	gi|169863087|ref|XP_001838167.1|	hypothetical protein CC1G_05648 [Coprinopsis cinerea okayama7#130]	0.84	_	_	_	_	_	_	_	_	_
comp1696_c0_seq3	176.65	0.03	26.33	0	1.19e-11	3.26e-09	4.71864	up	-4.71864	yes	345	114-1148(+)	_	_	_	gi|170092337|ref|XP_001877390.1|	predicted protein [Laccaria bicolor S238N-H82]	0.85	GO:0016829;GO:0008152	29883.JGI189233	hypothetical protein	0.8516	COG0329	_	_	_	_
comp1699_c1_seq4	172.66	34	46.91	9.44	0.00190421	0.0220677	2.31304	up	-2.31304	yes	230	3-695(+)	_	_	_	gi|336363653|gb|EGN92030.1|	hypothetical protein SERLA73DRAFT_79916 [Serpula lacrymans var. lacrymans S7.3]	0.45	_	_	_	_	_	_	_	_	_
comp1699_c1_seq7	51	8	26.71	4.28	0.00247032	0.0266236	2.6417	up	-2.6417	yes	360	*	_	_	_	_	_	_	_	_	_	_	_	_	_	_	_
comp1710_c0_seq9	14.99	0.23	5.29	0.08	0.00140897	0.017012	6.04712	up	-6.04712	yes	99	3-299(-)	_	_	_	gi|336372712|gb|EGO01051.1|	hypothetical protein SERLA73DRAFT_121420 [Serpula lacrymans var. lacrymans S7.3]	0.8	GO:0016226;GO:0004322;GO:0015994;GO:0008199;GO:0005739;GO:0055114	_	_	_	_	_	_	_	_
comp1716_c0_seq2	450.55	93.68	46.06	9.79	0.00153164	0.018287	2.23413	up	-2.23413	yes	422	508-1773(-)	_	_	_	gi|170097926|ref|XP_001880182.1|	glutaryl-CoA dehydrogenase [Laccaria bicolor S238N-H82]	0.91	GO:0050660;GO:0006118;GO:0003995;GO:0055114	29883.JGI296371	glutaryl-CoA dehydrogenase	0.9514	COG1960	KOG0138	_	K00252	GCDH, gcdH
comp1728_c0_seq2	760.72	161.79	87.61	19.04	0.00157545	0.0187429	2.20206	up	-2.20206	yes	448	214-1557(-)	_	_	_	gi|170098953|ref|XP_001880695.1|	predicted protein [Laccaria bicolor S238N-H82]	0.96	GO:0005524;GO:0017111;GO:0030163;GO:0005737	29883.JGI297177	hypothetical protein	0.988	COG1222	KOG0726	NOG224784	K03062	PSMC1, RPT2
comp172_c0_seq1	4970	742	1247.68	190.38	0.000109436	0.00232122	2.71229	up	-2.71229	yes	221	2-664(+)	_	_	_	gi|393218041|gb|EJD03529.1|	40S ribosomal protein S9 [Fomitiporia mediterranea MF3/22]	0.98	GO:0042254;GO:0006412;GO:0003735;GO:0015935;GO:0019843	29883.JGI290699	hypothetical protein	0.9878	COG0522	KOG3301	NOG290262	K02997	RP-S9e, RPS9
comp1734_c0_seq1	726	44	145.46	9.01	1.54e-07	1.03e-05	4.01295	up	-4.01295	yes	160	225-704(+)	_	_	_	gi|170090316|ref|XP_001876380.1|	predicted protein [Laccaria bicolor S238N-H82]	0.81	_	_	_	_	_	_	_	_	_
comp175_c0_seq1	5092	936	1465.67	275.35	0.00049555	0.00773284	2.41222	up	-2.41222	yes	177	2-532(+)	_	_	_	gi|392571465|gb|EIW64637.1|	hypothetical protein TRAVEDRAFT_159130 [Trametes versicolor FP-101664 SS1]	0.97	GO:0005840;GO:0042254;GO:0006412;GO:0003735	5306.JGI30511	.	0.9792	COG0186	KOG1728	_	K02949	RP-S11e, RPS11
comp1769_c0_seq2	692.65	58	86.83	7.43	1.93e-06	8.63e-05	3.54676	up	-3.54676	yes	436	1-1308(+)	_	_	_	gi|336375464|gb|EGO03800.1|	glycoside hydrolase family 47 protein [Serpula lacrymans var. lacrymans S7.3]	0.78	GO:0016787	_	_	_	_	_	_	K01230	MAN1
comp176_c0_seq1	4207	590	371.16	53.2	6.83e-05	0.00157247	2.80254	up	-2.80254	yes	362	1051-2136(-)	_	_	_	_	_	_	_	_	_	_	_	_	_	_	_
comp1783_c0_seq2	800.69	175.75	181.22	40.65	0.0019814	0.0222217	2.15641	up	-2.15641	yes	200	1-600(+)	_	_	_	gi|336374622|gb|EGO02959.1|	hypothetical protein SERLA73DRAFT_176448 [Serpula lacrymans var. lacrymans S7.3]	0.81	GO:0000166;GO:0003676	_	_	_	_	_	_	_	_
comp1785_c0_seq1	319.59	52.94	61.23	10.37	0.000419683	0.00671673	2.56182	up	-2.56182	yes	323	16-984(-)	_	_	_	gi|392571504|gb|EIW64676.1|	hypothetical protein TRAVEDRAFT_111332 [Trametes versicolor FP-101664 SS1]	0.83	_	_	_	_	_	_	_	_	_
comp1785_c0_seq3	153.41	3.06	32.79	0.67	8.91e-09	9.12e-07	5.61295	up	-5.61295	yes	294	1-882(-)	_	_	_	gi|302697871|ref|XP_003038614.1|	expressed protein [Schizophyllum commune H4-8]	0.84	_	_	_	_	_	_	_	_	_
comp178_c0_seq1	5303	496	1837.85	175.68	2.66e-06	0.000111019	3.387	up	-3.387	yes	108	123-446(-)	_	_	_	gi|395332431|gb|EJF64810.1|	hypothetical protein DICSQDRAFT_153007 [Dichomitus squalens LYAD-421 SS1]	0.88	_	5306.JGI73068	.	0.757	_	_	NOG82315	_	_
comp1806_c0_seq1	1564	364	148.62	35.35	0.00263593	0.0280443	2.07185	up	-2.07185	yes	572	268-1983(-)	_	_	_	gi|392569148|gb|EIW62322.1|	RNA-binding domain-containing protein [Trametes versicolor FP-101664 SS1]	0.56	_	5306.JGI78493	.	0.7727	COG0724	KOG4210	_	K11294	NCL, NSR1
comp1816_c0_seq1	44.5	8.05	4.27	0.79	0.00519592	0.0460509	2.43431	up	-2.43431	yes	411	6-1238(-)	_	_	_	gi|169858267|ref|XP_001835779.1|	hypothetical protein CC1G_11684 [Coprinopsis cinerea okayama7#130]	0.43	GO:0008270;GO:0003676	_	_	_	_	_	_	_	_
comp1820_c0_seq2	153.19	33.44	20.08	4.48	0.00342702	0.0337658	2.16419	up	-2.16419	yes	443	110-1441(+)	_	_	_	gi|170101386|ref|XP_001881910.1|	actin-binding protein, coronin, contains WD40 repeats [Laccaria bicolor S238N-H82]	0.88	_	29883.JGI142933	actin-binding protein, coronin, contains WD40 repeats	0.9005	COG2319	KOG0303	_	_	_
comp182_c0_seq1	5013	867	1342.5	237.3	0.00032406	0.00553801	2.50014	up	-2.50014	yes	704	*	_	_	_	gi|336363445|gb|EGN91834.1|	hypothetical protein SERLA73DRAFT_191942 [Serpula lacrymans var. lacrymans S7.3]	0.98	GO:0005840;GO:0042254;GO:0006412;GO:0003735	104341.JGI87168	annotation not available	0.9692	COG0096	KOG1754	_	K02957	RP-S15Ae, RPS15A
comp1839_c0_seq1	1033.95	12	112.42	1.33	2.55e-13	1.21e-10	6.40133	up	-6.40133	yes	169	505-1011(+)	_	_	_	_	_	_	_	_	_	_	_	_	_	_	_
comp1839_c0_seq2	20.11	0	4.48	0	0.000290613	0.0050522	2.1635	up	-2.1635	yes	847	*	_	_	_	_	_	_	_	_	_	_	_	_	_	_	_
comp1840_c0_seq4	20.42	0	6.07	0	0.000290613	0.0050522	2.6017	up	-2.6017	yes	211	1-636(+)	_	_	_	gi|299749793|ref|XP_001836335.2|	ATP-binding cassette transporter YOR1 [Coprinopsis cinerea okayama7#130]	0.85	GO:0055085;GO:0005524;GO:0006200;GO:0042626;GO:0016021	_	_	_	_	_	_	_	_
comp1857_c0_seq2	247.1	0	6.48	0	5.23e-13	2.15e-10	2.69599	up	-2.69599	yes	1367	3076-7176(-)	_	_	_	gi|392568974|gb|EIW62148.1|	hypothetical protein TRAVEDRAFT_144551 [Trametes versicolor FP-101664 SS1]	0.71	_	104341.JGI109267	annotation not available	0.7721	_	KOG4521	_	K14303	NUP160
comp1865_c0_seq1	1254	123	148.51	14.89	5.03e-06	0.000189094	3.31814	up	-3.31814	yes	296	411-1298(-)	_	_	_	gi|169867094|ref|XP_001840128.1|	hypothetical protein CC1G_02591 [Coprinopsis cinerea okayama7#130]	0.51	_	_	_	_	_	_	_	_	_
comp1870_c0_seq1	465.64	58.28	52.69	6.74	4.72e-05	0.00115364	2.96671	up	-2.96671	yes	512	1-1536(+)	_	_	_	gi|302689401|ref|XP_003034380.1|	glycoside hydrolase family 71 protein [Schizophyllum commune H4-8]	0.73	_	_	_	_	_	_	_	_	_
comp1870_c0_seq3	248.84	27.34	40.97	4.6	3.48e-05	0.000928128	3.15486	up	-3.15486	yes	338	2-1015(+)	_	_	_	gi|302689401|ref|XP_003034380.1|	glycoside hydrolase family 71 protein [Schizophyllum commune H4-8]	0.72	GO:0016787	_	_	_	_	_	_	_	_
comp1870_c0_seq4	118.73	15.81	39.83	5.42	0.000270517	0.00483513	2.87749	up	-2.87749	yes	144	1-432(+)	_	_	_	gi|170089275|ref|XP_001875860.1|	glycoside hydrolase family 71 protein [Laccaria bicolor S238N-H82]	0.85	GO:0016787	_	_	_	_	_	_	_	_
comp1870_c0_seq5	112.61	7.73	43.77	3.07	9.52e-06	0.000321763	3.83363	up	-3.83363	yes	110	154-486(+)	_	_	_	gi|170089275|ref|XP_001875860.1|	glycoside hydrolase family 71 protein [Laccaria bicolor S238N-H82]	0.7	_	_	_	_	_	_	_	_	_
comp1877_c0_seq2	1037.4	129.56	100.45	12.82	3.55e-05	0.000928128	2.97001	up	-2.97001	yes	562	169-1854(-)	_	_	_	gi|299745153|ref|XP_001831503.2|	rRNA primary transcript binding protein [Coprinopsis cinerea okayama7#130]	0.79	GO:0003676	5306.JGI71881	.	0.8124	_	KOG0120	NOG280647	K12837	U2AF2
comp187_c0_seq1	6245	1322	1473.58	318.81	0.00131456	0.0164607	2.20856	up	-2.20856	yes	203	3-611(+)	_	_	_	gi|170100715|ref|XP_001881575.1|	40S ribosomal protein S10 [Laccaria bicolor S238N-H82]	0.94	GO:0005840	29883.JGI297944	hypothetical protein	0.9437	COG5045	KOG3344	NOG280490	K02947	RP-S10e, RPS10
comp1891_c0_seq2	208.53	0.01	6.77	0	2.58e-12	8.61e-10	2.75916	up	-2.75916	yes	651	460-2412(+)	_	_	_	gi|170111318|ref|XP_001886863.1|	predicted protein [Laccaria bicolor S238N-H82]	0.57	_	_	_	_	_	_	_	_	_
comp1895_c0_seq4	148.74	29.1	42.23	8.44	0.00210676	0.023196	2.32295	up	-2.32295	yes	664	*	gi|299756719|ref|XM_001829493.2|	Coprinopsis cinerea okayama7#130 ### hypothetical protein, mRNA	0.9	gi|299747761|ref|XP_001837242.2|	casein kinase subunit II beta [Coprinopsis cinerea okayama7#130]	0.94	_	_	_	_	_	_	_	K03115	CSNK2B
comp1899_c0_seq2	285.28	67.59	22.26	5.39	0.00412631	0.0383241	2.0461	up	-2.0461	yes	647	3-1943(+)	_	_	_	gi|170103424|ref|XP_001882927.1|	glycosyltransferase family 39 protein [Laccaria bicolor S238N-H82]	0.92	GO:0006493;GO:0000030;GO:0000136	104341.JGI123234	annotation not available	0.8803	_	KOG3358;KOG3359	_	K00728	POMT
comp1905_c0_seq1	196	45	59.22	13.9	0.00408221	0.0383241	2.091	up	-2.091	yes	65	2-196(+)	_	_	_	_	_	_	_	_	_	_	_	_	_	_	_
comp1917_c0_seq1	441.27	27.44	31.37	1.99	3.11e-07	1.86e-05	3.97855	up	-3.97855	yes	565	2-1696(+)	_	_	_	gi|407922854|gb|EKG15946.1|	Aspartate/glutamate/uridylate kinase [Macrophomina phaseolina MS6]	0.62	GO:0008152;GO:0016740	_	_	_	_	_	_	K00928	E2.7.2.4, lysC
comp1930_c0_seq3	105.13	11.42	10.12	1.12	0.000130333	0.00265193	3.17564	up	-3.17564	yes	259	1031-1807(-)	_	_	_	gi|170097900|ref|XP_001880169.1|	predicted protein [Laccaria bicolor S238N-H82]	0.64	_	_	_	_	_	_	_	_	_
comp193_c0_seq1	6986	839	1671.44	205.16	1.99e-05	0.000591311	3.02627	up	-3.02627	yes	159	80-556(+)	_	_	_	gi|390603000|gb|EIN12392.1|	hypothetical protein PUNSTDRAFT_97078 [Punctularia strigosozonata HHB-11173 SS5]	0.92	GO:0005840;GO:0042254;GO:0000166;GO:0006412;GO:0003735	29883.JGI254466	hypothetical protein	0.9675	COG0089	KOG1751	_	K02893	RP-L23Ae, RPL23A
comp1954_c0_seq4	128.93	25.51	32.11	6.49	0.00231508	0.0251712	2.30673	up	-2.30673	yes	252	1-759(+)	_	_	_	gi|336383561|gb|EGO24710.1|	hypothetical protein SERLADRAFT_349023 [Serpula lacrymans var. lacrymans S7.9]	0.68	GO:0005488;GO:0016491	_	_	_	_	_	_	_	_
comp1957_c0_seq8	19.86	0	4.4	0	0.000290613	0.0050522	2.1375	up	-2.1375	yes	174	3-524(+)	_	_	_	gi|170106229|ref|XP_001884326.1|	protein disulfide isomerase [Laccaria bicolor S238N-H82]	0.74	GO:0003824	_	_	_	_	_	_	K13984	TXNDC5, ERP46
comp1958_c0_seq1	1462	191	155.64	20.78	4.49e-05	0.00111514	2.90495	up	-2.90495	yes	178	970-1503(+)	_	_	_	_	_	_	_	_	_	_	_	_	_	_	_
comp196_c0_seq2	4762.23	582.22	492.78	61.57	2.33e-05	0.000674185	3.00064	up	-3.00064	yes	284	127-978(-)	_	_	_	gi|336364941|gb|EGN93294.1|	hypothetical protein SERLA73DRAFT_189851 [Serpula lacrymans var. lacrymans S7.3]	0.87	_	29883.JGI306146	predicted actin-bundling protein	0.8973	_	KOG3962	NOG134525	K13122	FRG1
comp1977_c0_seq3	19.54	0	7.07	0	0.000390825	0.00631552	2.82171	up	-2.82171	yes	90	252-521(-)	_	_	_	gi|170086750|ref|XP_001874598.1|	predicted protein [Laccaria bicolor S238N-H82]	0.96	GO:0006464;GO:0016881;GO:0005622	_	_	_	_	_	_	K10590	TRIP12
comp1980_c0_seq1	50.71	0	4.12	0	5.43e-07	2.87e-05	2.04264	up	-2.04264	yes	206	285-902(+)	_	_	_	gi|395325211|gb|EJF57637.1|	alpha/beta-hydrolase [Dichomitus squalens LYAD-421 SS1]	0.61	_	_	_	_	_	_	_	_	_
comp1995_c0_seq2	709.75	86.6	52.5	6.55	3.31e-05	0.00089502	3.00275	up	-3.00275	yes	705	435-2549(-)	_	_	_	gi|392594041|gb|EIW83366.1|	GTP binding protein 4 [Coniophora puteana RWD-64-598 SS2]	0.92	GO:0042254;GO:0005730;GO:0005525	29883.JGI142326	annotation not available	0.7978	COG1084	KOG1490	_	K06943	NOG1
comp1998_c0_seq1	1695	397	183.34	43.89	0.00270579	0.0286857	2.06256	up	-2.06256	yes	279	815-1651(-)	_	_	_	gi|170092002|ref|XP_001877223.1|	predicted protein [Laccaria bicolor S238N-H82]	0.83	GO:0020037	29883.JGI312035	hypothetical protein	0.8485	_	KOG1108	_	_	_
comp2014_c0_seq3	228.07	53.86	44.56	10.75	0.00438683	0.0401617	2.05141	up	-2.05141	yes	251	1-753(+)	_	_	_	gi|336375827|gb|EGO04162.1|	hypothetical protein SERLA73DRAFT_173569 [Serpula lacrymans var. lacrymans S7.3]	0.92	GO:0005524;GO:0003678;GO:0032508;GO:0005657	_	_	_	_	_	_	K04499	RUVBL1, RVB1, INO80H
comp2020_c0_seq2	146.94	29	11.73	2.37	0.00181907	0.0211874	2.30724	up	-2.30724	yes	368	1215-2318(-)	_	_	_	gi|170095593|ref|XP_001879017.1|	predicted protein [Laccaria bicolor S238N-H82]	0.9	GO:0006777	5306.JGI63202	.	0.8571	COG1058	_	_	_	_
comp2026_c0_seq2	393.58	95.43	62.57	15.5	0.00415754	0.0383241	2.0132	up	-2.0132	yes	162	1-486(-)	_	_	_	_	_	_	_	_	_	_	_	_	_	_	_
comp202_c0_seq1	7989	1416	486.18	88.07	0.000378026	0.00631552	2.46477	up	-2.46477	yes	638	1168-3081(-)	_	_	_	gi|336386394|gb|EGO27540.1|	hypothetical protein SERLADRAFT_367099 [Serpula lacrymans var. lacrymans S7.9]	0.74	_	_	_	_	_	_	_	K15134	SRB4, MED17
comp2030_c0_seq1	1737	291	110.75	18.96	0.00027964	0.00497743	2.54628	up	-2.54628	yes	910	228-2957(-)	_	_	_	gi|336370235|gb|EGN98576.1|	hypothetical protein SERLA73DRAFT_92011 [Serpula lacrymans var. lacrymans S7.3]	0.89	GO:0005524;GO:0006260;GO:0055114;GO:0005971;GO:0004748;GO:0006144;GO:0009186;GO:0006206	29883.JGI176996	ribonucleotide reductase alpha subunit; Provides the precursors necessary for DNA synthesis. [...]	0.9457	COG0209	KOG1112	_	K10807	RRM1
comp2036_c0_seq2	25.23	0	5.02	0	7.45e-05	0.00166693	2.32769	up	-2.32769	yes	285	2-856(-)	_	_	_	gi|336373427|gb|EGO01765.1|	hypothetical protein SERLA73DRAFT_166282 [Serpula lacrymans var. lacrymans S7.3]	0.8	_	_	_	_	_	_	_	_	_
comp2037_c0_seq1	388	75	167.39	33.07	0.00101092	0.0131254	2.33962	up	-2.33962	yes	96	1-288(+)	_	_	_	_	_	_	_	_	_	_	_	_	_	_	_
comp2055_c0_seq3	53.8	0	8.01	0	3.45e-07	2.01e-05	3.0018	up	-3.0018	yes	1266	*	_	_	_	gi|54023308|ref|YP_117550.1|	hypothetical protein nfa13410 [Nocardia farcinica IFM 10152]	0.37	GO:0005488	_	_	_	_	_	_	K03083	GSK3B
comp2055_c0_seq4	1597.82	0.57	277.13	0.1	7.17e-20	7.17e-16	11.4363	up	-11.4363	yes	1087	*	_	_	_	gi|54023308|ref|YP_117550.1|	hypothetical protein nfa13410 [Nocardia farcinica IFM 10152]	0.37	GO:0005488	_	_	_	_	_	_	K03083	GSK3B
comp205_c0_seq4	3106	416	1245.92	170.55	4.97e-05	0.00120947	2.86894	up	-2.86894	yes	470	*	gi|170085884|ref|XM_001874131.1|	Laccaria bicolor S238N-H82 hypothetical protein partial mRNA	0.87	gi|170085885|ref|XP_001874166.1|	60S ribosomal protein L21 [Laccaria bicolor S238N-H82]	0.97	GO:0005840;GO:0042254;GO:0006412;GO:0003735	_	_	_	_	_	_	K02889	RP-L21e, RPL21
comp2066_c0_seq1	168.82	25.1	6.72	1.02	0.000386096	0.00631552	2.71989	up	-2.71989	yes	1004	1636-4647(-)	_	_	_	gi|336369751|gb|EGN98092.1|	hypothetical protein SERLA73DRAFT_123478 [Serpula lacrymans var. lacrymans S7.3]	0.93	GO:0006099;GO:0045252;GO:0006568;GO:0006554;GO:0004591;GO:0030976	29883.JGI141258	2-oxoglutarate dehydrogenase complex E1 component, mitochondrial precursor	0.8881	COG0567	KOG0450	_	K00164	OGDH, sucA
comp2076_c0_seq4	224.64	0	34.86	0	1.28e-12	4.73e-10	5.1235	up	-5.1235	yes	224	322-993(+)	_	_	_	gi|403411800|emb|CCL98500.1|	predicted protein [Fibroporia radiculosa]	0.97	GO:0003729;GO:0016787;GO:0005849;GO:0006378	104341.JGI89306	annotation not available	0.9655	_	KOG1689	_	K14397	NUDT21, CPSF5, CFIM25
comp207_c0_seq1	5046	968	1258.39	246.72	0.000670013	0.00981682	2.35063	up	-2.35063	yes	199	2-598(+)	_	_	_	gi|403413746|emb|CCM00446.1|	predicted protein [Fibroporia radiculosa]	0.98	GO:0005840;GO:0042254;GO:0006412;GO:0003735	5306.JGI63336	.	0.994	COG2157	KOG0829	NOG222202	K02882	RP-L18Ae, RPL18A
comp2085_c0_seq2	265.46	55.31	53.07	11.3	0.00190142	0.0220439	2.23157	up	-2.23157	yes	221	279-941(-)	_	_	_	gi|403418879|emb|CCM05579.1|	predicted protein [Fibroporia radiculosa]	0.75	_	104341.JGI129119	annotation not available	0.7786	_	KOG4056	_	_	_
comp2101_c0_seq2	115.53	0.04	8.12	0	5.48e-10	8.69e-08	3.02148	up	-3.02148	yes	771	2-2314(+)	_	_	_	gi|390594663|gb|EIN04072.1|	P-loop containing nucleoside triphosphate hydrolase protein [Punctularia strigosozonata HHB-11173 SS5]	0.91	GO:0005524;GO:0008026;GO:0003676	104341.JGI120697	annotation not available	0.9028	COG1643	KOG0922;KOG0925	_	K12820	DHX15, PRP43
comp2105_c0_seq11	12.66	0	6.45	0	0.00416566	0.0383241	2.6893	up	-2.6893	yes	370	*	_	_	_	_	_	_	_	_	_	_	_	_	_	_	_
comp2105_c0_seq6	40.91	0	6.22	0	2.94e-06	0.000119831	2.63691	up	-2.63691	yes	1240	*	_	_	_	_	_	_	_	_	_	_	_	_	_	_	_
comp2105_c0_seq7	257.32	61	41.43	10.04	0.00424121	0.0389355	2.04492	up	-2.04492	yes	92	407-682(+)	_	_	_	_	_	_	_	_	_	_	_	_	_	_	_
comp2106_c0_seq4	11.75	0	4.72	0	0.00416566	0.0383241	2.23879	up	-2.23879	yes	122	1-366(+)	_	_	_	_	_	_	_	_	_	_	_	_	_	_	_
comp2126_c0_seq1	413.23	71.17	16.43	2.89	0.000456838	0.00721511	2.50719	up	-2.50719	yes	589	853-2619(-)	_	_	_	gi|336383436|gb|EGO24585.1|	hypothetical protein SERLADRAFT_438194 [Serpula lacrymans var. lacrymans S7.9]	0.69	_	29883.JGI297319	homeodomain transcription factor	0.8148	_	KOG0493	NOG122333	_	_
comp2128_c0_seq1	1222	205	112.06	19.21	0.000290862	0.0050522	2.54434	up	-2.54434	yes	556	178-1845(+)	_	_	_	gi|170103023|ref|XP_001882727.1|	predicted protein [Laccaria bicolor S238N-H82]	0.72	GO:0046872;GO:0016491	29883.JGI251026	hypothetical protein	0.7579	COG2124	KOG0156	_	_	_
comp2135_c0_seq1	88.63	18.69	8.11	1.75	0.00462812	0.0420371	2.21235	up	-2.21235	yes	553	266-1924(-)	_	_	_	gi|392591250|gb|EIW80578.1|	hypothetical protein CONPUDRAFT_57412 [Coniophora puteana RWD-64-598 SS2]	0.59	_	_	_	_	_	_	_	_	_
comp2140_c0_seq2	246.07	50.97	8.37	1.77	0.00198929	0.0222217	2.24148	up	-2.24148	yes	1005	1192-4206(+)	_	_	_	gi|170092399|ref|XP_001877421.1|	chromodomain-helicase DNA-binding protein [Laccaria bicolor S238N-H82]	0.95	GO:0003677;GO:0005634;GO:0005524;GO:0004386	_	_	_	_	_	_	K11367	CHD1
comp215_c0_seq1	11251	1363	1902.41	235.54	2.07e-05	0.000615524	3.01378	up	-3.01378	yes	1115	*	gi|242206632|ref|XM_002469127.1|	Postia placenta Mad-698-R 40S ribosomal protein S6, mRNA	0.81	gi|170109059|ref|XP_001885737.1|	40S ribosomal protein S6 [Laccaria bicolor S238N-H82]	0.95	GO:0005840;GO:0042254;GO:0006412;GO:0003735	_	_	_	_	_	_	K02991	RP-S6e, RPS6
comp216_c0_seq1	10580	1333	1389.05	178.87	2.84e-05	0.000783541	2.95712	up	-2.95712	yes	389	123-1289(+)	_	_	_	gi|336373266|gb|EGO01604.1|	hypothetical protein SERLA73DRAFT_132009 [Serpula lacrymans var. lacrymans S7.3]	0.98	GO:0005840;GO:0042254;GO:0006412;GO:0003735	104341.JGI115865	60S ribosomal protein L3	0.9714	COG0087	KOG0746	_	K02925	RP-L3e, RPL3
comp217_c0_seq1	7294	1117	1627.41	254.71	0.000129009	0.00263034	2.67565	up	-2.67565	yes	202	170-775(-)	_	_	_	gi|170085167|ref|XP_001873807.1|	60S ribosomal protein L15 [Laccaria bicolor S238N-H82]	0.97	GO:0005840;GO:0042254;GO:0006412;GO:0003735	29883.JGI290660	hypothetical protein	0.9652	COG1632	KOG1678	_	K02877	RP-L15e, RPL15
comp2181_c0_seq1	294.64	48.32	42.99	7.21	0.000400317	0.00644807	2.57593	up	-2.57593	yes	358	2-1075(+)	_	_	_	gi|302697701|ref|XP_003038529.1|	hypothetical protein SCHCODRAFT_103780 [Schizophyllum commune H4-8]	0.97	GO:0006281;GO:0003684;GO:0005524;GO:0008094	5306.JGI70295	.	0.9205	COG0468	KOG1433	_	K04482	RAD51
comp2184_c0_seq4	78.82	12.42	11.17	1.8	0.00139654	0.017012	2.63356	up	-2.63356	yes	239	488-1204(-)	_	_	_	gi|392569536|gb|EIW62709.1|	hypothetical protein TRAVEDRAFT_141229 [Trametes versicolor FP-101664 SS1]	0.72	_	_	_	_	_	_	_	_	_
comp2187_c0_seq5	49.14	7.03	7.95	1.16	0.00184089	0.0214082	2.77683	up	-2.77683	yes	313	226-1164(-)	_	_	_	gi|170098002|ref|XP_001880220.1|	predicted protein [Laccaria bicolor S238N-H82]	0.79	GO:0005730;GO:0006269;GO:0003896;GO:0005658;GO:0006351	_	_	_	_	_	_	K02684	PRI1
comp219_c0_seq1	10465	1917	1295.47	242.53	0.0004768	0.00750273	2.41724	up	-2.41724	yes	286	1-858(+)	_	_	_	gi|170092971|ref|XP_001877707.1|	40S ribosomal protein S2 [Laccaria bicolor S238N-H82]	0.98	GO:0042254;GO:0003723;GO:0006412;GO:0003735;GO:0015935	29883.JGI192550	hypothetical protein	0.9867	COG0098	KOG0877	_	K02981	RP-S2e, RPS2
comp220_c0_seq1	7071	1278	526.3	97.22	0.000435939	0.0069218	2.43656	up	-2.43656	yes	546	896-2533(-)	_	_	_	gi|170085105|ref|XP_001873776.1|	delta 8-sphingoloid desaturase protein [Laccaria bicolor S238N-H82]	0.87	GO:0020037;GO:0005506;GO:0006633;GO:0055114;GO:0016717	29883.JGI227863	delta 8-sphingoloid desaturase protein	0.9157	_	KOG4232	_	K13076	SLD
comp2214_c0_seq1	855	170	195.15	39.66	0.00101511	0.013174	2.29883	up	-2.29883	yes	217	174-824(-)	_	_	_	gi|170085097|ref|XP_001873772.1|	spindle assembly checkpoint protein [Laccaria bicolor S238N-H82]	0.97	_	29883.JGI187491	spindle assembly checkpoint protein	0.9695	_	KOG3285	_	K02537	MAD2
comp2219_c0_seq13	54.35	0	19.48	0	2.97e-07	1.79e-05	4.28392	up	-4.28392	yes	143	1-429(+)	_	_	_	gi|170085219|ref|XP_001873833.1|	predicted protein [Laccaria bicolor S238N-H82]	0.84	GO:0006508;GO:0004222;GO:0008270	_	_	_	_	_	_	_	_
comp2219_c0_seq2	219.58	45.29	17.69	3.73	0.00200102	0.0222606	2.24569	up	-2.24569	yes	758	1-2274(+)	_	_	_	gi|170085219|ref|XP_001873833.1|	predicted protein [Laccaria bicolor S238N-H82]	0.86	GO:0006508;GO:0004222;GO:0008270	104341.JGI109123	annotation not available	0.8317	COG1026	KOG0961	_	_	_
comp2220_c0_seq1	15.31	0.19	1.6	0.02	0.00140897	0.017012	6.32193	up	-6.32193	yes	213	3-641(+)	_	_	_	gi|299742244|ref|XP_001832337.2|	hypothetical protein CC1G_07724 [Coprinopsis cinerea okayama7#130]	0.87	GO:0000042	_	_	_	_	_	_	_	_
comp2220_c0_seq7	70.15	2.5	16.43	0.6	5.95e-06	0.000219859	4.77523	up	-4.77523	yes	268	2-808(+)	_	_	_	gi|299742244|ref|XP_001832337.2|	hypothetical protein CC1G_07724 [Coprinopsis cinerea okayama7#130]	0.8	GO:0000042	_	_	_	_	_	_	_	_
comp222_c0_seq5	279.04	11.54	24.65	1.04	4.96e-08	3.94e-06	4.56693	up	-4.56693	yes	432	839-2134(-)	_	_	_	gi|302690988|ref|XP_003035173.1|	hypothetical protein SCHCODRAFT_81361 [Schizophyllum commune H4-8]	0.97	GO:0005524;GO:0017111;GO:0030163;GO:0005737	29883.JGI315958	hypothetical protein	0.981	COG1222	KOG0727	_	K03063	PSMC4, RPT3
comp222_c0_seq6	229.99	0	20.48	0	9.94e-13	3.87e-10	4.35614	up	-4.35614	yes	432	822-2117(-)	_	_	_	gi|302690988|ref|XP_003035173.1|	hypothetical protein SCHCODRAFT_81361 [Schizophyllum commune H4-8]	0.97	GO:0005524;GO:0017111;GO:0030163;GO:0005737	29883.JGI315958	hypothetical protein	0.981	COG1222	KOG0727	_	K03063	PSMC4, RPT3
comp222_c0_seq8	1190.75	85.79	251.68	18.53	4.21e-07	2.34e-05	3.76366	up	-3.76366	yes	201	92-694(+)	_	_	_	gi|170094772|ref|XP_001878607.1|	predicted protein [Laccaria bicolor S238N-H82]	0.92	_	29883.JGI293457	hypothetical protein	0.9412	COG1308	KOG2239	_	K03626	EGD2, NACA
comp222_c0_seq9	4396.25	992.21	959.31	221.28	0.00203205	0.0225723	2.11612	up	-2.11612	yes	201	92-694(+)	_	_	_	gi|170094772|ref|XP_001878607.1|	predicted protein [Laccaria bicolor S238N-H82]	0.92	_	29883.JGI293457	hypothetical protein	0.9412	COG1308	KOG2239	_	K03626	EGD2, NACA
comp2247_c0_seq1	139.74	24.85	12.5	2.27	0.00108485	0.0139463	2.46116	up	-2.46116	yes	435	801-2105(-)	_	_	_	gi|403416163|emb|CCM02863.1|	predicted protein [Fibroporia radiculosa]	0.62	_	_	_	_	_	_	_	_	_
comp2253_c0_seq1	402.33	93.37	40.15	9.52	0.00322478	0.0322284	2.07637	up	-2.07637	yes	465	428-1822(-)	_	_	_	gi|299752081|ref|XP_001830690.2|	hypothetical protein CC1G_03227 [Coprinopsis cinerea okayama7#130]	0.67	_	104341.JGI110993	annotation not available	0.7746	COG5409	KOG1162	_	_	_
comp225_c0_seq1	5217	993	1316.7	256.14	0.000633654	0.00935263	2.36192	up	-2.36192	yes	747	*	gi|170083886|ref|XM_001873132.1|	Laccaria bicolor S238N-H82 hypothetical protein partial mRNA	0.83	gi|170083887|ref|XP_001873167.1|	40S ribosomal protein S16 [Laccaria bicolor S238N-H82]	0.99	GO:0005840;GO:0042254;GO:0006412;GO:0003735	29883.JGI176101	hypothetical protein	0.9857	COG0103	KOG1753	_	K02960	RP-S16e, RPS16
comp2270_c1_seq2	398.75	25.65	27.4	1.8	4.35e-07	2.41e-05	3.92811	up	-3.92811	yes	880	105-2747(+)	_	_	_	_	_	_	_	_	_	_	_	_	_	_	_
comp2270_c1_seq3	555.71	41.68	50.32	3.86	9.12e-07	4.49e-05	3.70446	up	-3.70446	yes	694	1-2085(+)	_	_	_	_	_	_	_	_	_	_	_	_	_	_	_
comp2270_c1_seq4	388.92	23	71.19	4.3	2.25e-07	1.4e-05	4.04927	up	-4.04927	yes	343	1-1032(+)	_	_	_	_	_	_	_	_	_	_	_	_	_	_	_
comp2270_c1_seq5	43	3	11.06	0.79	0.000211308	0.00397838	3.80735	up	-3.80735	yes	733	*	_	_	_	gi|170096706|ref|XP_001879573.1|	predicted protein [Laccaria bicolor S238N-H82]	0.64	_	_	_	_	_	_	_	_	_
comp2270_c1_seq6	42.86	2.67	13.03	0.83	0.000211308	0.00397838	3.97258	up	-3.97258	yes	82	1-246(+)	_	_	_	_	_	_	_	_	_	_	_	_	_	_	_
comp2270_c1_seq7	260.31	13	81.8	4.17	1.54e-07	1.03e-05	4.29398	up	-4.29398	yes	600	*	_	_	_	_	_	_	_	_	_	_	_	_	_	_	_
comp2270_c1_seq8	484.57	18.33	162.56	6.28	8.15e-09	8.46e-07	4.69406	up	-4.69406	yes	82	1-246(+)	_	_	_	_	_	_	_	_	_	_	_	_	_	_	_
comp2270_c1_seq9	28.26	0	13.35	0	3.57e-05	0.000928128	3.73877	up	-3.73877	yes	94	3-284(+)	_	_	_	_	_	_	_	_	_	_	_	_	_	_	_
comp2271_c0_seq12	125.69	6	24.3	1.19	9.36e-07	4.6e-05	4.35192	up	-4.35192	yes	190	405-974(-)	_	_	_	_	_	_	_	_	_	_	_	_	_	_	_
comp2272_c0_seq1	1480.46	359.88	76.09	18.91	0.0034972	0.0343444	2.00856	up	-2.00856	yes	543	1-1629(+)	_	_	_	gi|170095011|ref|XP_001878726.1|	glycoside hydrolase family 18 protein [Laccaria bicolor S238N-H82]	0.75	GO:0043169;GO:0006032;GO:0016998;GO:0007154;GO:0004568;GO:0005975;GO:0035091	5306.JGI95858	annotation not available	0.7767	COG3325	KOG2806	_	_	_
comp2272_c0_seq2	165.54	30.12	12.55	2.33	0.00124016	0.0156479	2.42929	up	-2.42929	yes	397	1294-2487(+)	_	_	_	gi|170095011|ref|XP_001878726.1|	glycoside hydrolase family 18 protein [Laccaria bicolor S238N-H82]	0.79	GO:0004553;GO:0005975;GO:0005488	_	_	_	_	_	_	_	_
comp2303_c0_seq1	884	212	136.5	33.46	0.00333404	0.0330015	2.02839	up	-2.02839	yes	202	536-1141(-)	_	_	_	gi|392586154|gb|EIW75491.1|	hypothetical protein CONPUDRAFT_85296 [Coniophora puteana RWD-64-598 SS2]	0.56	_	_	_	_	_	_	_	_	_
comp230_c0_seq1	11263	2036	1061.73	196.15	0.000433255	0.00689346	2.43639	up	-2.43639	yes	345	964-1998(-)	_	_	_	gi|242213890|ref|XP_002472771.1|	40S ribosomal protein S2 [Postia placenta Mad-698-R]	0.91	GO:0042254;GO:0006412;GO:0003735;GO:0015935	104341.JGI114210	40S ribosomal protein S2; Required for the assembly and/or stability of the 40S ribosomal su [...]	0.9657	COG0052	KOG0830	_	K02998	RP-SAe, RPS0
comp2318_c0_seq1	971	181	127.39	24.27	0.000638624	0.00942118	2.39201	up	-2.39201	yes	295	205-1089(+)	_	_	_	gi|336381961|gb|EGO23112.1|	hypothetical protein SERLADRAFT_471848 [Serpula lacrymans var. lacrymans S7.9]	0.94	GO:0004674;GO:0005524;GO:0009069;GO:0006468	29883.JGI236681	hypothetical protein	0.9184	COG0515	KOG0660;KOG0594	_	K04563	CDC28, CDC2
comp2327_c0_seq1	143	27	9.07	1.75	0.00145671	0.0174619	2.37375	up	-2.37375	yes	990	1-2973(+)	_	_	_	gi|389747090|gb|EIM88269.1|	hypothetical protein STEHIDRAFT_55587 [Stereum hirsutum FP-91666 SS1]	0.76	_	_	_	_	_	_	_	_	_
comp2327_c0_seq2	161.24	38.37	26.37	6.41	0.00531591	0.0469754	2.0405	up	-2.0405	yes	264	1-792(+)	_	_	_	gi|170090850|ref|XP_001876647.1|	predicted protein [Laccaria bicolor S238N-H82]	0.83	GO:0006184;GO:0005525;GO:0003924	_	_	_	_	_	_	_	_
comp2364_c1_seq1	169.77	7.68	16.38	0.76	3.4e-07	2.01e-05	4.42979	up	-4.42979	yes	651	2-1957(+)	_	_	_	gi|170095703|ref|XP_001879072.1|	SNF2 family DNA-dependent ATPase [Laccaria bicolor S238N-H82]	0.77	GO:0003676	_	_	_	_	_	_	_	_
comp2364_c1_seq5	29.99	3	12.29	1.26	0.00171842	0.0201876	3.28599	up	-3.28599	yes	152	3-461(+)	_	_	_	_	_	_	_	_	_	_	_	_	_	_	_
comp2371_c0_seq2	75.45	6.35	16.35	1.41	5.25e-05	0.00127214	3.53552	up	-3.53552	yes	233	172-870(-)	_	_	_	gi|170098248|ref|XP_001880343.1|	predicted protein [Laccaria bicolor S238N-H82]	0.74	_	_	_	_	_	_	_	_	_
comp2371_c0_seq5	16.91	1.36	7.41	0.61	0.00406644	0.0383241	3.60259	up	-3.60259	yes	430	*	_	_	_	gi|336371454|gb|EGN99793.1|	hypothetical protein SERLA73DRAFT_88476 [Serpula lacrymans var. lacrymans S7.3]	0.91	GO:0004674;GO:0005524;GO:0009069;GO:0006468	_	_	_	_	_	_	K03097	CSNK2A
comp2378_c0_seq10	18.46	0	6.42	0	0.000530405	0.00804032	2.68257	up	-2.68257	yes	163	54-542(-)	_	_	_	gi|299747602|ref|XP_002911192.1|	peroxisomal membrane protein [Coprinopsis cinerea okayama7#130]	0.9	GO:0006810;GO:0016021	_	_	_	_	_	_	K13354	SLC25A17, PMP34
comp239_c0_seq1	3482	552	958.35	155.27	0.000175049	0.00338495	2.62577	up	-2.62577	yes	685	*	gi|170106406|ref|XM_001884380.1|	Laccaria bicolor S238N-H82 hypothetical protein partial mRNA	0.85	gi|170106407|ref|XP_001884415.1|	60S ribosomal protein L2 [Laccaria bicolor S238N-H82]	0.98	GO:0005840;GO:0042254;GO:0006412;GO:0003735	_	_	_	_	_	_	K02938	RP-L8e, RPL8
comp239_c0_seq2	1754	266	702.1	108.82	0.000133018	0.00270059	2.68973	up	-2.68973	yes	77	3-233(+)	_	_	_	gi|170106407|ref|XP_001884415.1|	60S ribosomal protein L2 [Laccaria bicolor S238N-H82]	1	GO:0005840;GO:0042254;GO:0006412;GO:0003735	_	_	_	_	_	_	K02938	RP-L8e, RPL8
comp2409_c1_seq10	34.12	0	6.58	0	9.48e-06	0.000320742	2.71809	up	-2.71809	yes	977	*	_	_	_	_	_	_	_	_	_	_	_	_	_	_	_
comp2410_c0_seq4	66.59	5.26	18.79	1.52	5.59e-05	0.00134574	3.62782	up	-3.62782	yes	668	*	_	_	_	_	_	_	_	_	_	_	_	_	_	_	_
comp2423_c0_seq1	336.24	0	28.1	0	2.77e-14	2.02e-11	4.8125	up	-4.8125	yes	292	124-999(-)	_	_	_	gi|390603696|gb|EIN13088.1|	MFS general substrate transporter [Punctularia strigosozonata HHB-11173 SS5]	0.88	GO:0055085;GO:0016021;GO:0022857	_	_	_	_	_	_	_	_
comp2423_c0_seq4	42.4	0	5.04	0	2.05e-06	8.96e-05	2.33342	up	-2.33342	yes	360	1-1080(-)	_	_	_	gi|390603696|gb|EIN13088.1|	MFS general substrate transporter [Punctularia strigosozonata HHB-11173 SS5]	0.8	_	_	_	_	_	_	_	_	_
comp2425_c0_seq1	292	56	35.11	6.88	0.00110311	0.0141326	2.3514	up	-2.3514	yes	199	3-599(+)	_	_	_	gi|170099938|ref|XP_001881187.1|	predicted protein [Laccaria bicolor S238N-H82]	0.68	_	_	_	_	_	_	_	_	_
comp242_c0_seq1	6593	1293	1738.46	348.45	0.000777066	0.0109007	2.31879	up	-2.31879	yes	190	145-714(-)	_	_	_	gi|302675485|ref|XP_003027426.1|	40S ribosomal protein S13 [Schizophyllum commune H4-8]	0.99	GO:0005840;GO:0042254;GO:0006412;GO:0003735	104341.JGI127261	hypothetical protein	0.9603	COG0184	KOG0400	_	K02953	RP-S13e, RPS13
comp2446_c0_seq12	16.54	0	4.14	0	0.00100641	0.0130781	2.04963	up	-2.04963	yes	753	*	_	_	_	gi|170086083|ref|XP_001874265.1|	predicted protein [Laccaria bicolor S238N-H82]	0.79	GO:0005622;GO:0008270;GO:0003676	_	_	_	_	_	_	_	_
comp2446_c0_seq3	102.72	0.05	12.45	0.01	1.59e-09	2.14e-07	10.2819	up	-10.2819	yes	382	409-1554(-)	_	_	_	gi|170086083|ref|XP_001874265.1|	predicted protein [Laccaria bicolor S238N-H82]	0.76	GO:0005622;GO:0008270;GO:0003676	29883.JGI301763	hypothetical protein	0.7761	_	_	NOG281787	_	_
comp2448_c0_seq3	40.22	0	17.76	0	2.94e-06	0.000119831	4.15056	up	-4.15056	yes	81	1-243(+)	_	_	_	gi|238591439|ref|XP_002392610.1|	hypothetical protein MPER_07785 [Moniliophthora perniciosa FA553]	0.8	GO:0016021;GO:0006481;GO:0004671	_	_	_	_	_	_	_	_
comp2468_c0_seq3	119	19	25.58	4.17	0.000702647	0.0102449	2.6169	up	-2.6169	yes	877	*	gi|290750984|gb|FJ977737.1|	Gibbula cineraria voucher MCZ:DNA102440 histone H3 (H3) gene, partial cds	0.83	gi|44885675|dbj|BAD11819.1|	histone H3 [Lentinula edodes]	1	GO:0005634;GO:0003677;GO:0046982;GO:0006334;GO:0000786	_	_	_	_	_	_	K11253	H3
comp2469_c0_seq2	530.07	54.95	43.17	4.57	1.17e-05	0.000380745	3.23976	up	-3.23976	yes	205	152-766(-)	_	_	_	_	_	_	_	_	_	_	_	_	_	_	_
comp2469_c0_seq4	109.5	21.32	10.48	2.09	0.00261532	0.0278546	2.32606	up	-2.32606	yes	1969	*	_	_	_	_	_	_	_	_	_	_	_	_	_	_	_
comp2481_c0_seq1	87	18	18.9	4	0.00379591	0.0368079	2.24031	up	-2.24031	yes	868	*	_	_	_	_	_	_	_	_	_	_	_	_	_	_	_
comp249_c0_seq1	7798	1466	1735.75	333.5	0.000575823	0.00863504	2.3798	up	-2.3798	yes	238	2-715(+)	_	_	_	gi|389744354|gb|EIM85537.1|	hypothetical protein STEHIDRAFT_59511 [Stereum hirsutum FP-91666 SS1]	0.98	GO:0005840;GO:0042254;GO:0006412;GO:0003735	5306.JGI68599	.	0.974	_	KOG3320	_	K02993	RP-S7e, RPS7
comp2500_c0_seq3	290.41	10.49	21.7	0.8	2.03e-08	1.83e-06	4.76155	up	-4.76155	yes	749	276-2522(-)	_	_	_	gi|302673892|ref|XP_003026632.1|	hypothetical protein SCHCODRAFT_79736 [Schizophyllum commune H4-8]	0.94	GO:0005524;GO:0006200;GO:0016887	5306.JGI71775	.	0.9414	COG0488	KOG0062	_	K06158	ABCF3
comp2502_c0_seq2	39.13	0	6.14	0	3.54e-06	0.000138999	2.61824	up	-2.61824	yes	399	3-1199(-)	_	_	_	gi|336367244|gb|EGN95589.1|	hypothetical protein SERLA73DRAFT_113215 [Serpula lacrymans var. lacrymans S7.3]	0.88	GO:0005634;GO:0003677;GO:0005524;GO:0017111;GO:0006270	_	_	_	_	_	_	K02210	MCM7, CDC47
comp2503_c0_seq2	129.43	27.98	30.5	6.74	0.00346269	0.0340725	2.17799	up	-2.17799	yes	250	49-798(-)	_	_	_	gi|170093095|ref|XP_001877769.1|	predicted protein [Laccaria bicolor S238N-H82]	0.7	_	_	_	_	_	_	_	_	_
comp2529_c0_seq1	166	1	78.63	0.48	2.03e-10	3.75e-08	7.3559	up	-7.3559	yes	398	*	_	_	_	gi|238592066|ref|XP_002392795.1|	hypothetical protein MPER_07582 [Moniliophthora perniciosa FA553]	0.78	GO:0016709;GO:0044710	_	_	_	_	_	_	K03379	E1.14.13.22
comp2535_c0_seq3	262.61	0	13.4	0	2.86e-13	1.34e-10	3.74416	up	-3.74416	yes	359	1845-2921(+)	_	_	_	gi|302696145|ref|XP_003037751.1|	hypothetical protein SCHCODRAFT_83719 [Schizophyllum commune H4-8]	0.77	_	_	_	_	_	_	_	_	_
comp2540_c0_seq3	427.94	22.17	33.39	1.77	9.85e-08	7.02e-06	4.23759	up	-4.23759	yes	176	1889-2416(-)	_	_	_	gi|238584205|ref|XP_002390489.1|	hypothetical protein MPER_10220 [Moniliophthora perniciosa FA553]	0.74	_	_	_	_	_	_	_	_	_
comp2540_c0_seq4	309.61	0.16	24.79	0.01	6.05e-14	3.49e-11	11.2755	up	-11.2755	yes	176	1828-2355(-)	_	_	_	gi|238584205|ref|XP_002390489.1|	hypothetical protein MPER_10220 [Moniliophthora perniciosa FA553]	0.74	_	_	_	_	_	_	_	_	_
comp2541_c0_seq2	181.98	0	28.38	0	9.12e-12	2.56e-09	4.8268	up	-4.8268	yes	1209	*	_	_	_	_	_	_	_	_	_	_	_	_	_	_	_
comp2541_c0_seq5	258.03	0	44.75	0	3.44e-13	1.52e-10	5.48382	up	-5.48382	yes	1087	*	_	_	_	_	_	_	_	_	_	_	_	_	_	_	_
comp2553_c0_seq1	588	47	69.33	5.66	1.56e-06	7.17e-05	3.61461	up	-3.61461	yes	437	3-1313(+)	_	_	_	gi|169851279|ref|XP_001832330.1|	sphingomyelin phosphodiesterase [Coprinopsis cinerea okayama7#130]	0.7	GO:0016787	_	_	_	_	_	_	K12350	SMPD1, ASM
comp2553_c0_seq3	97	11	28.75	3.33	0.000146586	0.00295655	3.10997	up	-3.10997	yes	194	53-637(+)	_	_	_	gi|170099610|ref|XP_001881023.1|	predicted protein [Laccaria bicolor S238N-H82]	0.74	GO:0016787	_	_	_	_	_	_	K12350	SMPD1, ASM
comp2554_c0_seq3	1158.97	171	144.32	21.76	0.000118461	0.00248627	2.72952	up	-2.72952	yes	296	357-1244(-)	_	_	_	gi|170092669|ref|XP_001877556.1|	predicted protein [Laccaria bicolor S238N-H82]	0.59	_	_	_	_	_	_	_	_	_
comp2562_c0_seq4	41.48	3.77	6.05	0.56	0.000622182	0.00920122	3.43344	up	-3.43344	yes	426	14-1291(-)	_	_	_	gi|170092024|ref|XP_001877234.1|	predicted protein [Laccaria bicolor S238N-H82]	0.84	GO:0008762;GO:0006040;GO:0050660;GO:0055114	_	_	_	_	_	_	_	_
comp2575_c0_seq2	292.18	70.8	48.41	11.99	0.00454402	0.0414458	2.01347	up	-2.01347	yes	258	363-1139(+)	_	_	_	gi|299743386|ref|XP_001835736.2|	MCMA [Coprinopsis cinerea MCMA [Coprinopsis cinerea okayama7#130]	0.79	GO:0005634;GO:0003677;GO:0006355;GO:0046983	104341.JGI123988	annotation not available	1	COG5068	KOG0015	_	K09265	K09265
comp2585_c0_seq1	458	34	109.3	8.29	1.19e-06	5.71e-05	3.72078	up	-3.72078	yes	134	279-680(-)	_	_	_	gi|402219502|gb|EJT99575.1|	hypothetical protein DACRYDRAFT_23671 [Dacryopinax sp. DJM-731 SS1]	0.78	_	_	_	_	_	_	_	_	_
comp2607_c0_seq5	176.46	0	17.77	0	1.19e-11	3.26e-09	4.15137	up	-4.15137	yes	372	100-1215(+)	_	_	_	gi|390597038|gb|EIN06438.1|	Ca-transporting ATPase [Punctularia strigosozonata HHB-11173 SS5]	0.81	GO:0006754;GO:0046872;GO:0005524;GO:0005388;GO:0016021;GO:0006816;GO:0016529	_	_	_	_	_	_	K01537	E3.6.3.8
comp2607_c0_seq7	130.96	0	14.12	0	1.81e-10	3.44e-08	3.81967	up	-3.81967	yes	506	100-1617(+)	_	_	_	gi|390597038|gb|EIN06438.1|	Ca-transporting ATPase [Punctularia strigosozonata HHB-11173 SS5]	0.82	GO:0006754;GO:0046872;GO:0005524;GO:0005388;GO:0016021;GO:0006816;GO:0016529	_	_	_	_	_	_	K01537	E3.6.3.8
comp2609_c0_seq1	1237	262	102.78	22.25	0.00144623	0.0173501	2.20768	up	-2.20768	yes	517	434-1984(-)	_	_	_	gi|336373474|gb|EGO01812.1|	hypothetical protein SERLA73DRAFT_177339 [Serpula lacrymans var. lacrymans S7.3]	0.81	GO:0055085;GO:0016021	104341.JGI114291	hypothetical protein	0.8062	COG0477	KOG0255	_	_	_
comp2636_c0_seq1	918	121	95.3	12.84	5.39e-05	0.00130565	2.89183	up	-2.89183	yes	257	821-1591(-)	_	_	_	gi|390595375|gb|EIN04781.1|	acetoin reductase family protein [Punctularia strigosozonata HHB-11173 SS5]	0.72	_	_	_	_	_	_	_	K03366	butA
comp2639_c0_seq1	1368	220	206.66	33.97	0.0002093	0.00395949	2.60493	up	-2.60493	yes	297	210-1100(+)	_	_	_	gi|170107043|ref|XP_001884732.1|	predicted protein [Laccaria bicolor S238N-H82]	0.64	_	_	_	_	_	_	_	_	_
comp2640_c0_seq1	531	120	82.87	19.14	0.00253307	0.02723	2.11426	up	-2.11426	yes	324	237-1208(-)	_	_	_	gi|302698151|ref|XP_003038754.1|	hypothetical protein SCHCODRAFT_104205 [Schizophyllum commune H4-8]	0.78	_	_	_	_	_	_	_	_	_
comp2653_c0_seq1	208.11	50.65	43.5	10.82	0.00505209	0.0449888	2.00731	up	-2.00731	yes	174	1-522(+)	_	_	_	gi|170085969|ref|XP_001874208.1|	Ca2+-binding EF-Hand superfamily protein [Laccaria bicolor S238N-H82]	0.99	GO:0005509	29883.JGI181094	Ca2+-binding EF-Hand superfamily protein	0.9939	COG5126	KOG0028	_	_	_
comp2653_c0_seq2	498.89	109.35	111.18	24.91	0.00211192	0.0232443	2.1581	up	-2.1581	yes	174	1-522(+)	_	_	_	gi|170085969|ref|XP_001874208.1|	Ca2+-binding EF-Hand superfamily protein [Laccaria bicolor S238N-H82]	0.99	GO:0005509	29883.JGI181094	Ca2+-binding EF-Hand superfamily protein	0.9939	COG5126	KOG0028	_	_	_
comp265_c0_seq1	2894	580	866.06	177.39	0.000934995	0.0127119	2.28754	up	-2.28754	yes	630	*	gi|242206727|ref|XM_002469174.1|	Postia placenta Mad-698-R 40S ribosomal protein S15, mRNA	0.87	gi|395331866|gb|EJF64246.1|	40S ribosomal protein S15 [Dichomitus squalens LYAD-421 SS1]	0.99	GO:0042254;GO:0006412;GO:0003735;GO:0015935	29883.JGI305539	hypothetical protein	0.9933	COG0185	KOG0898	_	K02958	RP-S15e, RPS15
comp2664_c0_seq1	130.27	8.82	3.28	0.23	5.72e-06	0.00021245	3.83399	up	-3.83399	yes	1181	3953-7495(-)	_	_	_	gi|170085707|ref|XP_001874077.1|	predicted protein [Laccaria bicolor S238N-H82]	0.83	GO:0016020	29883.JGI320917	hypothetical protein	0.8661	_	KOG2238	_	_	_
comp2664_c0_seq10	41.83	0	4.4	0	2.45e-06	0.000103809	2.1375	up	-2.1375	yes	516	3-1550(-)	_	_	_	gi|170085705|ref|XP_001874076.1|	predicted protein [Laccaria bicolor S238N-H82]	0.78	_	_	_	_	_	_	_	_	_
comp2681_c0_seq1	101.98	0	6.97	0	1.74e-09	2.28e-07	2.80116	up	-2.80116	yes	476	113-1540(+)	_	_	_	gi|302693893|ref|XP_003036625.1|	hypothetical protein SCHCODRAFT_71979 [Schizophyllum commune H4-8]	0.71	GO:0044238;GO:0003824;GO:0044710	_	_	_	_	_	_	_	_
comp2682_c0_seq1	272.84	34.08	85.31	10.89	7.53e-05	0.00168428	2.96971	up	-2.96971	yes	603	*	_	_	_	_	_	_	_	_	_	_	_	_	_	_	_
comp2684_c0_seq1	76.44	16.18	6.88	1.49	0.00484733	0.0434103	2.2071	up	-2.2071	yes	690	26-2098(+)	_	_	_	gi|170092327|ref|XP_001877385.1|	predicted protein [Laccaria bicolor S238N-H82]	0.57	_	_	_	_	_	_	_	_	_
comp2687_c0_seq1	58	7	4.96	0.61	0.000622782	0.00920122	3.02346	up	-3.02346	yes	735	2-2209(+)	_	_	_	gi|170106774|ref|XP_001884598.1|	predicted protein [Laccaria bicolor S238N-H82]	0.66	_	_	_	_	_	_	_	_	_
comp2687_c0_seq2	311.08	25.73	30.03	2.54	3.56e-06	0.000139576	3.5635	up	-3.5635	yes	368	2-1105(+)	_	_	_	gi|336364561|gb|EGN92917.1|	hypothetical protein SERLA73DRAFT_98481 [Serpula lacrymans var. lacrymans S7.3]	0.68	_	_	_	_	_	_	_	_	_
comp2687_c0_seq3	347.94	37.29	35.63	3.9	2.02e-05	0.000601107	3.19155	up	-3.19155	yes	331	1-993(+)	_	_	_	gi|336364561|gb|EGN92917.1|	hypothetical protein SERLA73DRAFT_98481 [Serpula lacrymans var. lacrymans S7.3]	0.65	_	_	_	_	_	_	_	_	_
comp2687_c0_seq5	46	5	10.36	1.15	0.000755559	0.0106189	3.17132	up	-3.17132	yes	278	2-838(+)	_	_	_	gi|170106774|ref|XP_001884598.1|	predicted protein [Laccaria bicolor S238N-H82]	0.75	_	_	_	_	_	_	_	_	_
comp2687_c0_seq8	80.14	15	22.89	4.38	0.00259677	0.027726	2.38571	up	-2.38571	yes	660	*	_	_	_	_	_	_	_	_	_	_	_	_	_	_	_
comp2701_c0_seq2	263.48	62.82	34.79	8.48	0.00441073	0.0403313	2.03654	up	-2.03654	yes	397	48-1238(+)	_	_	_	gi|336370852|gb|EGN99192.1|	hypothetical protein SERLA73DRAFT_90464 [Serpula lacrymans var. lacrymans S7.3]	0.89	GO:0005634;GO:0006281;GO:0006355	_	_	_	_	_	_	K03144	TFIIH4, GTF2H4, TFB2
comp2713_c0_seq1	433	42	116.96	11.59	8.66e-06	0.000301246	3.33506	up	-3.33506	yes	139	108-524(+)	_	_	_	gi|389746698|gb|EIM87877.1|	hypothetical protein STEHIDRAFT_155240 [Stereum hirsutum FP-91666 SS1]	0.53	_	_	_	_	_	_	_	_	_
comp2718_c0_seq2	131.06	15.49	12.36	1.49	0.000134444	0.00272449	3.05229	up	-3.05229	yes	427	719-2002(+)	_	_	_	gi|170109171|ref|XP_001885793.1|	predicted protein [Laccaria bicolor S238N-H82]	0.72	GO:0009055;GO:0016705;GO:0020037;GO:0005506;GO:0006118;GO:0055114	_	_	_	_	_	_	_	_
comp2721_c0_seq1	35.86	0	5.03	0	7.72e-06	0.000270189	2.33056	up	-2.33056	yes	425	69-1343(-)	_	_	_	gi|393221834|gb|EJD07318.1|	hypothetical protein FOMMEDRAFT_164318 [Fomitiporia mediterranea MF3/22]	0.54	_	_	_	_	_	_	_	K15443	TRM82, WDR4
comp2724_c1_seq2	68.01	0	8.88	0	5.22e-08	4.07e-06	3.15056	up	-3.15056	yes	480	3-1445(+)	_	_	_	gi|170086065|ref|XP_001874256.1|	predicted protein [Laccaria bicolor S238N-H82]	0.45	_	_	_	_	_	_	_	_	_
comp2742_c0_seq3	74.66	16.09	19.26	4.24	0.00524468	0.0464281	2.18347	up	-2.18347	yes	191	1-573(-)	_	_	_	gi|392569890|gb|EIW63063.1|	S-adenosylmethionine decarboxylase [Trametes versicolor FP-101664 SS1]	0.84	GO:0006525;GO:0004014;GO:0006597;GO:0008295;GO:0006560	_	_	_	_	_	_	K01611	E4.1.1.50, speD
comp2757_c0_seq1	198.29	35.82	8.21	1.52	0.000906806	0.0124017	2.43331	up	-2.43331	yes	1259	120-3896(-)	_	_	_	gi|336364820|gb|EGN93174.1|	hypothetical protein SERLA73DRAFT_172324 [Serpula lacrymans var. lacrymans S7.3]	0.85	GO:0009395;GO:0004622;GO:0046470	104341.JGI58627	annotation not available	0.92	COG1752	KOG2968	_	K14676	NTE, NRE
comp277_c0_seq4	241.18	36.38	32.25	4.97	0.000267478	0.00478366	2.69798	up	-2.69798	yes	230	1-690(+)	_	_	_	gi|170104910|ref|XP_001883668.1|	predicted protein [Laccaria bicolor S238N-H82]	0.85	GO:0008270	_	_	_	_	_	_	K10661	MARCH6, DOA10
comp277_c0_seq5	408.35	78.5	70.05	13.76	0.000993868	0.0130781	2.3479	up	-2.3479	yes	126	1-378(+)	_	_	_	gi|170104910|ref|XP_001883668.1|	predicted protein [Laccaria bicolor S238N-H82]	0.88	GO:0008270	_	_	_	_	_	_	K10661	MARCH6, DOA10
comp277_c0_seq8	913.5	63	376.04	26.5	3.47e-07	2.02e-05	3.82682	up	-3.82682	yes	91	186-458(-)	_	_	_	gi|44885675|dbj|BAD11819.1|	histone H3 [Lentinula edodes]	1	GO:0005634;GO:0003677;GO:0046982;GO:0006334;GO:0000786	_	_	_	_	_	_	K11253	H3
comp2780_c0_seq3	697.63	135.22	57.99	11.49	0.000865367	0.0119165	2.33543	up	-2.33543	yes	2268	*	_	_	_	gi|169863271|ref|XP_001838257.1|	hypothetical protein CC1G_04701 [Coprinopsis cinerea okayama7#130]	0.67	_	_	_	_	_	_	_	_	_
comp2784_c0_seq1	1145.27	167.61	63.98	9.57	0.000108881	0.00231272	2.74103	up	-2.74103	yes	414	118-1359(-)	_	_	_	gi|336375088|gb|EGO03424.1|	hypothetical protein SERLA73DRAFT_165123 [Serpula lacrymans var. lacrymans S7.3]	0.71	_	_	_	_	_	_	_	_	_
comp2786_c0_seq13	14.89	0	6.21	0	0.00140897	0.017012	2.63459	up	-2.63459	yes	142	1-426(-)	_	_	_	gi|336383923|gb|EGO25072.1|	amino acid transporter [Serpula lacrymans var. lacrymans S7.9]	0.61	_	_	_	_	_	_	_	K14209	SLC36A, PAT
comp2786_c0_seq8	94.57	19.65	12.15	2.58	0.00400799	0.0383241	2.23551	up	-2.23551	yes	302	1-906(+)	_	_	_	gi|170099007|ref|XP_001880722.1|	predicted protein [Laccaria bicolor S238N-H82]	0.89	_	_	_	_	_	_	_	_	_
comp2787_c0_seq4	16.07	0	4.33	0	0.00100641	0.0130781	2.11437	up	-2.11437	yes	233	2-703(+)	_	_	_	gi|389740017|gb|EIM81209.1|	hypothetical protein STEHIDRAFT_125473 [Stereum hirsutum FP-91666 SS1]	0.42	_	_	_	_	_	_	_	_	_
comp2791_c0_seq1	569.99	0	69.42	0	1.68e-16	3.6e-13	6.11728	up	-6.11728	yes	447	135-1475(-)	_	_	_	gi|336375406|gb|EGO03742.1|	hypothetical protein SERLA73DRAFT_102006 [Serpula lacrymans var. lacrymans S7.3]	0.7	_	29883.JGI297584	hypothetical protein	0.8969	_	KOG1166	_	K06680	MAD3
comp2798_c0_seq16	20.64	0	7.63	0	0.000290613	0.0050522	2.93168	up	-2.93168	yes	169	3-509(-)	_	_	_	gi|395333084|gb|EJF65462.1|	glycoside hydrolase family 92 protein [Dichomitus squalens LYAD-421 SS1]	0.92	GO:0016787;GO:0008152	_	_	_	_	_	_	_	_
comp2798_c0_seq7	22	0	6.3	0	0.000164799	0.00320535	2.65535	up	-2.65535	yes	218	3-659(+)	_	_	_	gi|170093241|ref|XP_001877842.1|	predicted protein [Laccaria bicolor S238N-H82]	0.8	_	_	_	_	_	_	_	_	_
comp2803_c0_seq1	1106.02	78	102.62	7.4	3.62e-07	2.1e-05	3.79364	up	-3.79364	yes	118	1061-1414(+)	_	_	_	_	_	_	_	_	_	_	_	_	_	_	_
comp2803_c0_seq2	76.98	0	7.34	0	1.83e-08	1.68e-06	2.87578	up	-2.87578	yes	118	1006-1359(+)	_	_	_	_	_	_	_	_	_	_	_	_	_	_	_
comp2818_c0_seq1	569	106	80.9	15.4	0.00072818	0.0102726	2.39321	up	-2.39321	yes	1326	*	_	_	_	gi|336367118|gb|EGN95463.1|	hypothetical protein SERLA73DRAFT_186481 [Serpula lacrymans var. lacrymans S7.3]	0.58	GO:0043229	_	_	_	_	_	_	K11275	H1_5
comp2830_c0_seq5	104.32	10.64	15.71	1.64	8.81e-05	0.00194814	3.25992	up	-3.25992	yes	416	3-1250(-)	_	_	_	gi|170106177|ref|XP_001884300.1|	predicted protein [Laccaria bicolor S238N-H82]	0.69	_	_	_	_	_	_	_	K14538	NUG1, GNL3
comp2832_c0_seq2	128.84	20.41	25.2	4.08	0.000705656	0.0102608	2.62678	up	-2.62678	yes	264	173-964(-)	_	_	_	gi|170088236|ref|XP_001875341.1|	predicted protein [Laccaria bicolor S238N-H82]	0.81	_	_	_	_	_	_	_	_	_
comp2843_c0_seq9	24	1	8.59	0.37	0.000621965	0.00920122	4.53706	up	-4.53706	yes	527	*	_	_	_	gi|392591582|gb|EIW80909.1|	Mur ligase [Coniophora puteana RWD-64-598 SS2]	0.88	GO:0006536;GO:0004326;GO:0046901;GO:0005524;GO:0046656	_	_	_	_	_	_	K01930	E6.3.2.17
comp2845_c0_seq7	22.74	0	5.69	0	0.000164799	0.00320535	2.50843	up	-2.50843	yes	109	426-752(-)	_	_	_	gi|393221097|gb|EJD06582.1|	hypothetical protein FOMMEDRAFT_25823 [Fomitiporia mediterranea MF3/22]	0.82	_	_	_	_	_	_	_	_	_
comp2893_c0_seq8	30.43	0	6.8	0	2.25e-05	0.00065275	2.76553	up	-2.76553	yes	208	58-681(-)	_	_	_	gi|170085119|ref|XP_001873783.1|	indigoidine synthase A-like protein [Laccaria bicolor S238N-H82]	0.86	GO:0016773;GO:0016798	_	_	_	_	_	_	_	_
comp289_c1_seq1	241	52	23.75	5.24	0.00255023	0.0273069	2.18029	up	-2.18029	yes	398	718-1911(-)	_	_	_	gi|392558601|gb|EIW51788.1|	hypothetical protein TRAVEDRAFT_175969 [Trametes versicolor FP-101664 SS1]	0.6	_	_	_	_	_	_	_	_	_
comp28_c0_seq1	9243	1535	2308.1	391.75	0.000234714	0.00425607	2.5587	up	-2.5587	yes	129	311-697(-)	_	_	_	gi|169845722|ref|XP_001829580.1|	ubiquitin-60S ribosomal protein L40 fusion protein [Coprinopsis cinerea okayama7#130]	1	GO:0005840;GO:0042254;GO:0006412;GO:0003735	5270.UM02440.1	hypothetical protein	0.9886	COG1552;COG5272	KOG0003	_	K02927	RP-L40e, RPL40
comp2904_c0_seq1	725.51	159.79	49.54	11.15	0.00199892	0.0222455	2.15155	up	-2.15155	yes	324	246-1217(-)	_	_	_	gi|393218149|gb|EJD03637.1|	hypothetical protein FOMMEDRAFT_166989 [Fomitiporia mediterranea MF3/22]	0.53	_	_	_	_	_	_	_	_	_
comp2904_c0_seq4	70.81	6.2	11.17	1	7.85e-05	0.00174895	3.48156	up	-3.48156	yes	1195	*	_	_	_	gi|393213264|gb|EJC98761.1|	hypothetical protein FOMMEDRAFT_161594 [Fomitiporia mediterranea MF3/22]	0.61	_	_	_	_	_	_	_	_	_
comp290_c0_seq4	321.1	0	13.31	0	4.31e-14	2.81e-11	3.73444	up	-3.73444	yes	484	2779-4230(-)	_	_	_	gi|170098755|ref|XP_001880596.1|	major facilitator superfamily multidrug-resistance, DHA1 sub-family [Laccaria bicolor S238N-H82]	0.82	GO:0055085;GO:0016021;GO:0005886;GO:0005215	29883.JGI296931	major facilitator superfamily multidrug-resistance, DHA1 sub-family	0.9137	COG0477	_	_	_	_
comp2917_c0_seq5	214.77	17.69	27.62	2.33	6.04e-06	0.000222241	3.56731	up	-3.56731	yes	206	543-1160(-)	_	_	_	gi|170099890|ref|XP_001881163.1|	predicted protein [Laccaria bicolor S238N-H82]	0.48	_	_	_	_	_	_	_	_	_
comp2917_c0_seq6	48.36	8.33	14.43	2.54	0.00314793	0.0315235	2.50617	up	-2.50617	yes	108	3-326(-)	_	_	_	_	_	_	_	_	_	_	_	_	_	_	_
comp2920_c0_seq1	1149	259	102.71	23.66	0.00219709	0.0241198	2.11805	up	-2.11805	yes	563	2-1690(+)	_	_	_	gi|392592966|gb|EIW82292.1|	hypothetical protein CONPUDRAFT_123058 [Coniophora puteana RWD-64-598 SS2]	0.82	_	_	_	_	_	_	_	_	_
comp2924_c0_seq1	224.89	0	11.93	0	1.23e-12	4.71e-10	3.57652	up	-3.57652	yes	1185	1-3555(-)	_	_	_	gi|170114923|ref|XP_001888657.1|	predicted protein [Laccaria bicolor S238N-H82]	0.89	_	_	_	_	_	_	_	_	_
comp2924_c0_seq9	37.51	6.1	12.49	2.08	0.00470104	0.042532	2.58612	up	-2.58612	yes	188	3-566(-)	_	_	_	gi|336364345|gb|EGN92705.1|	hypothetical protein SERLA73DRAFT_98928 [Serpula lacrymans var. lacrymans S7.3]	0.86	_	_	_	_	_	_	_	_	_
comp2928_c0_seq6	94.42	7.67	11.27	0.94	3.69e-05	0.000954154	3.58368	up	-3.58368	yes	376	387-1514(-)	_	_	_	gi|336368647|gb|EGN96990.1|	hypothetical protein SERLA73DRAFT_185250 [Serpula lacrymans var. lacrymans S7.3]	0.64	_	_	_	_	_	_	_	_	_
comp2935_c0_seq8	119.79	2.15	21.35	0.39	2.01e-08	1.83e-06	5.77462	up	-5.77462	yes	210	3-632(-)	_	_	_	gi|336372347|gb|EGO00686.1|	hypothetical protein SERLA73DRAFT_133671 [Serpula lacrymans var. lacrymans S7.3]	0.85	GO:0004527;GO:0005622;GO:0003676	104341.JGI121558	annotation not available	0.8314	COG1949	KOG3242	_	K13288	orn, REX2, REXO2
comp2949_c0_seq1	1253	156	126.67	16.12	3.14e-05	0.000860226	2.97415	up	-2.97415	yes	364	180-1271(+)	_	_	_	gi|336370250|gb|EGN98591.1|	hypothetical protein SERLA73DRAFT_92046 [Serpula lacrymans var. lacrymans S7.3]	0.7	GO:0007165;GO:0004871	_	_	_	_	_	_	K10838	XPC
comp2963_c0_seq3	75.37	0.32	19.02	0.08	2.29e-08	2.03e-06	7.8933	up	-7.8933	yes	183	199-747(-)	_	_	_	gi|169861778|ref|XP_001837523.1|	tripeptidyl peptidase A [Coprinopsis cinerea okayama7#130]	0.83	GO:0004252;GO:0006508	_	_	_	_	_	_	K01279	TPP1, CLN2
comp2966_c0_seq2	118.45	0	6.15	0	4.35e-10	7.2e-08	2.62059	up	-2.62059	yes	1123	257-3625(+)	_	_	_	gi|170086836|ref|XP_001874641.1|	predicted protein [Laccaria bicolor S238N-H82]	0.89	GO:0006886;GO:0008565;GO:0005622	29883.JGI305517	hypothetical protein	0.8887	_	KOG2171	_	_	_
comp2974_c0_seq10	71.79	5.34	10.44	0.79	3.27e-05	0.00088723	3.72413	up	-3.72413	yes	432	1-1299(+)	_	_	_	gi|170091636|ref|XP_001877040.1|	predicted protein [Laccaria bicolor S238N-H82]	0.67	_	_	_	_	_	_	_	_	_
comp2984_c0_seq10	13.61	0	4.48	0	0.00286389	0.0292255	2.1635	up	-2.1635	yes	79	171-407(+)	_	_	_	gi|336367669|gb|EGN96013.1|	hypothetical protein SERLA73DRAFT_185511 [Serpula lacrymans var. lacrymans S7.3]	0.83	_	_	_	_	_	_	_	_	_
comp2987_c0_seq1	248.28	60.35	13.78	3.42	0.00470713	0.0425743	2.01051	up	-2.01051	yes	736	1129-3336(-)	_	_	_	gi|336367858|gb|EGN96202.1|	hypothetical protein SERLA73DRAFT_185829 [Serpula lacrymans var. lacrymans S7.3]	0.75	_	_	_	_	_	_	_	_	_
comp2993_c0_seq5	74.49	7.82	7.69	0.82	0.000212047	0.00398228	3.22929	up	-3.22929	yes	258	1-774(+)	_	_	_	gi|302686930|ref|XP_003033145.1|	hypothetical protein SCHCODRAFT_53993 [Schizophyllum commune H4-8]	0.84	_	_	_	_	_	_	_	K14846	RPF1
comp2995_c0_seq2	210.67	23.45	19.63	2.23	4.64e-05	0.00113923	3.13794	up	-3.13794	yes	554	360-2021(-)	_	_	_	gi|299745029|ref|XP_001831421.2|	RNA polymerase-associated protein LEO1 [Coprinopsis cinerea okayama7#130]	0.7	_	104341.JGI58805	annotation not available	0.8091	_	KOG2428	_	K15177	LEO1
comp3001_c0_seq1	617	39	91.38	5.9	2.53e-07	1.56e-05	3.95309	up	-3.95309	yes	184	163-714(+)	_	_	_	gi|170104256|ref|XP_001883342.1|	predicted protein [Laccaria bicolor S238N-H82]	0.63	_	_	_	_	_	_	_	_	_
comp3003_c0_seq3	185.15	41.2	15.72	3.57	0.00350766	0.0344247	2.13861	up	-2.13861	yes	369	955-2061(-)	_	_	_	gi|170085575|ref|XP_001874011.1|	predicted protein [Laccaria bicolor S238N-H82]	0.82	GO:0008152;GO:0016787;GO:0008270	29883.JGI228936	hypothetical protein	0.8216	COG2131	KOG3127	_	K01493	comEB
comp3003_c0_seq8	110	22.26	23.51	4.86	0.00330426	0.0327654	2.27425	up	-2.27425	yes	288	18-881(-)	_	_	_	gi|170085575|ref|XP_001874011.1|	predicted protein [Laccaria bicolor S238N-H82]	0.82	GO:0008152;GO:0016787;GO:0008270	29883.JGI228936	hypothetical protein	0.8216	COG2131	KOG3127	_	K01493	comEB
comp3020_c0_seq2	712.94	64.5	43.16	3.99	3.6e-06	0.000141061	3.43523	up	-3.43523	yes	601	948-2750(+)	_	_	_	gi|289655795|gb|ADD14021.1|	aryl-alcohol oxidase [Pleurotus eryngii]	0.68	GO:0016614	_	_	_	_	_	_	_	_
comp302_c0_seq1	5094	1015	936.05	190.62	0.000872412	0.0119887	2.29589	up	-2.29589	yes	204	109-720(+)	_	_	_	gi|389737951|gb|EIM79157.1|	40S ribosomal protein S5-1 [Stereum hirsutum FP-91666 SS1]	1	GO:0042254;GO:0003723;GO:0006412;GO:0003735;GO:0015935	29883.JGI184639	hypothetical protein	1	COG0049	KOG3291	_	K02989	RP-S5e, RPS5
comp3031_c0_seq1	535	130	81.54	20.25	0.0039227	0.0378173	2.00959	up	-2.00959	yes	191	1-573(+)	_	_	_	_	_	_	_	_	_	_	_	_	_	_	_
comp3043_c0_seq4	67.75	0	4.49	0	5.22e-08	4.07e-06	2.16672	up	-2.16672	yes	320	521-1480(-)	_	_	_	gi|389742880|gb|EIM84066.1|	hypothetical protein STEHIDRAFT_83029 [Stereum hirsutum FP-91666 SS1]	0.74	_	_	_	_	_	_	_	_	_
comp3051_c0_seq6	36.78	0	10.89	0	6.32e-06	0.000227433	3.44493	up	-3.44493	yes	158	163-636(-)	_	_	_	gi|170091086|ref|XP_001876765.1|	predicted protein [Laccaria bicolor S238N-H82]	0.78	_	_	_	_	_	_	_	_	_
comp3066_c0_seq1	904	169	102.86	19.65	0.000665015	0.00974836	2.38808	up	-2.38808	yes	416	190-1437(+)	_	_	_	gi|170111292|ref|XP_001886850.1|	carbohydrate esterase family 4 protein [Laccaria bicolor S238N-H82]	0.83	GO:0006807;GO:0005975;GO:0016810	29883.JGI253895	carbohydrate esterase family 4 protein	0.8492	COG0726	_	_	_	_
comp3071_c0_seq3	231.75	48.32	25.45	5.42	0.00205236	0.0227726	2.2313	up	-2.2313	yes	572	2-1717(-)	_	_	_	gi|336373526|gb|EGO01864.1|	glycoside hydrolase family 9 protein [Serpula lacrymans var. lacrymans S7.3]	0.82	GO:0004553;GO:0005975	_	_	_	_	_	_	_	_
comp3075_c0_seq2	86.12	13.35	11.17	1.77	0.00116026	0.014789	2.65781	up	-2.65781	yes	253	25-783(-)	_	_	_	gi|170086634|ref|XP_001874540.1|	predicted protein [Laccaria bicolor S238N-H82]	0.63	_	_	_	_	_	_	_	_	_
comp3094_c0_seq6	128.82	0	34.4	0	2.09e-10	3.82e-08	5.10434	up	-5.10434	yes	210	37-666(-)	_	_	_	gi|392564621|gb|EIW57799.1|	hypothetical protein TRAVEDRAFT_126817 [Trametes versicolor FP-101664 SS1]	0.8	_	29883.JGI297232	hypothetical protein	0.7603	_	KOG3238	_	K05019	CLNS1A
comp3098_c0_seq1	871	21	122.46	3.02	7.54e-11	1.61e-08	5.34162	up	-5.34162	yes	322	374-1339(-)	_	_	_	gi|170093812|ref|XP_001878127.1|	carbohydrate esterase family 4 protein [Laccaria bicolor S238N-H82]	0.81	GO:0006807;GO:0005975;GO:0016810	29883.JGI293318	carbohydrate esterase family 4 protein	0.8498	COG0726	_	_	_	_
comp3101_c0_seq5	29.27	0	5.91	0	2.82e-05	0.000780816	2.56316	up	-2.56316	yes	291	61-936(+)	_	_	_	gi|170103607|ref|XP_001883018.1|	predicted protein [Laccaria bicolor S238N-H82]	0.82	GO:0016627;GO:0016021;GO:0005737;GO:0006629	_	_	_	_	_	_	K10258	TER
comp3109_c0_seq1	44.92	0	4.78	0	1.45e-06	6.66e-05	2.25701	up	-2.25701	yes	569	38-1744(-)	_	_	_	gi|336370599|gb|EGN98939.1|	glycosyltransferase family 20 protein [Serpula lacrymans var. lacrymans S7.3]	0.93	GO:0005982;GO:0005992;GO:0003825;GO:0005985	29883.JGI234950	alpha,alpha-trehalose-phosphate synthase TPS1 subunit	0.9424	COG0380	KOG1050	_	K00697	E2.4.1.15, otsA
comp3114_c0_seq6	131.95	8.19	10.13	0.64	2.71e-06	0.000112874	3.98442	up	-3.98442	yes	414	3-1244(+)	_	_	_	gi|170104320|ref|XP_001883374.1|	condensin complex subunit SMC2 [Laccaria bicolor S238N-H82]	0.74	GO:0043229;GO:0051716;GO:0051276;GO:0006259	_	_	_	_	_	_	K06674	SMC2
comp3126_c0_seq6	33.45	0	15.53	0	1.17e-05	0.000380723	3.95699	up	-3.95699	yes	93	128-406(-)	_	_	_	gi|392562714|gb|EIW55894.1|	hypothetical protein TRAVEDRAFT_60041 [Trametes versicolor FP-101664 SS1]	0.64	_	_	_	_	_	_	_	_	_
comp3127_c0_seq6	100.59	18.56	20.75	3.91	0.00209416	0.0230658	2.40787	up	-2.40787	yes	914	*	_	_	_	_	_	_	_	_	_	_	_	_	_	_	_
comp3161_c0_seq2	193.21	46.28	12.29	3.01	0.00507147	0.0451447	2.02965	up	-2.02965	yes	641	3-1925(+)	_	_	_	gi|299743473|ref|XP_001835800.2|	hypothetical protein CC1G_11705 [Coprinopsis cinerea okayama7#130]	0.76	_	29883.JGI309262	hypothetical protein	0.8168	_	KOG2136	_	K13211	GCFC
comp3163_c0_seq5	211.32	38.63	21.08	3.94	0.000952091	0.0129092	2.41961	up	-2.41961	yes	474	1-1422(+)	_	_	_	gi|170089165|ref|XP_001875805.1|	predicted protein [Laccaria bicolor S238N-H82]	0.78	GO:0016020	29883.JGI309026	hypothetical protein	0.9	COG0387	KOG1397	_	K07300	chaA
comp3169_c0_seq3	171.29	2.53	20.21	0.31	3.28e-09	3.91e-07	6.02666	up	-6.02666	yes	323	575-1543(-)	_	_	_	gi|299748471|ref|XP_001839156.2|	WD repeat-containing protein 61 [Coprinopsis cinerea okayama7#130]	0.88	_	104341.JGI46520	annotation not available	0.796	COG2319	KOG4155	_	K12602	WDR61, REC14, SKI8
comp3191_c0_seq2	44.59	8.14	2.88	0.54	0.00519592	0.0460509	2.41504	up	-2.41504	yes	972	2-2920(+)	_	_	_	gi|336367078|gb|EGN95423.1|	hypothetical protein SERLA73DRAFT_112919 [Serpula lacrymans var. lacrymans S7.3]	0.69	GO:0000166	29883.JGI305916	hypothetical protein	0.9484	COG0464	KOG0737	_	_	_
comp3191_c0_seq3	75.82	11.31	22.3	3.4	0.00121658	0.0154018	2.71344	up	-2.71344	yes	213	2-640(-)	_	_	_	gi|170088276|ref|XP_001875361.1|	predicted protein [Laccaria bicolor S238N-H82]	0.88	GO:0008270	_	_	_	_	_	_	_	_
comp3196_c0_seq14	25.33	0	6.33	0	7.45e-05	0.00166693	2.66221	up	-2.66221	yes	754	*	_	_	_	gi|170083947|ref|XP_001873197.1|	predicted protein [Laccaria bicolor S238N-H82]	0.84	_	_	_	_	_	_	_	_	_
comp3206_c0_seq1	41.08	5.9	8.15	1.2	0.00301688	0.0305523	2.76377	up	-2.76377	yes	162	285-770(-)	_	_	_	_	_	_	_	_	_	_	_	_	_	_	_
comp3211_c0_seq5	17.75	0	4.86	0	0.000530405	0.00804032	2.28096	up	-2.28096	yes	81	2-244(+)	_	_	_	gi|392567593|gb|EIW60768.1|	hypothetical protein TRAVEDRAFT_71063 [Trametes versicolor FP-101664 SS1]	0.81	_	_	_	_	_	_	_	_	_
comp321_c0_seq1	834.6	152.64	60.85	11.37	0.000570768	0.00858908	2.42003	up	-2.42003	yes	861	3-2585(-)	_	_	_	gi|170098008|ref|XP_001880223.1|	predicted protein [Laccaria bicolor S238N-H82]	0.75	GO:0016310;GO:0004672	29883.JGI296465	hypothetical protein	0.8612	_	KOG0583	_	_	_
comp321_c0_seq7	28.54	0.34	14.05	0.17	3.57e-05	0.000928128	6.36889	up	-6.36889	yes	127	3-383(-)	_	_	_	gi|170098008|ref|XP_001880223.1|	predicted protein [Laccaria bicolor S238N-H82]	0.61	GO:0016772	_	_	_	_	_	_	_	_
comp3238_c0_seq3	36.7	0	6.55	0	6.32e-06	0.000227433	2.71149	up	-2.71149	yes	222	392-1057(-)	_	_	_	gi|170112292|ref|XP_001887348.1|	multidrug/Oligosaccharidyl-lipid/Polysaccharide flippase [Laccaria bicolor S238N-H82]	0.83	GO:0016020;GO:0015238;GO:0015297;GO:0006855	_	_	_	_	_	_	K03327	TC.MATE, SLC47A, norM, mdtK, dinF
comp3247_c0_seq5	470.07	31.08	29.53	2	4.89e-07	2.63e-05	3.88411	up	-3.88411	yes	774	210-2531(+)	_	_	_	gi|392566232|gb|EIW59408.1|	hypothetical protein TRAVEDRAFT_46717 [Trametes versicolor FP-101664 SS1]	0.57	GO:0016772	_	_	_	_	_	_	_	_
comp3255_c0_seq3	119.48	6.91	7.73	0.46	2.99e-06	0.000121345	4.07076	up	-4.07076	yes	404	1489-2700(-)	_	_	_	gi|170108038|ref|XP_001885228.1|	predicted protein [Laccaria bicolor S238N-H82]	0.82	_	29883.JGI306286	hypothetical protein	0.8412	_	_	NOG68912	_	_
comp3255_c0_seq4	501.48	9.57	32.59	0.64	7.5e-11	1.61e-08	5.67021	up	-5.67021	yes	404	1477-2688(-)	_	_	_	gi|170108038|ref|XP_001885228.1|	predicted protein [Laccaria bicolor S238N-H82]	0.82	_	29883.JGI306286	hypothetical protein	0.8412	_	_	NOG68912	_	_
comp3273_c0_seq7	13.56	0	4.99	0	0.00286389	0.0292255	2.31904	up	-2.31904	yes	170	3-512(-)	_	_	_	gi|299756460|ref|XP_001829349.2|	DNA repair protein RAD5 [Coprinopsis cinerea okayama7#130]	0.92	GO:0003677;GO:0005524;GO:0008270;GO:0004386	_	_	_	_	_	_	K15505	RAD5
comp3299_c0_seq3	667.9	10.06	76.55	1.18	5e-12	1.48e-09	6.01954	up	-6.01954	yes	357	393-1463(-)	_	_	_	gi|169869416|ref|XP_001841274.1|	nmrA-family protein [Coprinopsis cinerea okayama7#130]	0.79	GO:0000166	_	_	_	_	_	_	_	_
comp331_c0_seq4	4887	986	928.79	191.52	0.000951964	0.0129092	2.27786	up	-2.27786	yes	286	1-858(+)	_	_	_	gi|170095049|ref|XP_001878745.1|	40S ribosomal protein S3 [Laccaria bicolor S238N-H82]	0.94	GO:0042254;GO:0003723;GO:0006412;GO:0003735;GO:0015935	5306.JGI68161	.	0.9442	COG0092	KOG3181	NOG288839	K02985	RP-S3e, RPS3
comp3335_c0_seq5	36.86	4.84	10.04	1.35	0.00291167	0.0296124	2.89473	up	-2.89473	yes	117	3-353(+)	_	_	_	gi|169853380|ref|XP_001833370.1|	nudix hydrolase 20 [Coprinopsis cinerea okayama7#130]	0.86	GO:0016787	_	_	_	_	_	_	_	_
comp3351_c0_seq8	11.72	0	4.05	0	0.00416566	0.0383241	2.01792	up	-2.01792	yes	181	1-543(-)	_	_	_	gi|170090047|ref|XP_001876246.1|	predicted protein [Laccaria bicolor S238N-H82]	0.82	_	_	_	_	_	_	_	_	_
comp3352_c0_seq1	45.65	8.02	5.75	1.03	0.00457449	0.0416004	2.48092	up	-2.48092	yes	219	713-1369(-)	_	_	_	_	_	_	_	_	_	_	_	_	_	_	_
comp3353_c0_seq3	22.96	0.57	2.58	0.07	0.000797167	0.011098	5.20387	up	-5.20387	yes	321	418-1380(+)	_	_	_	gi|403418213|emb|CCM04913.1|	predicted protein [Fibroporia radiculosa]	0.68	_	104341.JGI130337	annotation not available	0.8855	COG2519	KOG2915	_	K07442	TRM61, GCD14
comp3354_c0_seq1	105.19	14.35	12.54	1.75	0.000431514	0.00687312	2.84111	up	-2.84111	yes	432	100-1395(+)	_	_	_	gi|302679736|ref|XP_003029550.1|	expressed protein [Schizophyllum commune H4-8]	0.64	_	_	_	_	_	_	_	_	_
comp3354_c0_seq2	736.81	31.65	158.76	6.97	9.19e-09	9.35e-07	4.50955	up	-4.50955	yes	229	2-688(+)	_	_	_	gi|242216530|ref|XP_002474072.1|	predicted protein [Postia placenta Mad-698-R]	0.77	_	_	_	_	_	_	_	_	_
comp3357_c0_seq3	111	24	12.88	2.85	0.00390141	0.0376484	2.1761	up	-2.1761	yes	486	166-1626(+)	_	_	_	gi|46193755|emb|CAG25549.1|	subtilisin-like protease [Pleurotus ostreatus]	0.84	GO:0004252;GO:0016020;GO:0006508;GO:0005618	_	_	_	_	_	_	_	_
comp3361_c0_seq3	656.37	144.85	60.19	13.58	0.00207394	0.0229526	2.14804	up	-2.14804	yes	282	1034-1879(-)	_	_	_	gi|336388563|gb|EGO29707.1|	hypothetical protein SERLADRAFT_457861 [Serpula lacrymans var. lacrymans S7.9]	0.58	_	_	_	_	_	_	_	_	_
comp3380_c0_seq4	30.54	0	5.57	0	2.25e-05	0.00065275	2.47768	up	-2.47768	yes	344	1-1035(+)	_	_	_	gi|170111653|ref|XP_001887030.1|	glycoside hydrolase family 35 protein [Laccaria bicolor S238N-H82]	0.86	GO:0043169;GO:0004553;GO:0005975	_	_	_	_	_	_	_	_
comp3385_c0_seq2	309.32	6.14	23.66	0.48	3.44e-10	5.9e-08	5.62327	up	-5.62327	yes	572	63-1778(+)	_	_	_	gi|392560859|gb|EIW54041.1|	asparaginyl-tRNA synthetase [Trametes versicolor FP-101664 SS1]	0.87	GO:0006522;GO:0006531;GO:0006421;GO:0005524;GO:0004816;GO:0005737;GO:0003676	104341.JGI112786	hypothetical protein	0.8732	COG0017	KOG0555	_	K01893	NARS, asnS
comp3385_c0_seq3	40.85	0	4.4	0	2.94e-06	0.000119831	2.1375	up	-2.1375	yes	562	63-1751(+)	_	_	_	gi|392560859|gb|EIW54041.1|	asparaginyl-tRNA synthetase [Trametes versicolor FP-101664 SS1]	0.87	GO:0006522;GO:0006531;GO:0006421;GO:0005524;GO:0004816;GO:0005737;GO:0003676	104341.JGI31159	annotation not available	0.8781	COG0017	_	_	K01893	NARS, asnS
comp3387_c0_seq1	400.48	49.67	29.34	3.72	4.73e-05	0.00115637	2.97949	up	-2.97949	yes	344	1463-2494(+)	_	_	_	gi|336363879|gb|EGN92248.1|	hypothetical protein SERLA73DRAFT_191362 [Serpula lacrymans var. lacrymans S7.3]	0.79	_	_	_	_	_	_	_	_	_
comp3387_c0_seq2	144.52	28.33	11.16	2.24	0.00208088	0.0230209	2.31677	up	-2.31677	yes	326	1463-2443(+)	_	_	_	gi|336363879|gb|EGN92248.1|	hypothetical protein SERLA73DRAFT_191362 [Serpula lacrymans var. lacrymans S7.3]	0.79	_	_	_	_	_	_	_	_	_
comp3387_c0_seq3	44.94	6.74	3.83	0.59	0.0030926	0.0311044	2.69856	up	-2.69856	yes	642	284-2209(-)	_	_	_	gi|299755603|ref|XP_001828765.2|	endosome protein [Coprinopsis cinerea okayama7#130]	0.89	_	29883.JGI228899	hypothetical protein	0.968	_	KOG1477	NOG151085	_	_
comp3400_c0_seq8	77.31	1.05	15.67	0.22	1.63e-07	1.07e-05	6.15436	up	-6.15436	yes	271	1-813(-)	_	_	_	gi|336374432|gb|EGO02769.1|	hypothetical protein SERLA73DRAFT_176138 [Serpula lacrymans var. lacrymans S7.3]	0.85	GO:0055085;GO:0016021;GO:0031966;GO:0006839	_	_	_	_	_	_	K13577	SLC25A10, DIC
comp3400_c0_seq9	20.52	0	6.05	0	0.000290613	0.0050522	2.59694	up	-2.59694	yes	639	*	_	_	_	gi|392571876|gb|EIW65048.1|	dicarboxylic acid transporter [Trametes versicolor FP-101664 SS1]	0.83	GO:0016021;GO:0031966;GO:0006839	_	_	_	_	_	_	K13577	SLC25A10, DIC
comp3423_c0_seq2	123.19	6.38	36.58	1.94	2.44e-06	0.000103809	4.23693	up	-4.23693	yes	211	2-637(+)	_	_	_	gi|170094050|ref|XP_001878246.1|	predicted protein [Laccaria bicolor S238N-H82]	0.79	GO:0043461	_	_	_	_	_	_	K07556	ATPeAF2, ATPAF2
comp3437_c0_seq17	264.42	14.64	16.52	0.93	3.39e-07	2.01e-05	4.15084	up	-4.15084	yes	349	254-1300(+)	_	_	_	gi|302694561|ref|XP_003036959.1|	hypothetical protein SCHCODRAFT_72562 [Schizophyllum commune H4-8]	0.72	GO:0055085;GO:0016021	_	_	_	_	_	_	_	_
comp343_c0_seq1	5635	1206	847.87	185.46	0.00141827	0.0170773	2.19274	up	-2.19274	yes	213	88-726(+)	_	_	_	gi|170086143|ref|XP_001874295.1|	predicted protein [Laccaria bicolor S238N-H82]	0.77	_	_	_	_	_	_	_	_	_
comp3452_c0_seq1	143.84	4.71	14.79	0.49	1.27e-07	8.82e-06	4.9157	up	-4.9157	yes	345	554-1588(-)	_	_	_	_	_	_	_	_	_	_	_	_	_	_	_
comp3455_c0_seq3	195.56	46	23.59	5.67	0.00460935	0.0418793	2.05675	up	-2.05675	yes	520	2-1564(+)	_	_	_	gi|170084813|ref|XP_001873630.1|	predicted protein [Laccaria bicolor S238N-H82]	0.93	GO:0005634;GO:0003677;GO:0005524;GO:0017111;GO:0006270	_	_	_	_	_	_	K02209	MCM5, CDC46
comp3467_c0_seq2	92.19	17.64	40.61	7.94	0.00268673	0.028524	2.35462	up	-2.35462	yes	428	*	_	_	_	_	_	_	_	_	_	_	_	_	_	_	_
comp3480_c0_seq4	46.3	5.12	4.33	0.49	0.00065691	0.00963896	3.14351	up	-3.14351	yes	619	3-1859(-)	_	_	_	gi|170097047|ref|XP_001879743.1|	predicted protein [Laccaria bicolor S238N-H82]	0.71	GO:0016772	_	_	_	_	_	_	_	_
comp3486_c0_seq1	395.13	80.96	53.9	11.29	0.00145273	0.0174212	2.25524	up	-2.25524	yes	321	194-1156(+)	_	_	_	gi|390602714|gb|EIN12107.1|	hypothetical protein PUNSTDRAFT_154790 [Punctularia strigosozonata HHB-11173 SS5]	0.66	_	_	_	_	_	_	_	_	_
comp3486_c0_seq2	112.87	26.04	30.14	7.11	0.00529952	0.0468583	2.08376	up	-2.08376	yes	706	*	_	_	_	gi|395332914|gb|EJF65292.1|	hypothetical protein DICSQDRAFT_51289 [Dichomitus squalens LYAD-421 SS1]	0.67	_	_	_	_	_	_	_	_	_
comp3494_c0_seq1	147.98	25	32.59	5.63	0.000743144	0.0104689	2.53322	up	-2.53322	yes	203	248-859(+)	_	_	_	gi|392570247|gb|EIW63420.1|	hypothetical protein TRAVEDRAFT_161729 [Trametes versicolor FP-101664 SS1]	0.83	GO:0016787	_	_	_	_	_	_	_	_
comp3494_c0_seq3	39	4	19.87	2.08	0.000999618	0.0130781	3.25594	up	-3.25594	yes	123	1-372(+)	_	_	_	gi|169867124|ref|XP_001840143.1|	glycosyl hydrolase family 16 [Coprinopsis cinerea okayama7#130]	0.65	_	_	_	_	_	_	_	_	_
comp349_c0_seq1	4911.35	1030.35	713.37	152.95	0.00124289	0.0156756	2.22159	up	-2.22159	yes	1298	*	gi|170095953|ref|XM_001879162.1|	Laccaria bicolor S238N-H82 hypothetical protein partial mRNA	0.85	gi|169864162|ref|XP_001838693.1|	60S ribosomal protein L4 [Coprinopsis cinerea okayama7#130]	0.96	GO:0005840;GO:0042254;GO:0006412;GO:0003735	104341.JGI114555	60S ribosomal protein L4/L1/L2	0.9403	COG0088	KOG1475	_	K02930	RP-L4e, RPL4
comp349_c0_seq2	111.65	6.65	30.07	1.83	5.23e-06	0.000195373	4.03841	up	-4.03841	yes	700	*	gi|170095953|ref|XM_001879162.1|	Laccaria bicolor S238N-H82 hypothetical protein partial mRNA	0.86	gi|170095954|ref|XP_001879197.1|	60S ribosomal protein L4 [Laccaria bicolor S238N-H82]	0.99	GO:0005840;GO:0042254;GO:0006412;GO:0003735	_	_	_	_	_	_	K02930	RP-L4e, RPL4
comp34_c0_seq1	10833	2191	2543.44	525.75	0.000954863	0.0129351	2.27433	up	-2.27433	yes	803	*	_	_	_	gi|389741798|gb|EIM82986.1|	hypothetical protein STEHIDRAFT_64404 [Stereum hirsutum FP-91666 SS1]	0.81	GO:0006950	_	_	_	_	_	_	_	_
comp3512_c0_seq3	258.9	59.44	61.32	14.39	0.00333372	0.0330015	2.09129	up	-2.09129	yes	163	307-798(+)	_	_	_	gi|390595421|gb|EIN04826.1|	hypothetical protein PUNSTDRAFT_128082 [Punctularia strigosozonata HHB-11173 SS5]	0.52	_	_	_	_	_	_	_	_	_
comp3515_c0_seq4	49	8	12.69	2.12	0.00314793	0.0315235	2.58156	up	-2.58156	yes	242	3-728(-)	_	_	_	gi|170087336|ref|XP_001874891.1|	DNA repair protein, SNF2 family [Laccaria bicolor S238N-H82]	0.95	GO:0003677;GO:0005524;GO:0004386	_	_	_	_	_	_	K10875	RAD54L, RAD54
comp3520_c0_seq3	639	140	97.16	21.75	0.00198177	0.0222217	2.15935	up	-2.15935	yes	378	105-1238(-)	_	_	_	gi|336386434|gb|EGO27580.1|	hypothetical protein SERLADRAFT_406633 [Serpula lacrymans var. lacrymans S7.9]	0.76	GO:0008152;GO:0003824	29883.JGI311859	hypothetical protein	0.8178	COG2159	_	_	_	_
comp3522_c0_seq1	24.27	0	4.12	0	9.64e-05	0.00206876	2.04264	up	-2.04264	yes	164	1-492(+)	_	_	_	gi|302674796|ref|XP_003027082.1|	hypothetical protein SCHCODRAFT_61409 [Schizophyllum commune H4-8]	0.9	GO:0055085;GO:0005524;GO:0006200;GO:0042626;GO:0016021	5306.JGI72238	.	0.9072	_	KOG0058	_	K05663	ABC.ATM
comp3523_c0_seq2	196.46	9.21	18.26	0.88	1.83e-07	1.17e-05	4.37504	up	-4.37504	yes	550	62-1711(+)	_	_	_	_	_	_	_	_	_	_	_	_	_	_	_
comp3536_c0_seq21	48.79	2.99	6.76	0.42	8.52e-05	0.00189207	4.00856	up	-4.00856	yes	453	1-1359(+)	_	_	_	gi|170085735|ref|XP_001874091.1|	predicted protein [Laccaria bicolor S238N-H82]	0.77	_	_	_	_	_	_	_	_	_
comp3548_c0_seq1	183	39	39.75	8.66	0.0028472	0.0292255	2.19852	up	-2.19852	yes	213	200-838(+)	_	_	_	_	_	_	_	_	_	_	_	_	_	_	_
comp3554_c0_seq2	124.52	21.5	7.72	1.36	0.0011337	0.0145059	2.50499	up	-2.50499	yes	755	2-2266(+)	_	_	_	gi|395329083|gb|EJF61472.1|	hypothetical protein DICSQDRAFT_161582 [Dichomitus squalens LYAD-421 SS1]	0.68	_	104341.JGI128748	hypothetical protein	0.7514	COG0699	_	_	_	_
comp3554_c0_seq4	23.01	1.89	4.67	0.39	0.00281198	0.0292255	3.58188	up	-3.58188	yes	309	2-931(+)	_	_	_	gi|389739574|gb|EIM80767.1|	hypothetical protein STEHIDRAFT_67934 [Stereum hirsutum FP-91666 SS1]	0.78	_	_	_	_	_	_	_	_	_
comp3556_c0_seq2	68.42	6.84	7.99	0.82	0.000209973	0.00396568	3.2845	up	-3.2845	yes	538	1-1617(+)	_	_	_	gi|302688615|ref|XP_003033987.1|	hypothetical protein SCHCODRAFT_66881 [Schizophyllum commune H4-8]	0.67	GO:0006810	_	_	_	_	_	_	_	_
comp3579_c0_seq1	216.49	37.9	15.97	2.86	0.000810272	0.011256	2.48128	up	-2.48128	yes	515	836-2380(-)	_	_	_	gi|170097187|ref|XP_001879813.1|	predicted protein [Laccaria bicolor S238N-H82]	0.75	GO:0046872;GO:0016491	29883.JGI190116	hypothetical protein	0.7616	_	KOG0156	_	_	_
comp3579_c0_seq4	83.02	6.57	6.61	0.53	4.96e-05	0.00120749	3.64059	up	-3.64059	yes	515	649-2193(-)	_	_	_	gi|170097187|ref|XP_001879813.1|	predicted protein [Laccaria bicolor S238N-H82]	0.75	GO:0046872;GO:0016491	29883.JGI190116	hypothetical protein	0.7616	_	KOG0156	_	_	_
comp3579_c0_seq6	91.88	8.59	7.52	0.72	7.76e-05	0.00173265	3.38466	up	-3.38466	yes	515	585-2129(-)	_	_	_	gi|170097187|ref|XP_001879813.1|	predicted protein [Laccaria bicolor S238N-H82]	0.75	GO:0046872;GO:0016491	29883.JGI190116	hypothetical protein	0.7616	_	KOG0156	_	_	_
comp3582_c0_seq2	74.61	0	5.29	0	2.29e-08	2.03e-06	2.40327	up	-2.40327	yes	698	62-2155(+)	_	_	_	gi|336373606|gb|EGO01944.1|	hypothetical protein SERLA73DRAFT_71102 [Serpula lacrymans var. lacrymans S7.3]	0.87	GO:0006508;GO:0008270;GO:0004176;GO:0006510	5306.JGI68338	.	0.8413	_	_	NOG117959	_	_
comp3586_c0_seq2	62.68	11.38	7.64	1.42	0.00393764	0.0379491	2.42768	up	-2.42768	yes	1546	*	_	_	_	gi|170109986|ref|XP_001886199.1|	predicted protein [Laccaria bicolor S238N-H82]	0.75	_	_	_	_	_	_	_	K11887	PAAF1, RPN14
comp3593_c0_seq1	202.03	39.75	51.4	10.34	0.00148968	0.0178144	2.31353	up	-2.31353	yes	741	*	_	_	_	_	_	_	_	_	_	_	_	_	_	_	_
comp35_c0_seq1	9644	1925	2975.8	607.07	0.000873009	0.0119887	2.29334	up	-2.29334	yes	611	*	gi|170110555|ref|XM_001886448.1|	Laccaria bicolor S238N-H82 hypothetical protein partial mRNA	0.86	gi|170110556|ref|XP_001886483.1|	60S ribosomal protein L37 [Laccaria bicolor S238N-H82]	0.97	GO:0005840;GO:0042254;GO:0046872;GO:0006412;GO:0003735;GO:0019843	29883.JGI295367	hypothetical protein; Binds to the 23S rRNA (By similarity)	0.9765	COG2126	KOG3475	_	K02922	RP-L37e, RPL37
comp3603_c0_seq6	312.65	0	30.59	0	5.51e-14	3.43e-11	4.93499	up	-4.93499	yes	592	66-1841(+)	_	_	_	gi|299755965|ref|XP_002912149.1|	DNA repair and recombination protein pif1 [Coprinopsis cinerea okayama7#130]	0.73	GO:0000166;GO:0017111	_	_	_	_	_	_	K15255	PIF1
comp3606_c0_seq5	49.62	4.17	10.2	0.88	0.000193372	0.00369637	3.53492	up	-3.53492	yes	917	*	_	_	_	gi|302697083|ref|XP_003038220.1|	hypothetical protein SCHCODRAFT_103177 [Schizophyllum commune H4-8]	0.69	GO:0055085;GO:0016021	_	_	_	_	_	_	K15109	SLC25A20_29, CACT, CACL, CRC1
comp3609_c0_seq2	123.76	28.2	29.61	6.9	0.00532748	0.0470354	2.10142	up	-2.10142	yes	262	3-788(-)	_	_	_	gi|170085569|ref|XP_001874008.1|	predicted protein [Laccaria bicolor S238N-H82]	0.79	GO:0015630;GO:0071841;GO:0044430	29883.JGI301120	hypothetical protein	0.8103	_	KOG3911	_	K14849	RRP1
comp3614_c0_seq3	112.97	17.49	13.62	2.15	0.000744338	0.0104808	2.66332	up	-2.66332	yes	499	68-1564(-)	_	_	_	gi|389742283|gb|EIM83470.1|	DnaJ protein [Stereum hirsutum FP-91666 SS1]	0.74	GO:0005515	29883.JGI151865	hypothetical protein	0.7895	COG0484	KOG0715	_	K03686	dnaJ
comp3623_c0_seq3	175	38	44.71	9.92	0.0032809	0.032713	2.17219	up	-2.17219	yes	190	121-690(-)	_	_	_	gi|170090704|ref|XP_001876574.1|	predicted protein [Laccaria bicolor S238N-H82]	0.94	GO:0005634;GO:0006260	29883.JGI231753	hypothetical protein	0.9438	COG5093	KOG4071	_	K10733	GINS2, PSF2
comp3635_c0_seq9	24.57	2.35	10.07	0.98	0.00222798	0.0243963	3.36114	up	-3.36114	yes	460	*	_	_	_	_	_	_	_	_	_	_	_	_	_	_	_
comp3642_c0_seq2	46.01	7.02	3.09	0.48	0.00271018	0.0286917	2.6865	up	-2.6865	yes	2803	*	_	_	_	_	_	_	_	_	_	_	_	_	_	_	_
comp3642_c0_seq21	36.41	0	6.56	0	6.32e-06	0.000227433	2.7137	up	-2.7137	yes	1046	*	_	_	_	_	_	_	_	_	_	_	_	_	_	_	_
comp364_c0_seq2	262.71	9.13	36.15	1.28	1.46e-08	1.37e-06	4.81978	up	-4.81978	yes	195	3-587(+)	_	_	_	gi|242214257|ref|XP_002472952.1|	predicted protein [Postia placenta Mad-698-R]	0.98	GO:0006457;GO:0003755;GO:0000413	29883.JGI309395	hypothetical protein; PPIases accelerate the folding of proteins. It catalyzes the cis-trans [...]	0.9704	COG0652	KOG0879	_	K09567	PPIH, CYPH
comp365_c0_seq1	5459	1250	934.79	218.76	0.00222432	0.0243963	2.09529	up	-2.09529	yes	270	194-1003(-)	_	_	_	gi|170106808|ref|XP_001884615.1|	60S ribosomal protein L8 [Laccaria bicolor S238N-H82]	0.94	GO:0005840;GO:0042254	29883.JGI295004	hypothetical protein	0.9414	COG1358	KOG3166	_	K02936	RP-L7Ae, RPL7A
comp3665_c0_seq4	108.85	2.13	10	0.2	4.65e-08	3.72e-06	5.64386	up	-5.64386	yes	676	3-2030(-)	_	_	_	gi|170085385|ref|XP_001873916.1|	predicted protein [Laccaria bicolor S238N-H82]	0.7	_	104341.JGI53893	annotation not available	0.8906	_	KOG4547	_	K14546	UTP5, WDR43
comp3690_c0_seq1	1182.88	82.47	97.09	6.92	3.33e-07	1.98e-05	3.81048	up	-3.81048	yes	598	503-2296(-)	_	_	_	gi|170090332|ref|XP_001876388.1|	predicted protein [Laccaria bicolor S238N-H82]	0.88	GO:0009055;GO:0016705;GO:0020037;GO:0005506;GO:0006118;GO:0004497;GO:0055114	29883.JGI323171	hypothetical protein	0.9006	COG2124	KOG0159;KOG0157	_	_	_
comp3697_c0_seq2	87.18	9.22	11.11	1.2	0.000116899	0.0024621	3.21075	up	-3.21075	yes	363	389-1477(-)	_	_	_	gi|170087440|ref|XP_001874943.1|	predicted protein [Laccaria bicolor S238N-H82]	0.96	GO:0006396;GO:0042254;GO:0005730;GO:0003824	29883.JGI306168	hypothetical protein	0.9575	COG0430	KOG3980	_	K11108	RCL1
comp3702_c1_seq12	62.88	5.08	16.47	1.36	8.75e-05	0.00193576	3.59816	up	-3.59816	yes	228	1-684(+)	_	_	_	_	_	_	_	_	_	_	_	_	_	_	_
comp3722_c0_seq1	201.51	41.71	38.49	8.14	0.00205433	0.0227776	2.24138	up	-2.24138	yes	291	3-875(-)	_	_	_	gi|299746192|ref|XP_001837806.2|	hypothetical protein CC1G_11451 [Coprinopsis cinerea okayama7#130]	0.74	_	_	_	_	_	_	_	_	_
comp3722_c0_seq3	146	26	49.87	9.08	0.00102232	0.0132619	2.45741	up	-2.45741	yes	552	*	_	_	_	gi|299746192|ref|XP_001837806.2|	hypothetical protein CC1G_11451 [Coprinopsis cinerea okayama7#130]	0.94	_	_	_	_	_	_	_	_	_
comp3733_c0_seq1	864	54	78.31	5	1.66e-07	1.09e-05	3.9692	up	-3.9692	yes	481	465-1907(+)	_	_	_	gi|170097930|ref|XP_001880184.1|	predicted protein [Laccaria bicolor S238N-H82]	0.81	GO:0055085;GO:0016021	29883.JGI184655	hypothetical protein	0.8365	COG0477	KOG2533	_	_	_
comp3735_c0_seq1	153	31	81.26	16.83	0.00244311	0.0263955	2.27151	up	-2.27151	yes	118	2-358(+)	_	_	_	gi|297563839|ref|YP_003682812.1|	polyprenyl synthetase [Nocardiopsis dassonvillei subsp. dassonvillei DSM 43111]	0.71	GO:0008299;GO:0016740;GO:0044710	_	_	_	_	_	_	_	_
comp3743_c0_seq2	332.88	73.4	37.25	8.39	0.00255274	0.027324	2.1505	up	-2.1505	yes	204	408-1019(+)	_	_	_	_	_	_	_	_	_	_	_	_	_	_	_
comp3745_c1_seq1	218.71	11.93	15.6	0.87	4.17e-07	2.33e-05	4.16439	up	-4.16439	yes	649	241-2187(-)	_	_	_	gi|403414307|emb|CCM01007.1|	predicted protein [Fibroporia radiculosa]	0.64	_	_	_	_	_	_	_	_	_
comp3754_c0_seq3	273.71	47.77	34.49	6.15	0.000660481	0.00968663	2.48752	up	-2.48752	yes	443	2-1330(+)	_	_	_	gi|392564538|gb|EIW57716.1|	RNA-binding domain-containing protein [Trametes versicolor FP-101664 SS1]	0.63	GO:1901363;GO:0097159	29883.JGI297290	hypothetical protein	0.8992	_	KOG4208	NOG129198	K14838	NOP15
comp3762_c0_seq1	410	70	56.01	9.77	0.000438578	0.00695235	2.51925	up	-2.51925	yes	378	247-1380(-)	_	_	_	gi|170084269|ref|XP_001873358.1|	predicted protein [Laccaria bicolor S238N-H82]	0.71	_	_	_	_	_	_	_	_	_
comp3762_c0_seq2	130.99	28	25.59	5.59	0.0031432	0.0315182	2.19466	up	-2.19466	yes	321	3-965(-)	_	_	_	gi|170084269|ref|XP_001873358.1|	predicted protein [Laccaria bicolor S238N-H82]	0.88	_	_	_	_	_	_	_	_	_
comp3762_c0_seq3	108.01	25	24.18	5.72	0.00569548	0.0496567	2.07973	up	-2.07973	yes	280	3-842(-)	_	_	_	gi|170084269|ref|XP_001873358.1|	predicted protein [Laccaria bicolor S238N-H82]	0.88	_	_	_	_	_	_	_	_	_
comp3762_c0_seq4	74	16	17.89	3.95	0.00567766	0.0495734	2.17923	up	-2.17923	yes	148	3-446(-)	_	_	_	gi|169844741|ref|XP_001829091.1|	hypothetical protein CC1G_01771 [Coprinopsis cinerea okayama7#130]	0.76	_	_	_	_	_	_	_	_	_
comp3769_c0_seq18	25.76	0	6.38	0	7.45e-05	0.00166693	2.67356	up	-2.67356	yes	761	*	_	_	_	gi|389742407|gb|EIM83594.1|	hypothetical protein STEHIDRAFT_149070, partial [Stereum hirsutum FP-91666 SS1]	0.75	GO:0005634;GO:0006357;GO:0000981;GO:0008270	_	_	_	_	_	_	_	_
comp3780_c0_seq3	684.14	141.38	17.04	3.6	0.00136959	0.017012	2.24286	up	-2.24286	yes	1392	2-4177(+)	_	_	_	gi|170107183|ref|XP_001884802.1|	predicted protein [Laccaria bicolor S238N-H82]	0.62	_	_	_	_	_	_	_	_	_
comp3792_c0_seq6	26	2	8.6	0.68	0.0014195	0.0170773	3.66073	up	-3.66073	yes	190	1-573(+)	_	_	_	gi|395325640|gb|EJF58059.1|	dipeptidyl aminopeptidase [Dichomitus squalens LYAD-421 SS1]	0.55	_	_	_	_	_	_	_	_	_
comp3798_c0_seq4	54.54	9.74	8.13	1.48	0.00398913	0.0383241	2.45766	up	-2.45766	yes	359	3-1079(-)	_	_	_	gi|392560036|gb|EIW53219.1|	hypothetical protein TRAVEDRAFT_66892 [Trametes versicolor FP-101664 SS1]	0.46	_	_	_	_	_	_	_	K14308	NUP54
comp3802_c0_seq1	204	37	45.46	8.43	0.00102461	0.0132801	2.43099	up	-2.43099	yes	846	*	_	_	_	_	_	_	_	_	_	_	_	_	_	_	_
comp3806_c0_seq6	27.37	0	4.61	0	4.53e-05	0.00111514	2.20477	up	-2.20477	yes	311	186-1121(+)	_	_	_	_	_	_	_	_	_	_	_	_	_	_	_
comp380_c0_seq1	9308	315	844.5	29.21	3.11e-10	5.37e-08	4.85356	up	-4.85356	yes	2078	*	_	_	_	gi|170100663|ref|XP_001881549.1|	predicted protein [Laccaria bicolor S238N-H82]	0.85	GO:0019497;GO:0006771;GO:0003993	29883.JGI298279	hypothetical protein	0.8937	_	KOG3720	_	K01078	E3.1.3.2
comp3810_c1_seq4	51.54	0	17.2	0	4.66e-07	2.52e-05	4.10434	up	-4.10434	yes	161	3-485(-)	_	_	_	gi|336363351|gb|EGN91748.1|	hypothetical protein SERLA73DRAFT_192079 [Serpula lacrymans var. lacrymans S7.3]	0.53	_	_	_	_	_	_	_	_	_
comp3815_c0_seq4	29.54	3.58	3	0.37	0.00477114	0.0427919	3.01937	up	-3.01937	yes	369	1-1107(+)	_	_	_	gi|170100292|ref|XP_001881364.1|	predicted protein [Laccaria bicolor S238N-H82]	0.61	_	_	_	_	_	_	_	_	_
comp3816_c0_seq3	66.81	9.37	21.64	3.1	0.0011681	0.01487	2.80336	up	-2.80336	yes	193	2-583(+)	_	_	_	gi|299751873|ref|XP_001830548.2|	cytochrome-450 hydroxylase [Coprinopsis cinerea okayama7#130]	0.81	GO:0009055;GO:0016705;GO:0020037;GO:0005506;GO:0006118;GO:0004497;GO:0055114	_	_	_	_	_	_	_	_
comp3824_c0_seq1	280	64	60.06	14.03	0.0032473	0.0324103	2.09789	up	-2.09789	yes	879	*	_	_	_	_	_	_	_	_	_	_	_	_	_	_	_
comp3854_c0_seq4	417.55	89.69	19.56	4.29	0.00194513	0.0222217	2.18886	up	-2.18886	yes	850	1476-4025(-)	_	_	_	gi|336371489|gb|EGN99828.1|	hypothetical protein SERLA73DRAFT_106644 [Serpula lacrymans var. lacrymans S7.3]	0.86	GO:0004674;GO:0005524;GO:0009069;GO:0006468	104341.JGI121817	annotation not available	0.9379	COG0515	KOG0608	_	_	_
comp3868_c0_seq3	243.66	0	44.69	0	5.89e-13	2.39e-10	5.48188	up	-5.48188	yes	151	1-453(+)	_	_	_	gi|170087172|ref|XP_001874809.1|	predicted protein [Laccaria bicolor S238N-H82]	0.62	_	_	_	_	_	_	_	_	_
comp3868_c0_seq4	205	27	48.37	6.51	0.000118333	0.00248532	2.89338	up	-2.89338	yes	200	200-802(+)	_	_	_	gi|299753541|ref|XP_001833342.2|	hypothetical protein CC1G_04321 [Coprinopsis cinerea okayama7#130]	0.62	_	_	_	_	_	_	_	_	_
comp386_c1_seq1	2531	384	618.91	95.97	0.00012877	0.00262768	2.68907	up	-2.68907	yes	169	265-771(-)	_	_	_	gi|170084661|ref|XP_001873554.1|	predicted protein [Laccaria bicolor S238N-H82]	0.83	GO:0005840;GO:0042254;GO:0006412;GO:0003735	29883.JGI291819	hypothetical protein	0.8261	_	KOG3412	_	K02903	RP-L28e, RPL28
comp3873_c0_seq6	201.88	22.22	27.97	3.15	4.78e-05	0.00116563	3.15046	up	-3.15046	yes	202	1-606(+)	_	_	_	gi|170109015|ref|XP_001885715.1|	predicted protein [Laccaria bicolor S238N-H82]	0.89	GO:0004674;GO:0005524;GO:0009069;GO:0006468	_	_	_	_	_	_	K06631	PLK1
comp3873_c0_seq7	232.51	13.26	33.93	1.98	6.4e-07	3.28e-05	4.09899	up	-4.09899	yes	179	1-537(+)	_	_	_	gi|170109015|ref|XP_001885715.1|	predicted protein [Laccaria bicolor S238N-H82]	0.89	GO:0004674;GO:0005524;GO:0009069;GO:0006468	_	_	_	_	_	_	K06631	PLK1
comp3873_c0_seq9	95.55	19	18.23	3.71	0.00289449	0.0295077	2.29682	up	-2.29682	yes	329	2-991(+)	_	_	_	gi|395325938|gb|EJF58353.1|	Pkinase-domain-containing protein [Dichomitus squalens LYAD-421 SS1]	0.63	GO:0016772	_	_	_	_	_	_	K06631	PLK1
comp3886_c0_seq3	210	32.17	44.79	7.01	0.000351081	0.00593552	2.67569	up	-2.67569	yes	209	258-884(-)	_	_	_	_	_	_	_	_	_	_	_	_	_	_	_
comp388_c0_seq1	757	59	97.35	7.75	1.04e-06	5.03e-05	3.65091	up	-3.65091	yes	1466	*	_	_	_	_	_	_	_	_	_	_	_	_	_	_	_
comp3898_c0_seq3	23.12	1.08	4.36	0.21	0.000797167	0.011098	4.37587	up	-4.37587	yes	301	97-999(-)	_	_	_	gi|170088492|ref|XP_001875469.1|	predicted protein [Laccaria bicolor S238N-H82]	0.86	GO:0006555;GO:0046653;GO:0004489;GO:0055114	5306.JGI71068	.	0.8687	_	KOG0564	_	K00297	E1.5.1.20, metF
comp3898_c0_seq4	71.89	3.77	14.36	0.77	1.35e-05	0.000428963	4.22105	up	-4.22105	yes	292	69-944(-)	_	_	_	gi|170088492|ref|XP_001875469.1|	predicted protein [Laccaria bicolor S238N-H82]	0.84	GO:0006555;GO:0046653;GO:0004489;GO:0055114	_	_	_	_	_	_	K00297	E1.5.1.20, metF
comp3908_c0_seq4	44.65	0.28	5.6	0.04	1.45e-06	6.66e-05	7.12928	up	-7.12928	yes	381	105-1247(-)	_	_	_	gi|389744887|gb|EIM86069.1|	NAD-P-binding protein [Stereum hirsutum FP-91666 SS1]	0.86	GO:0000166;GO:0003824;GO:0044237;GO:0050662	214684.CNA08100	hypothetical protein	0.8206	COG0451	_	_	K00100	E1.1.1.-
comp3924_c0_seq1	532	126	62.07	15.02	0.00336916	0.0333052	2.04701	up	-2.04701	yes	490	145-1617(+)	_	_	_	gi|392562764|gb|EIW55944.1|	hypothetical protein TRAVEDRAFT_171869 [Trametes versicolor FP-101664 SS1]	0.87	_	_	_	_	_	_	_	_	_
comp392_c0_seq2	368.27	57.2	51.28	8.14	0.000243711	0.00440515	2.6553	up	-2.6553	yes	279	226-1062(+)	_	_	_	gi|302681143|ref|XP_003030253.1|	expressed protein [Schizophyllum commune H4-8]	0.57	_	_	_	_	_	_	_	_	_
comp392_c0_seq3	406.72	0	56.93	0	4.37e-15	3.97e-12	5.83112	up	-5.83112	yes	279	216-1052(+)	_	_	_	gi|403416288|emb|CCM02988.1|	predicted protein [Fibroporia radiculosa]	0.62	_	_	_	_	_	_	_	_	_
comp392_c0_seq6	2674.64	431.56	378.29	62.38	0.000201113	0.00382	2.60034	up	-2.60034	yes	272	226-1041(+)	_	_	_	gi|302681143|ref|XP_003030253.1|	expressed protein [Schizophyllum commune H4-8]	0.58	_	_	_	_	_	_	_	_	_
comp3933_c0_seq1	299	20	86.33	5.9	8.13e-07	4.09e-05	3.87108	up	-3.87108	yes	653	*	_	_	_	_	_	_	_	_	_	_	_	_	_	_	_
comp3944_c0_seq1	40.84	0.33	3.28	0.03	2.94e-06	0.000119831	6.77259	up	-6.77259	yes	413	1106-2344(-)	_	_	_	gi|390595100|gb|EIN04507.1|	hypothetical protein PUNSTDRAFT_122835 [Punctularia strigosozonata HHB-11173 SS5]	0.61	GO:0016020;GO:0006508;GO:0004222	_	_	_	_	_	_	_	_
comp3944_c0_seq2	18.87	0.38	1.55	0.03	0.000390825	0.00631552	5.69116	up	-5.69116	yes	413	1055-2293(-)	_	_	_	gi|390595100|gb|EIN04507.1|	hypothetical protein PUNSTDRAFT_122835 [Punctularia strigosozonata HHB-11173 SS5]	0.61	GO:0016020;GO:0006508;GO:0004222	_	_	_	_	_	_	_	_
comp3944_c0_seq3	172.21	0.03	14.22	0	1.47e-11	3.97e-09	3.82985	up	-3.82985	yes	413	1045-2283(-)	_	_	_	gi|390595100|gb|EIN04507.1|	hypothetical protein PUNSTDRAFT_122835 [Punctularia strigosozonata HHB-11173 SS5]	0.61	GO:0016020;GO:0006508;GO:0004222	_	_	_	_	_	_	_	_
comp3944_c0_seq4	79.31	0.03	6.7	0	1.47e-08	1.37e-06	2.74416	up	-2.74416	yes	413	994-2232(-)	_	_	_	gi|390595100|gb|EIN04507.1|	hypothetical protein PUNSTDRAFT_122835 [Punctularia strigosozonata HHB-11173 SS5]	0.61	GO:0016020;GO:0006508;GO:0004222	_	_	_	_	_	_	_	_
comp3960_c0_seq2	56.3	4.23	10.27	0.79	8.71e-05	0.00193097	3.70044	up	-3.70044	yes	279	1-837(+)	_	_	_	gi|403416469|emb|CCM03169.1|	predicted protein [Fibroporia radiculosa]	0.76	GO:0008152	104341.JGI47752	annotation not available	0.774	COG1028	_	_	_	_
comp3960_c0_seq3	132.44	0	29.8	0	1.69e-10	3.3e-08	4.89724	up	-4.89724	yes	213	3-641(+)	_	_	_	gi|392585572|gb|EIW74911.1|	oxidoreductase [Coniophora puteana RWD-64-598 SS2]	0.77	GO:0008152	_	_	_	_	_	_	_	_
comp3971_c0_seq3	774.45	142.42	84.55	15.89	0.000611328	0.00909948	2.41169	up	-2.41169	yes	480	138-1577(-)	_	_	_	gi|170094286|ref|XP_001878364.1|	predicted protein [Laccaria bicolor S238N-H82]	0.69	GO:0046872	_	_	_	_	_	_	_	_
comp3995_c0_seq3	183.82	0	18.74	0	8.23e-12	2.33e-09	4.22805	up	-4.22805	yes	486	198-1655(-)	_	_	_	gi|393213711|gb|EJC99206.1|	hypothetical protein FOMMEDRAFT_136573 [Fomitiporia mediterranea MF3/22]	0.55	_	29883.JGI161811	annotation not available	0.9587	_	KOG2146	_	K13171	SRRM1, SRM160
comp399_c0_seq1	4382.71	473.59	383.78	42.38	8.78e-06	0.000304829	3.17882	up	-3.17882	yes	543	244-1872(+)	_	_	_	gi|170114869|ref|XP_001888630.1|	GH13 alpha-amylase precursor [Laccaria bicolor S238N-H82]	0.72	GO:0046872;GO:0016787;GO:0005975	29883.JGI313084	GH13 alpha-amylase precursor	0.7615	COG0366	KOG0471	_	K01176	E3.2.1.1, amyA, malS
comp399_c0_seq2	409.83	52.41	43.21	5.65	5.89e-05	0.00138046	2.93504	up	-2.93504	yes	515	244-1791(+)	_	_	_	gi|170114869|ref|XP_001888630.1|	GH13 alpha-amylase precursor [Laccaria bicolor S238N-H82]	0.73	GO:0046872;GO:0016787;GO:0005975	29883.JGI313084	GH13 alpha-amylase precursor	0.7615	COG0366	KOG0471	_	K01176	E3.2.1.1, amyA, malS
comp399_c0_seq3	579.46	58	256.45	26.23	8.36e-06	0.000291489	3.28939	up	-3.28939	yes	69	1-207(-)	_	_	_	_	_	_	_	_	_	_	_	_	_	_	_
comp39_c0_seq1	7683	1232	2270.38	372.08	0.000181793	0.00349958	2.60925	up	-2.60925	yes	638	*	gi|367042683|ref|XM_003651674.1|	Thielavia terrestris NRRL 8126 hypothetical protein (THITE_2112314) mRNA, complete cds	0.81	gi|389745525|gb|EIM86706.1|	ribosomal protein 60S [Stereum hirsutum FP-91666 SS1]	0.89	GO:0005840;GO:0042254;GO:0006414;GO:0003735	29883.JGI229443	hypothetical protein	0.8871	COG2058	KOG3449	_	K02943	RP-LP2, RPLP2
comp4002_c0_seq2	79.13	0	5.64	0	1.47e-08	1.37e-06	2.4957	up	-2.4957	yes	508	360-1883(-)	_	_	_	gi|170109538|ref|XP_001885976.1|	predicted protein [Laccaria bicolor S238N-H82]	0.77	_	_	_	_	_	_	_	_	_
comp4013_c0_seq2	33.04	0	7.14	0	1.17e-05	0.000380723	2.83592	up	-2.83592	yes	290	1-873(+)	_	_	_	gi|390602543|gb|EIN11936.1|	hypothetical protein PUNSTDRAFT_99280 [Punctularia strigosozonata HHB-11173 SS5]	0.8	_	_	_	_	_	_	_	K07047	K07047
comp4013_c0_seq6	49.5	0	14.12	0	6.35e-07	3.26e-05	3.81967	up	-3.81967	yes	219	3-662(+)	_	_	_	gi|390602543|gb|EIN11936.1|	hypothetical protein PUNSTDRAFT_99280 [Punctularia strigosozonata HHB-11173 SS5]	0.82	GO:0006807;GO:0016810	_	_	_	_	_	_	K07047	K07047
comp4025_c0_seq1	114.23	25.86	13.89	3.21	0.00476239	0.0427919	2.1134	up	-2.1134	yes	337	323-1333(-)	_	_	_	gi|170090570|ref|XP_001876507.1|	predicted protein [Laccaria bicolor S238N-H82]	0.57	_	_	_	_	_	_	_	_	_
comp4031_c0_seq1	110.54	24.99	20.72	4.79	0.00482328	0.0432078	2.11293	up	-2.11293	yes	221	1-663(+)	_	_	_	gi|390601223|gb|EIN10617.1|	glycoside hydrolase/deacetylase, partial [Punctularia strigosozonata HHB-11173 SS5]	0.68	GO:0003824	_	_	_	_	_	_	_	_
comp4043_c0_seq1	653	155	70.67	17.14	0.0032335	0.0323049	2.04373	up	-2.04373	yes	497	128-1618(+)	_	_	_	gi|302694215|ref|XP_003036786.1|	hypothetical protein SCHCODRAFT_103036 [Schizophyllum commune H4-8]	0.71	GO:0005488	_	_	_	_	_	_	_	_
comp4057_c0_seq3	112.43	15.56	15.44	2.18	0.000390798	0.00631552	2.82427	up	-2.82427	yes	439	1-1317(+)	_	_	_	gi|299755500|ref|XP_001828705.2|	hypothetical protein CC1G_11295 [Coprinopsis cinerea okayama7#130]	0.64	_	29883.JGI249188	hypothetical protein	0.8376	_	_	NOG136436	_	_
comp4057_c0_seq5	69.18	9.89	16.43	2.4	0.000964113	0.0130427	2.77523	up	-2.77523	yes	246	1-738(+)	_	_	_	gi|299755500|ref|XP_001828705.2|	hypothetical protein CC1G_11295 [Coprinopsis cinerea okayama7#130]	0.68	_	29883.JGI249188	hypothetical protein	0.8376	_	_	NOG136436	_	_
comp4088_c0_seq5	20.65	1.06	4.12	0.22	0.00174368	0.0203647	4.22707	up	-4.22707	yes	246	3-740(-)	_	_	_	gi|170096474|ref|XP_001879457.1|	predicted protein [Laccaria bicolor S238N-H82]	0.92	GO:0043531	_	_	_	_	_	_	_	_
comp4100_c0_seq1	139.12	22.19	12.37	2.02	0.000707854	0.0102608	2.61442	up	-2.61442	yes	679	1-2037(+)	_	_	_	gi|336373372|gb|EGO01710.1|	hypothetical protein SERLA73DRAFT_85531 [Serpula lacrymans var. lacrymans S7.3]	0.91	GO:0007165;GO:0008158;GO:0016021	_	_	_	_	_	_	K12385	NPC1
comp4100_c0_seq17	40.43	0	9.17	0	2.94e-06	0.000119831	3.19692	up	-3.19692	yes	277	1-834(+)	_	_	_	gi|170086992|ref|XP_001874719.1|	predicted protein [Laccaria bicolor S238N-H82]	0.88	GO:0007165;GO:0008158;GO:0016021	_	_	_	_	_	_	K12385	NPC1
comp4100_c0_seq7	79.24	11.36	8.47	1.24	0.000943639	0.0128062	2.77202	up	-2.77202	yes	588	1-1767(+)	_	_	_	gi|336373372|gb|EGO01710.1|	hypothetical protein SERLA73DRAFT_85531 [Serpula lacrymans var. lacrymans S7.3]	0.89	GO:0007165;GO:0008158;GO:0016021	_	_	_	_	_	_	K12385	NPC1
comp4100_c0_seq9	70.52	13.51	9.45	1.85	0.0042334	0.0388877	2.35279	up	-2.35279	yes	469	1-1410(+)	_	_	_	gi|170086992|ref|XP_001874719.1|	predicted protein [Laccaria bicolor S238N-H82]	0.9	GO:0007165;GO:0008158;GO:0016021	_	_	_	_	_	_	K12385	NPC1
comp4102_c0_seq1	297	59	45.49	9.24	0.00138499	0.017012	2.29958	up	-2.29958	yes	291	187-1059(-)	_	_	_	gi|336372353|gb|EGO00692.1|	hypothetical protein SERLA73DRAFT_178578 [Serpula lacrymans var. lacrymans S7.3]	0.6	_	_	_	_	_	_	_	_	_
comp4104_c0_seq2	184.56	27.27	29.22	4.41	0.000316234	0.00541661	2.72811	up	-2.72811	yes	396	3-1190(-)	_	_	_	_	_	_	_	_	_	_	_	_	_	_	_
comp4104_c0_seq4	157	27	50.95	8.95	0.000775386	0.0108823	2.50912	up	-2.50912	yes	139	165-581(-)	_	_	_	gi|390600484|gb|EIN09879.1|	hypothetical protein PUNSTDRAFT_65969, partial [Punctularia strigosozonata HHB-11173 SS5]	0.63	_	_	_	_	_	_	_	_	_
comp4108_c0_seq1	944.2	29.33	108.61	3.45	5.69e-10	8.98e-08	4.97642	up	-4.97642	yes	306	2-919(-)	_	_	_	gi|395749026|ref|XP_002827463.2|	PREDICTED: LOW QUALITY PROTEIN: formin-like protein 1-like [Pongo abelii]	0.42	GO:0009987;GO:0005488	_	_	_	_	_	_	_	_
comp4110_c0_seq1	331	64	54.84	10.84	0.0010924	0.0140275	2.33886	up	-2.33886	yes	378	3-1139(+)	_	_	_	gi|170100447|ref|XP_001881441.1|	laccase, multicopper oxidase, benzenediol:oxygen oxidorectuctase [Laccaria bicolor S238N-H82]	0.73	GO:0046872;GO:0016491	29883.JGI250411	laccase, multicopper oxidase, benzenediol:oxygen oxidorectuctase (EC:1.10.3.2)	0.7751	_	KOG1263	_	_	_
comp4110_c0_seq2	307.58	71.01	71.15	16.79	0.00330908	0.0327869	2.08326	up	-2.08326	yes	196	1-588(+)	_	_	_	gi|170100447|ref|XP_001881441.1|	laccase, multicopper oxidase, benzenediol:oxygen oxidorectuctase [Laccaria bicolor S238N-H82]	0.77	GO:0046872;GO:0016491	_	_	_	_	_	_	_	_
comp4110_c0_seq3	176.42	12.99	51.33	3.86	3.94e-06	0.000153165	3.73313	up	-3.73313	yes	165	3-497(+)	_	_	_	gi|170100447|ref|XP_001881441.1|	laccase, multicopper oxidase, benzenediol:oxygen oxidorectuctase [Laccaria bicolor S238N-H82]	0.8	GO:0052716;GO:0005507;GO:0055114	_	_	_	_	_	_	_	_
comp4112_c0_seq1	255	20	36.76	2.95	3.04e-06	0.00012323	3.63935	up	-3.63935	yes	435	2-1309(+)	_	_	_	gi|170098913|ref|XP_001880675.1|	predicted protein [Laccaria bicolor S238N-H82]	0.87	GO:0005634;GO:0051301;GO:0000079;GO:0019901	_	_	_	_	_	_	_	_
comp4112_c0_seq2	465.25	49.42	69.45	7.54	1.45e-05	0.000452988	3.20334	up	-3.20334	yes	185	1-555(+)	_	_	_	gi|170098913|ref|XP_001880675.1|	predicted protein [Laccaria bicolor S238N-H82]	0.95	GO:0005634;GO:0051301;GO:0000079;GO:0019901	_	_	_	_	_	_	K02220	CLB1_2
comp4112_c0_seq3	106.75	15.58	45.95	6.85	0.000572084	0.00858908	2.74589	up	-2.74589	yes	438	*	_	_	_	_	_	_	_	_	_	_	_	_	_	_	_
comp411_c0_seq1	6015	1202	749.03	152.98	0.000886798	0.0121447	2.29168	up	-2.29168	yes	373	177-1295(-)	_	_	_	gi|392597707|gb|EIW87029.1|	FAD/NAD(P)-binding domain-containing protein [Coniophora puteana RWD-64-598 SS2]	0.68	_	_	_	_	_	_	_	_	_
comp4149_c0_seq1	93.3	14.65	14.55	2.33	0.000984126	0.0130781	2.64262	up	-2.64262	yes	403	1-1209(+)	_	_	_	gi|336371824|gb|EGO00164.1|	hypothetical protein SERLA73DRAFT_160151 [Serpula lacrymans var. lacrymans S7.3]	0.72	GO:0005488	_	_	_	_	_	_	K02309	DBF4
comp4153_c0_seq1	169.81	0	23.32	0	1.73e-11	4.63e-09	4.5435	up	-4.5435	yes	404	3-1214(-)	_	_	_	gi|403414610|emb|CCM01310.1|	predicted protein [Fibroporia radiculosa]	0.68	_	_	_	_	_	_	_	_	_
comp4161_c0_seq1	502.26	40.01	83.65	6.81	1.77e-06	7.96e-05	3.61864	up	-3.61864	yes	299	2-898(+)	_	_	_	gi|403413198|emb|CCL99898.1|	predicted protein [Fibroporia radiculosa]	0.83	_	104341.JGI57285	hypothetical protein	0.8227	COG0477	_	_	_	_
comp4164_c0_seq1	121	22	23.81	4.42	0.00140811	0.017012	2.42945	up	-2.42945	yes	250	207-959(+)	_	_	_	gi|336381460|gb|EGO22612.1|	hypothetical protein SERLADRAFT_417006 [Serpula lacrymans var. lacrymans S7.9]	0.47	_	_	_	_	_	_	_	_	_
comp4164_c0_seq2	231.67	49.92	46.42	10.22	0.00260208	0.0277629	2.18335	up	-2.18335	yes	211	3-635(+)	_	_	_	_	_	_	_	_	_	_	_	_	_	_	_
comp4164_c0_seq3	119	20	40.28	6.92	0.000932551	0.0126901	2.54122	up	-2.54122	yes	185	1-558(+)	_	_	_	_	_	_	_	_	_	_	_	_	_	_	_
comp4164_c0_seq6	44	4	22.18	2.06	0.000458791	0.00723832	3.42854	up	-3.42854	yes	124	1-375(+)	_	_	_	gi|170086572|ref|XP_001874509.1|	predicted protein [Laccaria bicolor S238N-H82]	0.64	_	_	_	_	_	_	_	_	_
comp4180_c0_seq3	26.7	0	4.28	0	5.79e-05	0.00136018	2.09761	up	-2.09761	yes	217	526-1176(-)	_	_	_	gi|170096925|ref|XP_001879682.1|	SNF2 family DNA-dependent ATPase [Laccaria bicolor S238N-H82]	0.88	GO:0003677;GO:0005524;GO:0008270;GO:0004386	5306.JGI65793	.	0.8699	COG0553	KOG1001	_	_	_
comp4181_c0_seq1	207.62	36.45	18.1	3.25	0.000788168	0.0110358	2.47748	up	-2.47748	yes	679	125-2164(+)	_	_	_	gi|299752065|ref|XP_001830678.2|	ribosome biogenesis protein tsr1 [Coprinopsis cinerea okayama7#130]	0.82	GO:0042254;GO:0005634	_	_	_	_	_	_	K14799	TSR1
comp4194_c0_seq2	153.94	29.39	8.82	1.72	0.00162426	0.0192625	2.35837	up	-2.35837	yes	654	87-2048(+)	_	_	_	gi|170088226|ref|XP_001875336.1|	predicted protein [Laccaria bicolor S238N-H82]	0.92	GO:0043022;GO:0005759;GO:0006184;GO:0005743;GO:0045727;GO:0005525;GO:0003924	29883.JGI243891	hypothetical protein	0.9229	COG0481	KOG0462	_	_	_
comp4195_c0_seq2	206.32	0	38.63	0	2.83e-12	9.23e-10	5.27165	up	-5.27165	yes	202	2-607(+)	_	_	_	gi|336366513|gb|EGN94860.1|	hypothetical protein SERLA73DRAFT_162892 [Serpula lacrymans var. lacrymans S7.3]	0.64	_	_	_	_	_	_	_	_	_
comp4195_c0_seq4	112.5	8.81	25.68	2.06	1.75e-05	0.000537044	3.63993	up	-3.63993	yes	142	1-426(+)	_	_	_	gi|336366513|gb|EGN94860.1|	hypothetical protein SERLA73DRAFT_162892 [Serpula lacrymans var. lacrymans S7.3]	0.62	_	_	_	_	_	_	_	_	_
comp4201_c0_seq7	34.44	4	18.34	2.18	0.00194758	0.0222217	3.07259	up	-3.07259	yes	354	*	_	_	_	_	_	_	_	_	_	_	_	_	_	_	_
comp4205_c0_seq6	70.63	11.67	17.01	2.87	0.0018835	0.021853	2.56726	up	-2.56726	yes	260	3-782(-)	_	_	_	gi|336373738|gb|EGO02076.1|	hypothetical protein SERLA73DRAFT_120717 [Serpula lacrymans var. lacrymans S7.3]	0.87	GO:0005622;GO:0008270	_	_	_	_	_	_	K12827	SF3A3, SAP61, PRP9
comp4206_c0_seq4	40.13	0.9	7.41	0.17	2.25e-05	0.000653935	5.44587	up	-5.44587	yes	305	3-917(-)	_	_	_	gi|336368388|gb|EGN96731.1|	hypothetical protein SERLA73DRAFT_75603 [Serpula lacrymans var. lacrymans S7.3]	0.88	GO:0005856;GO:0006909	_	_	_	_	_	_	_	_
comp4217_c0_seq6	45.66	0.01	5.83	0	1.22e-06	5.8e-05	2.5435	up	-2.5435	yes	328	126-1109(+)	_	_	_	gi|170098298|ref|XP_001880368.1|	predicted protein [Laccaria bicolor S238N-H82]	0.86	_	29883.JGI249303	hypothetical protein	0.8662	COG5125	KOG2866	_	_	_
comp4217_c0_seq9	59.87	0	8.22	0	1.47e-07	9.87e-06	3.03914	up	-3.03914	yes	328	126-1109(+)	_	_	_	gi|170098298|ref|XP_001880368.1|	predicted protein [Laccaria bicolor S238N-H82]	0.86	_	29883.JGI249303	hypothetical protein	0.8662	COG5125	KOG2866	_	_	_
comp4220_c0_seq2	34	0	4.6	0	9.48e-06	0.000320742	2.20163	up	-2.20163	yes	265	598-1395(+)	_	_	_	gi|170091552|ref|XP_001876998.1|	predicted protein [Laccaria bicolor S238N-H82]	0.52	_	_	_	_	_	_	_	_	_
comp4221_c0_seq1	159.39	22.21	11.29	1.61	0.000274453	0.00489965	2.80991	up	-2.80991	yes	569	1-1707(+)	_	_	_	gi|169861600|ref|XP_001837434.1|	Usp36 protein [Coprinopsis cinerea okayama7#130]	0.84	GO:0008234;GO:0006511;GO:0016579;GO:0004221	29883.JGI246413	hypothetical protein	0.898	COG5533;COG5077	_	_	K11855	USP36_42
comp4227_c0_seq4	23.66	0	6.06	0	0.000125561	0.00256703	2.59932	up	-2.59932	yes	139	2-418(-)	_	_	_	gi|170090710|ref|XP_001876577.1|	predicted protein [Laccaria bicolor S238N-H82]	0.63	_	_	_	_	_	_	_	_	_
comp4229_c0_seq4	110.03	24.07	10.96	2.45	0.00412609	0.0383241	2.16139	up	-2.16139	yes	631	1-1893(-)	_	_	_	gi|170085245|ref|XP_001873846.1|	predicted protein [Laccaria bicolor S238N-H82]	0.64	_	_	_	_	_	_	_	_	_
comp4250_c0_seq11	253.42	50.61	24.31	4.96	0.00142812	0.0171551	2.29314	up	-2.29314	yes	612	128-1966(+)	_	_	_	gi|299738364|ref|XP_001838311.2|	hypothetical protein CC1G_04755 [Coprinopsis cinerea okayama7#130]	0.65	_	_	_	_	_	_	_	_	_
comp4250_c0_seq7	88.71	0	7.92	0	5.8e-09	6.19e-07	2.9855	up	-2.9855	yes	421	731-1993(-)	_	_	_	gi|393214553|gb|EJD00046.1|	kinase-like protein, partial [Fomitiporia mediterranea MF3/22]	0.54	GO:0016740	_	_	_	_	_	_	K08832	SRPK3, STK23
comp4250_c0_seq9	70.56	0	6.46	0	3.63e-08	2.99e-06	2.69153	up	-2.69153	yes	421	680-1942(-)	_	_	_	gi|393214553|gb|EJD00046.1|	kinase-like protein, partial [Fomitiporia mediterranea MF3/22]	0.54	GO:0016740	_	_	_	_	_	_	K08832	SRPK3, STK23
comp4256_c0_seq5	26.07	0	6.05	0	5.79e-05	0.00136018	2.59694	up	-2.59694	yes	218	124-777(-)	_	_	_	gi|302686472|ref|XP_003032916.1|	hypothetical protein SCHCODRAFT_67602 [Schizophyllum commune H4-8]	0.64	GO:0016884;GO:0006412	_	_	_	_	_	_	K02433	gatA
comp4258_c0_seq6	36.78	0	12.68	0	6.32e-06	0.000227433	3.66448	up	-3.66448	yes	547	*	_	_	_	gi|170101679|ref|XP_001882056.1|	predicted protein [Laccaria bicolor S238N-H82]	0.7	_	_	_	_	_	_	_	_	_
comp4272_c0_seq1	73.2	14.92	2.83	0.59	0.00454532	0.0414458	2.26202	up	-2.26202	yes	1204	1-3612(+)	_	_	_	gi|392570201|gb|EIW63374.1|	hypothetical protein TRAVEDRAFT_69400 [Trametes versicolor FP-101664 SS1]	0.76	GO:0044260;GO:0016310;GO:0007165;GO:0016301;GO:0044238;GO:0009881	104341.JGI51297	hypothetical histidine kinase	0.7828	COG0642;COG4251	KOG0519	_	_	_
comp4289_c0_seq6	19.68	0	6.7	0	0.000390825	0.00631552	2.74416	up	-2.74416	yes	163	65-553(-)	_	_	_	gi|170091398|ref|XP_001876921.1|	predicted protein [Laccaria bicolor S238N-H82]	0.6	_	_	_	_	_	_	_	_	_
comp42_c0_seq1	8943.1	1795.11	442.77	90.83	0.000908377	0.0124119	2.28532	up	-2.28532	yes	550	170-1819(+)	_	_	_	gi|154252232|ref|YP_001413056.1|	cyclohexanone monooxygenase [Parvibaculum lavamentivorans DS-1]	0.71	_	_	_	_	_	_	_	_	_
comp42_c0_seq2	8547.62	1555.57	753.75	140.2	0.000456415	0.00721222	2.4266	up	-2.4266	yes	550	170-1819(+)	_	_	_	gi|154252232|ref|YP_001413056.1|	cyclohexanone monooxygenase [Parvibaculum lavamentivorans DS-1]	0.71	_	_	_	_	_	_	_	_	_
comp42_c0_seq3	1847.28	394.33	264.04	57.61	0.00148377	0.0177579	2.19637	up	-2.19637	yes	333	2-1000(+)	_	_	_	gi|238592066|ref|XP_002392795.1|	hypothetical protein MPER_07582 [Moniliophthora perniciosa FA553]	0.75	_	_	_	_	_	_	_	_	_
comp4314_c0_seq1	95	18	41.27	7.99	0.00219452	0.0241004	2.36883	up	-2.36883	yes	144	3-434(-)	_	_	_	gi|299747636|ref|XP_001837166.2|	N-(5'-phospho-D-ribosylformimino)-5 [Coprinopsis cinerea N-(5'-phospho-D-ribosylformimino)-5 [Coprinopsis cinerea okayama7#1	0.92	GO:0003949;GO:0000105	_	_	_	_	_	_	K01814	E5.3.1.16, hisA
comp4323_c0_seq6	17.97	0	5.96	0	0.000530405	0.00804032	2.57531	up	-2.57531	yes	568	*	_	_	_	_	_	_	_	_	_	_	_	_	_	_	_
comp4337_c0_seq7	18	1	7.64	0.43	0.00304285	0.0306657	4.15116	up	-4.15116	yes	148	1-447(+)	_	_	_	_	_	_	_	_	_	_	_	_	_	_	_
comp4337_c0_seq9	16	0	7.49	0	0.00100641	0.0130781	2.90497	up	-2.90497	yes	134	2-406(+)	_	_	_	_	_	_	_	_	_	_	_	_	_	_	_
comp4342_c0_seq3	36.63	0	6.29	0	6.32e-06	0.000227433	2.65306	up	-2.65306	yes	308	1-924(+)	_	_	_	gi|170096142|ref|XP_001879291.1|	multidrug resistance-associated ABC transporter [Laccaria bicolor S238N-H82]	0.88	GO:0055085;GO:0005524;GO:0006200;GO:0042626;GO:0016021	_	_	_	_	_	_	_	_
comp4350_c0_seq3	16	0	5.04	0	0.00100641	0.0130781	2.33342	up	-2.33342	yes	198	3-596(-)	_	_	_	gi|389747135|gb|EIM88314.1|	tRNA pseudouridine synthase D [Stereum hirsutum FP-91666 SS1]	0.82	GO:0003723;GO:0009982;GO:0001522	_	_	_	_	_	_	K06176	truD, PUS7
comp4374_c0_seq3	54.85	8.94	18.05	3.01	0.00254577	0.0272856	2.58416	up	-2.58416	yes	156	2-469(+)	_	_	_	gi|170086684|ref|XP_001874565.1|	predicted protein [Laccaria bicolor S238N-H82]	0.94	GO:0006886;GO:0016627;GO:0005744;GO:0050660;GO:0015450;GO:0009941;GO:0055114	_	_	_	_	_	_	_	_
comp439_c0_seq1	7348	651	932.89	84.47	1.64e-06	7.5e-05	3.4652	up	-3.4652	yes	1485	*	_	_	_	gi|170113198|ref|XP_001887799.1|	predicted protein [Laccaria bicolor S238N-H82]	0.77	GO:0016021;GO:0006481;GO:0004671	29883.JGI310809	hypothetical protein	0.7922	_	_	NOG127136	_	_
comp443_c0_seq6	213.01	3.56	29.53	0.5	1.49e-09	2.05e-07	5.88411	up	-5.88411	yes	303	170-1078(-)	_	_	_	gi|302697087|ref|XP_003038222.1|	hypothetical protein SCHCODRAFT_47142 [Schizophyllum commune H4-8]	0.77	GO:0005667;GO:0006355;GO:0043565;GO:0045449;GO:0003700	104341.JGI114941	annotation not available	0.9878	COG5025	KOG2294	_	K09403	FOXJ2_3
comp4445_c0_seq2	421.34	19.12	33.59	1.56	2.84e-08	2.46e-06	4.42841	up	-4.42841	yes	430	981-2270(+)	_	_	_	gi|299751535|ref|XP_001830327.2|	hypothetical protein CC1G_01963 [Coprinopsis cinerea okayama7#130]	0.61	_	_	_	_	_	_	_	_	_
comp4456_c0_seq3	65.58	9.4	12.92	1.89	0.00128742	0.016149	2.77315	up	-2.77315	yes	164	294-785(+)	_	_	_	gi|170092407|ref|XP_001877425.1|	predicted protein [Laccaria bicolor S238N-H82]	0.91	GO:0042967;GO:0008080	29883.JGI290968	hypothetical protein	0.8966	COG0456	KOG3138	_	_	_
comp4463_c0_seq2	183	21	29.72	3.49	5.77e-05	0.00136018	3.09014	up	-3.09014	yes	309	1-927(-)	_	_	_	gi|170112714|ref|XP_001887558.1|	MFS superfamily [Laccaria bicolor S238N-H82]	0.91	GO:0055085;GO:0016021	_	_	_	_	_	_	_	_
comp4463_c0_seq5	142	10	62.84	4.52	4.97e-06	0.000187194	3.79729	up	-3.79729	yes	97	136-426(-)	_	_	_	gi|336369480|gb|EGN97821.1|	hypothetical protein SERLA73DRAFT_109064 [Serpula lacrymans var. lacrymans S7.3]	0.72	GO:0055085;GO:0016021	_	_	_	_	_	_	_	_
comp4477_c0_seq9	19.95	0	6.08	0	0.000290613	0.0050522	2.60407	up	-2.60407	yes	188	1-564(+)	_	_	_	gi|170088108|ref|XP_001875277.1|	predicted protein [Laccaria bicolor S238N-H82]	0.8	GO:0004252;GO:0006508;GO:0016021	29883.JGI305679	hypothetical protein	0.8231	COG0705	_	_	_	_
comp4487_c0_seq1	183.8	8.73	11.46	0.56	3.3e-07	1.96e-05	4.35504	up	-4.35504	yes	333	2024-3025(+)	_	_	_	_	_	_	_	_	_	_	_	_	_	_	_
comp4487_c0_seq13	74.91	13.21	21.63	3.9	0.00194801	0.0222217	2.47149	up	-2.47149	yes	217	1-654(+)	_	_	_	gi|336386357|gb|EGO27503.1|	hypothetical protein SERLADRAFT_435283 [Serpula lacrymans var. lacrymans S7.9]	0.82	_	_	_	_	_	_	_	_	_
comp4487_c0_seq2	33.98	0.72	2.16	0.05	6.91e-05	0.00158884	5.43296	up	-5.43296	yes	333	1966-2967(+)	_	_	_	_	_	_	_	_	_	_	_	_	_	_	_
comp4487_c0_seq20	80	14	38.09	6.81	0.00185236	0.0215167	2.48369	up	-2.48369	yes	132	1-399(+)	_	_	_	gi|170090990|ref|XP_001876717.1|	predicted protein [Laccaria bicolor S238N-H82]	0.62	_	_	_	_	_	_	_	_	_
comp4487_c0_seq4	149.49	18.52	14.84	1.88	0.000141328	0.00286013	2.98069	up	-2.98069	yes	161	586-1068(+)	_	_	_	gi|302696479|ref|XP_003037918.1|	hypothetical protein SCHCODRAFT_46090 [Schizophyllum commune H4-8]	0.51	_	_	_	_	_	_	_	K15219	RRN7
comp4487_c0_seq5	276.38	55.93	27.94	5.78	0.00161536	0.0191721	2.27319	up	-2.27319	yes	333	865-1866(+)	_	_	_	_	_	_	_	_	_	_	_	_	_	_	_
comp4487_c0_seq6	183.32	40.63	18.77	4.25	0.00316586	0.0316818	2.14289	up	-2.14289	yes	161	528-1010(+)	_	_	_	gi|302696479|ref|XP_003037918.1|	hypothetical protein SCHCODRAFT_46090 [Schizophyllum commune H4-8]	0.51	_	_	_	_	_	_	_	K15219	RRN7
comp4491_c0_seq10	13.8	0	5.31	0	0.00199605	0.0222217	2.40871	up	-2.40871	yes	490	*	_	_	_	_	_	_	_	_	_	_	_	_	_	_	_
comp4546_c0_seq1	793	172	75.02	16.63	0.0018168	0.0211692	2.17349	up	-2.17349	yes	492	188-1663(-)	_	_	_	gi|170087458|ref|XP_001874952.1|	carbohydrate-binding module family 19 protein [Laccaria bicolor S238N-H82]	0.47	_	_	_	_	_	_	_	_	_
comp4550_c0_seq2	154.5	27.39	33.95	6.15	0.00109256	0.0140275	2.46475	up	-2.46475	yes	286	1-861(+)	_	_	_	gi|170116896|ref|XP_001889637.1|	predicted protein [Laccaria bicolor S238N-H82]	0.59	_	_	_	_	_	_	_	_	_
comp4554_c0_seq1	74.48	1.15	7.7	0.12	2.27e-07	1.41e-05	6.00375	up	-6.00375	yes	608	1-1827(+)	_	_	_	gi|299756631|ref|XP_001829476.2|	hypothetical protein CC1G_00655 [Coprinopsis cinerea okayama7#130]	0.53	_	_	_	_	_	_	_	_	_
comp4562_c0_seq6	24.51	0	4.22	0	9.64e-05	0.00206876	2.07724	up	-2.07724	yes	322	1-966(+)	_	_	_	gi|169859356|ref|XP_001836318.1|	acyl-CoA dehydrogenase [Coprinopsis cinerea okayama7#130]	0.89	GO:0046872;GO:0020037;GO:0050660;GO:0006118;GO:0003995;GO:0055114	29883.JGI190411	acyl-CoA-dehydrogenase, peroxisomal	0.8185	COG1960	KOG0137	_	_	_
comp4587_c0_seq5	68.34	0	12.4	0	5.22e-08	4.07e-06	3.63227	up	-3.63227	yes	248	1-744(-)	_	_	_	gi|170095513|ref|XP_001878977.1|	predicted protein [Laccaria bicolor S238N-H82]	0.82	GO:0000228;GO:0006338	_	_	_	_	_	_	K11648	SMARCB1, SNF5, INI1
comp4587_c0_seq6	40.64	6.32	8.73	1.39	0.00301688	0.0305523	2.6509	up	-2.6509	yes	240	159-878(-)	_	_	_	gi|299746044|ref|XP_002910998.1|	hypothetical protein CC1G_15539 [Coprinopsis cinerea okayama7#130]	0.68	GO:0000228;GO:0006338	_	_	_	_	_	_	K11648	SMARCB1, SNF5, INI1
comp4602_c0_seq12	66.98	8.23	17.54	2.2	0.000422388	0.00674562	2.99507	up	-2.99507	yes	174	3-524(-)	_	_	_	gi|169846224|ref|XP_001829828.1|	hypothetical protein CC1G_06037 [Coprinopsis cinerea okayama7#130]	0.58	_	_	_	_	_	_	_	_	_
comp4602_c0_seq7	234.83	33.46	28.33	4.12	0.000192847	0.00368893	2.78161	up	-2.78161	yes	444	36-1367(-)	_	_	_	gi|392591250|gb|EIW80578.1|	hypothetical protein CONPUDRAFT_57412 [Coniophora puteana RWD-64-598 SS2]	0.55	_	_	_	_	_	_	_	_	_
comp4602_c0_seq8	97.84	7.44	12.65	0.98	2.9e-05	0.000799964	3.69021	up	-3.69021	yes	420	3-1262(-)	_	_	_	gi|392591250|gb|EIW80578.1|	hypothetical protein CONPUDRAFT_57412 [Coniophora puteana RWD-64-598 SS2]	0.55	_	_	_	_	_	_	_	_	_
comp4608_c0_seq4	79.25	13.65	17.62	3.1	0.00200654	0.0223137	2.50687	up	-2.50687	yes	282	3-848(-)	_	_	_	gi|170091698|ref|XP_001877071.1|	predicted protein [Laccaria bicolor S238N-H82]	0.82	_	_	_	_	_	_	_	K13176	THOC7
comp460_c0_seq1	5725.47	37.61	656.99	4.41	1.17e-16	2.69e-13	7.21895	up	-7.21895	yes	354	582-1643(-)	_	_	_	gi|299752996|ref|XP_001832990.2|	hypothetical protein CC1G_01052 [Coprinopsis cinerea okayama7#130]	0.74	GO:0051716;GO:0016798;GO:0009277;GO:0007155;GO:0042594;GO:0036176;GO:0044182;GO:0005975;GO:0051704	_	_	_	_	_	_	_	_
comp460_c0_seq2	2884.45	86.38	422.87	12.94	1.5e-10	2.95e-08	5.0303	up	-5.0303	yes	354	225-1286(-)	_	_	_	gi|299752996|ref|XP_001832990.2|	hypothetical protein CC1G_01052 [Coprinopsis cinerea okayama7#130]	0.75	GO:0051716;GO:0016798;GO:0009277;GO:0007155;GO:0042594;GO:0036176;GO:0044182;GO:0005975;GO:0051704	_	_	_	_	_	_	_	_
comp4626_c0_seq5	20.8	0	4.31	0	0.00021796	0.00398844	2.10769	up	-2.10769	yes	258	1-774(+)	_	_	_	_	_	_	_	_	_	_	_	_	_	_	_
comp4629_c0_seq3	209.62	50.75	37.78	9.35	0.00547083	0.0480937	2.01458	up	-2.01458	yes	220	1-660(+)	_	_	_	gi|170100457|ref|XP_001881446.1|	predicted protein [Laccaria bicolor S238N-H82]	0.74	GO:0016310;GO:0000166;GO:0004672	_	_	_	_	_	_	K08282	E2.7.11.1
comp4637_c0_seq1	249	55	34.62	7.82	0.00285853	0.0292255	2.14637	up	-2.14637	yes	236	334-1041(-)	_	_	_	gi|398258450|gb|AFO72232.1|	glycoside hydrolase family 61 protein A [Heterobasidion parviporum]	0.84	_	_	_	_	_	_	_	_	_
comp4639_c0_seq8	32.73	0	4.59	0	1.45e-05	0.000451731	2.19849	up	-2.19849	yes	180	804-1343(-)	_	_	_	gi|393227155|gb|EJD34847.1|	NAD(P)-binding protein [Auricularia delicata TFB-10046 SS5]	0.47	_	_	_	_	_	_	_	_	_
comp4649_c0_seq2	103.59	20.83	11.71	2.41	0.00292501	0.0297178	2.28064	up	-2.28064	yes	555	2-1669(+)	_	_	_	gi|170087746|ref|XP_001875096.1|	predicted protein [Laccaria bicolor S238N-H82]	0.78	_	_	_	_	_	_	_	K00784	rnz
comp4665_c0_seq4	30.68	0	6.56	0	2.25e-05	0.00065275	2.7137	up	-2.7137	yes	160	3-482(+)	_	_	_	_	_	_	_	_	_	_	_	_	_	_	_
comp4680_c0_seq1	189	0	46.89	0	6.39e-12	1.86e-09	5.55121	up	-5.55121	yes	760	*	gi|218686247|gb|FJ478973.1|	Uncultured bacterium clone p7o10ok 16S ribosomal RNA gene, partial sequence	1	gi|238855136|ref|ZP_04645459.1|	pG1 protein [Lactobacillus jensenii 269-3]	0.72	GO:0016829	_	_	_	_	_	_	_	_
comp4680_c0_seq3	27	0	13.76	0	4.53e-05	0.00111514	3.78241	up	-3.78241	yes	370	*	gi|296943434|gb|HM249839.1|	Uncultured bacterium clone ncd132b11c1 16S ribosomal RNA gene, partial sequence	1	gi|261754259|ref|ZP_05997968.1|	LOW QUALITY PROTEIN: conserved hypothetical protein [Brucella suis bv. 3 str. 686]	0.9	GO:0016829	_	_	_	_	_	_	_	_
comp4709_c0_seq1	132.11	21.3	13.27	2.19	0.000783692	0.0109885	2.59917	up	-2.59917	yes	625	1-1878(+)	_	_	_	gi|336387377|gb|EGO28522.1|	hypothetical protein SERLADRAFT_445964 [Serpula lacrymans var. lacrymans S7.9]	0.81	_	_	_	_	_	_	_	_	_
comp4710_c0_seq2	71.9	0	5.08	0	3.23e-08	2.71e-06	2.34483	up	-2.34483	yes	391	3-1175(+)	_	_	_	gi|392585035|gb|EIW74376.1|	hypothetical protein CONPUDRAFT_133063 [Coniophora puteana RWD-64-598 SS2]	0.59	_	_	_	_	_	_	_	_	_
comp4726_c0_seq3	116.15	0	12.89	0	5.48e-10	8.69e-08	3.68818	up	-3.68818	yes	555	13-1677(+)	_	_	_	gi|169869638|ref|XP_001841380.1|	WD repeat-containing protein slp1 [Coprinopsis cinerea okayama7#130]	0.84	_	29883.JGI233556	annotation not available	0.9548	COG2319	KOG0305	_	K03363	CDC20
comp4726_c0_seq7	104.25	15.29	21.81	3.27	0.000651587	0.0095843	2.73763	up	-2.73763	yes	901	*	gi|169869637|ref|XM_001841328.1|	Coprinopsis cinerea okayama7#130 WD repeat-containing protein slp1, mRNA	0.76	gi|169869638|ref|XP_001841380.1|	WD repeat-containing protein slp1 [Coprinopsis cinerea okayama7#130]	0.92	_	5306.JGI63972	.	0.9464	_	KOG0305	_	K03363	CDC20
comp4733_c0_seq3	13.46	0	4.71	0	0.00286389	0.0292255	2.23573	up	-2.23573	yes	150	2-451(+)	_	_	_	gi|170096740|ref|XP_001879590.1|	predicted protein [Laccaria bicolor S238N-H82]	0.81	GO:0016973;GO:0005643	_	_	_	_	_	_	_	_
comp4734_c0_seq2	279.84	61	47.92	10.68	0.0024484	0.0264431	2.16572	up	-2.16572	yes	267	300-1100(-)	_	_	_	gi|170090772|ref|XP_001876608.1|	predicted protein [Laccaria bicolor S238N-H82]	0.87	_	_	_	_	_	_	_	_	_
comp4734_c0_seq3	123.01	27.93	23.08	5.35	0.00465292	0.042173	2.10903	up	-2.10903	yes	335	1-1005(-)	_	_	_	gi|238580194|ref|XP_002389214.1|	hypothetical protein MPER_11688 [Moniliophthora perniciosa FA553]	0.7	_	5306.JGI72609	.	0.7535	COG5184	KOG1426	_	_	_
comp4736_c0_seq1	256	48	35.2	6.75	0.00105838	0.013647	2.38262	up	-2.38262	yes	1371	*	_	_	_	gi|302690242|ref|XP_003034800.1|	hypothetical protein SCHCODRAFT_104911 [Schizophyllum commune H4-8]	0.76	_	_	_	_	_	_	_	_	_
comp473_c1_seq2	2232.83	242.46	387.27	42.98	9.78e-06	0.000329712	3.1716	up	-3.1716	yes	197	213-803(-)	_	_	_	gi|170090742|ref|XP_001876593.1|	GPI-anchored small secreted protein [Laccaria bicolor S238N-H82]	0.66	GO:0043581	_	_	_	_	_	_	_	_
comp473_c1_seq4	1535.17	224.54	310.22	46.37	0.000103743	0.00221298	2.74203	up	-2.74203	yes	197	59-649(-)	_	_	_	gi|170090742|ref|XP_001876593.1|	GPI-anchored small secreted protein [Laccaria bicolor S238N-H82]	0.65	_	_	_	_	_	_	_	_	_
comp4756_c0_seq16	23	0	5.7	0	0.000125561	0.00256703	2.51096	up	-2.51096	yes	761	*	_	_	_	gi|194212028|ref|XP_001504488.2|	PREDICTED: keratin, type II cytoskeletal 2 epidermal-like [Equus caballus]	0.52	_	_	_	_	_	_	_	K07605	KRT2
comp4775_c0_seq1	42.28	7.25	5.65	0.99	0.00404627	0.0383241	2.51275	up	-2.51275	yes	290	479-1348(+)	_	_	_	gi|403419067|emb|CCM05767.1|	predicted protein [Fibroporia radiculosa]	0.65	GO:0008652;GO:0000166;GO:0016301	_	_	_	_	_	_	K00931	proB
comp477_c0_seq1	538.32	104.04	154.01	30.42	0.00094075	0.0127785	2.33993	up	-2.33993	yes	659	*	_	_	_	gi|170106101|ref|XP_001884262.1|	predicted protein [Laccaria bicolor S238N-H82]	0.96	_	29883.JGI237613	hypothetical protein	0.9583	COG1958	KOG1780	_	K11099	SNRPG, SMG
comp4795_c0_seq1	138.75	0.31	7.08	0.02	1.05e-10	2.18e-08	8.46761	up	-8.46761	yes	413	134-1372(+)	_	_	_	gi|390605238|gb|EIN14629.1|	hypothetical protein PUNSTDRAFT_96615 [Punctularia strigosozonata HHB-11173 SS5]	0.72	_	_	_	_	_	_	_	_	_
comp4798_c0_seq1	95.93	20	21.63	4.61	0.00375683	0.0364643	2.2302	up	-2.2302	yes	239	3-719(-)	_	_	_	gi|392587371|gb|EIW76705.1|	kinase-like protein [Coniophora puteana RWD-64-598 SS2]	0.92	GO:0004674;GO:0005524;GO:0009069;GO:0006468	_	_	_	_	_	_	K08850	AURKX
comp4798_c0_seq2	125	27	41.35	9.13	0.0034694	0.0341162	2.1792	up	-2.1792	yes	174	49-570(-)	_	_	_	gi|170089853|ref|XP_001876149.1|	predicted protein [Laccaria bicolor S238N-H82]	0.91	GO:0004674;GO:0005524;GO:0009069;GO:0006468	_	_	_	_	_	_	K08850	AURKX
comp4813_c0_seq2	48.61	0	12.09	0	7.45e-07	3.76e-05	3.59574	up	-3.59574	yes	252	1-759(+)	_	_	_	gi|170091464|ref|XP_001876954.1|	predicted protein [Laccaria bicolor S238N-H82]	0.86	_	_	_	_	_	_	_	_	_
comp4831_c0_seq1	286	64	61.98	14.17	0.00283296	0.0292255	2.12896	up	-2.12896	yes	215	116-760(-)	_	_	_	gi|238582083|ref|XP_002389819.1|	hypothetical protein MPER_11004 [Moniliophthora perniciosa FA553]	0.7	_	_	_	_	_	_	_	_	_
comp4833_c0_seq2	90.13	11.24	10.92	1.39	0.00025043	0.00451375	2.97382	up	-2.97382	yes	518	3-1556(-)	_	_	_	gi|299752008|ref|XP_002911708.1|	hypothetical protein CC1G_14239 [Coprinopsis cinerea okayama7#130]	0.66	_	_	_	_	_	_	_	_	_
comp4849_c0_seq3	401.77	71	38.08	6.88	0.000554165	0.00836884	2.46855	up	-2.46855	yes	325	185-1159(+)	_	_	_	gi|336380149|gb|EGO21303.1|	hypothetical protein SERLADRAFT_452436 [Serpula lacrymans var. lacrymans S7.9]	0.68	_	_	_	_	_	_	_	_	_
comp4861_c0_seq1	42.99	0	6.69	0	2.05e-06	8.96e-05	2.74201	up	-2.74201	yes	381	69-1211(-)	_	_	_	gi|170096102|ref|XP_001879271.1|	predicted protein [Laccaria bicolor S238N-H82]	0.55	_	_	_	_	_	_	_	_	_
comp4865_c0_seq1	372	11	65.06	1.97	2.2e-09	2.82e-07	5.0455	up	-5.0455	yes	302	121-1026(+)	_	_	_	gi|389746488|gb|EIM87668.1|	hypothetical protein STEHIDRAFT_130986 [Stereum hirsutum FP-91666 SS1]	0.64	_	_	_	_	_	_	_	_	_
comp4865_c0_seq2	39	1	20.54	0.54	3.23e-05	0.000879337	5.24933	up	-5.24933	yes	118	3-359(+)	_	_	_	gi|389746488|gb|EIM87668.1|	hypothetical protein STEHIDRAFT_130986 [Stereum hirsutum FP-91666 SS1]	0.68	GO:0046914;GO:0055114;GO:0016491	_	_	_	_	_	_	_	_
comp4879_c0_seq1	57.84	6.25	3.4	0.37	0.000327712	0.00559086	3.19994	up	-3.19994	yes	1070	3-3212(-)	_	_	_	gi|299750760|ref|XP_001829805.2|	rho GTPase activating protein 22 [Coprinopsis cinerea okayama7#130]	0.72	GO:0007165;GO:0030695	_	_	_	_	_	_	_	_
comp4882_c0_seq1	330	64	47.03	9.32	0.00111532	0.014283	2.33518	up	-2.33518	yes	179	571-1107(+)	_	_	_	gi|390602914|gb|EIN12306.1|	hypothetical protein PUNSTDRAFT_96969 [Punctularia strigosozonata HHB-11173 SS5]	0.82	_	_	_	_	_	_	_	_	_
comp48_c0_seq1	12688	2341.37	3215.2	606.38	0.000501303	0.00779424	2.40661	up	-2.40661	yes	183	195-743(-)	_	_	_	gi|392590079|gb|EIW79409.1|	ubiquitin-domain-containing protein [Coniophora puteana RWD-64-598 SS2]	1	GO:0005840;GO:0042254;GO:0006412;GO:0003735	29883.JGI290725	hypothetical protein	1	COG5272;COG1998	KOG0004	_	K02977	RP-S27Ae, RPS27A
comp4903_c0_seq5	38.3	4.05	5.62	0.61	0.000999618	0.0130781	3.20369	up	-3.20369	yes	428	1-1284(-)	_	_	_	gi|170097041|ref|XP_001879740.1|	predicted protein [Laccaria bicolor S238N-H82]	0.74	_	_	_	_	_	_	_	_	_
comp4905_c0_seq3	20.46	0	6.53	0	0.000290613	0.0050522	2.70708	up	-2.70708	yes	191	18-590(-)	_	_	_	gi|170098783|ref|XP_001880610.1|	predicted protein [Laccaria bicolor S238N-H82]	0.73	_	_	_	_	_	_	_	_	_
comp490_c0_seq3	230.85	10.29	14.73	0.67	8.68e-08	6.34e-06	4.45845	up	-4.45845	yes	526	1361-2938(-)	_	_	_	gi|336380023|gb|EGO21177.1|	hypothetical protein SERLADRAFT_452314 [Serpula lacrymans var. lacrymans S7.9]	0.68	_	_	_	_	_	_	_	_	_
comp490_c0_seq4	1386.16	325.96	90.09	21.65	0.00282352	0.0292255	2.057	up	-2.057	yes	526	1307-2884(-)	_	_	_	gi|336380023|gb|EGO21177.1|	hypothetical protein SERLADRAFT_452314 [Serpula lacrymans var. lacrymans S7.9]	0.68	_	_	_	_	_	_	_	_	_
comp490_c0_seq5	138.7	32.93	19.44	4.72	0.00527742	0.0466766	2.04217	up	-2.04217	yes	333	2-1000(+)	_	_	_	gi|336367304|gb|EGN95649.1|	hypothetical protein SERLA73DRAFT_186792 [Serpula lacrymans var. lacrymans S7.3]	0.8	GO:0000166;GO:0003676	104341.JGI129571	annotation not available	0.9318	_	KOG0106	_	K12893	SFRS4_5_6
comp490_c0_seq7	450.12	23.13	66.51	3.49	8.58e-08	6.31e-06	4.25227	up	-4.25227	yes	310	2-931(+)	_	_	_	gi|336367304|gb|EGN95649.1|	hypothetical protein SERLA73DRAFT_186792 [Serpula lacrymans var. lacrymans S7.3]	0.77	GO:1901363;GO:0097159	104341.JGI129571	annotation not available	0.9318	_	KOG0106	_	K12893	SFRS4_5_6
comp490_c0_seq8	876.41	140.37	135.21	22.13	0.000229173	0.00417833	2.61113	up	-2.61113	yes	292	2-877(+)	_	_	_	gi|392567011|gb|EIW60186.1|	hypothetical protein TRAVEDRAFT_27854 [Trametes versicolor FP-101664 SS1]	0.81	GO:0000166;GO:0003676	29883.JGI306110	hypothetical protein	0.9527	COG0724	KOG0106	_	K12893	SFRS4_5_6
comp4930_c0_seq5	55.88	4.57	22.23	1.86	0.00020148	0.00382454	3.57913	up	-3.57913	yes	142	1-426(+)	_	_	_	gi|336367371|gb|EGN95716.1|	hypothetical protein SERLA73DRAFT_186900 [Serpula lacrymans var. lacrymans S7.3]	0.69	_	_	_	_	_	_	_	K11497	CENPC
comp4934_c0_seq3	34.48	0.24	5.68	0.04	9.48e-06	0.000320742	7.14975	up	-7.14975	yes	265	61-855(+)	_	_	_	gi|336374241|gb|EGO02578.1|	hypothetical protein SERLA73DRAFT_130893 [Serpula lacrymans var. lacrymans S7.3]	0.72	GO:0008537	_	_	_	_	_	_	K06698	PSME3
comp4938_c0_seq5	25.04	2.48	4.44	0.45	0.00472911	0.0426701	3.30256	up	-3.30256	yes	1064	*	_	_	_	_	_	_	_	_	_	_	_	_	_	_	_
comp4939_c0_seq2	28.56	0	7.08	0	3.57e-05	0.000928128	2.82375	up	-2.82375	yes	172	245-760(-)	_	_	_	gi|170098959|ref|XP_001880698.1|	predicted protein [Laccaria bicolor S238N-H82]	0.75	GO:0000166;GO:0004386;GO:0003676	_	_	_	_	_	_	K14806	DDX31, DBP7
comp494_c0_seq3	1995.62	414.95	214.5	45.58	0.00121906	0.0154151	2.2345	up	-2.2345	yes	452	162-1517(-)	_	_	_	gi|336389833|gb|EGO30976.1|	hypothetical protein SERLADRAFT_455426 [Serpula lacrymans var. lacrymans S7.9]	0.86	GO:0000166;GO:0003676	104341.JGI118049	annotation not available	0.9586	COG0724	KOG0118	_	K13201	TIA1, TIAL1
comp494_c0_seq5	57.07	0	16.08	0	2.23e-07	1.39e-05	4.0072	up	-4.0072	yes	144	1-432(-)	_	_	_	gi|170084123|ref|XP_001873285.1|	predicted protein [Laccaria bicolor S238N-H82]	0.97	GO:0000166;GO:0003676	_	_	_	_	_	_	K13201	TIA1, TIAL1
comp4955_c0_seq13	24.86	0.27	3.92	0.04	7.45e-05	0.00166693	6.61471	up	-6.61471	yes	352	22-1077(-)	_	_	_	gi|395330634|gb|EJF63017.1|	hypothetical protein DICSQDRAFT_145995 [Dichomitus squalens LYAD-421 SS1]	0.88	GO:0046872	29883.JGI305749	hypothetical protein	0.8898	_	_	NOG27432	K10639	CCNB1IP1, HEI10
comp4968_c0_seq3	66.93	0	4.57	0	5.9e-08	4.53e-06	2.19219	up	-2.19219	yes	685	1-2055(+)	_	_	_	gi|170095932|ref|XP_001879186.1|	predicted protein [Laccaria bicolor S238N-H82]	0.62	GO:0035267	_	_	_	_	_	_	K11322	EPC
comp4968_c0_seq5	82.38	11.96	6.39	0.95	0.000736227	0.0103813	2.74982	up	-2.74982	yes	575	1-1725(+)	_	_	_	gi|170095932|ref|XP_001879186.1|	predicted protein [Laccaria bicolor S238N-H82]	0.58	_	_	_	_	_	_	_	K11322	EPC
comp4988_c1_seq4	16.62	0	6.14	0	0.00100641	0.0130781	2.61824	up	-2.61824	yes	510	*	_	_	_	gi|170098947|ref|XP_001880692.1|	predicted protein [Laccaria bicolor S238N-H82]	0.58	_	_	_	_	_	_	_	_	_
comp4996_c0_seq4	25.46	2.35	3.49	0.33	0.00177411	0.0206797	3.40269	up	-3.40269	yes	241	1-723(-)	_	_	_	gi|393219096|gb|EJD04584.1|	auxin efflux carrier [Fomitiporia mediterranea MF3/22]	0.95	GO:0055085;GO:0016021	_	_	_	_	_	_	_	_
comp5001_c0_seq3	38.85	3.4	5.05	0.45	0.000405979	0.00651478	3.48829	up	-3.48829	yes	1449	*	_	_	_	gi|395329679|gb|EJF62065.1|	hypothetical protein DICSQDRAFT_180388 [Dichomitus squalens LYAD-421 SS1]	0.6	_	_	_	_	_	_	_	_	_
comp5009_c0_seq4	70.52	13.45	16.94	3.3	0.0042334	0.0388877	2.3599	up	-2.3599	yes	242	3-728(-)	_	_	_	gi|170084825|ref|XP_001873636.1|	predicted protein [Laccaria bicolor S238N-H82]	0.76	_	29883.JGI301746	hypothetical protein	0.7826	_	KOG4373	_	K10900	WRN, RECQL2
comp5033_c0_seq1	323	25	43.13	3.41	1.97e-06	8.77e-05	3.66085	up	-3.66085	yes	310	308-1237(+)	_	_	_	gi|389738840|gb|EIM80036.1|	hypothetical protein STEHIDRAFT_163285 [Stereum hirsutum FP-91666 SS1]	0.48	_	_	_	_	_	_	_	_	_
comp504_c0_seq1	2707.38	499.55	102.46	19.32	0.00052549	0.00804032	2.40689	up	-2.40689	yes	743	3-2231(+)	_	_	_	gi|170093131|ref|XP_001877787.1|	predicted protein [Laccaria bicolor S238N-H82]	0.59	GO:0005634	_	_	_	_	_	_	_	_
comp504_c0_seq3	371.93	22	108.04	6.53	2.43e-07	1.5e-05	4.04834	up	-4.04834	yes	157	1-471(-)	_	_	_	_	_	_	_	_	_	_	_	_	_	_	_
comp5076_c0_seq4	99.8	0.63	9.56	0.06	1.93e-08	1.76e-06	7.3159	up	-7.3159	yes	330	979-1968(-)	_	_	_	gi|170087942|ref|XP_001875194.1|	predicted protein [Laccaria bicolor S238N-H82]	0.71	GO:0009987	_	_	_	_	_	_	K09062	K09062
comp5076_c0_seq5	121.04	0.82	11.66	0.08	3.57e-09	4.12e-07	7.18735	up	-7.18735	yes	330	968-1957(-)	_	_	_	gi|170087942|ref|XP_001875194.1|	predicted protein [Laccaria bicolor S238N-H82]	0.71	GO:0009987	_	_	_	_	_	_	K09062	K09062
comp5079_c0_seq4	99.14	0	8.55	0	2.07e-09	2.67e-07	3.09592	up	-3.09592	yes	488	721-2184(-)	_	_	_	gi|18203515|sp|Q9UVN9.1|MRE11_COPC7	RecName: Full=Double-strand break repair protein MRE11 AF178433_1 DNA repair and meiosis protein Mre11 [Coprinopsis cinerea]	0.77	GO:0006302;GO:0005634;GO:0004527;GO:0007126;GO:0090305;GO:0004519;GO:0030145	_	_	_	_	_	_	K10865	MRE11
comp5079_c0_seq8	18.07	0	6.79	0	0.000530405	0.00804032	2.76341	up	-2.76341	yes	166	3-500(-)	_	_	_	gi|336372670|gb|EGO01009.1|	hypothetical protein SERLA73DRAFT_167194 [Serpula lacrymans var. lacrymans S7.3]	0.96	GO:0006302;GO:0005634;GO:0004527;GO:0007126;GO:0090305;GO:0004519;GO:0030145	_	_	_	_	_	_	K10865	MRE11
comp508_c0_seq6	991	6	408.83	2.53	5.29e-15	4.53e-12	7.33622	up	-7.33622	yes	457	*	_	_	_	gi|170102997|ref|XP_001882714.1|	hydrophobic surface binding protein [Laccaria bicolor S238N-H82]	0.54	_	_	_	_	_	_	_	_	_
comp5096_c0_seq2	104.15	0	18.59	0	1.34e-09	1.89e-07	4.21645	up	-4.21645	yes	172	1-516(+)	_	_	_	gi|170108082|ref|XP_001885250.1|	predicted protein [Laccaria bicolor S238N-H82]	0.94	_	104341.JGI59506	annotation not available	0.771	_	KOG3999	_	K10903	HUS1
comp5096_c0_seq4	20.07	0	4.64	0	0.000290613	0.0050522	2.21412	up	-2.21412	yes	92	1-276(+)	_	_	_	gi|170108082|ref|XP_001885250.1|	predicted protein [Laccaria bicolor S238N-H82]	0.92	_	_	_	_	_	_	_	K10903	HUS1
comp5096_c0_seq6	103.31	20.11	27.55	5.48	0.00226773	0.0247863	2.3298	up	-2.3298	yes	191	133-708(+)	_	_	_	gi|170108082|ref|XP_001885250.1|	predicted protein [Laccaria bicolor S238N-H82]	0.94	_	_	_	_	_	_	_	K10903	HUS1
comp50_c0_seq1	10880	2069	433.67	84.29	0.000621357	0.00920122	2.36316	up	-2.36316	yes	438	1-1314(+)	_	_	_	gi|170086740|ref|XP_001874593.1|	RNA polymerase II-associated protein [Laccaria bicolor S238N-H82]	0.88	_	_	_	_	_	_	_	K15174	PAF1
comp5102_c0_seq2	28.5	0	4.22	0	3.57e-05	0.000928128	2.07724	up	-2.07724	yes	424	1-1275(+)	_	_	_	gi|170090069|ref|XP_001876257.1|	predicted protein [Laccaria bicolor S238N-H82]	0.82	_	5306.JGI69690	annotation not available	0.8942	_	KOG3896	_	K10426	DCTN4
comp5108_c0_seq3	30.12	0	4.12	0	2.25e-05	0.00065275	2.04264	up	-2.04264	yes	227	665-1345(-)	_	_	_	gi|170086812|ref|XP_001874629.1|	predicted protein [Laccaria bicolor S238N-H82]	0.73	_	_	_	_	_	_	_	_	_
comp5124_c0_seq5	34.07	0	12.23	0	9.48e-06	0.000320742	3.61235	up	-3.61235	yes	525	*	_	_	_	gi|169847217|ref|XP_001830320.1|	AMP binding protein [Coprinopsis cinerea okayama7#130]	0.8	GO:0008152;GO:0003824	_	_	_	_	_	_	_	_
comp5133_c0_seq8	16.76	0	4.24	0	0.000726851	0.0102608	2.08406	up	-2.08406	yes	133	347-748(+)	_	_	_	gi|170084025|ref|XP_001873236.1|	predicted protein [Laccaria bicolor S238N-H82]	0.68	_	_	_	_	_	_	_	_	_
comp5152_c0_seq1	139.62	17.15	19.99	2.51	0.000116641	0.0024584	2.99352	up	-2.99352	yes	439	1-1317(-)	_	_	_	gi|170100252|ref|XP_001881344.1|	kinesin-like protein [Laccaria bicolor S238N-H82]	0.86	GO:0007018;GO:0005874;GO:0005524;GO:0003777	29883.JGI297780	kinesin-like protein	0.9172	COG5059	KOG0242	_	_	_
comp5152_c0_seq5	154.72	21.21	23.79	3.33	0.000265115	0.0047499	2.83676	up	-2.83676	yes	165	732-1226(-)	_	_	_	gi|170100252|ref|XP_001881344.1|	kinesin-like protein [Laccaria bicolor S238N-H82]	0.66	GO:0007018;GO:0005874;GO:0005524;GO:0003777	_	_	_	_	_	_	_	_
comp5152_c0_seq6	86.38	5.85	13.5	0.93	1.87e-05	0.00056047	3.85958	up	-3.85958	yes	402	1-1206(-)	_	_	_	gi|170100252|ref|XP_001881344.1|	kinesin-like protein [Laccaria bicolor S238N-H82]	0.89	GO:0007018;GO:0005874;GO:0005524;GO:0003777	29883.JGI297780	kinesin-like protein	0.9205	COG5059	KOG0242	_	_	_
comp5152_c0_seq7	113.85	7.66	28.06	1.93	8.87e-06	0.000307607	3.86184	up	-3.86184	yes	237	54-764(-)	_	_	_	gi|170100252|ref|XP_001881344.1|	kinesin-like protein [Laccaria bicolor S238N-H82]	0.73	GO:0007018;GO:0005874;GO:0005524;GO:0003777	_	_	_	_	_	_	_	_
comp5152_c0_seq8	53.15	2.34	19.73	0.89	1.48e-05	0.000460422	4.47044	up	-4.47044	yes	168	3-506(-)	_	_	_	gi|336375333|gb|EGO03669.1|	hypothetical protein SERLA73DRAFT_83760 [Serpula lacrymans var. lacrymans S7.3]	0.86	GO:0007018;GO:0005874;GO:0005524;GO:0003777	_	_	_	_	_	_	_	_
comp5160_c0_seq7	26.18	0	6.74	0	5.79e-05	0.00136018	2.75275	up	-2.75275	yes	92	1-276(+)	_	_	_	_	_	_	_	_	_	_	_	_	_	_	_
comp5177_c0_seq1	211	9	70.41	3.07	1e-07	7.11e-06	4.51947	up	-4.51947	yes	565	*	_	_	_	_	_	_	_	_	_	_	_	_	_	_	_
comp5185_c0_seq2	75	11.25	7.32	1.12	0.00087276	0.0119887	2.70834	up	-2.70834	yes	643	3-1931(-)	_	_	_	gi|392569545|gb|EIW62718.1|	hypothetical protein TRAVEDRAFT_112621 [Trametes versicolor FP-101664 SS1]	0.72	_	29883.JGI313912	annotation not available	0.7692	COG2319	_	_	K11274	WDHD1, CTF4
comp5185_c0_seq9	28.59	2.55	5.4	0.49	0.00254733	0.0272856	3.46211	up	-3.46211	yes	332	1-999(+)	_	_	_	_	_	_	_	_	_	_	_	_	_	_	_
comp5186_c0_seq5	131.85	13.56	34.19	3.59	5.92e-05	0.00138713	3.25152	up	-3.25152	yes	214	85-726(-)	_	_	_	gi|170100334|ref|XP_001881385.1|	DNA helicase, TBP-interacting protein [Laccaria bicolor S238N-H82]	0.96	GO:0005524;GO:0003678;GO:0032508;GO:0005657	_	_	_	_	_	_	K04499	RUVBL1, RVB1, INO80H
comp519_c1_seq5	53.25	0.06	4.31	0	4e-07	2.23e-05	2.10769	up	-2.10769	yes	411	1-1233(+)	_	_	_	gi|299749331|ref|XP_001838684.2|	other/CAMKK/ELM protein kinase [Coprinopsis cinerea okayama7#130]	0.48	_	_	_	_	_	_	_	K07359	CAMKK
comp5209_c0_seq2	38.49	0.74	3.69	0.07	3.23e-05	0.000879337	5.72012	up	-5.72012	yes	1964	*	_	_	_	_	_	_	_	_	_	_	_	_	_	_	_
comp520_c0_seq3	114.22	0	10.23	0	5.92e-10	9.3e-08	3.35473	up	-3.35473	yes	655	139-2106(+)	_	_	_	gi|170084477|ref|XP_001873462.1|	predicted protein [Laccaria bicolor S238N-H82]	0.98	GO:0005840;GO:0006184;GO:0006448;GO:0003746;GO:0005525;GO:0003924	_	_	_	_	_	_	K03234	EEF2
comp5214_c0_seq4	33.41	5.17	8.97	1.42	0.0047504	0.0427208	2.65922	up	-2.65922	yes	702	*	_	_	_	gi|392572116|gb|EIW65288.1|	DEAD-domain-containing protein [Trametes versicolor FP-101664 SS1]	0.65	_	_	_	_	_	_	_	K14811	DBP3
comp5229_c0_seq3	110.79	23.56	25.95	5.64	0.00390141	0.0376484	2.20197	up	-2.20197	yes	193	227-805(-)	_	_	_	gi|391868995|gb|EIT78202.1|	hypothetical protein Ao3042_05609 [Aspergillus oryzae 3.042]	0.62	_	_	_	_	_	_	_	_	_
comp5253_c0_seq1	39.47	0	4.7	0	3.54e-06	0.000138999	2.23266	up	-2.23266	yes	493	3-1481(-)	_	_	_	gi|302679792|ref|XP_003029578.1|	hypothetical protein SCHCODRAFT_69320 [Schizophyllum commune H4-8]	0.81	GO:0006886;GO:0016020;GO:0005801	_	_	_	_	_	_	_	_
comp5256_c0_seq1	250	56	24.33	5.57	0.00309229	0.0311044	2.12699	up	-2.12699	yes	533	81-1679(-)	_	_	_	gi|336387405|gb|EGO28550.1|	hypothetical protein SERLADRAFT_459094 [Serpula lacrymans var. lacrymans S7.9]	0.86	GO:0003333;GO:0016021;GO:0015171	5306.JGI75375	.	0.8515	COG0531	KOG1289	NOG145489	_	_
comp5257_c0_seq4	81.61	0	16.51	0	1.19e-08	1.17e-06	4.04527	up	-4.04527	yes	180	391-930(-)	_	_	_	gi|169866255|ref|XP_001839717.1|	cyclophilin [Coprinopsis cinerea okayama7#130]	0.91	GO:0006457;GO:0003755;GO:0000413	104341.JGI127055	annotation not available	0.8827	COG0652	KOG0865	NOG286972	K01802	E5.2.1.8
comp5278_c0_seq1	79.95	8	17.84	1.82	0.000121544	0.00254385	3.29311	up	-3.29311	yes	133	2-400(+)	_	_	_	gi|170084535|ref|XP_001873491.1|	pleiotropic drug resistance ABC transporter [Laccaria bicolor S238N-H82]	0.86	GO:0006810;GO:0005524;GO:0006200;GO:0042626;GO:0016021	_	_	_	_	_	_	_	_
comp5286_c0_seq1	38.92	5.43	4.29	0.61	0.00404697	0.0383241	2.8141	up	-2.8141	yes	569	3-1709(-)	_	_	_	gi|336367143|gb|EGN95488.1|	hypothetical protein SERLA73DRAFT_113060 [Serpula lacrymans var. lacrymans S7.3]	0.67	_	_	_	_	_	_	_	_	_
comp5286_c0_seq5	28	3	10.11	1.11	0.00254733	0.0272856	3.18715	up	-3.18715	yes	522	*	_	_	_	gi|242215879|ref|XP_002473751.1|	predicted protein [Postia placenta Mad-698-R]	0.88	_	_	_	_	_	_	_	K11557	SPC24
comp5286_c0_seq6	116.58	19	46.47	7.74	0.000789107	0.0110438	2.58589	up	-2.58589	yes	157	1-474(+)	_	_	_	gi|170094014|ref|XP_001878228.1|	predicted protein [Laccaria bicolor S238N-H82]	0.91	_	_	_	_	_	_	_	K11557	SPC24
comp5293_c0_seq7	51	1	19.54	0.39	4.42e-06	0.000168184	5.64681	up	-5.64681	yes	164	1-495(+)	_	_	_	gi|169850212|ref|XP_001831803.1|	hypothetical protein CC1G_05902 [Coprinopsis cinerea okayama7#130]	0.64	GO:0016702;GO:0006725;GO:0008199;GO:0055114	_	_	_	_	_	_	_	_
comp5293_c0_seq8	44.49	1.08	18.12	0.45	1.14e-05	0.000378109	5.33151	up	-5.33151	yes	69	1-207(+)	_	_	_	gi|302691196|ref|XP_003035277.1|	hypothetical protein SCHCODRAFT_37594 [Schizophyllum commune H4-8]	0.69	_	_	_	_	_	_	_	_	_
comp5298_c0_seq2	36.05	0.53	4.78	0.07	4.69e-05	0.0011498	6.09351	up	-6.09351	yes	288	1-864(+)	_	_	_	gi|299738712|ref|XP_001834746.2|	small oligopeptide transporter [Coprinopsis cinerea okayama7#130]	0.92	GO:0055085	_	_	_	_	_	_	_	_
comp52_c0_seq1	3815	450	1447.19	174.46	1.79e-05	0.000541599	3.05229	up	-3.05229	yes	104	88-399(-)	_	_	_	gi|169849973|ref|XP_001831685.1|	histone H4 [Coprinopsis cinerea histone H4 [Coprinopsis cinerea okayama7#130]	1	GO:0005634;GO:0003677;GO:0046982;GO:0006334;GO:0000786	5306.JGI66044	annotation not available	1	COG2036	KOG3467	NOG293286	K11254	H4
comp5303_c0_seq1	106.67	0	7.82	0	1.13e-09	1.65e-07	2.96717	up	-2.96717	yes	378	1438-2574(+)	_	_	_	gi|170116894|ref|XP_001889636.1|	predicted protein [Laccaria bicolor S238N-H82]	0.59	_	_	_	_	_	_	_	_	_
comp5303_c0_seq11	31.97	0	13.22	0	1.45e-05	0.000451731	3.72465	up	-3.72465	yes	456	*	_	_	_	_	_	_	_	_	_	_	_	_	_	_	_
comp5303_c0_seq2	63.27	0	4.79	0	9.84e-08	7.02e-06	2.26003	up	-2.26003	yes	378	1355-2491(+)	_	_	_	gi|170116894|ref|XP_001889636.1|	predicted protein [Laccaria bicolor S238N-H82]	0.59	_	_	_	_	_	_	_	_	_
comp5303_c0_seq3	79.43	0	7.51	0	1.47e-08	1.37e-06	2.90881	up	-2.90881	yes	378	861-1997(+)	_	_	_	gi|170116894|ref|XP_001889636.1|	predicted protein [Laccaria bicolor S238N-H82]	0.59	_	_	_	_	_	_	_	_	_
comp5303_c0_seq8	37.21	0	7.06	0	5.19e-06	0.000194041	2.81967	up	-2.81967	yes	331	1-996(+)	_	_	_	gi|170116900|ref|XP_001889639.1|	predicted protein [Laccaria bicolor S238N-H82]	0.59	_	_	_	_	_	_	_	_	_
comp5307_c0_seq2	238.78	51.66	26.89	5.95	0.00269214	0.0285612	2.17611	up	-2.17611	yes	506	58-1575(+)	_	_	_	gi|170087940|ref|XP_001875193.1|	predicted protein [Laccaria bicolor S238N-H82]	0.81	_	29883.JGI305466	hypothetical protein	0.8776	COG2319	KOG0646	_	K14829	IPI3
comp5311_c0_seq3	183.78	20.11	17.97	2.01	4.08e-05	0.00104245	3.16032	up	-3.16032	yes	572	213-1928(-)	_	_	_	gi|170094937|ref|XP_001878689.1|	predicted protein [Laccaria bicolor S238N-H82]	0.77	_	_	_	_	_	_	_	_	_
comp5312_c0_seq3	119.39	17.06	22.78	3.33	0.000357281	0.00602675	2.77417	up	-2.77417	yes	295	1-885(+)	_	_	_	gi|336370230|gb|EGN98571.1|	hypothetical protein SERLA73DRAFT_161275 [Serpula lacrymans var. lacrymans S7.3]	0.85	GO:0006511;GO:0031625;GO:0031461;GO:0016874	_	_	_	_	_	_	K03349	APC2
comp5314_c0_seq2	557	0	43.22	0	2.08e-16	3.89e-13	5.43363	up	-5.43363	yes	512	722-2257(-)	_	_	_	gi|393243387|gb|EJD50902.1|	hypothetical protein AURDEDRAFT_112024 [Auricularia delicata TFB-10046 SS5]	0.52	_	_	_	_	_	_	_	_	_
comp5320_c0_seq1	102.52	6.14	17.51	1.07	4.91e-06	0.000185	4.0325	up	-4.0325	yes	1104	*	gi|170093855|ref|XM_001878114.1|	Laccaria bicolor S238N-H82 hypothetical protein partial mRNA	0.71	gi|395330372|gb|EJF62756.1|	hypothetical protein DICSQDRAFT_180022 [Dichomitus squalens LYAD-421 SS1]	0.8	GO:0051536	29883.JGI326309	TNFR/NGFR cysteine-rich region family protein	0.8168	_	KOG3525	_	_	_
comp5320_c0_seq4	131.76	22.71	27.03	4.76	0.00100701	0.0130802	2.50553	up	-2.50553	yes	184	3-554(+)	_	_	_	gi|336367954|gb|EGN96298.1|	hypothetical protein SERLA73DRAFT_94428 [Serpula lacrymans var. lacrymans S7.3]	0.64	_	_	_	_	_	_	_	_	_
comp5322_c0_seq2	393	93	43.08	10.42	0.00349848	0.0343458	2.04766	up	-2.04766	yes	444	233-1564(+)	_	_	_	gi|299746400|ref|XP_001837951.2|	hypothetical protein CC1G_09502 [Coprinopsis cinerea okayama7#130]	0.76	GO:0055085;GO:0016021	_	_	_	_	_	_	_	_
comp5365_c0_seq1	174	13	43.28	3.3	4.53e-06	0.000171675	3.71316	up	-3.71316	yes	758	*	_	_	_	_	_	_	_	_	_	_	_	_	_	_	_
comp5386_c0_seq1	48.4	0	6.99	0	7.45e-07	3.76e-05	2.80529	up	-2.80529	yes	231	614-1306(-)	_	_	_	gi|170089953|ref|XP_001876199.1|	predicted protein [Laccaria bicolor S238N-H82]	0.72	_	_	_	_	_	_	_	_	_
comp5390_c0_seq4	69.94	0	19.03	0	4.09e-08	3.33e-06	4.2502	up	-4.2502	yes	141	1-423(+)	_	_	_	_	_	_	_	_	_	_	_	_	_	_	_
comp5394_c0_seq1	46.02	7.95	7.22	1.27	0.00457449	0.0416004	2.50717	up	-2.50717	yes	173	53-571(+)	_	_	_	gi|392566345|gb|EIW59521.1|	hypothetical protein TRAVEDRAFT_28651 [Trametes versicolor FP-101664 SS1]	0.79	GO:0009058;GO:0016740	_	_	_	_	_	_	_	_
comp53_c0_seq1	9206	1373	520.12	79.28	0.000105131	0.00223782	2.71382	up	-2.71382	yes	857	43-2613(+)	_	_	_	gi|403418411|emb|CCM05111.1|	predicted protein [Fibroporia radiculosa]	0.79	_	5306.JGI93986	.	0.8166	COG0457	_	_	K00670	E2.3.1.88
comp5440_c0_seq2	82	14	23.93	4.18	0.00158136	0.0187909	2.51725	up	-2.51725	yes	215	2-649(+)	_	_	_	gi|170104549|ref|XP_001883488.1|	predicted protein [Laccaria bicolor S238N-H82]	0.55	_	_	_	_	_	_	_	_	_
comp5447_c0_seq3	86.79	17.26	25.69	5.22	0.00407279	0.0383241	2.29909	up	-2.29909	yes	212	1-636(-)	_	_	_	gi|389741892|gb|EIM83080.1|	S-adenosyl-L-methionine-dependent methyltransferase [Stereum hirsutum FP-91666 SS1]	0.71	_	_	_	_	_	_	_	K15267	MTEF1
comp5470_c0_seq1	275	50	46.92	8.72	0.000829218	0.0114767	2.4278	up	-2.4278	yes	339	88-1104(-)	_	_	_	gi|340744285|dbj|BAK53363.1|	ribonuclease T2 [Lyophyllum shimeji]	0.88	GO:0003723;GO:0033897	29883.JGI187062	hypothetical protein	0.8628	_	KOG1642	_	K01166	E3.1.27.1
comp5482_c0_seq1	57	8.8	10.03	1.58	0.0020415	0.0226605	2.66633	up	-2.66633	yes	1071	*	_	_	_	_	_	_	_	_	_	_	_	_	_	_	_
comp5482_c0_seq4	170	19	50.79	5.8	5.48e-05	0.00132475	3.13042	up	-3.13042	yes	210	1-630(-)	_	_	_	_	_	_	_	_	_	_	_	_	_	_	_
comp5483_c0_seq1	324	37	46.17	5.39	3.57e-05	0.000928128	3.0986	up	-3.0986	yes	1323	*	_	_	_	_	_	_	_	_	_	_	_	_	_	_	_
comp5487_c0_seq6	154	24.2	27.57	4.43	0.000564332	0.00850098	2.63772	up	-2.63772	yes	104	742-1053(-)	_	_	_	_	_	_	_	_	_	_	_	_	_	_	_
comp5498_c0_seq3	17	0	4.6	0	0.000726851	0.0102608	2.20163	up	-2.20163	yes	231	3-698(+)	_	_	_	_	_	_	_	_	_	_	_	_	_	_	_
comp54_c0_seq1	6416.71	1504.9	1488.02	356.67	0.00259356	0.0277016	2.06073	up	-2.06073	yes	152	283-738(+)	_	_	_	_	_	_	_	_	_	_	_	_	_	_	_
comp54_c0_seq2	508.02	79.3	121.24	19.34	0.000231164	0.00419931	2.64821	up	-2.64821	yes	195	131-715(+)	_	_	_	_	_	_	_	_	_	_	_	_	_	_	_
comp54_c0_seq3	6181.27	1312.8	1495.99	324.72	0.00134426	0.0167429	2.20383	up	-2.20383	yes	152	249-704(+)	_	_	_	_	_	_	_	_	_	_	_	_	_	_	_
comp5501_c0_seq1	67.04	10	8.8	1.34	0.0011681	0.01487	2.71527	up	-2.71527	yes	478	3-1436(-)	_	_	_	gi|170102949|ref|XP_001882690.1|	predicted protein [Laccaria bicolor S238N-H82]	0.78	GO:0000166;GO:0003676	29883.JGI236299	hypothetical protein	0.9709	_	KOG4733	_	_	_
comp5501_c0_seq3	94.35	9.76	20.73	2.19	0.000112823	0.00238383	3.24272	up	-3.24272	yes	286	1-858(-)	_	_	_	gi|111226830|ref|XP_643786.2|	hypothetical protein DDB_G0275267 [Dictyostelium discoideum AX4]	0.56	_	_	_	_	_	_	_	_	_
comp5501_c0_seq4	170	28	38.76	6.52	0.000577339	0.00864936	2.57162	up	-2.57162	yes	106	510-827(-)	_	_	_	gi|299739861|ref|XP_001840303.2|	rCop c3 [Coprinopsis cinerea rCop c3 [Coprinopsis cinerea okayama7#130]	0.7	GO:0000166;GO:0003676	_	_	_	_	_	_	_	_
comp5511_c0_seq2	146.9	26.48	21.21	3.91	0.00121198	0.0153503	2.4395	up	-2.4395	yes	384	3-1154(-)	_	_	_	gi|336364163|gb|EGN92526.1|	hypothetical protein SERLA73DRAFT_191036 [Serpula lacrymans var. lacrymans S7.3]	0.77	GO:0055085;GO:0016021	_	_	_	_	_	_	K15114	_
comp5518_c0_seq1	96	21	25.14	5.62	0.00451044	0.0411802	2.16134	up	-2.16134	yes	183	101-649(+)	_	_	_	_	_	_	_	_	_	_	_	_	_	_	_
comp5534_c0_seq3	53.52	0	4.33	0	3.45e-07	2.01e-05	2.11437	up	-2.11437	yes	323	167-1135(+)	_	_	_	gi|238578834|ref|XP_002388850.1|	hypothetical protein MPER_12090 [Moniliophthora perniciosa FA553]	0.77	_	_	_	_	_	_	_	_	_
comp5548_c0_seq1	164.69	1.33	24.62	0.2	2.27e-10	4.12e-08	6.94369	up	-6.94369	yes	300	71-970(+)	_	_	_	gi|392569022|gb|EIW62196.1|	Metalloprotease [Trametes versicolor FP-101664 SS1]	0.6	_	_	_	_	_	_	_	_	_
comp5548_c0_seq2	388.31	2.67	58.43	0.41	1.74e-12	6.14e-10	7.15494	up	-7.15494	yes	305	71-985(+)	_	_	_	gi|392569022|gb|EIW62196.1|	Metalloprotease [Trametes versicolor FP-101664 SS1]	0.6	_	_	_	_	_	_	_	_	_
comp5575_c0_seq1	228.65	23.17	32.07	3.32	2.44e-05	0.000703288	3.27197	up	-3.27197	yes	328	270-1253(-)	_	_	_	gi|170112736|ref|XP_001887569.1|	predicted protein [Laccaria bicolor S238N-H82]	0.56	_	_	_	_	_	_	_	_	_
comp5575_c0_seq2	110.35	23.83	19.87	4.39	0.00390141	0.0376484	2.1783	up	-2.1783	yes	318	3-956(-)	_	_	_	gi|170112736|ref|XP_001887569.1|	predicted protein [Laccaria bicolor S238N-H82]	0.56	_	_	_	_	_	_	_	_	_
comp55_c0_seq1	10924	2050	2813.58	539.63	0.000565775	0.00851843	2.38236	up	-2.38236	yes	157	101-571(+)	_	_	_	gi|170092941|ref|XP_001877692.1|	40S ribosomal protein S18 [Laccaria bicolor S238N-H82]	1	GO:0005840;GO:0042254;GO:0003723;GO:0006412;GO:0003735	29883.JGI192547	hypothetical protein	1	COG0099	KOG3311	_	K02964	RP-S18e, RPS18
comp5601_c0_seq5	51.43	3.2	9.42	0.6	5.57e-05	0.00134267	3.97269	up	-3.97269	yes	287	167-1030(+)	_	_	_	_	_	_	_	_	_	_	_	_	_	_	_
comp5622_c0_seq2	52.87	4.35	5.67	0.48	0.000128791	0.00262768	3.56224	up	-3.56224	yes	169	1-507(+)	_	_	_	_	_	_	_	_	_	_	_	_	_	_	_
comp5622_c0_seq3	66.62	13.24	7.51	1.53	0.00391185	0.0377249	2.29528	up	-2.29528	yes	388	509-1672(-)	_	_	_	gi|336364934|gb|EGN93287.1|	hypothetical protein SERLA73DRAFT_116094 [Serpula lacrymans var. lacrymans S7.3]	0.8	GO:0046854	_	_	_	_	_	_	_	_
comp5622_c0_seq7	13	0	4.57	0	0.00286389	0.0292255	2.19219	up	-2.19219	yes	178	1-537(+)	_	_	_	gi|299746852|ref|XP_001839498.2|	hypothetical protein CC1G_08877 [Coprinopsis cinerea okayama7#130]	0.83	GO:0005622;GO:0008270;GO:0003676	104341.JGI93529	hypothetical protein	0.7593	COG5048	KOG1721	_	_	_
comp5633_c0_seq2	90	11.73	10.11	1.35	0.000390157	0.00631552	2.90475	up	-2.90475	yes	1679	*	_	_	_	gi|302692976|ref|XP_003036167.1|	hypothetical protein SCHCODRAFT_51005 [Schizophyllum commune H4-8]	0.78	_	_	_	_	_	_	_	_	_
comp5638_c0_seq1	336	7	85.26	1.82	3.72e-10	6.31e-08	5.54986	up	-5.54986	yes	183	194-742(-)	_	_	_	_	_	_	_	_	_	_	_	_	_	_	_
comp5642_c0_seq4	36.13	2.62	4.73	0.35	0.000571838	0.00858908	3.75641	up	-3.75641	yes	479	2-1441(+)	_	_	_	gi|299744847|ref|XP_001831305.2|	STE/STE11/cdc15 protein kinase [Coprinopsis cinerea okayama7#130]	0.52	GO:0016301;GO:0009987;GO:0005488	_	_	_	_	_	_	_	_
comp5653_c0_seq9	16.09	1.25	3.5	0.28	0.00547934	0.0480937	3.64386	up	-3.64386	yes	224	2-673(+)	_	_	_	gi|170085767|ref|XP_001874107.1|	predicted protein [Laccaria bicolor S238N-H82]	0.7	_	_	_	_	_	_	_	_	_
comp5673_c0_seq1	51.71	3.95	6.16	0.48	0.000147215	0.00296526	3.68182	up	-3.68182	yes	388	419-1582(-)	_	_	_	gi|170090610|ref|XP_001876527.1|	predicted protein [Laccaria bicolor S238N-H82]	0.66	_	_	_	_	_	_	_	_	_
comp5675_c0_seq1	248.67	29.89	20.16	2.48	5.49e-05	0.00132629	3.02308	up	-3.02308	yes	687	265-2325(-)	_	_	_	gi|393240746|gb|EJD48271.1|	C-terminal kinesin [Auricularia delicata TFB-10046 SS5]	0.75	_	5306.JGI99698	.	0.8365	COG5059	KOG0239	_	K10405	KIFC1
comp5675_c0_seq2	68.33	6.11	18.72	1.71	0.000107311	0.0022826	3.45251	up	-3.45251	yes	141	265-687(-)	_	_	_	gi|336366994|gb|EGN95340.1|	hypothetical protein SERLA73DRAFT_60946 [Serpula lacrymans var. lacrymans S7.3]	0.89	GO:0007018;GO:0005874;GO:0005524;GO:0003777	_	_	_	_	_	_	K10405	KIFC1
comp56_c0_seq1	10213	2193	3070.96	673.94	0.0014371	0.0172475	2.188	up	-2.188	yes	149	181-627(-)	_	_	_	gi|170090906|ref|XP_001876675.1|	60S ribosomal protein L35 [Laccaria bicolor S238N-H82]	0.96	GO:0005840;GO:0042254;GO:0006412;GO:0003735	29883.JGI188803	ribosomal protein L29	0.9587	COG0255	KOG3436	_	K02918	RP-L35e, RPL35
comp5726_c0_seq3	22.7	1.96	6.33	0.56	0.00356754	0.0347621	3.49871	up	-3.49871	yes	224	3-674(-)	_	_	_	gi|169865726|ref|XP_001839461.1|	other/AgaK1 protein kinase [Coprinopsis cinerea okayama7#130]	0.53	GO:0016772	_	_	_	_	_	_	_	_
comp5739_c0_seq1	59.74	8.52	12.74	1.86	0.00147798	0.0176956	2.77599	up	-2.77599	yes	884	*	_	_	_	gi|170107231|ref|XP_001884826.1|	predicted protein [Laccaria bicolor S238N-H82]	0.66	_	_	_	_	_	_	_	_	_
comp5749_c0_seq1	420	97	54.87	12.95	0.00312483	0.0313444	2.08307	up	-2.08307	yes	457	2-1372(+)	_	_	_	gi|336387615|gb|EGO28760.1|	hypothetical protein SERLADRAFT_434660 [Serpula lacrymans var. lacrymans S7.9]	0.84	GO:0007186;GO:0016021;GO:0004934;GO:0007606;GO:0019236	_	_	_	_	_	_	K04627	STE3
comp574_c0_seq1	310.07	46.53	13.92	2.14	0.000211789	0.00398228	2.70148	up	-2.70148	yes	1306	117-4034(+)	_	_	_	gi|170085593|ref|XP_001874020.1|	predicted protein [Laccaria bicolor S238N-H82]	0.76	_	_	_	_	_	_	_	_	_
comp5752_c0_seq2	339.14	67.14	22.09	4.47	0.001234	0.0155767	2.30505	up	-2.30505	yes	2894	*	_	_	_	_	_	_	_	_	_	_	_	_	_	_	_
comp5758_c0_seq3	101.76	0	9.57	0	1.74e-09	2.28e-07	3.25852	up	-3.25852	yes	450	655-2004(-)	_	_	_	gi|336364148|gb|EGN92511.1|	hypothetical protein SERLA73DRAFT_172840 [Serpula lacrymans var. lacrymans S7.3]	0.78	GO:0006418;GO:0000166;GO:0004812	_	_	_	_	_	_	K01870	IARS, ileS
comp5781_c0_seq1	211.41	49.04	22.08	5.24	0.00413048	0.0383241	2.0751	up	-2.0751	yes	430	515-1804(-)	_	_	_	_	_	_	_	_	_	_	_	_	_	_	_
comp5789_c0_seq5	198.31	41.33	44.25	9.42	0.00226672	0.0247843	2.23188	up	-2.23188	yes	281	2-847(+)	_	_	_	gi|330818798|ref|XP_003291525.1|	expressed protein [Dictyostelium purpureum]	0.51	_	_	_	_	_	_	_	_	_
comp5795_c0_seq3	61	8	29.87	4	0.000792096	0.0110701	2.90063	up	-2.90063	yes	127	3-386(+)	_	_	_	gi|170086808|ref|XP_001874627.1|	predicted protein [Laccaria bicolor S238N-H82]	0.93	GO:0046872;GO:0055114;GO:0016491	_	_	_	_	_	_	_	_
comp5796_c0_seq2	55	3	21.78	1.21	3.7e-05	0.000956708	4.16993	up	-4.16993	yes	80	137-376(+)	_	_	_	_	_	_	_	_	_	_	_	_	_	_	_
comp5796_c0_seq3	90	6	36.81	2.51	1.32e-05	0.000421555	3.87434	up	-3.87434	yes	461	*	_	_	_	_	_	_	_	_	_	_	_	_	_	_	_
comp5805_c0_seq1	44.41	6.14	5.69	0.8	0.00171465	0.0201669	2.83036	up	-2.83036	yes	490	3-1472(-)	_	_	_	gi|302672833|ref|XP_003026104.1|	hypothetical protein SCHCODRAFT_259008 [Schizophyllum commune H4-8]	0.77	GO:0097159;GO:1901363	_	_	_	_	_	_	K10742	DNA2
comp5806_c0_seq1	63.9	10	17.77	2.84	0.00156801	0.0186618	2.64548	up	-2.64548	yes	225	3-677(-)	_	_	_	gi|336370057|gb|EGN98398.1|	hypothetical protein SERLA73DRAFT_91745 [Serpula lacrymans var. lacrymans S7.3]	0.81	_	_	_	_	_	_	_	K11364	SGF29
comp5809_c0_seq1	137	0	9.24	0	1.2e-10	2.46e-08	3.20789	up	-3.20789	yes	419	109-1365(+)	_	_	_	_	_	_	_	_	_	_	_	_	_	_	_
comp5848_c0_seq1	48	6.58	23.38	3.28	0.00209104	0.0230398	2.83351	up	-2.83351	yes	387	*	_	_	_	_	_	_	_	_	_	_	_	_	_	_	_
comp5858_c0_seq4	16.19	0.09	1.83	0.01	0.00100641	0.0130781	7.5157	up	-7.5157	yes	554	2-1666(+)	_	_	_	gi|336364293|gb|EGN92654.1|	hypothetical protein SERLA73DRAFT_117102 [Serpula lacrymans var. lacrymans S7.3]	0.68	GO:0008152;GO:0003824	5306.JGI75172	.	0.779	_	KOG2124	_	K05285	PIGN
comp5865_c0_seq1	128	9	19	1.37	6.49e-06	0.000232987	3.79375	up	-3.79375	yes	423	1-1269(-)	_	_	_	gi|170087748|ref|XP_001875097.1|	hypothetical protein LACBIDRAFT_305228 [Laccaria bicolor S238N-H82]	0.81	_	_	_	_	_	_	_	_	_
comp5865_c0_seq6	36	1	18.29	0.52	5.69e-05	0.00136018	5.1364	up	-5.1364	yes	123	3-371(-)	_	_	_	gi|170087748|ref|XP_001875097.1|	hypothetical protein LACBIDRAFT_305228 [Laccaria bicolor S238N-H82]	0.8	_	_	_	_	_	_	_	_	_
comp586_c0_seq1	5437.89	612.97	309.83	35.69	1.22e-05	0.000394004	3.11789	up	-3.11789	yes	497	97-1587(+)	_	_	_	gi|170099704|ref|XP_001881070.1|	predicted protein [Laccaria bicolor S238N-H82]	0.86	GO:0055085;GO:0016021	29883.JGI297571	hypothetical protein	0.8852	COG0477	KOG2533	_	_	_
comp5872_c0_seq1	32.62	0	5.74	0	1.45e-05	0.000451731	2.52105	up	-2.52105	yes	115	727-1074(+)	_	_	_	_	_	_	_	_	_	_	_	_	_	_	_
comp5878_c0_seq7	18	1	8.12	0.46	0.00304285	0.0306657	4.14177	up	-4.14177	yes	121	54-416(-)	_	_	_	_	_	_	_	_	_	_	_	_	_	_	_
comp5897_c0_seq6	25.78	0	4.94	0	7.45e-05	0.00166693	2.30451	up	-2.30451	yes	302	48-953(-)	_	_	_	gi|170084433|ref|XP_001873440.1|	predicted protein [Laccaria bicolor S238N-H82]	0.81	_	29883.JGI320891	hypothetical protein	0.9149	_	KOG4835	_	K12592	C1D, LRP1
comp58_c0_seq1	12869	2991	496.16	117.86	0.00242594	0.0262477	2.07373	up	-2.07373	yes	576	2946-4673(+)	_	_	_	gi|170083979|ref|XP_001873213.1|	predicted protein [Laccaria bicolor S238N-H82]	0.83	GO:0004674;GO:0005524;GO:0009069;GO:0006468	29883.JGI300699	hypothetical protein	0.8832	COG0515	KOG1152	_	_	_
comp5929_c0_seq1	246	44	34.38	6.28	0.000820977	0.0113678	2.45273	up	-2.45273	yes	334	260-1261(-)	_	_	_	_	_	_	_	_	_	_	_	_	_	_	_
comp5950_c0_seq6	70.67	0	9.18	0	3.63e-08	2.99e-06	3.19849	up	-3.19849	yes	167	950-1450(-)	_	_	_	gi|169848261|ref|XP_001830838.1|	hypothetical protein CC1G_02289 [Coprinopsis cinerea okayama7#130]	0.77	_	_	_	_	_	_	_	_	_
comp5960_c0_seq7	14.21	0	7.03	0	0.00199605	0.0222217	2.81352	up	-2.81352	yes	381	*	_	_	_	_	_	_	_	_	_	_	_	_	_	_	_
comp5961_c0_seq1	167	29	39.5	7.01	0.000804935	0.011187	2.49437	up	-2.49437	yes	243	69-797(-)	_	_	_	gi|336371325|gb|EGN99664.1|	hypothetical protein SERLA73DRAFT_72464 [Serpula lacrymans var. lacrymans S7.3]	0.67	_	_	_	_	_	_	_	K10744	RNASEH2B
comp5970_c0_seq3	14.54	0	4.6	0	0.00199605	0.0222217	2.20163	up	-2.20163	yes	596	*	_	_	_	_	_	_	_	_	_	_	_	_	_	_	_
comp5982_c0_seq4	21	0	4.79	0	0.00021796	0.00398844	2.26003	up	-2.26003	yes	827	*	_	_	_	_	_	_	_	_	_	_	_	_	_	_	_
comp5991_c0_seq2	23.07	0	4.19	0	0.000125561	0.00256703	2.06695	up	-2.06695	yes	317	89-1039(-)	_	_	_	gi|170085495|ref|XP_001873971.1|	predicted protein [Laccaria bicolor S238N-H82]	0.66	GO:0006396;GO:0004525;GO:0016075;GO:0005622;GO:0051252;GO:0003725	_	_	_	_	_	_	_	_
comp6020_c0_seq2	147.02	14.75	11.55	1.18	3.87e-05	0.000997043	3.29103	up	-3.29103	yes	792	1-2376(-)	_	_	_	gi|170084779|ref|XP_001873613.1|	kinesin-like protein [Laccaria bicolor S238N-H82]	0.84	GO:0007018;GO:0005874;GO:0005524;GO:0003777	29883.JGI301706	kinesin-like protein	0.8771	COG5059	KOG0247	_	K10402	KIF20_23
comp6020_c0_seq7	137	30	33.81	7.57	0.00412167	0.0383241	2.15908	up	-2.15908	yes	209	136-762(-)	_	_	_	gi|170084779|ref|XP_001873613.1|	kinesin-like protein [Laccaria bicolor S238N-H82]	0.63	_	_	_	_	_	_	_	K10402	KIF20_23
comp6023_c0_seq1	300	50	49.01	8.35	0.000459886	0.0072518	2.55323	up	-2.55323	yes	319	92-1048(-)	_	_	_	gi|390604324|gb|EIN13715.1|	hypothetical protein PUNSTDRAFT_140194 [Punctularia strigosozonata HHB-11173 SS5]	0.68	GO:0042393	5306.JGI68156	.	0.8282	COG3440	_	_	K10638	UHRF1, NP95
comp6024_c0_seq6	29.53	0	8.55	0	2.82e-05	0.000780816	3.09592	up	-3.09592	yes	651	*	_	_	_	gi|170090902|ref|XP_001876673.1|	centrosomal protein ATPase [Laccaria bicolor S238N-H82]	0.78	_	_	_	_	_	_	_	_	_
comp6028_c0_seq1	212.5	46.95	32.81	7.41	0.00317025	0.0317152	2.14659	up	-2.14659	yes	357	73-1143(+)	_	_	_	_	_	_	_	_	_	_	_	_	_	_	_
comp6028_c0_seq2	79.5	7.05	15.63	1.42	7.14e-05	0.00163568	3.46035	up	-3.46035	yes	293	3-881(+)	_	_	_	_	_	_	_	_	_	_	_	_	_	_	_
comp6037_c0_seq3	68.84	9.94	5.85	0.86	0.000964113	0.0130427	2.76603	up	-2.76603	yes	734	17-2218(-)	_	_	_	gi|392596942|gb|EIW86264.1|	P-loop containing nucleoside triphosphate hydrolase protein [Coniophora puteana RWD-64-598 SS2]	0.79	_	104341.JGI126801	hypothetical protein	0.8298	COG1132	KOG0056;KOG0055	_	_	_
comp604_c0_seq1	1625	148	470.61	43.81	2.52e-06	0.000106057	3.4252	up	-3.4252	yes	151	199-651(-)	_	_	_	gi|170091758|ref|XP_001877101.1|	predicted protein [Laccaria bicolor S238N-H82]	0.82	_	29883.JGI311745	hypothetical protein	0.8175	_	_	NOG277321	_	_
comp6055_c0_seq1	41	0	20.89	0	2.94e-06	0.000119831	4.38474	up	-4.38474	yes	370	*	_	_	_	gi|116783537|gb|ABK22984.1|	unknown [Picea sitchensis]	0.72	GO:0006508;GO:0004197;GO:0008242	_	_	_	_	_	_	_	_
comp6058_c0_seq2	158.96	33.51	22.64	4.88	0.0026846	0.0285115	2.21392	up	-2.21392	yes	231	1-693(+)	_	_	_	gi|299743732|ref|XP_001835945.2|	other/TTK protein kinase [Coprinopsis cinerea okayama7#130]	0.82	GO:0004674;GO:0005524;GO:0009069;GO:0006468	_	_	_	_	_	_	K08866	TTK, MPS1
comp6066_c0_seq3	32.35	0	6.36	0	1.45e-05	0.000451731	2.66903	up	-2.66903	yes	319	3-962(+)	_	_	_	_	_	_	_	_	_	_	_	_	_	_	_
comp6081_c0_seq3	70.6	4.16	13.18	0.79	1.5e-05	0.000465126	4.06035	up	-4.06035	yes	1010	*	_	_	_	gi|170105864|ref|XP_001884144.1|	predicted protein [Laccaria bicolor S238N-H82]	0.52	_	_	_	_	_	_	_	_	_
comp6082_c0_seq1	55	7	29.37	3.82	0.000883102	0.0120996	2.9427	up	-2.9427	yes	353	*	_	_	_	_	_	_	_	_	_	_	_	_	_	_	_
comp6093_c0_seq1	275	39	27.14	3.93	0.000172884	0.00334957	2.78782	up	-2.78782	yes	513	150-1688(-)	_	_	_	gi|170085399|ref|XP_001873923.1|	predicted protein [Laccaria bicolor S238N-H82]	0.81	GO:0009055;GO:0016705;GO:0020037;GO:0005506;GO:0006118;GO:0004497;GO:0055114	29883.JGI300937	hypothetical protein	0.8355	COG2124	KOG0157	_	_	_
comp6096_c0_seq3	28.83	3	7.82	0.83	0.00254733	0.0272856	3.23599	up	-3.23599	yes	231	3-695(-)	_	_	_	gi|403411908|emb|CCL98608.1|	predicted protein [Fibroporia radiculosa]	0.89	GO:0005524;GO:0004386	_	_	_	_	_	_	K15255	PIF1
comp6099_c0_seq1	244	44	22.71	4.18	0.000868798	0.0119473	2.44175	up	-2.44175	yes	674	3-2027(+)	_	_	_	gi|242206925|ref|XP_002469317.1|	predicted protein [Postia placenta Mad-698-R]	0.68	_	_	_	_	_	_	_	_	_
comp6103_c0_seq1	78.79	15.5	24.31	4.89	0.0038392	0.0371077	2.31364	up	-2.31364	yes	150	1-450(+)	_	_	_	gi|170088889|ref|XP_001875667.1|	predicted protein [Laccaria bicolor S238N-H82]	0.7	_	_	_	_	_	_	_	_	_
comp6110_c0_seq2	29.12	0.33	4.73	0.05	2.82e-05	0.000780816	6.56377	up	-6.56377	yes	179	289-825(-)	_	_	_	gi|170084377|ref|XP_001873412.1|	predicted protein [Laccaria bicolor S238N-H82]	0.92	_	_	_	_	_	_	_	K03678	RRP45, EXOSC9
comp6112_c0_seq4	37	4.39	13.6	1.65	0.00138806	0.017012	3.04307	up	-3.04307	yes	171	1-516(+)	_	_	_	gi|170104954|ref|XP_001883690.1|	predicted protein [Laccaria bicolor S238N-H82]	0.79	GO:0030261;GO:0051301;GO:0007067	_	_	_	_	_	_	K06676	BRRN1, BRN1, CAPH
comp6119_c0_seq1	51.98	0	9.89	0	4.66e-07	2.52e-05	3.30597	up	-3.30597	yes	991	*	_	_	_	_	_	_	_	_	_	_	_	_	_	_	_
comp6119_c0_seq2	139.02	7	28.34	1.46	8.82e-07	4.35e-05	4.2788	up	-4.2788	yes	925	*	_	_	_	_	_	_	_	_	_	_	_	_	_	_	_
comp6166_c0_seq2	143.44	19.07	21.23	2.88	0.000191118	0.00366731	2.88196	up	-2.88196	yes	343	244-1272(-)	_	_	_	_	_	_	_	_	_	_	_	_	_	_	_
comp6177_c0_seq1	256	9	36.65	1.32	1.86e-08	1.7e-06	4.7952	up	-4.7952	yes	297	163-1053(+)	_	_	_	gi|392568608|gb|EIW61782.1|	Metalloprotease [Trametes versicolor FP-101664 SS1]	0.71	_	_	_	_	_	_	_	_	_
comp6192_c0_seq1	163.8	26.28	15.01	2.46	0.00059824	0.00892214	2.60919	up	-2.60919	yes	254	1186-1947(+)	_	_	_	gi|170115130|ref|XP_001888760.1|	predicted protein [Laccaria bicolor S238N-H82]	0.52	_	_	_	_	_	_	_	_	_
comp6194_c0_seq1	22	1	8.64	0.4	0.00102803	0.01329	4.43296	up	-4.43296	yes	480	*	_	_	_	_	_	_	_	_	_	_	_	_	_	_	_
comp6203_c0_seq1	119.64	17.53	20.27	3.03	0.000491241	0.0076776	2.74196	up	-2.74196	yes	355	47-1114(+)	_	_	_	gi|392564918|gb|EIW58095.1|	glycoside hydrolase family 5 protein [Trametes versicolor FP-101664 SS1]	0.77	GO:0016787	29883.JGI305032	glycoside hydrolase family 5 protein	0.809	COG2730	_	_	_	_
comp6203_c0_seq2	43.36	5.47	8.52	1.1	0.00196944	0.0222217	2.95335	up	-2.95335	yes	169	451-960(+)	_	_	_	gi|392564918|gb|EIW58095.1|	glycoside hydrolase family 5 protein [Trametes versicolor FP-101664 SS1]	0.77	GO:0003824	_	_	_	_	_	_	_	_
comp6203_c0_seq5	44	3	17.8	1.24	0.000180606	0.00347895	3.84347	up	-3.84347	yes	466	*	_	_	_	gi|389745742|gb|EIM86923.1|	glycoside hydrolase family 5 protein [Stereum hirsutum FP-91666 SS1]	0.84	GO:0043169;GO:0004553;GO:0005975	_	_	_	_	_	_	_	_
comp6233_c0_seq1	170.96	31	41.75	7.74	0.00122183	0.0154426	2.43137	up	-2.43137	yes	257	1-774(+)	_	_	_	gi|238588655|ref|XP_002391791.1|	hypothetical protein MPER_08730 [Moniliophthora perniciosa FA553]	0.7	GO:0044710;GO:0044249	_	_	_	_	_	_	_	_
comp6246_c0_seq2	80.51	10	20.57	2.61	0.000355341	0.00600079	2.97842	up	-2.97842	yes	91	1-273(+)	_	_	_	gi|336369267|gb|EGN97609.1|	hypothetical protein SERLA73DRAFT_169901 [Serpula lacrymans var. lacrymans S7.3]	0.53	_	_	_	_	_	_	_	_	_
comp6247_c0_seq2	73.57	14	20.34	3.96	0.00328243	0.0327174	2.36075	up	-2.36075	yes	227	2-685(+)	_	_	_	gi|403412380|emb|CCL99080.1|	predicted protein [Fibroporia radiculosa]	0.72	_	29883.JGI293037	hypothetical protein	0.8042	_	KOG4134	_	K03004	RPA43
comp6284_c0_seq1	82	17	23.67	5.02	0.00410872	0.0383241	2.2373	up	-2.2373	yes	116	75-422(+)	_	_	_	_	_	_	_	_	_	_	_	_	_	_	_
comp6287_c0_seq3	52.04	0	5.94	0	4.66e-07	2.52e-05	2.57046	up	-2.57046	yes	521	3-1565(+)	_	_	_	gi|336363383|gb|EGN91777.1|	hypothetical protein SERLA73DRAFT_100155 [Serpula lacrymans var. lacrymans S7.3]	0.65	GO:0016772	_	_	_	_	_	_	_	_
comp6287_c0_seq4	63.52	8.06	9.1	1.18	0.000575736	0.00863504	2.94708	up	-2.94708	yes	409	2-1228(+)	_	_	_	gi|336363383|gb|EGN91777.1|	hypothetical protein SERLA73DRAFT_100155 [Serpula lacrymans var. lacrymans S7.3]	0.72	GO:0004672	_	_	_	_	_	_	_	_
comp628_c0_seq1	1645	367	370.98	84.59	0.00199345	0.0222217	2.13278	up	-2.13278	yes	222	170-835(-)	_	_	_	gi|169845235|ref|XP_001829337.1|	hypothetical protein CC1G_00516 [Coprinopsis cinerea okayama7#130]	0.95	GO:0005840;GO:0006184;GO:0006448;GO:0003746;GO:0005525;GO:0003924	_	_	_	_	_	_	K03234	EEF2
comp6295_c0_seq19	18.01	1	9.2	0.52	0.00304285	0.0306657	4.14505	up	-4.14505	yes	369	*	_	_	_	_	_	_	_	_	_	_	_	_	_	_	_
comp6295_c0_seq7	141.1	10.17	15.46	1.14	5.27e-06	0.000196468	3.76143	up	-3.76143	yes	568	2-1705(+)	_	_	_	gi|170100535|ref|XP_001881485.1|	smc-domain containing protein [Laccaria bicolor S238N-H82]	0.58	_	_	_	_	_	_	_	_	_
comp6295_c0_seq8	14.56	0.14	1.66	0.02	0.00199605	0.0222217	6.37504	up	-6.37504	yes	202	1048-1656(+)	_	_	_	_	_	_	_	_	_	_	_	_	_	_	_
comp6310_c0_seq5	51.79	0	14.6	0	4.66e-07	2.52e-05	3.8679	up	-3.8679	yes	222	2-667(-)	_	_	_	_	_	_	_	_	_	_	_	_	_	_	_
comp6310_c0_seq8	75	2	26.93	0.73	9.85e-07	4.82e-05	5.20517	up	-5.20517	yes	525	*	gi|183987577|gb|EU430632.1|	Lyophyllum shimeji topoisomerase II (topoII) mRNA, partial cds	0.94	gi|110430606|gb|ABG73430.1|	DNA topoisomerase II [Pleurotus ostreatus]	0.89	GO:0005524;GO:0003918;GO:0005694;GO:0006265	_	_	_	_	_	_	K03164	TOP2
comp6316_c0_seq2	41.78	0	5.61	0	2.45e-06	0.000103809	2.488	up	-2.488	yes	379	1-1137(+)	_	_	_	gi|390596343|gb|EIN05745.1|	glycoside hydrolase [Punctularia strigosozonata HHB-11173 SS5]	0.81	_	_	_	_	_	_	_	_	_
comp6316_c0_seq3	34.7	0	5.1	0	9.48e-06	0.000320742	2.3505	up	-2.3505	yes	426	3-1280(-)	_	_	_	gi|392558999|gb|EIW52184.1|	hypothetical protein TRAVEDRAFT_75273 [Trametes versicolor FP-101664 SS1]	0.56	_	_	_	_	_	_	_	_	_
comp6318_c0_seq10	13.73	0	4.82	0	0.00199605	0.0222217	2.26903	up	-2.26903	yes	179	1-540(+)	_	_	_	gi|299750608|ref|XP_001836862.2|	other/NEK protein kinase [Coprinopsis cinerea okayama7#130]	0.72	GO:0016310;GO:0000166;GO:0004672	_	_	_	_	_	_	K08857	NEK
comp6318_c0_seq12	12.93	0	5.32	0	0.00286389	0.0292255	2.41143	up	-2.41143	yes	152	1-459(+)	_	_	_	gi|299750608|ref|XP_001836862.2|	other/NEK protein kinase [Coprinopsis cinerea okayama7#130]	0.67	GO:0016301	_	_	_	_	_	_	K08857	NEK
comp6318_c0_seq2	35.44	4.36	6.53	0.82	0.001642	0.0194267	2.99339	up	-2.99339	yes	340	2-1024(+)	_	_	_	gi|299750608|ref|XP_001836862.2|	other/NEK protein kinase [Coprinopsis cinerea okayama7#130]	0.89	GO:0004674;GO:0005524;GO:0009069;GO:0006468	5306.JGI69054	.	0.8908	COG0515	KOG1826	_	K08857	NEK
comp6318_c0_seq7	13.25	0	4.28	0	0.00286389	0.0292255	2.09761	up	-2.09761	yes	107	2-322(+)	_	_	_	gi|403419418|emb|CCM06118.1|	predicted protein [Fibroporia radiculosa]	0.55	_	_	_	_	_	_	_	_	_
comp6318_c0_seq8	33.09	5.27	11.02	1.79	0.0047504	0.0427208	2.62209	up	-2.62209	yes	188	3-569(+)	_	_	_	gi|302677324|ref|XP_003028345.1|	hypothetical protein SCHCODRAFT_70333 [Schizophyllum commune H4-8]	0.59	GO:0004674;GO:0005524;GO:0009069;GO:0006468	_	_	_	_	_	_	K08857	NEK
comp632_c0_seq1	5447	569	684.17	73.04	6.57e-06	0.000235625	3.2276	up	-3.2276	yes	358	297-1370(+)	_	_	_	_	_	_	_	_	_	_	_	_	_	_	_
comp6352_c0_seq2	43.65	5.38	7.47	0.94	0.00100519	0.0130781	2.99038	up	-2.99038	yes	311	1-933(+)	_	_	_	gi|242210735|ref|XP_002471209.1|	hypothetical STE3-type G-protein coupled receptor [Postia placenta Mad-698-R]	0.73	GO:0007186;GO:0016020;GO:0004932;GO:0019236;GO:0007606	_	_	_	_	_	_	K04627	STE3
comp6373_c0_seq2	49.13	0	5.1	0	7.45e-07	3.76e-05	2.3505	up	-2.3505	yes	457	399-1769(+)	_	_	_	gi|336385462|gb|EGO26609.1|	hypothetical protein SERLADRAFT_447765 [Serpula lacrymans var. lacrymans S7.9]	0.64	_	29883.JGI304979	annotation not available	0.7965	_	_	NOG248163	K00480	E1.14.13.1
comp6377_c0_seq5	30.55	0	7.06	0	2.25e-05	0.00065275	2.81967	up	-2.81967	yes	272	1-816(-)	_	_	_	gi|170099163|ref|XP_001880800.1|	predicted protein [Laccaria bicolor S238N-H82]	0.73	_	_	_	_	_	_	_	_	_
comp6388_c0_seq4	24.41	2	3.54	0.3	0.00222798	0.0243963	3.56071	up	-3.56071	yes	432	3-1301(+)	_	_	_	gi|169846698|ref|XP_001830063.1|	chitin synthase [Coprinopsis cinerea okayama7#130]	0.87	GO:0006031;GO:0004100	_	_	_	_	_	_	K00698	CHS1
comp638_c0_seq4	43.25	6.79	22.34	3.58	0.00353459	0.0346323	2.6416	up	-2.6416	yes	121	3-365(-)	_	_	_	gi|170119607|ref|XP_001890927.1|	predicted protein [Laccaria bicolor S238N-H82]	0.76	GO:0006308;GO:0016888	_	_	_	_	_	_	K03424	tatD
comp6401_c0_seq1	91	17	17.93	3.42	0.00215335	0.0236742	2.39031	up	-2.39031	yes	269	3-809(-)	_	_	_	_	_	_	_	_	_	_	_	_	_	_	_
comp6401_c0_seq2	146.79	18	30.11	3.77	0.00011347	0.00239325	2.99761	up	-2.99761	yes	193	339-917(-)	_	_	_	_	_	_	_	_	_	_	_	_	_	_	_
comp6407_c0_seq5	29.88	3	15.65	1.61	0.00208845	0.0230398	3.28103	up	-3.28103	yes	120	1-360(-)	_	_	_	_	_	_	_	_	_	_	_	_	_	_	_
comp6409_c0_seq2	71.9	0	6.66	0	3.23e-08	2.71e-06	2.73552	up	-2.73552	yes	678	2-2038(+)	_	_	_	gi|170095039|ref|XP_001878740.1|	predicted protein [Laccaria bicolor S238N-H82]	0.62	_	_	_	_	_	_	_	_	_
comp6409_c0_seq6	136.48	10.56	17	1.34	1.2e-05	0.000387643	3.66523	up	-3.66523	yes	1514	*	_	_	_	gi|169862277|ref|XP_001837769.1|	hypothetical protein CC1G_06975 [Coprinopsis cinerea okayama7#130]	0.63	_	_	_	_	_	_	_	_	_
comp6440_c0_seq2	53.11	4.55	8.65	0.76	0.000294417	0.00508356	3.50863	up	-3.50863	yes	385	2-1156(-)	_	_	_	gi|170106359|ref|XP_001884391.1|	predicted protein [Laccaria bicolor S238N-H82]	0.91	GO:0005524;GO:0017111	_	_	_	_	_	_	_	_
comp6448_c0_seq2	21	2	8.57	0.83	0.00455058	0.0414458	3.36811	up	-3.36811	yes	462	*	_	_	_	_	_	_	_	_	_	_	_	_	_	_	_
comp6473_c0_seq1	134	29	29.17	6.45	0.00329725	0.0327654	2.17711	up	-2.17711	yes	147	113-553(+)	_	_	_	_	_	_	_	_	_	_	_	_	_	_	_
comp6484_c0_seq4	58.76	10.07	3.15	0.55	0.00260867	0.0278134	2.51785	up	-2.51785	yes	522	240-1805(-)	_	_	_	gi|170111655|ref|XP_001887031.1|	predicted protein [Laccaria bicolor S238N-H82]	0.49	_	_	_	_	_	_	_	_	_
comp6491_c0_seq2	73.79	0	9.07	0	2.56e-08	2.24e-06	3.1811	up	-3.1811	yes	410	303-1535(+)	_	_	_	gi|170105064|ref|XP_001883745.1|	predicted protein [Laccaria bicolor S238N-H82]	0.88	GO:0008270;GO:0003676	_	_	_	_	_	_	_	_
comp6494_c0_seq2	16.3	0	4.56	0	0.00100641	0.0130781	2.18903	up	-2.18903	yes	674	*	_	_	_	gi|403411692|emb|CCL98392.1|	predicted protein [Fibroporia radiculosa]	0.75	_	_	_	_	_	_	_	_	_
comp649_c0_seq1	2193	214	147.45	14.71	4.15e-06	0.000160701	3.32536	up	-3.32536	yes	680	3-2042(+)	_	_	_	gi|170100218|ref|XP_001881327.1|	predicted protein [Laccaria bicolor S238N-H82]	0.8	GO:0008152;GO:0003824;GO:0030170	_	_	_	_	_	_	K01739	E2.5.1.48, metB
comp64_c1_seq1	2043.58	426.49	603.89	128.81	0.00125413	0.0157946	2.22904	up	-2.22904	yes	638	*	gi|170106428|ref|XM_001884391.1|	Laccaria bicolor S238N-H82 hypothetical protein partial mRNA	0.87	gi|170106429|ref|XP_001884426.1|	40S ribosomal protein S30 [Laccaria bicolor S238N-H82]	1	GO:0005840;GO:0042254;GO:0006412;GO:0008270;GO:0003735;GO:0003676	29883.JGI303783	hypothetical protein	1	_	KOG0009	_	K02983	RP-S30e, RPS30
comp64_c1_seq2	4334.42	888.51	2048.08	429.08	0.00106494	0.0137257	2.25495	up	-2.25495	yes	399	*	gi|170106428|ref|XM_001884391.1|	Laccaria bicolor S238N-H82 hypothetical protein partial mRNA	0.87	gi|170106429|ref|XP_001884426.1|	40S ribosomal protein S30 [Laccaria bicolor S238N-H82]	1	GO:0005840;GO:0042254;GO:0006412;GO:0008270;GO:0003735;GO:0003676	29883.JGI303783	hypothetical protein	1	_	KOG0009	_	K02983	RP-S30e, RPS30
comp6502_c0_seq8	12.31	0	4.44	0	0.00416566	0.0383241	2.15056	up	-2.15056	yes	173	3-524(+)	_	_	_	gi|389749124|gb|EIM90301.1|	DNA mismatch repair protein MSH3 [Stereum hirsutum FP-91666 SS1]	0.78	GO:0097159;GO:1901363	_	_	_	_	_	_	K08736	MSH3
comp6516_c0_seq1	33.43	5.02	7.57	1.16	0.0047504	0.0427208	2.70617	up	-2.70617	yes	833	*	_	_	_	_	_	_	_	_	_	_	_	_	_	_	_
comp6519_c0_seq1	89.24	16	15.1	2.77	0.00182418	0.0212386	2.44659	up	-2.44659	yes	325	1-975(-)	_	_	_	gi|302696677|ref|XP_003038017.1|	hypothetical protein SCHCODRAFT_102795 [Schizophyllum commune H4-8]	0.66	_	_	_	_	_	_	_	_	_
comp6532_c0_seq3	507.05	0	31.24	0	5.26e-16	6.86e-13	4.96532	up	-4.96532	yes	573	274-1992(+)	_	_	_	gi|170103739|ref|XP_001883084.1|	predicted protein [Laccaria bicolor S238N-H82]	0.65	GO:0005667;GO:0006355;GO:0045449;GO:0003700;GO:0006366	_	_	_	_	_	_	_	_
comp6546_c0_seq2	67.63	12.51	13.35	2.52	0.00357675	0.0347953	2.40534	up	-2.40534	yes	318	1-954(-)	_	_	_	gi|299742262|ref|XP_001832349.2|	RAD52 DNA repair protein RADC [Coprinopsis cinerea okayama7#130]	0.46	_	_	_	_	_	_	_	K10873	RAD52
comp6558_c0_seq9	58	7	15.99	1.97	0.000622782	0.00920122	3.0209	up	-3.0209	yes	190	115-687(+)	_	_	_	_	_	_	_	_	_	_	_	_	_	_	_
comp6568_c0_seq1	84	7	9.97	0.85	4.53e-05	0.00111514	3.55206	up	-3.55206	yes	357	256-1326(+)	_	_	_	gi|336370035|gb|EGN98376.1|	hypothetical protein SERLA73DRAFT_56513 [Serpula lacrymans var. lacrymans S7.3]	0.68	_	_	_	_	_	_	_	_	_
comp6568_c0_seq8	33	4	14.24	1.76	0.00231637	0.0251712	3.0163	up	-3.0163	yes	145	1-438(+)	_	_	_	_	_	_	_	_	_	_	_	_	_	_	_
comp6590_c0_seq1	337	67	24.69	5.02	0.00128477	0.0161225	2.29817	up	-2.29817	yes	768	268-2571(-)	_	_	_	gi|170087144|ref|XP_001874795.1|	predicted protein [Laccaria bicolor S238N-H82]	0.82	GO:0005524;GO:0017111	_	_	_	_	_	_	K11269	CTF18, CHL12
comp6591_c0_seq1	138	31	21.48	4.93	0.00467637	0.0423727	2.12333	up	-2.12333	yes	282	213-1058(-)	_	_	_	_	_	_	_	_	_	_	_	_	_	_	_
comp6604_c0_seq2	34.88	4.34	5.55	0.71	0.00194758	0.0222217	2.9666	up	-2.9666	yes	350	1-1050(+)	_	_	_	gi|170109775|ref|XP_001886094.1|	predicted protein [Laccaria bicolor S238N-H82]	0.61	_	_	_	_	_	_	_	_	_
comp660_c0_seq1	3350	493	312.98	47.07	0.00010074	0.00215506	2.73319	up	-2.73319	yes	328	352-1335(+)	_	_	_	gi|302694771|ref|XP_003037064.1|	expressed protein [Schizophyllum commune H4-8]	0.66	_	_	_	_	_	_	_	_	_
comp6625_c0_seq4	130.81	0	15.06	0	1.81e-10	3.44e-08	3.91265	up	-3.91265	yes	266	1-798(+)	_	_	_	gi|170107785|ref|XP_001885102.1|	predicted protein [Laccaria bicolor S238N-H82]	0.61	_	_	_	_	_	_	_	_	_
comp6626_c0_seq1	89.79	13.57	14.61	2.26	0.00092503	0.0125935	2.69256	up	-2.69256	yes	310	3-932(+)	_	_	_	gi|389742084|gb|EIM83271.1|	hypothetical protein STEHIDRAFT_170587 [Stereum hirsutum FP-91666 SS1]	0.69	_	_	_	_	_	_	_	_	_
comp6626_c0_seq2	130.21	7.43	21.52	1.25	3.07e-06	0.000123972	4.10568	up	-4.10568	yes	304	3-914(+)	_	_	_	gi|389742084|gb|EIM83271.1|	hypothetical protein STEHIDRAFT_170587 [Stereum hirsutum FP-91666 SS1]	0.73	_	_	_	_	_	_	_	_	_
comp6636_c0_seq7	19.91	0.21	2.3	0.02	0.000290613	0.0050522	6.84549	up	-6.84549	yes	117	981-1331(-)	_	_	_	_	_	_	_	_	_	_	_	_	_	_	_
comp6653_c0_seq4	44.69	0.05	7.66	0.01	1.45e-06	6.66e-05	9.5812	up	-9.5812	yes	316	3-950(+)	_	_	_	gi|170103124|ref|XP_001882777.1|	predicted protein [Laccaria bicolor S238N-H82]	0.76	GO:0046872	_	_	_	_	_	_	_	_
comp666_c0_seq2	32.96	4.88	3.29	0.5	0.00561969	0.0490958	2.71809	up	-2.71809	yes	452	3-1358(+)	_	_	_	gi|299751168|ref|XP_001830102.2|	hypothetical protein CC1G_04535 [Coprinopsis cinerea okayama7#130]	0.6	_	_	_	_	_	_	_	_	_
comp6680_c0_seq3	13.76	0	4.4	0	0.00199605	0.0222217	2.1375	up	-2.1375	yes	173	1-519(-)	_	_	_	gi|169845659|ref|XP_001829549.1|	hypothetical protein CC1G_00728 [Coprinopsis cinerea okayama7#130]	0.5	_	_	_	_	_	_	_	_	_
comp668_c0_seq3	78.99	0	9.02	0	1.47e-08	1.37e-06	3.17313	up	-3.17313	yes	479	128-1564(-)	_	_	_	gi|170089367|ref|XP_001875906.1|	N-acetylglucosaminephosphotransferase [Laccaria bicolor S238N-H82]	0.9	GO:0009252;GO:0003975;GO:0016021;GO:0006629;GO:0008963	29883.JGI309240	N-acetylglucosaminephosphotransferase	0.9161	COG0472	KOG2788	_	K01001	ALG7
comp6691_c0_seq3	192.34	25.07	15.85	2.11	0.000152237	0.00306024	2.90917	up	-2.90917	yes	127	173-553(+)	_	_	_	_	_	_	_	_	_	_	_	_	_	_	_
comp6691_c0_seq8	28	2.81	4.75	0.49	0.00254733	0.0272856	3.27707	up	-3.27707	yes	1111	*	_	_	_	_	_	_	_	_	_	_	_	_	_	_	_
comp6701_c0_seq1	90	14	24.45	3.89	0.000858637	0.0118456	2.65199	up	-2.65199	yes	694	*	_	_	_	_	_	_	_	_	_	_	_	_	_	_	_
comp6712_c0_seq2	44.55	5.75	8.14	1.07	0.00171465	0.0201669	2.92742	up	-2.92742	yes	343	3-1031(-)	_	_	_	gi|170114324|ref|XP_001888359.1|	microtubule binding protein YTM1 [Laccaria bicolor S238N-H82]	0.77	GO:0031981;GO:0042254	5306.JGI71766	.	0.7778	_	KOG0313	_	K14863	YTM1, WDR12
comp6723_c0_seq2	41.08	3.57	8.34	0.74	0.000727001	0.0102608	3.49445	up	-3.49445	yes	201	3-605(+)	_	_	_	gi|170095962|ref|XP_001879201.1|	predicted protein [Laccaria bicolor S238N-H82]	0.55	_	_	_	_	_	_	_	_	_
comp6737_c0_seq4	31.84	3.27	8.45	0.89	0.00141891	0.0170773	3.24707	up	-3.24707	yes	106	392-709(-)	_	_	_	_	_	_	_	_	_	_	_	_	_	_	_
comp674_c0_seq1	160.64	23.21	5.5	0.81	0.000338352	0.00574949	2.76344	up	-2.76344	yes	600	726-2525(+)	_	_	_	gi|170102987|ref|XP_001882709.1|	predicted protein [Laccaria bicolor S238N-H82]	0.68	GO:0016772	_	_	_	_	_	_	_	_
comp6786_c0_seq2	86.75	10.26	19.24	2.33	0.000213985	0.00398844	3.04571	up	-3.04571	yes	226	152-829(-)	_	_	_	gi|170091752|ref|XP_001877098.1|	predicted protein [Laccaria bicolor S238N-H82]	0.55	_	_	_	_	_	_	_	_	_
comp679_c0_seq5	48.3	0.49	6	0.06	6e-06	0.000221212	6.64386	up	-6.64386	yes	314	1-942(+)	_	_	_	gi|170108700|ref|XP_001885558.1|	plasma membrane H+-transporting ATPase [Laccaria bicolor S238N-H82]	0.9	GO:0006754;GO:0046872;GO:0005524;GO:0015662;GO:0006200;GO:0016021;GO:0006812	_	_	_	_	_	_	K01535	E3.6.3.6
comp67_c0_seq9	3984.67	599.49	1561.84	240.15	0.000117222	0.00246717	2.70124	up	-2.70124	yes	481	*	_	_	_	gi|169856732|ref|XP_001835020.1|	60S ribosomal protein L38 [Coprinopsis cinerea okayama7#130]	0.93	GO:0005840;GO:0042254;GO:0006412;GO:0003735	29883.JGI150531	hypothetical protein	0.9481	_	KOG3499	NOG242108	K02923	RP-L38e, RPL38
comp6826_c0_seq3	28.2	0	7.84	0	3.57e-05	0.000928128	2.97085	up	-2.97085	yes	678	*	_	_	_	_	_	_	_	_	_	_	_	_	_	_	_
comp6829_c0_seq3	14.55	0.32	2.35	0.05	0.00199605	0.0222217	5.55459	up	-5.55459	yes	1168	*	_	_	_	gi|170096562|ref|XP_001879501.1|	predicted protein [Laccaria bicolor S238N-H82]	0.68	_	_	_	_	_	_	_	_	_
comp682_c0_seq5	302.98	69.99	113.34	26.76	0.00338163	0.0333844	2.08251	up	-2.08251	yes	167	3-503(-)	_	_	_	gi|392593098|gb|EIW82424.1|	hypothetical protein CONPUDRAFT_123335 [Coniophora puteana RWD-64-598 SS2]	0.91	GO:0006508;GO:0005838	_	_	_	_	_	_	K03031	PSMD8, RPN12
comp683_c0_seq2	27.17	0	11.43	0	4.53e-05	0.00111514	3.51475	up	-3.51475	yes	149	1-447(-)	_	_	_	_	_	_	_	_	_	_	_	_	_	_	_
comp6842_c0_seq1	276	47	29.33	5.1	0.000550236	0.0083137	2.52381	up	-2.52381	yes	480	81-1520(+)	_	_	_	gi|6014608|gb|AAF01419.1|	Rcb2.42 [Coprinopsis cinerea]	0.73	GO:0007186;GO:0016020;GO:0004932;GO:0019236;GO:0007606	_	_	_	_	_	_	K04627	STE3
comp6856_c0_seq2	117	23.13	17.09	3.45	0.00280403	0.0292255	2.30848	up	-2.30848	yes	298	2-895(+)	_	_	_	gi|170093107|ref|XP_001877775.1|	predicted protein [Laccaria bicolor S238N-H82]	0.76	GO:0008168;GO:0032259	_	_	_	_	_	_	_	_
comp6861_c0_seq2	33.32	4.38	6.53	0.88	0.00231637	0.0251712	2.89151	up	-2.89151	yes	320	3-965(+)	_	_	_	gi|170088294|ref|XP_001875370.1|	predicted protein [Laccaria bicolor S238N-H82]	0.78	GO:0008152;GO:0005622;GO:0016491	29883.JGI305933	hypothetical protein	0.8165	COG3145	_	_	K10765	ALKBH1
comp6861_c0_seq3	32.73	0	7.36	0	1.45e-05	0.000451731	2.87971	up	-2.87971	yes	189	1-567(+)	_	_	_	gi|403420522|emb|CCM07222.1|	predicted protein [Fibroporia radiculosa]	0.83	GO:0005840;GO:0042254;GO:0016706;GO:0006412;GO:0003735;GO:0055114	_	_	_	_	_	_	K10765	ALKBH1
comp6871_c0_seq1	78	12	28.28	4.45	0.00102635	0.01329	2.6679	up	-2.6679	yes	86	262-522(+)	_	_	_	_	_	_	_	_	_	_	_	_	_	_	_
comp6875_c0_seq4	149	31.4	17.72	3.82	0.00289446	0.0295077	2.21373	up	-2.21373	yes	447	100-1440(+)	_	_	_	gi|392559146|gb|EIW52331.1|	hypothetical protein TRAVEDRAFT_156416 [Trametes versicolor FP-101664 SS1]	0.65	_	_	_	_	_	_	_	_	_
comp6879_c0_seq3	82.04	0	10.96	0	1.07e-08	1.06e-06	3.45418	up	-3.45418	yes	432	3-1298(+)	_	_	_	gi|403413014|emb|CCL99714.1|	predicted protein [Fibroporia radiculosa]	0.82	GO:0010181;GO:0055114;GO:0016491	104341.JGI90658	hypothetical protein	0.8209	COG1902	KOG0134	_	_	_
comp6886_c0_seq4	20.78	0.47	2.06	0.05	0.00174368	0.0203647	5.36457	up	-5.36457	yes	398	709-1902(-)	_	_	_	gi|392566629|gb|EIW59805.1|	hypothetical protein TRAVEDRAFT_28809 [Trametes versicolor FP-101664 SS1]	0.87	GO:0008152;GO:0003824	_	_	_	_	_	_	_	_
comp6887_c0_seq1	149	30	20.63	4.24	0.00242451	0.0262418	2.28261	up	-2.28261	yes	362	164-1249(+)	_	_	_	gi|395332766|gb|EJF65144.1|	hypothetical protein DICSQDRAFT_98725 [Dichomitus squalens LYAD-421 SS1]	0.76	_	_	_	_	_	_	_	_	_
comp6920_c0_seq2	215	0	17.41	0	1.89e-12	6.51e-10	4.12184	up	-4.12184	yes	590	177-1946(+)	_	_	_	gi|169867711|ref|XP_001840434.1|	g2/mitotic-specific cyclin cdc13 [Coprinopsis cinerea okayama7#130]	0.68	_	104341.JGI118493	annotation not available	0.8845	COG5024	KOG0653	_	K02220	CLB1_2
comp6926_c0_seq1	143.09	13.75	8.67	0.85	3.2e-05	0.000873316	3.3505	up	-3.3505	yes	352	1182-2237(-)	_	_	_	gi|170093684|ref|XP_001878063.1|	predicted protein [Laccaria bicolor S238N-H82]	0.5	_	_	_	_	_	_	_	_	_
comp6926_c0_seq2	66.23	9.21	4.03	0.57	0.00079624	0.011098	2.82175	up	-2.82175	yes	623	1182-3050(-)	_	_	_	gi|170093684|ref|XP_001878063.1|	predicted protein [Laccaria bicolor S238N-H82]	0.5	_	_	_	_	_	_	_	_	_
comp6930_c0_seq5	17.47	0	4.63	0	0.000726851	0.0102608	2.21101	up	-2.21101	yes	134	1-402(+)	_	_	_	_	_	_	_	_	_	_	_	_	_	_	_
comp6982_c0_seq2	273.22	33.92	27.96	3.55	6.2e-05	0.00144448	2.97747	up	-2.97747	yes	548	116-1759(+)	_	_	_	gi|170117806|ref|XP_001890088.1|	predicted protein [Laccaria bicolor S238N-H82]	0.59	_	_	_	_	_	_	_	_	_
comp7006_c0_seq1	29.81	0	4.26	0	2.82e-05	0.000780816	2.09085	up	-2.09085	yes	423	1-1269(-)	_	_	_	gi|170091778|ref|XP_001877111.1|	predicted protein [Laccaria bicolor S238N-H82]	0.78	GO:0008152;GO:0003824	_	_	_	_	_	_	_	_
comp7019_c0_seq1	94	2	25.83	0.56	1.52e-07	1.02e-05	5.52748	up	-5.52748	yes	214	43-687(+)	_	_	_	_	_	_	_	_	_	_	_	_	_	_	_
comp702_c0_seq12	1331.99	255	386.94	75.71	0.000725946	0.0102608	2.35355	up	-2.35355	yes	104	3-314(+)	_	_	_	gi|169852410|ref|XP_001832889.1|	hypothetical protein CC1G_10565 [Coprinopsis cinerea okayama7#130]	0.88	_	_	_	_	_	_	_	_	_
comp702_c0_seq7	1637.52	350.8	106.83	23.39	0.00151574	0.0181116	2.19135	up	-2.19135	yes	332	1560-2555(+)	_	_	_	gi|170109799|ref|XP_001886106.1|	predicted protein [Laccaria bicolor S238N-H82]	0.81	_	29883.JGI185929	hypothetical protein	0.9119	_	_	NOG124853	_	_
comp702_c0_seq9	1297.86	34.93	250.45	6.89	1.27e-10	2.58e-08	5.18387	up	-5.18387	yes	214	1-642(+)	_	_	_	gi|170109799|ref|XP_001886106.1|	predicted protein [Laccaria bicolor S238N-H82]	0.75	_	_	_	_	_	_	_	_	_
comp7035_c0_seq1	231	52	20.88	4.8	0.00335207	0.0331581	2.12102	up	-2.12102	yes	655	121-2085(-)	_	_	_	gi|170093974|ref|XP_001878208.1|	predicted protein [Laccaria bicolor S238N-H82]	0.86	_	29883.JGI315890	hypothetical protein	0.8717	COG5185	KOG0995	_	K11547	NDC80, HEC1, TID3
comp7078_c0_seq2	29	0	4.8	0	2.82e-05	0.000780816	2.26303	up	-2.26303	yes	379	3-1139(-)	_	_	_	gi|393213155|gb|EJC98652.1|	heme peroxidase [Fomitiporia mediterranea MF3/22]	0.54	_	_	_	_	_	_	_	K11987	PTGS2, COX2
comp7090_c0_seq2	36.79	4	14.6	1.62	0.00138806	0.017012	3.1719	up	-3.1719	yes	158	2-478(+)	_	_	_	gi|170099896|ref|XP_001881166.1|	predicted protein [Laccaria bicolor S238N-H82]	0.76	_	_	_	_	_	_	_	_	_
comp7096_c0_seq1	77	15	8.98	1.79	0.00328973	0.0327654	2.32676	up	-2.32676	yes	466	188-1585(+)	_	_	_	gi|170106115|ref|XP_001884269.1|	cyclopropane-fatty-acyl-phospholipid synthase [Laccaria bicolor cyclopropane-fatty-acyl-phospholipid synthase [Laccaria bicolor	0.91	GO:0008610	29883.JGI191189	cyclopropane-fatty-acyl-phospholipid synthase	0.9399	COG2230	_	NOG266008	K00574	E2.1.1.79, cfa
comp70_c0_seq1	4407	899	1610.21	335.71	0.00102955	0.0133038	2.26196	up	-2.26196	yes	516	*	gi|302681714|ref|XM_003030493.1|	Schizophyllum commune H4-8 hypothetical protein, mRNA	0.84	gi|170093389|ref|XP_001877916.1|	60S ribosomal protein L39 [Laccaria bicolor S238N-H82]	1	GO:0005840;GO:0042254;GO:0006412;GO:0003735	29883.JGI314121	hypothetical protein	1	COG2167	KOG0002	_	K02924	RP-L39e, RPL39
comp7103_c0_seq6	73.45	0	11.84	0	2.87e-08	2.46e-06	3.5656	up	-3.5656	yes	390	1-1173(+)	_	_	_	gi|68465021|ref|XP_723588.1|	hypothetical protein CaO19.4906 [Candida albicans SC5314]	0.42	_	_	_	_	_	_	_	_	_
comp7104_c0_seq1	81.77	0	8.91	0	1.07e-08	1.06e-06	3.15543	up	-3.15543	yes	436	1-1308(+)	_	_	_	gi|170089777|ref|XP_001876111.1|	predicted protein [Laccaria bicolor S238N-H82]	0.85	GO:0005524;GO:0008026;GO:0003676	_	_	_	_	_	_	_	_
comp7116_c0_seq4	19.84	0	4.28	0	0.000290613	0.0050522	2.09761	up	-2.09761	yes	213	234-872(-)	_	_	_	gi|336370984|gb|EGN99324.1|	hypothetical protein SERLA73DRAFT_182266 [Serpula lacrymans var. lacrymans S7.3]	0.86	GO:0008152;GO:0003824	_	_	_	_	_	_	_	_
comp7120_c0_seq3	15.31	0	5.07	0	0.00140897	0.017012	2.34199	up	-2.34199	yes	189	1-570(+)	_	_	_	gi|299740023|ref|XP_001840419.2|	nime/cyclinb [Coprinopsis cinerea okayama7#130]	0.46	_	_	_	_	_	_	_	K02220	CLB1_2
comp7127_c0_seq1	135	22	25.43	4.23	0.000671537	0.00983334	2.5878	up	-2.5878	yes	295	116-1000(-)	_	_	_	_	_	_	_	_	_	_	_	_	_	_	_
comp7128_c0_seq2	73.63	0	9.94	0	2.56e-08	2.24e-06	3.31325	up	-3.31325	yes	224	166-837(+)	_	_	_	gi|170095527|ref|XP_001878984.1|	predicted protein [Laccaria bicolor S238N-H82]	0.69	_	_	_	_	_	_	_	_	_
comp713_c0_seq1	2820.42	348.5	294.43	37.18	2.66e-05	0.000756684	2.98533	up	-2.98533	yes	551	78-1730(-)	_	_	_	gi|336370804|gb|EGN99144.1|	hypothetical protein SERLA73DRAFT_181973 [Serpula lacrymans var. lacrymans S7.3]	0.66	GO:0005488;GO:0016491	_	_	_	_	_	_	_	_
comp714_c0_seq1	335	39	105.97	12.61	3.91e-05	0.00100557	3.07102	up	-3.07102	yes	65	402-596(-)	_	_	_	gi|302672743|ref|XP_003026059.1|	glycoside hydrolase family 16 protein [Schizophyllum commune H4-8]	0.89	GO:0004553;GO:0005975	_	_	_	_	_	_	_	_
comp7151_c0_seq3	70.97	15	16.5	3.56	0.00536148	0.0472668	2.21252	up	-2.21252	yes	249	64-810(-)	_	_	_	gi|336374708|gb|EGO03045.1|	hypothetical protein SERLA73DRAFT_158698 [Serpula lacrymans var. lacrymans S7.3]	0.7	GO:1901363;GO:0097159	_	_	_	_	_	_	_	_
comp7151_c0_seq4	53.03	10	15.89	3.06	0.00496338	0.0443173	2.37652	up	-2.37652	yes	629	*	_	_	_	gi|390596238|gb|EIN05640.1|	hypothetical protein PUNSTDRAFT_145612 [Punctularia strigosozonata HHB-11173 SS5]	0.74	GO:1901363;GO:0097159	_	_	_	_	_	_	_	_
comp7160_c0_seq2	252.91	39.27	16.13	2.56	0.000319162	0.00546053	2.65553	up	-2.65553	yes	691	57-2129(-)	_	_	_	gi|395327635|gb|EJF60033.1|	hypothetical protein DICSQDRAFT_171519 [Dichomitus squalens LYAD-421 SS1]	0.61	_	_	_	_	_	_	_	_	_
comp7173_c0_seq8	18	0	4.28	0	0.000530405	0.00804032	2.09761	up	-2.09761	yes	218	140-793(-)	_	_	_	_	_	_	_	_	_	_	_	_	_	_	_
comp7188_c0_seq1	66.36	12	13.01	2.4	0.00296923	0.0301364	2.43851	up	-2.43851	yes	284	1-852(+)	_	_	_	gi|339219002|gb|AEJ35165.1|	beta-1,4-endoxylanase [Gloeophyllum trabeum]	0.89	GO:0045493;GO:0030248;GO:0043169;GO:0005576;GO:0031176	5306.JGI66320	.	0.8152	COG3693	_	_	K01181	E3.2.1.8, xynA
comp7193_c0_seq2	35.96	0	6.11	0	7.72e-06	0.000270189	2.61117	up	-2.61117	yes	307	1-921(-)	_	_	_	gi|336363411|gb|EGN91803.1|	hypothetical protein SERLA73DRAFT_192023 [Serpula lacrymans var. lacrymans S7.3]	0.63	_	_	_	_	_	_	_	_	_
comp7197_c0_seq12	18.01	1.32	5.86	0.44	0.00304285	0.0306657	3.73533	up	-3.73533	yes	155	1-465(+)	_	_	_	_	_	_	_	_	_	_	_	_	_	_	_
comp7197_c0_seq9	49.7	7.08	10.27	1.5	0.00162304	0.0192557	2.7754	up	-2.7754	yes	266	1-798(+)	_	_	_	gi|70996829|ref|XP_753169.1|	mitochondria protein Fmp29 [Aspergillus fumigatus Af293]	0.48	_	_	_	_	_	_	_	_	_
comp7218_c0_seq8	25.17	0	5.11	0	7.45e-05	0.00166693	2.35332	up	-2.35332	yes	71	88-300(+)	_	_	_	_	_	_	_	_	_	_	_	_	_	_	_
comp721_c0_seq1	1351	277	305.41	64	0.00114889	0.0146502	2.2546	up	-2.2546	yes	834	*	_	_	_	gi|170086105|ref|XP_001874276.1|	predicted protein [Laccaria bicolor S238N-H82]	0.74	_	_	_	_	_	_	_	_	_
comp7274_c0_seq1	264.6	43	30.33	5.04	0.000421239	0.00673802	2.58925	up	-2.58925	yes	321	2-964(+)	_	_	_	gi|170084675|ref|XP_001873561.1|	predicted protein [Laccaria bicolor S238N-H82]	0.53	GO:0005622;GO:0008270;GO:0003676	29883.JGI301563	hypothetical protein	0.963	COG5048	KOG1721	_	_	_
comp7274_c0_seq2	47	7	6.37	0.97	0.00237875	0.0258023	2.71524	up	-2.71524	yes	344	358-1392(+)	_	_	_	_	_	_	_	_	_	_	_	_	_	_	_
comp7274_c0_seq3	24.22	0	7.05	0	9.64e-05	0.00206876	2.81762	up	-2.81762	yes	216	1-651(+)	_	_	_	_	_	_	_	_	_	_	_	_	_	_	_
comp7274_c0_seq4	28.18	3	11.16	1.21	0.00254733	0.0272856	3.20526	up	-3.20526	yes	158	3-479(+)	_	_	_	_	_	_	_	_	_	_	_	_	_	_	_
comp7292_c0_seq2	39.56	0	5.79	0	3.54e-06	0.000138999	2.53356	up	-2.53356	yes	418	3-1256(+)	_	_	_	gi|299752764|ref|XP_001832827.2|	hypothetical protein CC1G_10676 [Coprinopsis cinerea okayama7#130]	0.78	_	_	_	_	_	_	_	K15205	TFC6
comp729_c0_seq1	34.85	0	5.13	0	9.48e-06	0.000320742	2.35896	up	-2.35896	yes	217	145-795(-)	_	_	_	_	_	_	_	_	_	_	_	_	_	_	_
comp729_c0_seq3	164.57	29.75	27.26	5.04	0.00106694	0.0137455	2.43529	up	-2.43529	yes	217	2-652(-)	_	_	_	_	_	_	_	_	_	_	_	_	_	_	_
comp72_c0_seq1	5465	931	1322.64	230.28	0.000286079	0.0050522	2.52196	up	-2.52196	yes	142	2-427(+)	_	_	_	gi|389745830|gb|EIM87010.1|	hypothetical protein STEHIDRAFT_167894 [Stereum hirsutum FP-91666 SS1]	0.94	GO:0005840;GO:0042254;GO:0006414;GO:0003735	104341.JGI114189	60S acidic ribosomal protein P1	0.9	COG2058	KOG1762	_	K02942	RP-LP1, RPLP1
comp731_c0_seq1	326.62	0.96	25.12	0.08	3.75e-13	1.61e-10	8.29462	up	-8.29462	yes	321	1321-2283(-)	_	_	_	gi|170117033|ref|XP_001889705.1|	predicted protein [Laccaria bicolor S238N-H82]	0.91	GO:0008299;GO:0016740	29883.JGI256060	hypothetical protein	0.921	COG0142	KOG0777	_	K00804	GGPS1
comp7332_c0_seq4	12.44	0.11	2.13	0.02	0.00416566	0.0383241	6.73471	up	-6.73471	yes	234	2-703(+)	_	_	_	gi|392594747|gb|EIW84071.1|	kinase-like protein [Coniophora puteana RWD-64-598 SS2]	0.58	GO:0016301	_	_	_	_	_	_	K08794	CAMK1
comp7355_c0_seq2	25.31	0	7.87	0	7.45e-05	0.00166693	2.97636	up	-2.97636	yes	116	133-480(-)	_	_	_	gi|170086225|ref|XP_001874336.1|	predicted protein [Laccaria bicolor S238N-H82]	0.71	_	_	_	_	_	_	_	_	_
comp7361_c0_seq3	38	3	12.31	0.99	0.000481147	0.00754342	3.63626	up	-3.63626	yes	134	1-402(+)	_	_	_	gi|403414008|emb|CCM00708.1|	predicted protein [Fibroporia radiculosa]	0.6	_	_	_	_	_	_	_	_	_
comp7376_c0_seq1	18	1	8.26	0.47	0.00304285	0.0306657	4.13541	up	-4.13541	yes	411	*	_	_	_	_	_	_	_	_	_	_	_	_	_	_	_
comp7397_c0_seq3	63	5	17.54	1.42	8.75e-05	0.00193576	3.62669	up	-3.62669	yes	176	150-677(-)	_	_	_	_	_	_	_	_	_	_	_	_	_	_	_
comp7410_c0_seq1	66.05	0	4.83	0	6.69e-08	5.07e-06	2.27202	up	-2.27202	yes	687	518-2578(-)	_	_	_	gi|170114426|ref|XP_001888410.1|	predicted protein [Laccaria bicolor S238N-H82]	0.86	GO:0005634;GO:0003677;GO:0003887;GO:0000166;GO:0006260;GO:0008270;GO:0042575	_	_	_	_	_	_	K02324	POLE1
comp7418_c0_seq2	36.23	5.43	6.76	1.04	0.00547185	0.0480937	2.70044	up	-2.70044	yes	336	1-1011(+)	_	_	_	gi|170112740|ref|XP_001887571.1|	predicted protein [Laccaria bicolor S238N-H82]	0.55	_	_	_	_	_	_	_	_	_
comp7421_c0_seq3	55.49	0	7.41	0	2.57e-07	1.57e-05	2.88947	up	-2.88947	yes	423	3-1271(+)	_	_	_	gi|302680977|ref|XP_003030170.1|	hypothetical protein SCHCODRAFT_58114 [Schizophyllum commune H4-8]	0.78	GO:0008152	_	_	_	_	_	_	_	_
comp7421_c0_seq7	25.98	0	7.2	0	5.79e-05	0.00136018	2.848	up	-2.848	yes	104	2-313(+)	_	_	_	gi|170092419|ref|XP_001877431.1|	predicted protein [Laccaria bicolor S238N-H82]	0.69	_	_	_	_	_	_	_	_	_
comp7437_c0_seq3	47	5.48	10.71	1.28	0.00130646	0.0163742	3.06474	up	-3.06474	yes	168	1-504(+)	_	_	_	gi|361124592|gb|EHK96672.1|	hypothetical protein M7I_7576 [Glarea lozoyensis 74030]	0.66	_	_	_	_	_	_	_	_	_
comp7442_c0_seq1	159	17	27.68	3.02	4.46e-05	0.00111514	3.19622	up	-3.19622	yes	172	182-697(-)	_	_	_	gi|238615375|ref|XP_002398855.1|	hypothetical protein MPER_00447 [Moniliophthora perniciosa FA553]	0.65	_	_	_	_	_	_	_	_	_
comp7458_c0_seq10	41.74	3	14.76	1.08	0.000247831	0.00447228	3.77259	up	-3.77259	yes	533	*	_	_	_	_	_	_	_	_	_	_	_	_	_	_	_
comp7458_c0_seq12	41.26	0	16.38	0	2.45e-06	0.000103809	4.03386	up	-4.03386	yes	475	*	_	_	_	_	_	_	_	_	_	_	_	_	_	_	_
comp7458_c0_seq15	23.17	0	10.43	0	0.000125561	0.00256703	3.38267	up	-3.38267	yes	419	*	_	_	_	_	_	_	_	_	_	_	_	_	_	_	_
comp7458_c0_seq5	39	4	8.24	0.86	0.000999618	0.0130781	3.26024	up	-3.26024	yes	892	*	_	_	_	_	_	_	_	_	_	_	_	_	_	_	_
comp7488_c0_seq1	42	7	9.62	1.64	0.00463965	0.0420654	2.55234	up	-2.55234	yes	273	3-821(-)	_	_	_	gi|169848078|ref|XP_001830747.1|	hypothetical protein CC1G_03284 [Coprinopsis cinerea okayama7#130]	0.67	_	_	_	_	_	_	_	_	_
comp7534_c0_seq1	41	5	18.58	2.32	0.00156555	0.0186473	3.00155	up	-3.00155	yes	416	*	_	_	_	_	_	_	_	_	_	_	_	_	_	_	_
comp753_c0_seq1	315.1	0	28.55	0	5.18e-14	3.31e-11	4.83542	up	-4.83542	yes	2081	*	gi|262076673|gb|CP001804.1|	Haliangium ochraceum DSM 14365, complete genome	0.85	gi|335041355|ref|ZP_08534440.1|	hypothetical protein CathTA2_0037 [Caldalkalibacillus thermarum TA2.A1]	0.7	_	_	_	_	_	_	_	_	_
comp753_c0_seq2	322.9	0	31.04	0	4.06e-14	2.71e-11	4.95606	up	-4.95606	yes	1961	*	gi|262076673|gb|CP001804.1|	Haliangium ochraceum DSM 14365, complete genome	0.86	gi|335041355|ref|ZP_08534440.1|	hypothetical protein CathTA2_0037 [Caldalkalibacillus thermarum TA2.A1]	0.7	_	_	_	_	_	_	_	_	_
comp753_c0_seq3	15.8	0	4.6	0	0.00100641	0.0130781	2.20163	up	-2.20163	yes	648	*	gi|2244670|emb|X87287.1|	P.denitrificans 23S rRNA gene	0.89	gi|189337863|dbj|BAG46932.1|	cell wall-associated hydrolase [Burkholderia multivorans ATCC 17616]	0.76	_	_	_	_	_	_	_	_	_
comp753_c0_seq4	126.2	0	37.35	0	2.59e-10	4.51e-08	5.22304	up	-5.22304	yes	637	*	gi|262076673|gb|CP001804.1|	Haliangium ochraceum DSM 14365, complete genome	0.9	gi|189337863|dbj|BAG46932.1|	cell wall-associated hydrolase [Burkholderia multivorans ATCC 17616]	0.7	_	_	_	_	_	_	_	_	_
comp753_c0_seq7	12.62	0	5.07	0	0.00416566	0.0383241	2.34199	up	-2.34199	yes	469	*	gi|32263857|gb|AY312056.1|	Paracoccus sp. Ol18 plasmid pOL18 rrn operon, complete sequence	0.96	gi|78033431|emb|CAJ30046.1|	hypothetical protein mgI388 [Magnetospirillum gryphiswaldense MSR-1]	0.73	_	_	_	_	_	_	_	_	_
comp753_c0_seq9	51	0	26.27	0	5.43e-07	2.87e-05	4.71534	up	-4.71534	yes	366	*	gi|291259255|gb|GU924357.1|	Uncultured bacterium clone F5K2Q4C04IWJVS 23S ribosomal RNA gene, partial sequence	0.95	gi|257426333|ref|ZP_05602735.1|	cell wall-associated hydrolase [Staphylococcus aureus subsp. aureus 65-1322]	0.88	GO:0016787	_	_	_	_	_	_	_	_
comp7550_c0_seq3	18.58	0	5.9	0	0.000530405	0.00804032	2.56071	up	-2.56071	yes	594	*	_	_	_	_	_	_	_	_	_	_	_	_	_	_	_
comp7557_c0_seq2	35.59	2.91	3.87	0.32	0.000681598	0.00995737	3.59619	up	-3.59619	yes	257	229-999(-)	_	_	_	_	_	_	_	_	_	_	_	_	_	_	_
comp7569_c0_seq2	31.01	4.25	4.6	0.64	0.00330473	0.0327654	2.84549	up	-2.84549	yes	282	1-846(+)	_	_	_	gi|302677452|ref|XP_003028409.1|	hypothetical protein SCHCODRAFT_269943 [Schizophyllum commune H4-8]	0.64	_	_	_	_	_	_	_	_	_
comp7583_c0_seq3	36.46	0	7.03	0	6.32e-06	0.000227433	2.81352	up	-2.81352	yes	326	1-981(+)	_	_	_	_	_	_	_	_	_	_	_	_	_	_	_
comp7621_c0_seq1	57.49	0	22.77	0	1.94e-07	1.23e-05	4.50906	up	-4.50906	yes	94	195-476(-)	_	_	_	_	_	_	_	_	_	_	_	_	_	_	_
comp7621_c0_seq3	29.8	0	14.67	0	2.82e-05	0.000780816	3.8748	up	-3.8748	yes	127	1-381(-)	_	_	_	_	_	_	_	_	_	_	_	_	_	_	_
comp7632_c0_seq1	67	7	18.12	1.94	0.000232936	0.00422639	3.22345	up	-3.22345	yes	697	*	_	_	_	_	_	_	_	_	_	_	_	_	_	_	_
comp7637_c0_seq1	38.89	3.89	7.99	0.82	0.000999618	0.0130781	3.2845	up	-3.2845	yes	266	1-798(+)	_	_	_	gi|392558469|gb|EIW51657.1|	glycoside hydrolase [Trametes versicolor FP-101664 SS1]	0.71	GO:0008152;GO:0016798	_	_	_	_	_	_	K01183	E3.2.1.14
comp7662_c0_seq1	196	26	19.65	2.66	0.000130541	0.00265437	2.88503	up	-2.88503	yes	402	674-1879(-)	_	_	_	gi|170107753|ref|XP_001885086.1|	predicted protein [Laccaria bicolor S238N-H82]	0.47	_	_	_	_	_	_	_	_	_
comp7666_c0_seq1	113	1	31.75	0.29	6.57e-09	6.94e-07	6.77456	up	-6.77456	yes	191	97-669(-)	_	_	_	_	_	_	_	_	_	_	_	_	_	_	_
comp7672_c0_seq2	32.13	0	4.72	0	1.45e-05	0.000451731	2.23879	up	-2.23879	yes	371	3-1115(+)	_	_	_	gi|170107901|ref|XP_001885160.1|	MFS polyamine transporter [Laccaria bicolor S238N-H82]	0.82	GO:0055085;GO:0016021	104341.JGI43482	annotation not available	0.7833	_	KOG0255	_	K00492	E1.14.13.-
comp7682_c0_seq5	14	0	5.55	0	0.00199605	0.0222217	2.47249	up	-2.47249	yes	134	2-403(-)	_	_	_	_	_	_	_	_	_	_	_	_	_	_	_
comp76_c1_seq5	15226	2748	2535.87	467.76	0.000426936	0.006811	2.43864	up	-2.43864	yes	297	3-893(+)	_	_	_	gi|269969637|sp|B0CY45.2|RS3A_LACBS	RecName: Full=40S ribosomal protein S1	1	GO:0005840;GO:0042254;GO:0006412;GO:0003735	29883.JGI183045	hypothetical protein	0.9844	COG1890	KOG1628	_	K02984	RP-S3Ae, RPS3A
comp7706_c1_seq9	16	1	7.45	0.48	0.00547934	0.0480937	3.95613	up	-3.95613	yes	134	3-407(+)	_	_	_	_	_	_	_	_	_	_	_	_	_	_	_
comp7750_c0_seq1	97	21	16.84	3.73	0.00423552	0.0388952	2.17464	up	-2.17464	yes	301	183-1085(-)	_	_	_	gi|268638129|ref|XP_643556.2|	hypothetical protein DDB_G0275733 [Dictyostelium discoideum AX4]	0.54	_	_	_	_	_	_	_	_	_
comp7751_c0_seq3	34.01	0	6.5	0	9.48e-06	0.000320742	2.70044	up	-2.70044	yes	329	1-990(+)	_	_	_	gi|170085509|ref|XP_001873978.1|	predicted protein [Laccaria bicolor S238N-H82]	0.71	_	_	_	_	_	_	_	_	_
comp7751_c0_seq4	33.41	4.58	7.09	0.99	0.0047504	0.0427208	2.84029	up	-2.84029	yes	168	1-504(+)	_	_	_	_	_	_	_	_	_	_	_	_	_	_	_
comp7765_c0_seq1	26.08	0	4.75	0	5.79e-05	0.00136018	2.24793	up	-2.24793	yes	1035	*	_	_	_	gi|302693947|ref|XP_003036652.1|	hypothetical protein SCHCODRAFT_102784 [Schizophyllum commune H4-8]	0.89	_	_	_	_	_	_	_	_	_
comp7782_c0_seq1	26	3	13.11	1.55	0.00383276	0.0370574	3.08033	up	-3.08033	yes	124	1-375(+)	_	_	_	_	_	_	_	_	_	_	_	_	_	_	_
comp77_c1_seq1	10211	1706	2998.62	512.03	0.000244947	0.00442292	2.55	up	-2.55	yes	158	167-640(-)	_	_	_	gi|302695209|ref|XP_003037283.1|	40S ribosomal protein S24 [Schizophyllum commune H4-8]	0.95	GO:0005840;GO:0042254;GO:0005524;GO:0006412;GO:0003735;GO:0003725;GO:0008026	29883.JGI242757	hypothetical protein	0.9672	COG2004	KOG3424	_	K02974	RP-S24e, RPS24
comp7806_c0_seq1	149	15.56	14.45	1.54	5.11e-05	0.00123928	3.23007	up	-3.23007	yes	1944	*	_	_	_	_	_	_	_	_	_	_	_	_	_	_	_
comp7828_c0_seq5	17	0	5.4	0	0.000726851	0.0102608	2.43296	up	-2.43296	yes	172	78-593(-)	_	_	_	_	_	_	_	_	_	_	_	_	_	_	_
comp7885_c0_seq1	16.64	0	4.54	0	0.00100641	0.0130781	2.18269	up	-2.18269	yes	691	*	_	_	_	_	_	_	_	_	_	_	_	_	_	_	_
comp7929_c0_seq3	41	3	15.97	1.19	0.000291391	0.0050522	3.74633	up	-3.74633	yes	161	2-484(-)	_	_	_	_	_	_	_	_	_	_	_	_	_	_	_
comp800_c0_seq5	130.93	13.82	9.61	1.04	6.27e-05	0.00145889	3.20795	up	-3.20795	yes	270	3-812(-)	_	_	_	gi|393247176|gb|EJD54684.1|	hypothetical protein AURDEDRAFT_110216 [Auricularia delicata TFB-10046 SS5]	0.6	_	_	_	_	_	_	_	_	_
comp800_c0_seq6	251.4	23.44	18.8	1.79	1.13e-05	0.000376326	3.3927	up	-3.3927	yes	270	3-812(-)	_	_	_	gi|393247176|gb|EJD54684.1|	hypothetical protein AURDEDRAFT_110216 [Auricularia delicata TFB-10046 SS5]	0.6	_	_	_	_	_	_	_	_	_
comp800_c0_seq7	298.88	32.76	22.37	2.51	2.55e-05	0.000731036	3.15581	up	-3.15581	yes	270	3-812(-)	_	_	_	gi|393247176|gb|EJD54684.1|	hypothetical protein AURDEDRAFT_110216 [Auricularia delicata TFB-10046 SS5]	0.6	_	_	_	_	_	_	_	_	_
comp800_c0_seq8	447.47	89.55	34.14	6.98	0.00121707	0.0154018	2.29016	up	-2.29016	yes	270	3-812(-)	_	_	_	gi|393247176|gb|EJD54684.1|	hypothetical protein AURDEDRAFT_110216 [Auricularia delicata TFB-10046 SS5]	0.6	_	_	_	_	_	_	_	_	_
comp8076_c0_seq4	45	0	4.32	0	1.45e-06	6.66e-05	2.11103	up	-2.11103	yes	621	1-1863(+)	_	_	_	_	_	_	_	_	_	_	_	_	_	_	_
comp80_c0_seq4	4754.36	653.39	1836.79	257.99	5.85e-05	0.00137276	2.8318	up	-2.8318	yes	139	3-419(+)	_	_	_	gi|170107985|ref|XP_001885202.1|	60S ribosomal protein L34 [Laccaria bicolor S238N-H82]	0.96	GO:0005840;GO:0042254;GO:0006412;GO:0003735	29883.JGI191366	hypothetical protein	0.9794	COG2174	KOG1790	_	K02915	RP-L34e, RPL34
comp8171_c0_seq1	64.89	0	17.94	0	7.6e-08	5.67e-06	4.16511	up	-4.16511	yes	682	*	_	_	_	_	_	_	_	_	_	_	_	_	_	_	_
comp8200_c0_seq1	52	0	18.75	0	4.66e-07	2.52e-05	4.22882	up	-4.22882	yes	523	*	gi|32263857|gb|AY312056.1|	Paracoccus sp. Ol18 plasmid pOL18 rrn operon, complete sequence	0.97	gi|237702460|ref|ZP_04532941.1|	conserved hypothetical protein [Escherichia sp. 3_2_53FAA]	0.76	_	_	_	_	_	_	_	_	_
comp8219_c0_seq1	27	3	5.77	0.66	0.00311863	0.0312928	3.12803	up	-3.12803	yes	276	55-885(+)	_	_	_	gi|170108856|ref|XP_001885636.1|	predicted protein [Laccaria bicolor S238N-H82]	0.55	_	_	_	_	_	_	_	_	_
comp8226_c0_seq2	66.64	13.27	3.49	0.71	0.00549165	0.0481736	2.29734	up	-2.29734	yes	3599	*	_	_	_	_	_	_	_	_	_	_	_	_	_	_	_
comp8277_c0_seq1	17.61	0	4.22	0	0.000726851	0.0102608	2.07724	up	-2.07724	yes	262	1-789(+)	_	_	_	gi|336370397|gb|EGN98737.1|	hypothetical protein SERLA73DRAFT_181360 [Serpula lacrymans var. lacrymans S7.3]	0.78	_	_	_	_	_	_	_	K14265	Tam1
comp82_c0_seq1	10948	1893	1837.99	324.8	0.000314442	0.005389	2.50051	up	-2.50051	yes	203	428-1036(+)	_	_	_	gi|395328378|gb|EJF60771.1|	hypothetical protein DICSQDRAFT_137329 [Dichomitus squalens LYAD-421 SS1]	0.74	_	_	_	_	_	_	_	_	_
comp8326_c0_seq1	136	14	17.57	1.85	4.71e-05	0.0011534	3.24752	up	-3.24752	yes	412	123-1358(+)	_	_	_	gi|170114828|ref|XP_001888610.1|	STE3-like pheromone receptor [Laccaria bicolor S238N-H82]	0.8	GO:0007186;GO:0004934;GO:0016021;GO:0019236;GO:0007606	29883.JGI192000	STE3-like pheromone receptor	0.8175	_	_	NOG71865	K04627	STE3
comp8362_c0_seq1	38	2	17.96	0.97	0.000160239	0.00320393	4.21066	up	-4.21066	yes	399	*	_	_	_	_	_	_	_	_	_	_	_	_	_	_	_
comp838_c0_seq1	1037.7	130.67	283.54	36.49	3.73e-05	0.000963196	2.95798	up	-2.95798	yes	181	148-690(-)	_	_	_	gi|170100098|ref|XP_001881267.1|	histone H2B [Laccaria bicolor histone H2B [Laccaria bicolor S238N-H82]	0.97	GO:0005634;GO:0003677;GO:0046982;GO:0006334;GO:0000786	104341.JGI121287	annotation not available	0.9889	_	KOG1744	NOG290291	K11252	H2B
comp838_c0_seq2	744.3	83.33	213.58	24.44	1.75e-05	0.00053758	3.12746	up	-3.12746	yes	181	115-657(-)	_	_	_	gi|170100098|ref|XP_001881267.1|	histone H2B [Laccaria bicolor histone H2B [Laccaria bicolor S238N-H82]	0.97	GO:0005634;GO:0003677;GO:0046982;GO:0006334;GO:0000786	104341.JGI121287	annotation not available	0.9889	_	KOG1744	NOG290291	K11252	H2B
comp8418_c0_seq1	108.79	9.34	13.08	1.15	4.02e-05	0.00102939	3.50766	up	-3.50766	yes	499	70-1569(+)	_	_	_	gi|170109727|ref|XP_001886070.1|	predicted protein [Laccaria bicolor S238N-H82]	0.61	_	_	_	_	_	_	_	_	_
comp843_c0_seq25	33.57	1.69	10.13	0.52	0.000336207	0.00571628	4.28398	up	-4.28398	yes	625	*	_	_	_	gi|403419556|emb|CCM06256.1|	predicted protein [Fibroporia radiculosa]	0.66	GO:0016020;GO:0016740	_	_	_	_	_	_	K07542	PIGV
comp843_c0_seq5	55.13	0	4.58	0	2.97e-07	1.79e-05	2.19535	up	-2.19535	yes	380	1128-2267(-)	_	_	_	gi|170102336|ref|XP_001882384.1|	asparaginase [Laccaria bicolor asparaginase [Laccaria bicolor S238N-H82]	0.77	GO:0016787	29883.JGI299240	asparaginase (EC:3.5.1.1)	0.7971	COG1446	KOG1592	_	K13051	iaaA, ASRGL1
comp845_c0_seq11	48.39	1.78	2.89	0.11	2.65e-05	0.000756275	4.71549	up	-4.71549	yes	476	1215-2642(+)	_	_	_	gi|170097447|ref|XP_001879943.1|	ornithine-oxo-acid aminotransferase [Laccaria bicolor S238N-H82]	0.88	GO:0006525;GO:0004587;GO:0030170;GO:0006560	29883.JGI184382	ornithine-oxo-acid aminotransferase (EC:2.6.1.13)	0.9277	COG4992	KOG1402	_	K00819	E2.6.1.13, rocD
comp845_c0_seq20	70.31	0.01	8.85	0	4.09e-08	3.33e-06	3.14568	up	-3.14568	yes	353	1-1059(+)	_	_	_	gi|299741432|ref|XP_001834454.2|	vacuole protein [Coprinopsis cinerea okayama7#130]	0.71	GO:0005488	5306.JGI75349	annotation not available	0.8429	COG5273	_	_	_	_
comp8463_c0_seq5	17	0	8.62	0	0.000726851	0.0102608	3.10769	up	-3.10769	yes	372	*	_	_	_	gi|389749878|gb|EIM91049.1|	hypothetical protein STEHIDRAFT_144493 [Stereum hirsutum FP-91666 SS1]	0.82	_	_	_	_	_	_	_	_	_
comp8470_c0_seq5	21.22	0	4.64	0	0.00021796	0.00398844	2.21412	up	-2.21412	yes	287	3-866(+)	_	_	_	_	_	_	_	_	_	_	_	_	_	_	_
comp84_c0_seq1	11557	1677	2071.18	307.16	8.5e-05	0.00188811	2.75339	up	-2.75339	yes	238	339-1052(-)	_	_	_	gi|170097794|ref|XP_001880116.1|	40S ribosomal protein S8 [Laccaria bicolor S238N-H82]	0.95	GO:0005840;GO:0042254;GO:0006412;GO:0003735	29883.JGI190306	hypothetical protein	0.9502	COG2007	KOG3283	_	K02995	RP-S8e, RPS8
comp8572_c0_seq1	26.22	2	7.11	0.55	0.0014195	0.0170773	3.69235	up	-3.69235	yes	231	1-696(+)	_	_	_	_	_	_	_	_	_	_	_	_	_	_	_
comp8572_c0_seq3	13.41	0	6.18	0	0.00286389	0.0292255	2.62761	up	-2.62761	yes	135	3-410(+)	_	_	_	_	_	_	_	_	_	_	_	_	_	_	_
comp85_c0_seq1	8671	1828	1607.45	346.34	0.00127168	0.0159851	2.21451	up	-2.21451	yes	148	324-767(+)	_	_	_	gi|336364499|gb|EGN92856.1|	hypothetical protein SERLA73DRAFT_146444 [Serpula lacrymans var. lacrymans S7.3]	0.93	GO:0005840;GO:0042254;GO:0006412;GO:0003735	29883.JGI185073	hypothetical protein	0.9184	COG0200	KOG1742	_	K02900	RP-L27Ae, RPL27A
comp860_c0_seq3	1458.17	272.47	129.98	24.82	0.000612474	0.00911177	2.38871	up	-2.38871	yes	340	54-1073(-)	_	_	_	gi|170098560|ref|XP_001880499.1|	predicted protein [Laccaria bicolor S238N-H82]	0.8	_	_	_	_	_	_	_	_	_
comp860_c0_seq4	539.23	119.99	58.73	13.36	0.00229538	0.0249974	2.13618	up	-2.13618	yes	224	3-674(-)	_	_	_	gi|238586696|ref|XP_002391250.1|	hypothetical protein MPER_09348 [Moniliophthora perniciosa FA553]	0.67	_	_	_	_	_	_	_	_	_
comp8633_c0_seq2	24.18	0	6.72	0	9.64e-05	0.00206876	2.74846	up	-2.74846	yes	678	*	_	_	_	gi|169863023|ref|XP_001838135.1|	sugar transporter [Coprinopsis cinerea okayama7#130]	0.7	GO:0008643;GO:0055085;GO:0016021;GO:0022891	_	_	_	_	_	_	_	_
comp8637_c0_seq1	54	6	9.25	1.05	0.000530803	0.00804032	3.13906	up	-3.13906	yes	364	2-1093(+)	_	_	_	_	_	_	_	_	_	_	_	_	_	_	_
comp8637_c0_seq2	30.55	4.32	9.86	1.43	0.00396476	0.038137	2.78557	up	-2.78557	yes	584	*	_	_	_	_	_	_	_	_	_	_	_	_	_	_	_
comp8654_c0_seq1	44	6	15.08	2.1	0.00196944	0.0222217	2.84418	up	-2.84418	yes	550	*	gi|54179630|gb|AY748204.1|	Pytho depressus voucher BMNH 679095 18S ribosomal RNA gene, partial sequence	1	gi|321443852|gb|EFX60215.1|	hypothetical protein DAPPUDRAFT_72393 [Daphnia pulex]	0.86	_	_	_	_	_	_	_	_	_
comp8718_c0_seq2	27	3	9.64	1.09	0.00311863	0.0312928	3.14471	up	-3.14471	yes	176	1-528(-)	_	_	_	gi|299746400|ref|XP_001837951.2|	hypothetical protein CC1G_09502 [Coprinopsis cinerea okayama7#130]	0.79	_	_	_	_	_	_	_	_	_
comp871_c0_seq4	101.66	18.96	7.85	1.5	0.00196509	0.0222217	2.38773	up	-2.38773	yes	749	196-2442(-)	_	_	_	gi|389747592|gb|EIM88770.1|	GTP-binding protein TypA [Stereum hirsutum FP-91666 SS1]	0.88	GO:0006184;GO:0005622;GO:0005525;GO:0003924	_	_	_	_	_	_	_	_
comp8735_c0_seq1	95	4	16.88	0.73	1.5e-06	6.91e-05	4.53127	up	-4.53127	yes	332	2-997(+)	_	_	_	gi|169845427|ref|XP_001829433.1|	hypothetical protein CC1G_00612 [Coprinopsis cinerea okayama7#130]	0.56	GO:0005667;GO:0006355;GO:0043565;GO:0045449;GO:0003700	_	_	_	_	_	_	_	_
comp8743_c0_seq2	73.98	4.48	10.5	0.65	2.66e-05	0.000756883	4.01381	up	-4.01381	yes	309	105-1031(+)	_	_	_	gi|389743483|gb|EIM84667.1|	hypothetical protein STEHIDRAFT_169597 [Stereum hirsutum FP-91666 SS1]	0.62	_	_	_	_	_	_	_	_	_
comp878_c0_seq1	1182.68	183.68	121.25	19.25	0.00017145	0.00332475	2.65505	up	-2.65505	yes	300	133-1032(+)	_	_	_	gi|170094410|ref|XP_001878426.1|	predicted protein [Laccaria bicolor S238N-H82]	0.94	GO:0006810;GO:0016021	29883.JGI319670	hypothetical protein	0.939	_	KOG0750;KOG0768	_	_	_
comp878_c0_seq3	2419.75	302	358.37	45.71	2.94e-05	0.000808537	2.97087	up	-2.97087	yes	344	3-1034(-)	_	_	_	gi|170093712|ref|XP_001878077.1|	predicted protein [Laccaria bicolor S238N-H82]	0.8	_	29883.JGI153173	hypothetical protein	0.794	_	_	NOG68912	_	_
comp879_c0_seq8	27.49	0	8.59	0	4.53e-05	0.00111514	3.10266	up	-3.10266	yes	603	*	_	_	_	_	_	_	_	_	_	_	_	_	_	_	_
comp883_c0_seq1	5755	312	470.72	26.08	2.4e-08	2.12e-06	4.17385	up	-4.17385	yes	500	398-1897(-)	_	_	_	gi|169855998|ref|XP_001834661.1|	hypothetical protein CC1G_05798 [Coprinopsis cinerea okayama7#130]	0.77	_	_	_	_	_	_	_	_	_
comp8880_c0_seq1	24	0	4.56	0	9.64e-05	0.00206876	2.18903	up	-2.18903	yes	331	1-996(+)	_	_	_	gi|119482698|ref|XP_001261377.1|	Na/K ATPase alpha 1 subunit, putative [Neosartorya fischeri NRRL 181]	0.77	GO:0016020;GO:0008152;GO:0015662;GO:0000166;GO:0006812	_	_	_	_	_	_	K01539	ATP1A
comp8885_c0_seq2	51.4	9.06	7.99	1.44	0.00357514	0.0347953	2.47213	up	-2.47213	yes	265	367-1161(-)	_	_	_	gi|392585777|gb|EIW75115.1|	hypothetical protein CONPUDRAFT_66444 [Coniophora puteana RWD-64-598 SS2]	0.51	_	_	_	_	_	_	_	_	_
comp8887_c0_seq2	35.64	0	6.76	0	7.72e-06	0.000270189	2.75702	up	-2.75702	yes	268	2-805(+)	_	_	_	gi|170097776|ref|XP_001880107.1|	hypothetical protein LACBIDRAFT_296216 [Laccaria bicolor S238N-H82]	0.68	_	_	_	_	_	_	_	_	_
comp88_c0_seq1	5869	949	1422.24	235.04	0.00019464	0.00371824	2.59719	up	-2.59719	yes	126	147-524(+)	_	_	_	gi|170107947|ref|XP_001885183.1|	60S ribosomal protein L31 [Laccaria bicolor S238N-H82]	0.98	GO:0005840;GO:0042254;GO:0006412;GO:0003735	29883.JGI185678	hypothetical protein	0.991	COG2097	KOG0893	NOG242871	K02910	RP-L31e, RPL31
comp8910_c0_seq1	49.05	6.06	9.51	1.2	0.00100214	0.0130781	2.98641	up	-2.98641	yes	248	1-744(+)	_	_	_	_	_	_	_	_	_	_	_	_	_	_	_
comp8929_c0_seq1	21	2	10.67	1.04	0.00455058	0.0414458	3.3589	up	-3.3589	yes	82	1-246(-)	_	_	_	_	_	_	_	_	_	_	_	_	_	_	_
comp899_c0_seq3	138.69	24.24	38.57	6.89	0.00113845	0.0145533	2.4849	up	-2.4849	yes	110	276-605(-)	_	_	_	_	_	_	_	_	_	_	_	_	_	_	_
comp8_c0_seq2	24261.5	5209.79	4001.84	878.26	0.00142825	0.0171551	2.18794	up	-2.18794	yes	146	599-1036(-)	_	_	_	gi|170098488|ref|XP_001880463.1|	predicted protein [Laccaria bicolor S238N-H82]	0.81	GO:0000166;GO:0003676	29883.JGI296486	hypothetical protein	0.9878	COG0724	KOG0118	_	_	_
comp9006_c0_seq5	16.68	0	4.24	0	0.00100641	0.0130781	2.08406	up	-2.08406	yes	186	184-741(-)	_	_	_	_	_	_	_	_	_	_	_	_	_	_	_
comp9008_c0_seq2	55.23	0	7.49	0	2.97e-07	1.79e-05	2.90497	up	-2.90497	yes	308	468-1391(-)	_	_	_	gi|390597765|gb|EIN07164.1|	hypothetical protein PUNSTDRAFT_135846 [Punctularia strigosozonata HHB-11173 SS5]	0.48	_	_	_	_	_	_	_	_	_
comp911_c0_seq1	1872	366	161.01	32.17	0.000816923	0.0113169	2.32336	up	-2.32336	yes	193	1282-1860(+)	_	_	_	gi|302688093|ref|XP_003033726.1|	hypothetical protein SCHCODRAFT_75142 [Schizophyllum commune H4-8]	0.79	GO:0005634;GO:0043565;GO:0046982	104341.JGI109968	annotation not available	0.9906	COG5208	KOG1657	_	_	_
comp9142_c0_seq5	24.29	0.71	2.88	0.09	0.000621965	0.00920122	5	up	-5	yes	203	1-609(-)	_	_	_	_	_	_	_	_	_	_	_	_	_	_	_
comp915_c0_seq4	112.42	11.22	10.51	1.07	5.07e-05	0.00123038	3.29608	up	-3.29608	yes	577	1-1731(+)	_	_	_	gi|170091582|ref|XP_001877013.1|	predicted protein [Laccaria bicolor S238N-H82]	0.74	_	_	_	_	_	_	_	_	_
comp915_c0_seq6	229.59	45.37	41.94	8.47	0.00148784	0.0177994	2.30789	up	-2.30789	yes	248	3-746(+)	_	_	_	gi|170091582|ref|XP_001877013.1|	predicted protein [Laccaria bicolor S238N-H82]	0.67	_	_	_	_	_	_	_	_	_
comp9181_c0_seq1	72	5	17.88	1.27	3.27e-05	0.00088723	3.81545	up	-3.81545	yes	190	190-762(+)	_	_	_	gi|170107231|ref|XP_001884826.1|	predicted protein [Laccaria bicolor S238N-H82]	0.62	_	_	_	_	_	_	_	_	_
comp929_c0_seq2	28.42	3.2	6.9	0.79	0.00254733	0.0272856	3.12667	up	-3.12667	yes	777	*	_	_	_	_	_	_	_	_	_	_	_	_	_	_	_
comp92_c0_seq1	13244	2396	3011.98	556.91	0.000434908	0.00691413	2.4352	up	-2.4352	yes	222	2-667(+)	_	_	_	gi|403418460|emb|CCM05160.1|	predicted protein [Fibroporia radiculosa]	0.98	GO:0042254;GO:0015934;GO:0006412;GO:0003735	104341.JGI119976	60S ribosomal protein L13a	0.974	COG0102	KOG3204	_	K02872	RP-L13Ae, RPL13A
comp9306_c0_seq1	43	6	14.22	2.03	0.00226613	0.0247843	2.80837	up	-2.80837	yes	570	*	_	_	_	_	_	_	_	_	_	_	_	_	_	_	_
comp9308_c0_seq1	28.74	0	4.24	0	3.57e-05	0.000928128	2.08406	up	-2.08406	yes	367	103-1203(+)	_	_	_	gi|302674106|ref|XP_003026738.1|	hypothetical protein SCHCODRAFT_114235 [Schizophyllum commune H4-8]	0.45	_	_	_	_	_	_	_	_	_
comp9327_c0_seq3	21.23	0	4.52	0	0.00021796	0.00398844	2.17632	up	-2.17632	yes	294	3-884(-)	_	_	_	gi|299746073|ref|XP_002911001.1|	hypothetical protein CC1G_15542 [Coprinopsis cinerea okayama7#130]	0.45	_	_	_	_	_	_	_	_	_
comp9385_c0_seq1	71	8	10.03	1.16	0.000283332	0.00504015	3.11212	up	-3.11212	yes	372	219-1334(-)	_	_	_	gi|170096156|ref|XP_001879298.1|	predicted protein [Laccaria bicolor S238N-H82]	0.65	_	_	_	_	_	_	_	_	_
comp938_c0_seq1	2218.44	224.18	238.73	24.66	5.63e-06	0.000209058	3.27514	up	-3.27514	yes	503	86-1594(-)	_	_	_	gi|170095617|ref|XP_001879029.1|	exopolyphosphatase [Laccaria bicolor S238N-H82]	0.69	_	_	_	_	_	_	_	K01514	PPX1
comp938_c0_seq3	939.89	63.25	139.2	9.57	2.71e-07	1.65e-05	3.8625	up	-3.8625	yes	371	3-1115(-)	_	_	_	gi|170095617|ref|XP_001879029.1|	exopolyphosphatase [Laccaria bicolor S238N-H82]	0.69	_	_	_	_	_	_	_	K01514	PPX1
comp938_c0_seq5	574.67	31.57	134.92	7.58	8.52e-08	6.28e-06	4.15376	up	-4.15376	yes	239	86-802(-)	_	_	_	gi|170095617|ref|XP_001879029.1|	exopolyphosphatase [Laccaria bicolor S238N-H82]	0.77	GO:0016787	_	_	_	_	_	_	K01514	PPX1
comp9470_c0_seq1	33	3	10.03	0.93	0.000977184	0.0130781	3.43095	up	-3.43095	yes	154	1-462(+)	_	_	_	gi|389737953|gb|EIM79159.1|	hypothetical protein STEHIDRAFT_163921 [Stereum hirsutum FP-91666 SS1]	0.56	_	_	_	_	_	_	_	_	_
comp94_c0_seq1	9870.55	1741	1789.35	322.56	0.000363733	0.00612525	2.4718	up	-2.4718	yes	251	221-973(-)	_	_	_	gi|170088466|ref|XP_001875456.1|	60S ribosomal protein L7 [Laccaria bicolor S238N-H82]	0.96	GO:0005840	29883.JGI292327	hypothetical protein	0.9639	COG1841	KOG3184	NOG291854	K02937	RP-L7e, RPL7
comp94_c0_seq2	13.45	0	5.47	0	0.00286389	0.0292255	2.45154	up	-2.45154	yes	109	137-466(+)	_	_	_	_	_	_	_	_	_	_	_	_	_	_	_
comp9555_c0_seq4	38	5	9.48	1.27	0.00248498	0.0267514	2.90006	up	-2.90006	yes	229	2-688(+)	_	_	_	_	_	_	_	_	_	_	_	_	_	_	_
comp962_c0_seq1	3722	661	250.35	45.44	0.00039418	0.00636289	2.46191	up	-2.46191	yes	750	398-2647(+)	_	_	_	gi|170096360|ref|XP_001879400.1|	predicted protein [Laccaria bicolor S238N-H82]	0.69	_	_	_	_	_	_	_	_	_
comp9683_c0_seq1	101	10	13.55	1.37	6.64e-05	0.00153415	3.30605	up	-3.30605	yes	285	454-1308(+)	_	_	_	_	_	_	_	_	_	_	_	_	_	_	_
comp9707_c0_seq1	51.22	2.4	12.1	0.58	1.98e-05	0.000588442	4.38281	up	-4.38281	yes	798	*	_	_	_	_	_	_	_	_	_	_	_	_	_	_	_
comp9713_c0_seq1	20	0	5.57	0	0.000290613	0.0050522	2.47768	up	-2.47768	yes	184	53-604(-)	_	_	_	gi|395326079|gb|EJF58493.1|	hypothetical protein DICSQDRAFT_173004 [Dichomitus squalens LYAD-421 SS1]	0.89	_	_	_	_	_	_	_	_	_
comp97_c0_seq1	10462	2503	645.85	157.92	0.00293316	0.0297905	2.03201	up	-2.03201	yes	594	6-1787(+)	_	_	_	gi|170106666|ref|XP_001884544.1|	predicted protein [Laccaria bicolor S238N-H82]	0.83	GO:0001510;GO:0030697;GO:0008033	29883.JGI151917	hypothetical protein	0.8311	COG2265	KOG2187	_	K15331	_
comp9824_c0_seq2	14	0	4.25	0	0.00199605	0.0222217	2.08746	up	-2.08746	yes	206	2-619(-)	_	_	_	gi|302835295|ref|XP_002949209.1|	hypothetical protein VOLCADRAFT_89686 [Volvox carteri f. nagariensis]	0.36	_	_	_	_	_	_	_	K06220	WASF
comp982_c0_seq1	3209.4	756.74	108.2	26.08	0.00275311	0.0291256	2.05268	up	-2.05268	yes	846	2-2539(+)	_	_	_	gi|390596798|gb|EIN06199.1|	hypothetical protein PUNSTDRAFT_106416 [Punctularia strigosozonata HHB-11173 SS5]	0.82	GO:0006184;GO:0005525;GO:0003924	_	_	_	_	_	_	K01528	DNM
comp9912_c0_seq1	26	3	6.52	0.77	0.00383276	0.0370574	3.08194	up	-3.08194	yes	250	3-752(-)	_	_	_	_	_	_	_	_	_	_	_	_	_	_	_
comp1007_c0_seq1	0.97	31.68	0.08	2.6	0.000103439	0.00220808	-5.02237	down	5.02237	yes	291	1398-2270(-)	_	_	_	gi|336374547|gb|EGO02884.1|	hypothetical protein SERLA73DRAFT_176329 [Serpula lacrymans var. lacrymans S7.3]	0.71	_	104341.JGI112140	annotation not available	0.9225	COG5078	KOG0423	_	K10583	UBE2S, E2EPF
comp1009_c0_seq4	0	48.44	0	7.25	6.35e-07	3.26e-05	-2.85798	down	2.85798	yes	105	3-317(-)	_	_	_	_	_	_	_	_	_	_	_	_	_	_	_
comp1009_c0_seq6	0	78.9	0	12.64	1.19e-08	1.17e-06	-3.65992	down	3.65992	yes	1203	*	_	_	_	gi|170099517|ref|XP_001880977.1|	predicted protein [Laccaria bicolor S238N-H82]	0.84	_	29883.JGI184762	hypothetical protein	0.8333	_	_	NOG67868	_	_
comp100_c1_seq1	1574	7520	255.6	1248.06	0.000790968	0.0110647	-2.28773	down	2.28773	yes	312	150-1085(-)	_	_	_	gi|389749559|gb|EIM90730.1|	hypothetical protein STEHIDRAFT_117999 [Stereum hirsutum FP-91666 SS1]	0.5	_	_	_	_	_	_	_	_	_
comp1010_c0_seq9	0	23	0	11.14	0.000125561	0.00256703	-3.47768	down	3.47768	yes	119	41-397(-)	_	_	_	gi|169847381|ref|XP_001830402.1|	hypothetical protein CC1G_02038 [Coprinopsis cinerea okayama7#130]	0.82	GO:0007186;GO:0005525;GO:0004871	_	_	_	_	_	_	_	_
comp1011_c0_seq3	109.62	608.78	6.85	38.86	0.000362938	0.00611874	-2.50411	down	2.50411	yes	375	541-1665(-)	_	_	_	gi|302685528|ref|XP_003032444.1|	hypothetical protein SCHCODRAFT_67045 [Schizophyllum commune H4-8]	0.79	GO:0016706;GO:0005506;GO:0055114	104341.JGI130456	annotation not available	0.7711	COG3491	KOG0143	_	_	_
comp1011_c0_seq4	125.27	516.94	9.29	39.18	0.00260056	0.0277566	-2.07637	down	2.07637	yes	375	64-1188(-)	_	_	_	gi|302685528|ref|XP_003032444.1|	hypothetical protein SCHCODRAFT_67045 [Schizophyllum commune H4-8]	0.79	GO:0016706;GO:0005506;GO:0055114	29883.JGI306554	hypothetical protein	0.7527	COG3491	KOG0143	_	_	_
comp10136_c0_seq1	1	18	0.24	4.38	0.00304285	0.0306657	-4.18982	down	4.18982	yes	792	*	_	_	_	_	_	_	_	_	_	_	_	_	_	_	_
comp1025_c0_seq1	15	148.7	2.87	29.06	2.84e-05	0.000783708	-3.33991	down	3.33991	yes	244	253-987(+)	_	_	_	gi|170117563|ref|XP_001889968.1|	aldehyde dehydrogenase [Laccaria bicolor S238N-H82]	0.89	GO:0019852;GO:0046486;GO:0006096;GO:0055114;GO:0006574;GO:0006525;GO:0019482;GO:0006631;GO:0004029;GO:0006094;GO:0006547;GO:0006560;GO:0019260;GO:0006552;GO:0006554;GO:0006568;GO:0046251;GO:0006550;GO:0006699	_	_	_	_	_	_	K00128	E1.2.1.3
comp1025_c0_seq2	21.27	174.55	5.22	43.79	6.55e-05	0.00151336	-3.06848	down	3.06848	yes	198	2-595(+)	_	_	_	gi|325146388|gb|ADY86395.1|	aldehyde dehydrogenase [Tricholoma vaccinum]	0.86	GO:0019852;GO:0046486;GO:0006096;GO:0055114;GO:0006574;GO:0006525;GO:0019482;GO:0006631;GO:0006068;GO:0004029;GO:0006094;GO:0006547;GO:0006560;GO:0019260;GO:0006552;GO:0006554;GO:0006568;GO:0046251;GO:0006550;GO:0006699	_	_	_	_	_	_	K00128	E1.2.1.3
comp1025_c0_seq3	28.73	234.5	8.6	71.72	4.35e-05	0.00109964	-3.05997	down	3.05997	yes	152	2-457(+)	_	_	_	gi|325146388|gb|ADY86395.1|	aldehyde dehydrogenase [Tricholoma vaccinum]	0.87	GO:0019852;GO:0046486;GO:0006096;GO:0055114;GO:0006574;GO:0006525;GO:0019482;GO:0006631;GO:0006068;GO:0004029;GO:0006094;GO:0006547;GO:0006560;GO:0019260;GO:0006552;GO:0006554;GO:0006568;GO:0046251;GO:0006550;GO:0006699	_	_	_	_	_	_	K00128	E1.2.1.3
comp1025_c0_seq4	2	78.3	0.83	33.09	5.82e-07	3.06e-05	-5.31714	down	5.31714	yes	152	1-459(+)	_	_	_	gi|170117563|ref|XP_001889968.1|	aldehyde dehydrogenase [Laccaria bicolor S238N-H82]	0.94	GO:0019852;GO:0006561;GO:0046486;GO:0006096;GO:0055114;GO:0006574;GO:0006525;GO:0019482;GO:0006631;GO:0003842;GO:0004029;GO:0006094;GO:0006547;GO:0019260;GO:0006552;GO:0006554;GO:0006568;GO:0046251;GO:0006550;GO:0006699	_	_	_	_	_	_	K00128	E1.2.1.3
comp1025_c0_seq5	0	29.95	0	14.87	2.25e-05	0.00065275	-3.89433	down	3.89433	yes	129	2-391(+)	_	_	_	gi|325146388|gb|ADY86395.1|	aldehyde dehydrogenase [Tricholoma vaccinum]	0.88	GO:0019852;GO:0046486;GO:0006096;GO:0055114;GO:0006574;GO:0006525;GO:0019482;GO:0006631;GO:0004029;GO:0006094;GO:0006547;GO:0006560;GO:0019260;GO:0006552;GO:0006554;GO:0006568;GO:0046251;GO:0006550;GO:0006699	_	_	_	_	_	_	K00128	E1.2.1.3
comp1032_c1_seq3	21.94	294.14	0.89	12.25	1.36e-06	6.4e-05	-3.78283	down	3.78283	yes	923	1858-4626(-)	_	_	_	gi|336387234|gb|EGO28379.1|	hypothetical protein SERLADRAFT_445851 [Serpula lacrymans var. lacrymans S7.9]	0.75	_	_	_	_	_	_	_	K14555	UTP13, TBL3
comp10363_c0_seq1	0	21	0	5.92	0.00021796	0.00398844	-2.5656	down	2.5656	yes	161	201-683(-)	_	_	_	_	_	_	_	_	_	_	_	_	_	_	_
comp10376_c0_seq1	8	49	1.07	6.71	0.00247032	0.0266236	-2.6487	down	2.6487	yes	450	3-1352(+)	_	_	_	_	_	_	_	_	_	_	_	_	_	_	_
comp10394_c0_seq1	1	21	0.22	4.77	0.00133434	0.0166332	-4.43841	down	4.43841	yes	848	*	_	_	_	_	_	_	_	_	_	_	_	_	_	_	_
comp103_c0_seq1	454	3268	37.34	274.74	4.01e-05	0.00102939	-2.87927	down	2.87927	yes	470	710-2119(-)	_	_	_	gi|336375784|gb|EGO04120.1|	hypothetical protein SERLA73DRAFT_175890 [Serpula lacrymans var. lacrymans S7.3]	0.73	_	_	_	_	_	_	_	_	_
comp1045_c0_seq2	0	50.83	0	7.59	4e-07	2.23e-05	-2.9241	down	2.9241	yes	388	128-1291(-)	_	_	_	gi|242213432|ref|XP_002472544.1|	hypothetical protein POSPLDRAFT_116700 [Postia placenta Mad-698-R]	0.6	_	_	_	_	_	_	_	_	_
comp1045_c0_seq8	0	29.62	0	8.88	2.25e-05	0.00065275	-3.15056	down	3.15056	yes	643	*	_	_	_	gi|392562765|gb|EIW55945.1|	concanavalin A-like lectin/glucanase [Trametes versicolor FP-101664 SS1]	0.61	_	_	_	_	_	_	_	_	_
comp1046_c0_seq1	145.49	1059.43	8.01	59.64	4.31e-05	0.00109271	-2.89641	down	2.89641	yes	522	1756-3321(-)	_	_	_	gi|336364612|gb|EGN92968.1|	hypothetical protein SERLA73DRAFT_190338 [Serpula lacrymans var. lacrymans S7.3]	0.78	GO:0046872;GO:0016491	_	_	_	_	_	_	_	_
comp1046_c0_seq2	30.05	165.17	1.72	9.67	0.000835449	0.0115522	-2.49111	down	2.49111	yes	522	1624-3189(-)	_	_	_	gi|336364612|gb|EGN92968.1|	hypothetical protein SERLA73DRAFT_190338 [Serpula lacrymans var. lacrymans S7.3]	0.78	GO:0046872;GO:0016491	_	_	_	_	_	_	_	_
comp1046_c0_seq3	3.58	26.4	0.3	2.26	0.00311863	0.0312928	-2.91329	down	2.91329	yes	522	588-2153(-)	_	_	_	gi|336364612|gb|EGN92968.1|	hypothetical protein SERLA73DRAFT_190338 [Serpula lacrymans var. lacrymans S7.3]	0.78	GO:0046872;GO:0016491	_	_	_	_	_	_	_	_
comp10485_c0_seq1	2	25	0.6	7.66	0.00177411	0.0206797	-3.67431	down	3.67431	yes	629	*	_	_	_	_	_	_	_	_	_	_	_	_	_	_	_
comp10515_c0_seq1	0	18.38	0	5.84	0.000390825	0.00631552	-2.54597	down	2.54597	yes	146	167-604(-)	_	_	_	_	_	_	_	_	_	_	_	_	_	_	_
comp10515_c0_seq2	1	20.62	0.42	8.87	0.00133434	0.0166332	-4.40047	down	4.40047	yes	148	3-446(-)	_	_	_	_	_	_	_	_	_	_	_	_	_	_	_
comp1053_c0_seq1	15	320	1.58	34.45	4.87e-08	3.87e-06	-4.44651	down	4.44651	yes	387	163-1323(-)	_	_	_	gi|141493223|gb|ABL98208.2|	serine protease [Hypsizygus marmoreus]	1	GO:0004252;GO:0006508;GO:0042802;GO:0043086	_	_	_	_	_	_	_	_
comp10540_c0_seq1	1	23	0.16	3.76	0.000797167	0.011098	-4.55459	down	4.55459	yes	185	200-754(-)	_	_	_	_	_	_	_	_	_	_	_	_	_	_	_
comp1058_c0_seq1	203	821	43.2	178.55	0.0027756	0.0292255	-2.04722	down	2.04722	yes	886	*	_	_	_	gi|169851790|ref|XP_001832584.1|	hypothetical protein CC1G_03598 [Coprinopsis cinerea okayama7#130]	0.89	_	_	_	_	_	_	_	_	_
comp10603_c0_seq1	0	22	0	4.26	0.000164799	0.00320535	-2.09085	down	2.09085	yes	996	*	_	_	_	_	_	_	_	_	_	_	_	_	_	_	_
comp10608_c0_seq1	4	32	0.37	3.05	0.00276276	0.0291558	-3.04321	down	3.04321	yes	160	69-548(-)	_	_	_	_	_	_	_	_	_	_	_	_	_	_	_
comp10646_c0_seq1	0.07	14.93	0.01	1.27	0.00140897	0.017012	-6.98868	down	6.98868	yes	2264	*	_	_	_	_	_	_	_	_	_	_	_	_	_	_	_
comp1067_c0_seq1	30.61	154.39	7.06	36.41	0.00131377	0.0164589	-2.36659	down	2.36659	yes	817	*	_	_	_	gi|170115168|ref|XP_001888779.1|	predicted protein [Laccaria bicolor S238N-H82]	0.9	GO:0055085;GO:0016021	_	_	_	_	_	_	K15100	SLC25A1, CTP
comp1067_c0_seq2	10.82	115.25	2.6	28.33	3.41e-05	0.000917888	-3.44575	down	3.44575	yes	784	*	_	_	_	gi|170115168|ref|XP_001888779.1|	predicted protein [Laccaria bicolor S238N-H82]	0.9	GO:0055085;GO:0016021	_	_	_	_	_	_	K15100	SLC25A1, CTP
comp1067_c0_seq3	104	615	26.04	157.37	0.000224807	0.00410621	-2.59536	down	2.59536	yes	209	127-753(-)	_	_	_	gi|403416273|emb|CCM02973.1|	predicted protein [Fibroporia radiculosa]	0.93	GO:0055085;GO:0016021	_	_	_	_	_	_	K15100	SLC25A1, CTP
comp1067_c0_seq4	17.57	96.36	4.49	25.19	0.00124941	0.0157513	-2.48806	down	2.48806	yes	737	*	_	_	_	gi|170115168|ref|XP_001888779.1|	predicted protein [Laccaria bicolor S238N-H82]	0.92	GO:0055085;GO:0016021	_	_	_	_	_	_	K15100	SLC25A1, CTP
comp1072_c0_seq1	362	1458	47.1	193.88	0.00265227	0.0281981	-2.04137	down	2.04137	yes	294	197-1078(-)	_	_	_	gi|336366986|gb|EGN95332.1|	hypothetical protein SERLA73DRAFT_77372 [Serpula lacrymans var. lacrymans S7.3]	0.76	GO:0008152	29883.JGI247670	hypothetical protein	0.8372	COG1028	KOG0725	_	_	_
comp1073_c0_seq1	253.69	1921.38	17.35	134.33	2.9e-05	0.000799433	-2.95277	down	2.95277	yes	576	213-1940(-)	_	_	_	gi|390602543|gb|EIN11936.1|	hypothetical protein PUNSTDRAFT_99280 [Punctularia strigosozonata HHB-11173 SS5]	0.7	_	_	_	_	_	_	_	K07047	K07047
comp1073_c0_seq2	93.31	829.62	19.55	177.62	1.04e-05	0.000348514	-3.18355	down	3.18355	yes	229	213-899(-)	_	_	_	gi|392569256|gb|EIW62429.1|	hypothetical protein TRAVEDRAFT_160326 [Trametes versicolor FP-101664 SS1]	0.83	GO:0006807;GO:0016812;GO:0005737;GO:0019556	_	_	_	_	_	_	K07047	K07047
comp10753_c0_seq2	0	17.94	0	4.81	0.000530405	0.00804032	-2.26604	down	2.26604	yes	108	395-721(+)	_	_	_	_	_	_	_	_	_	_	_	_	_	_	_
comp10839_c0_seq2	5.06	32.07	0.41	2.67	0.0047504	0.0427208	-2.70314	down	2.70314	yes	2312	*	_	_	_	_	_	_	_	_	_	_	_	_	_	_	_
comp10851_c0_seq1	5	35	0.94	6.71	0.00291167	0.0296124	-2.83558	down	2.83558	yes	140	87-506(+)	_	_	_	_	_	_	_	_	_	_	_	_	_	_	_
comp1085_c0_seq3	39.32	210.74	9.14	50.07	0.000784776	0.0109986	-2.45368	down	2.45368	yes	140	194-613(-)	_	_	_	_	_	_	_	_	_	_	_	_	_	_	_
comp1085_c0_seq4	104.68	627.26	27.64	169.28	0.000209381	0.00395949	-2.61458	down	2.61458	yes	140	97-516(-)	_	_	_	_	_	_	_	_	_	_	_	_	_	_	_
comp10917_c0_seq3	2	20.51	0.39	4.08	0.00455058	0.0414458	-3.38702	down	3.38702	yes	969	*	_	_	_	_	_	_	_	_	_	_	_	_	_	_	_
comp1092_c0_seq2	37.45	245.01	5.08	33.94	0.000192822	0.00368893	-2.74009	down	2.74009	yes	348	95-1138(-)	_	_	_	gi|389745151|gb|EIM86333.1|	hypothetical protein STEHIDRAFT_157835 [Stereum hirsutum FP-91666 SS1]	0.6	_	_	_	_	_	_	_	_	_
comp1092_c0_seq3	10	52.78	2.53	13.67	0.00398913	0.0383241	-2.4338	down	2.4338	yes	248	1-744(-)	_	_	_	gi|389750232|gb|EIM91403.1|	hypothetical protein STEHIDRAFT_107963 [Stereum hirsutum FP-91666 SS1]	0.64	_	_	_	_	_	_	_	_	_
comp1094_c0_seq5	0	38.83	0	8.81	3.54e-06	0.000138999	-3.13914	down	3.13914	yes	849	*	_	_	_	_	_	_	_	_	_	_	_	_	_	_	_
comp10999_c0_seq1	3	29	0.83	8.24	0.00208845	0.0230398	-3.31146	down	3.31146	yes	678	*	_	_	_	_	_	_	_	_	_	_	_	_	_	_	_
comp1099_c0_seq1	27	1091	4.54	187.53	4.77e-11	1.08e-08	-5.36829	down	5.36829	yes	1121	*	_	_	_	_	_	_	_	_	_	_	_	_	_	_	_
comp11034_c0_seq3	1	21	0.18	3.83	0.00133434	0.0166332	-4.41128	down	4.41128	yes	1056	*	_	_	_	_	_	_	_	_	_	_	_	_	_	_	_
comp1116_c0_seq2	12.15	133	2.63	29.46	1.85e-05	0.000554909	-3.48562	down	3.48562	yes	290	1-870(-)	_	_	_	gi|328796056|gb|AEB40217.1|	cytochrome P450 monooxygenase [Taiwanofungus camphoratus]	0.54	_	_	_	_	_	_	_	_	_
comp1118_c0_seq1	8	46.55	0.43	2.58	0.00356069	0.0347621	-2.58496	down	2.58496	yes	277	286-1116(-)	_	_	_	_	_	_	_	_	_	_	_	_	_	_	_
comp1120_c0_seq2	59.39	270.85	3.13	14.57	0.00167176	0.0197322	-2.21877	down	2.21877	yes	548	1938-3581(-)	_	_	_	gi|336377735|gb|EGO18896.1|	glycoside hydrolase family 3 protein [Serpula lacrymans var. lacrymans S7.9]	0.79	GO:0004553;GO:0005975	_	_	_	_	_	_	_	_
comp1130_c0_seq1	4	103.27	0.74	19.41	6.1e-07	3.2e-05	-4.71313	down	4.71313	yes	230	137-826(+)	_	_	_	_	_	_	_	_	_	_	_	_	_	_	_
comp1131_c0_seq1	6.98	668	0.45	44.17	4.28e-13	1.78e-10	-6.617	down	6.617	yes	368	1-1104(+)	_	_	_	gi|299742679|ref|XP_001832663.2|	sugar kinase [Coprinopsis cinerea okayama7#130]	0.75	GO:0006098;GO:0004747;GO:0006014	_	_	_	_	_	_	K00852	rbsK, RBKS
comp11325_c0_seq1	1	23	0.1	2.32	0.000797167	0.011098	-4.53605	down	4.53605	yes	636	2-1909(-)	_	_	_	_	_	_	_	_	_	_	_	_	_	_	_
comp1133_c0_seq4	0	48.4	0	12.14	6.35e-07	3.26e-05	-3.6017	down	3.6017	yes	193	1-579(+)	_	_	_	gi|336370635|gb|EGN98975.1|	hypothetical protein SERLA73DRAFT_73551 [Serpula lacrymans var. lacrymans S7.3]	0.74	_	_	_	_	_	_	_	_	_
comp1134_c0_seq1	6	233	0.82	32.58	3.43e-09	4.05e-07	-5.31222	down	5.31222	yes	349	111-1157(-)	_	_	_	gi|169854533|ref|XP_001833941.1|	alcohol dehydrogenase superfamily protein [Coprinopsis cinerea okayama7#130]	0.81	GO:0000166;GO:0008270;GO:0055114;GO:0016491	29883.JGI318806	hypothetical protein	0.7768	COG0604	KOG1198	_	_	_
comp1150_c0_seq2	2	153.69	0.57	44.67	1.72e-09	2.28e-07	-6.2922	down	6.2922	yes	162	2-487(+)	_	_	_	gi|117307091|emb|CAL64898.1|	POXA3b laccase small subunit [Pleurotus ostreatus]	0.69	_	_	_	_	_	_	_	_	_
comp11515_c0_seq1	1	16	0.18	2.98	0.00547934	0.0480937	-4.04924	down	4.04924	yes	1033	*	_	_	_	_	_	_	_	_	_	_	_	_	_	_	_
comp1154_c0_seq1	10	195	1.03	20.44	2.82e-07	1.71e-05	-4.31068	down	4.31068	yes	455	472-1839(+)	_	_	_	gi|170115045|ref|XP_001888718.1|	predicted protein [Laccaria bicolor S238N-H82]	0.51	_	_	_	_	_	_	_	_	_
comp1154_c0_seq3	1	27	0.48	13.24	0.000305695	0.00526013	-4.78572	down	4.78572	yes	393	*	_	_	_	_	_	_	_	_	_	_	_	_	_	_	_
comp11579_c0_seq2	0	12	0	5.67	0.00416566	0.0383241	-2.50335	down	2.50335	yes	408	*	_	_	_	_	_	_	_	_	_	_	_	_	_	_	_
comp1164_c1_seq3	0	57.3	0	10.13	1.68e-07	1.09e-05	-3.34056	down	3.34056	yes	1090	*	_	_	_	gi|170091796|ref|XP_001877120.1|	dienelactone hydrolase endo-1,3,1,4-beta-D-glucanase [Laccaria bicolor S238N-H82]	0.79	GO:0016787	_	_	_	_	_	_	_	_
comp1168_c0_seq1	624	2796	67.73	310.16	0.00126736	0.0159373	-2.19515	down	2.19515	yes	372	92-1207(-)	_	_	_	gi|299755371|ref|XP_001828620.2|	alpha-ketoglutarate-dependent sulfonate dioxygenase [Coprinopsis cinerea okayama7#130]	0.85	GO:0016702;GO:0055114	5306.JGI64422	.	0.8246	COG2175	_	_	K03119	tauD
comp1189_c0_seq1	391	1884	36.9	181.69	0.000798196	0.0111017	-2.29979	down	2.29979	yes	467	511-1911(+)	_	_	_	gi|390600635|gb|EIN10030.1|	alpha-ketoglutarate-dependent sulfonate dioxygenase [Punctularia strigosozonata HHB-11173 SS5]	0.85	GO:0016702;GO:0055114	104341.JGI91560	hypothetical protein	0.8794	COG2175	_	_	_	_
comp1192_c0_seq1	39.79	229.18	2.19	12.92	0.000435015	0.00691413	-2.5606	down	2.5606	yes	518	163-1716(-)	_	_	_	gi|395334604|gb|EJF66980.1|	MFS general substrate transporter [Dichomitus squalens LYAD-421 SS1]	0.87	GO:0055085;GO:0016021	29883.JGI243582	hypothetical protein	0.8356	_	KOG2533	_	_	_
comp1192_c0_seq2	0	70.72	0	4.36	2.87e-08	2.46e-06	-2.12433	down	2.12433	yes	475	1-1425(-)	_	_	_	gi|395334604|gb|EJF66980.1|	MFS general substrate transporter [Dichomitus squalens LYAD-421 SS1]	0.87	GO:0055085;GO:0016021	_	_	_	_	_	_	_	_
comp1192_c0_seq3	6.63	71.09	0.46	5.03	6.4e-05	0.00148459	-3.45085	down	3.45085	yes	340	3-1022(-)	_	_	_	gi|395334604|gb|EJF66980.1|	MFS general substrate transporter [Dichomitus squalens LYAD-421 SS1]	0.89	GO:0055085;GO:0016021	_	_	_	_	_	_	_	_
comp1194_c0_seq1	54	892	4.88	82.32	7.07e-08	5.33e-06	-4.07629	down	4.07629	yes	566	156-1853(-)	_	_	_	gi|393221636|gb|EJD07121.1|	general substrate transporter [Fomitiporia mediterranea MF3/22]	0.87	GO:0055085;GO:0016021;GO:0022891	104341.JGI108735	annotation not available	0.8815	COG0477	KOG0254	_	_	_
comp11951_c0_seq1	1	17	0.27	4.73	0.00406644	0.0383241	-4.13081	down	4.13081	yes	693	*	_	_	_	gi|170095021|ref|XP_001878731.1|	predicted protein [Laccaria bicolor S238N-H82]	0.75	_	_	_	_	_	_	_	_	_
comp11973_c0_seq1	1	25	0.17	4.39	0.000488131	0.00763296	-4.69061	down	4.69061	yes	1097	*	_	_	_	_	_	_	_	_	_	_	_	_	_	_	_
comp1198_c1_seq1	112	543	23.67	117.3	0.000919756	0.0125559	-2.30907	down	2.30907	yes	892	*	_	_	_	gi|392595787|gb|EIW85110.1|	hypothetical protein CONPUDRAFT_141833 [Coniophora puteana RWD-64-598 SS2]	0.58	_	_	_	_	_	_	_	_	_
comp11_c0_seq1	3893	58459	443.75	6810.31	7.51e-08	5.65e-06	-3.9399	down	3.9399	yes	274	3-824(+)	_	_	_	_	_	_	_	_	_	_	_	_	_	_	_
comp1203_c0_seq4	37	213	6.11	35.94	0.000447984	0.00708699	-2.55635	down	2.55635	yes	282	156-1001(-)	_	_	_	gi|336370855|gb|EGN99195.1|	hypothetical protein SERLA73DRAFT_182073 [Serpula lacrymans var. lacrymans S7.3]	0.82	GO:0055114;GO:0016491	104341.JGI55256	annotation not available	0.7835	COG0656	KOG1577	_	_	_
comp1204_c0_seq1	65	988	7.51	116.72	1.33e-07	9.15e-06	-3.9581	down	3.9581	yes	1631	*	_	_	_	gi|266842|sp|Q01200.1|PRIA_LENED	RecName: Full=Protein priA; Flags: Precursor priA [Lentinula edodes]	0.76	_	_	_	_	_	_	_	_	_
comp1207_c0_seq2	8.39	56.07	0.77	5.28	0.00110052	0.0141054	-2.77761	down	2.77761	yes	168	308-811(-)	_	_	_	_	_	_	_	_	_	_	_	_	_	_	_
comp12174_c0_seq1	0	15	0	4.87	0.00140897	0.017012	-2.28392	down	2.28392	yes	594	*	_	_	_	_	_	_	_	_	_	_	_	_	_	_	_
comp12180_c0_seq2	0	35	0	4.39	7.72e-06	0.000270189	-2.13422	down	2.13422	yes	277	55-885(-)	_	_	_	gi|336369128|gb|EGN97470.1|	hypothetical protein SERLA73DRAFT_184189 [Serpula lacrymans var. lacrymans S7.3]	0.5	_	_	_	_	_	_	_	_	_
comp1230_c0_seq1	156	1643	19.02	204.78	2.19e-06	9.51e-05	-3.42849	down	3.42849	yes	369	440-1546(-)	_	_	_	gi|336368141|gb|EGN96485.1|	hypothetical protein SERLA73DRAFT_186238 [Serpula lacrymans var. lacrymans S7.3]	0.75	GO:0005488	104341.JGI115568	annotation not available	0.7629	COG1064	KOG0023	_	K13953	adhP
comp1234_c0_seq2	0	252.41	0	53.04	3.2e-13	1.45e-10	-5.72901	down	5.72901	yes	215	273-917(-)	_	_	_	gi|299751434|ref|XP_001830267.2|	hypothetical protein CC1G_01903 [Coprinopsis cinerea okayama7#130]	0.75	_	_	_	_	_	_	_	_	_
comp1236_c0_seq1	30.11	756.94	4.41	113.33	3.28e-09	3.91e-07	-4.68361	down	4.68361	yes	313	223-1161(-)	_	_	_	gi|170110612|ref|XP_001886511.1|	predicted protein [Laccaria bicolor S238N-H82]	0.54	_	_	_	_	_	_	_	_	_
comp1236_c0_seq2	4.89	209.06	0.74	32.54	3.78e-09	4.33e-07	-5.45855	down	5.45855	yes	313	174-1112(-)	_	_	_	gi|170110612|ref|XP_001886511.1|	predicted protein [Laccaria bicolor S238N-H82]	0.54	_	_	_	_	_	_	_	_	_
comp1239_c0_seq1	0	699	0	106.56	1.68e-17	4.85e-14	-6.73552	down	6.73552	yes	343	38-1066(+)	_	_	_	_	_	_	_	_	_	_	_	_	_	_	_
comp123_c0_seq4	858.96	3480	100.03	414.17	0.00246572	0.0266109	-2.04979	down	2.04979	yes	1619	*	_	_	_	gi|302679634|ref|XP_003029499.1|	carbohydrate-binding module family 12 protein [Schizophyllum commune H4-8]	0.74	_	_	_	_	_	_	_	_	_
comp1240_c0_seq1	26.98	229.35	2.37	20.57	4.03e-05	0.00103192	-3.11758	down	3.11758	yes	212	1512-2150(+)	_	_	_	gi|392568042|gb|EIW61216.1|	PEBP-like protein, partial [Trametes versicolor FP-101664 SS1]	0.67	_	_	_	_	_	_	_	_	_
comp1240_c0_seq2	0.11	216.5	0.01	21.56	1.33e-12	4.88e-10	-11.0741	down	11.0741	yes	212	1299-1937(+)	_	_	_	gi|392568042|gb|EIW61216.1|	PEBP-like protein, partial [Trametes versicolor FP-101664 SS1]	0.67	_	_	_	_	_	_	_	_	_
comp1240_c0_seq6	2	25	0.78	10.01	0.00177411	0.0206797	-3.68182	down	3.68182	yes	107	1-321(+)	_	_	_	_	_	_	_	_	_	_	_	_	_	_	_
comp1240_c0_seq7	12	67	4.78	27.29	0.00225458	0.0246696	-2.51329	down	2.51329	yes	157	2-475(+)	_	_	_	gi|389746773|gb|EIM87952.1|	PEBP-like protein [Stereum hirsutum FP-91666 SS1]	0.68	_	_	_	_	_	_	_	_	_
comp1244_c0_seq2	48.29	856.15	2.58	46.83	4.6e-08	3.7e-06	-4.18199	down	4.18199	yes	407	3-1223(+)	_	_	_	_	_	_	_	_	_	_	_	_	_	_	_
comp1246_c0_seq3	1.33	233.33	0.25	45.37	6.77e-12	1.95e-09	-7.50367	down	7.50367	yes	151	153-605(-)	_	_	_	gi|302683783|ref|XP_003031572.1|	hypothetical protein SCHCODRAFT_234587 [Schizophyllum commune H4-8]	0.79	GO:0006950	29883.JGI190797	hypothetical protein	0.7568	COG0071	KOG0710	_	K13993	HSP20
comp1254_c0_seq1	0	199.27	0	62.23	2.97e-12	9.46e-10	-5.95954	down	5.95954	yes	141	2-424(+)	_	_	_	gi|222154058|gb|ACM47219.1|	manganese peroxidase 3 [Pleurotus manganese peroxidase 3 [Pleurotus ostreatus]	0.78	GO:0006979;GO:0006804;GO:0004601	_	_	_	_	_	_	_	_
comp1254_c0_seq2	2	448.73	0.73	166.6	7.7e-14	4.1e-11	-7.83428	down	7.83428	yes	141	2-424(+)	_	_	_	gi|222154058|gb|ACM47219.1|	manganese peroxidase 3 [Pleurotus manganese peroxidase 3 [Pleurotus ostreatus]	0.78	GO:0006979;GO:0006804;GO:0004601	_	_	_	_	_	_	_	_
comp1256_c0_seq1	31	188	11.48	71.17	0.000343396	0.00582033	-2.63215	down	2.63215	yes	116	161-508(-)	_	_	_	_	_	_	_	_	_	_	_	_	_	_	_
comp1260_c0_seq2	46.66	347.07	5.32	40.43	6.28e-05	0.00145889	-2.92593	down	2.92593	yes	502	1-1506(+)	_	_	_	gi|390599402|gb|EIN08798.1|	P-loop containing nucleoside triphosphate hydrolase protein [Punctularia strigosozonata HHB-11173 SS5]	0.69	GO:0005524;GO:0017111	_	_	_	_	_	_	_	_
comp1262_c0_seq1	191	890	17.81	84.81	0.00108752	0.0139746	-2.25155	down	2.25155	yes	244	528-1259(+)	_	_	_	gi|170104507|ref|XP_001883467.1|	predicted protein [Laccaria bicolor S238N-H82]	0.65	_	_	_	_	_	_	_	_	_
comp1266_c0_seq6	11.42	75.51	3.36	22.7	0.000671796	0.00983334	-2.75616	down	2.75616	yes	146	1-438(+)	_	_	_	_	_	_	_	_	_	_	_	_	_	_	_
comp1267_c0_seq1	3.97	34.19	0.3	2.63	0.001642	0.0194267	-3.13203	down	3.13203	yes	835	3-2510(+)	_	_	_	_	_	_	_	_	_	_	_	_	_	_	_
comp1268_c0_seq3	35.43	140.46	4.81	19.49	0.00559498	0.0489892	-2.01863	down	2.01863	yes	319	137-1093(-)	_	_	_	gi|170100675|ref|XP_001881555.1|	predicted protein [Laccaria bicolor S238N-H82]	0.83	GO:0015940;GO:0003864;GO:0008168;GO:0032259	29883.JGI190819	hypothetical protein	0.8577	COG0413	KOG2949	_	K00606	panB
comp1268_c0_seq4	18.57	85.54	2.74	12.91	0.00353938	0.0346566	-2.23624	down	2.23624	yes	319	25-981(-)	_	_	_	gi|170100675|ref|XP_001881555.1|	predicted protein [Laccaria bicolor S238N-H82]	0.83	GO:0015940;GO:0003864;GO:0008168;GO:0032259	29883.JGI190819	hypothetical protein	0.8577	COG0413	KOG2949	_	K00606	panB
comp1275_c0_seq1	0	168.54	0	10.39	1.39e-11	3.79e-09	-3.37712	down	3.37712	yes	260	2199-2978(+)	_	_	_	gi|238579151|ref|XP_002388955.1|	hypothetical protein MPER_11970 [Moniliophthora perniciosa FA553]	0.8	_	29883.JGI147594	annotation not available	0.8548	_	KOG3933	_	_	_
comp12789_c0_seq1	1.13	18.79	0.23	3.85	0.00229484	0.0249974	-4.06515	down	4.06515	yes	151	192-644(+)	_	_	_	_	_	_	_	_	_	_	_	_	_	_	_
comp1278_c0_seq1	13.1	115.78	2.4	21.72	8.01e-05	0.00178433	-3.17792	down	3.17792	yes	241	1-723(+)	_	_	_	gi|336363801|gb|EGN92173.1|	hypothetical protein SERLA73DRAFT_191518 [Serpula lacrymans var. lacrymans S7.3]	0.9	GO:0016720;GO:0055114;GO:0016717;GO:0006629	_	_	_	_	_	_	K10256	FAD2
comp1278_c0_seq2	5.97	735.43	1.11	140.3	7.09e-14	3.87e-11	-6.98181	down	6.98181	yes	241	1-723(+)	_	_	_	gi|336363801|gb|EGN92173.1|	hypothetical protein SERLA73DRAFT_191518 [Serpula lacrymans var. lacrymans S7.3]	0.9	GO:0016720;GO:0055114;GO:0016717;GO:0006629	_	_	_	_	_	_	K10256	FAD2
comp1278_c0_seq4	14.99	200.57	2.96	40.47	2.59e-06	0.000108668	-3.77318	down	3.77318	yes	222	3-668(+)	_	_	_	gi|336363801|gb|EGN92173.1|	hypothetical protein SERLA73DRAFT_191518 [Serpula lacrymans var. lacrymans S7.3]	0.89	GO:0016720;GO:0055114;GO:0016717;GO:0006629	_	_	_	_	_	_	K10256	FAD2
comp1278_c0_seq5	11	344	2.59	82.65	3.4e-09	4.03e-07	-4.99599	down	4.99599	yes	191	228-803(+)	_	_	_	gi|299748758|ref|XP_001840127.2|	delta 12 fatty acid epoxygenase [Coprinopsis cinerea okayama7#130]	0.84	GO:0055114;GO:0016717;GO:0006629	_	_	_	_	_	_	K10256	FAD2
comp1281_c0_seq1	154	695	30.69	141.56	0.00142696	0.0171551	-2.20557	down	2.20557	yes	164	228-719(+)	_	_	_	gi|170088765|ref|XP_001875605.1|	predicted protein [Laccaria bicolor S238N-H82]	0.9	GO:0008152;GO:0016846	29883.JGI230214	hypothetical protein	0.9006	COG3791	_	_	_	_
comp1285_c0_seq6	7.45	334.23	1.19	54.72	2.98e-10	5.17e-08	-5.52303	down	5.52303	yes	1177	*	_	_	_	gi|299755672|ref|XP_001828808.2|	hypothetical protein CC1G_06794 [Coprinopsis cinerea okayama7#130]	0.8	GO:0008270	_	_	_	_	_	_	_	_
comp1286_c0_seq1	2.39	47.62	0.23	4.64	2.65e-05	0.000756275	-4.33442	down	4.33442	yes	215	141-785(+)	_	_	_	gi|170115138|ref|XP_001888764.1|	predicted protein [Laccaria bicolor S238N-H82]	0.94	GO:0005783;GO:0046923;GO:0016021;GO:0015031;GO:0006621	29883.JGI295761	hypothetical protein; Required for the retention of luminal endoplasmic reticulum proteins. [...]	0.9434	COG5196	KOG3106	_	K10949	KDELR
comp1287_c0_seq1	142	688	7.79	38.56	0.000887492	0.0121486	-2.30741	down	2.30741	yes	891	765-3440(+)	_	_	_	gi|299751623|ref|XP_001830385.2|	peroxisome biogenesis factor 1 [Coprinopsis cinerea okayama7#130]	0.75	GO:0005524;GO:0006625;GO:0005778;GO:0042623	5306.JGI95090	.	0.8622	COG0464	KOG0735	_	K13338	PEX1
comp1287_c0_seq3	25.08	218.76	1.56	13.95	3.53e-05	0.000928128	-3.16065	down	3.16065	yes	497	1-1491(-)	_	_	_	gi|170097966|ref|XP_001880202.1|	predicted protein [Laccaria bicolor S238N-H82]	0.82	GO:0016831;GO:0006520;GO:0030170	29883.JGI190337	hypothetical protein	0.8369	COG0076	KOG0628	_	K01593	DDC
comp1296_c0_seq5	0	46	0	4.04	8.76e-07	4.33e-05	-2.01436	down	2.01436	yes	730	3-2192(-)	_	_	_	gi|336380316|gb|EGO21469.1|	hypothetical protein SERLADRAFT_372111 [Serpula lacrymans var. lacrymans S7.9]	0.71	_	_	_	_	_	_	_	_	_
comp12986_c0_seq1	1	26	0.16	4.19	0.000385253	0.00631552	-4.71081	down	4.71081	yes	1195	*	_	_	_	_	_	_	_	_	_	_	_	_	_	_	_
comp12987_c0_seq1	1	20	0.19	3.82	0.00174368	0.0203647	-4.3295	down	4.3295	yes	1009	*	_	_	_	_	_	_	_	_	_	_	_	_	_	_	_
comp1301_c0_seq14	5.46	114.91	1.85	39.89	6.48e-07	3.32e-05	-4.43043	down	4.43043	yes	132	2-397(+)	_	_	_	gi|403417919|emb|CCM04619.1|	predicted protein [Fibroporia radiculosa]	0.86	GO:0008152;GO:0003824	_	_	_	_	_	_	_	_
comp1301_c0_seq2	61.48	321.16	2.62	13.96	0.000654512	0.0096179	-2.41366	down	2.41366	yes	530	80-1669(-)	_	_	_	gi|392571436|gb|EIW64608.1|	hypothetical protein TRAVEDRAFT_68385 [Trametes versicolor FP-101664 SS1]	0.44	_	_	_	_	_	_	_	_	_
comp1301_c0_seq4	87.8	760.97	3.82	33.81	1.25e-05	0.000402619	-3.14581	down	3.14581	yes	524	3-1574(-)	_	_	_	gi|392571436|gb|EIW64608.1|	hypothetical protein TRAVEDRAFT_68385 [Trametes versicolor FP-101664 SS1]	0.44	_	_	_	_	_	_	_	_	_
comp1304_c0_seq1	90	2693.97	4.69	143.36	2.36e-10	4.24e-08	-4.93391	down	4.93391	yes	783	1168-3516(+)	_	_	_	gi|73808014|dbj|BAE20245.1|	exo-beta-1,3-glucanase [Lentinula exo-beta-1,3-glucanase [Lentinula edodes]	0.88	_	29883.JGI247734	glycoside hydrolase family 55 protein	0.8164	_	_	NOG224858;NOG71985	_	_
comp1308_c0_seq1	15.45	283.94	1.22	22.93	1.4e-07	9.6e-06	-4.23228	down	4.23228	yes	658	97-2070(+)	_	_	_	gi|170097201|ref|XP_001879820.1|	glycoside hydrolase family 79 protein [Laccaria bicolor S238N-H82]	0.71	_	_	_	_	_	_	_	_	_
comp1308_c0_seq3	56.64	772.31	4.54	63.22	3.9e-07	2.23e-05	-3.79962	down	3.79962	yes	679	2-2038(+)	_	_	_	gi|170097201|ref|XP_001879820.1|	glycoside hydrolase family 79 protein [Laccaria bicolor S238N-H82]	0.7	_	_	_	_	_	_	_	_	_
comp1308_c0_seq4	8.58	1148.42	0.74	100.72	4.93e-15	4.35e-12	-7.08861	down	7.08861	yes	655	97-2061(+)	_	_	_	gi|170097201|ref|XP_001879820.1|	glycoside hydrolase family 79 protein [Laccaria bicolor S238N-H82]	0.71	_	_	_	_	_	_	_	_	_
comp1308_c0_seq5	14.34	895.32	1.25	79.68	2.21e-12	7.55e-10	-5.99422	down	5.99422	yes	676	2-2029(+)	_	_	_	gi|170097201|ref|XP_001879820.1|	glycoside hydrolase family 79 protein [Laccaria bicolor S238N-H82]	0.71	_	_	_	_	_	_	_	_	_
comp1309_c0_seq10	1	29	0.53	15.65	0.000195424	0.00372262	-4.88403	down	4.88403	yes	118	2-358(+)	_	_	_	_	_	_	_	_	_	_	_	_	_	_	_
comp13107_c0_seq1	1	19	0.19	3.69	0.00229484	0.0249974	-4.27955	down	4.27955	yes	330	1-993(+)	_	_	_	gi|170116178|ref|XP_001889281.1|	predicted protein [Laccaria bicolor S238N-H82]	0.84	_	_	_	_	_	_	_	_	_
comp1311_c0_seq10	6	116	2.51	49.67	1.41e-06	6.6e-05	-4.30662	down	4.30662	yes	450	*	_	_	_	gi|171452374|dbj|BAG15896.1|	ribonuclease T1 [Hericium erinaceum]	0.79	GO:0004521;GO:0046589;GO:0003723;GO:0090305;GO:0051252	_	_	_	_	_	_	_	_
comp1315_c0_seq3	3	242	0.62	51.3	1.08e-10	2.22e-08	-6.37055	down	6.37055	yes	286	50-910(+)	_	_	_	gi|390601793|gb|EIN11186.1|	hypothetical protein PUNSTDRAFT_131364 [Punctularia strigosozonata HHB-11173 SS5]	0.54	_	_	_	_	_	_	_	_	_
comp1322_c0_seq1	55	927	4.17	71.91	5.88e-08	4.53e-06	-4.10807	down	4.10807	yes	706	174-2291(+)	_	_	_	gi|169842986|ref|XP_001828224.1|	hypothetical protein CC1G_02805 [Coprinopsis cinerea okayama7#130]	0.8	GO:0005524;GO:0017111	104341.JGI97899	hypothetical protein	0.8057	COG0464	KOG0742	_	_	_
comp1326_c0_seq1	445	2554	38.93	228.36	0.000224547	0.00410397	-2.55236	down	2.55236	yes	490	151-1620(-)	_	_	_	gi|299742072|ref|XP_001832228.2|	cytochrome P450 4F5 [Coprinopsis cinerea okayama7#130]	0.79	GO:0009055;GO:0016705;GO:0020037;GO:0005506;GO:0006118;GO:0004497;GO:0055114	_	_	_	_	_	_	K00490	CYP4F
comp1333_c0_seq1	243.85	1006.23	18.18	76.67	0.00236718	0.0256862	-2.07631	down	2.07631	yes	634	406-2307(-)	_	_	_	gi|299749895|ref|XP_001836412.2|	hypothetical protein CC1G_07059 [Coprinopsis cinerea okayama7#130]	0.57	GO:0006355;GO:0006366	_	_	_	_	_	_	_	_
comp1333_c0_seq2	6.29	89.08	1.25	18.16	1.21e-05	0.000390197	-3.86076	down	3.86076	yes	218	70-723(-)	_	_	_	gi|170099259|ref|XP_001880848.1|	predicted protein [Laccaria bicolor S238N-H82]	0.61	GO:0006355;GO:0006366	_	_	_	_	_	_	_	_
comp1333_c0_seq3	20.86	515.69	4.38	110.78	5.04e-09	5.48e-07	-4.66062	down	4.66062	yes	202	70-675(-)	_	_	_	gi|170099259|ref|XP_001880848.1|	predicted protein [Laccaria bicolor S238N-H82]	0.67	GO:0006355;GO:0006366	_	_	_	_	_	_	_	_
comp1341_c0_seq6	0	19.23	0	6.27	0.000390825	0.00631552	-2.64847	down	2.64847	yes	197	1-594(+)	_	_	_	gi|170108674|ref|XP_001885545.1|	predicted protein [Laccaria bicolor S238N-H82]	0.79	GO:1901363;GO:0097159	_	_	_	_	_	_	_	_
comp1348_c0_seq2	349.18	1703.07	35.68	177.86	0.000741093	0.0104449	-2.31755	down	2.31755	yes	519	154-1710(-)	_	_	_	gi|336365701|gb|EGN94050.1|	hypothetical protein SERLA73DRAFT_188606 [Serpula lacrymans var. lacrymans S7.3]	0.87	GO:0055085;GO:0016021	29883.JGI179379	hypothetical protein	0.8771	_	KOG3098	_	_	_
comp1355_c0_seq1	119	1156	8.15	80.88	4.52e-06	0.000171675	-3.31091	down	3.31091	yes	517	790-2340(+)	_	_	_	gi|336368800|gb|EGN97142.1|	hypothetical protein SERLA73DRAFT_183764 [Serpula lacrymans var. lacrymans S7.3]	0.66	GO:0005488;GO:0016491	_	_	_	_	_	_	_	_
comp1359_c0_seq1	33	296	12.1	110.96	1.72e-05	0.000528401	-3.19696	down	3.19696	yes	170	3-512(-)	_	_	_	gi|327343299|dbj|BAK09402.1|	cytochrome P450 [Postia placenta]	0.64	_	_	_	_	_	_	_	_	_
comp1362_c0_seq2	13	61	2.84	13.6	0.00563752	0.0492371	-2.25964	down	2.25964	yes	198	3-596(-)	_	_	_	_	_	_	_	_	_	_	_	_	_	_	_
comp1363_c0_seq3	12.44	60.2	3.42	16.93	0.004333	0.039681	-2.30751	down	2.30751	yes	685	*	gi|50980837|gb|AY585946.1|	Paxillus filamentosus strain Pf01DE Glc-6-P isomerase (gpiA) gene, partial cds	0.75	gi|336374825|gb|EGO03161.1|	hypothetical protein SERLA73DRAFT_174611 [Serpula lacrymans var. lacrymans S7.3]	0.96	GO:0004347;GO:0006098;GO:0005982;GO:0006094;GO:0006096;GO:0005985;GO:0005737	_	_	_	_	_	_	K01810	GPI, pgi
comp1375_c0_seq2	34.51	295.9	4.53	39.7	2.67e-05	0.000758881	-3.13156	down	3.13156	yes	261	2-784(+)	_	_	_	gi|170090920|ref|XP_001876682.1|	predicted protein [Laccaria bicolor S238N-H82]	0.76	_	_	_	_	_	_	_	_	_
comp137_c0_seq1	49	2335	3.44	167.76	4.08e-12	1.25e-09	-5.60785	down	5.60785	yes	286	578-1435(+)	_	_	_	gi|392590206|gb|EIW79535.1|	hypothetical protein CONPUDRAFT_144793 [Coniophora puteana RWD-64-598 SS2]	0.47	_	_	_	_	_	_	_	_	_
comp137_c0_seq3	10.99	198.49	2.44	45	4.18e-07	2.33e-05	-4.20497	down	4.20497	yes	153	2-460(-)	_	_	_	_	_	_	_	_	_	_	_	_	_	_	_
comp137_c0_seq4	11.01	460.51	2.81	120.24	2.29e-10	4.13e-08	-5.4192	down	5.4192	yes	116	1-348(-)	_	_	_	_	_	_	_	_	_	_	_	_	_	_	_
comp1382_c0_seq2	91.87	691.92	10.96	84.38	3.74e-05	0.00096351	-2.94465	down	2.94465	yes	296	115-1002(+)	_	_	_	_	_	_	_	_	_	_	_	_	_	_	_
comp1383_c0_seq1	0	973.56	0	107.44	6.47e-19	3.88e-15	-6.74739	down	6.74739	yes	514	204-1745(-)	_	_	_	gi|395330062|gb|EJF62446.1|	cytochrome P450 [Dichomitus squalens LYAD-421 SS1]	0.66	GO:0005488;GO:0016491	_	_	_	_	_	_	_	_
comp1383_c0_seq2	0	17.44	0	4.83	0.000530405	0.00804032	-2.27202	down	2.27202	yes	133	204-602(-)	_	_	_	gi|380479862|emb|CCF42763.1|	cytochrome P450 1A2 [Colletotrichum higginsianum]	0.7	GO:0005488;GO:0016491	_	_	_	_	_	_	_	_
comp1386_c0_seq1	50.94	1905.84	1.5	57.27	4e-11	9.3e-09	-5.25475	down	5.25475	yes	1091	1578-4850(-)	_	_	_	gi|336379219|gb|EGO20375.1|	putative aminoadipate reductase [Serpula lacrymans var. lacrymans S7.9]	0.67	_	_	_	_	_	_	_	_	_
comp1386_c0_seq2	17.06	108.16	0.64	4.16	0.000579318	0.00867011	-2.70044	down	2.70044	yes	1091	173-3445(-)	_	_	_	gi|336379219|gb|EGO20375.1|	putative aminoadipate reductase [Serpula lacrymans var. lacrymans S7.9]	0.67	_	_	_	_	_	_	_	_	_
comp1412_c0_seq1	53	1661	3.29	105.35	2.05e-10	3.77e-08	-5.00096	down	5.00096	yes	764	747-3041(+)	_	_	_	gi|302686196|ref|XP_003032778.1|	glycoside hydrolase family 81 protein [Schizophyllum commune H4-8]	0.81	GO:0052861;GO:0052862;GO:0016998	_	_	_	_	_	_	_	_
comp1412_c0_seq2	16	463	4.4	130.24	2.76e-09	3.37e-07	-4.88753	down	4.88753	yes	105	1-315(+)	_	_	_	gi|358382328|gb|EHK20000.1|	hypothetical protein TRIVIDRAFT_11067, partial [Trichoderma virens Gv29-8]	0.75	GO:0052736	_	_	_	_	_	_	_	_
comp1414_c0_seq1	4.43	96.87	0.6	13.49	1.07e-06	5.17e-05	-4.49078	down	4.49078	yes	153	748-1206(-)	_	_	_	gi|302692032|ref|XP_003035695.1|	hypothetical protein SCHCODRAFT_50261 [Schizophyllum commune H4-8]	0.76	GO:0000166;GO:0055114;GO:0016491	_	_	_	_	_	_	_	_
comp1416_c0_seq14	3.19	34.17	0.2	2.23	0.000681598	0.00995737	-3.47897	down	3.47897	yes	466	1554-2951(-)	_	_	_	gi|395323669|gb|EJF56131.1|	hypothetical protein DICSQDRAFT_175189 [Dichomitus squalens LYAD-421 SS1]	0.67	_	_	_	_	_	_	_	_	_
comp1416_c0_seq16	24.94	158.07	1.62	10.5	0.000395182	0.00637338	-2.69632	down	2.69632	yes	466	1502-2899(-)	_	_	_	gi|395323669|gb|EJF56131.1|	hypothetical protein DICSQDRAFT_175189 [Dichomitus squalens LYAD-421 SS1]	0.67	_	_	_	_	_	_	_	_	_
comp1416_c0_seq2	0	150.7	0	9.18	3.86e-11	9.12e-09	-3.19849	down	3.19849	yes	466	1765-3162(-)	_	_	_	gi|395323669|gb|EJF56131.1|	hypothetical protein DICSQDRAFT_175189 [Dichomitus squalens LYAD-421 SS1]	0.67	_	_	_	_	_	_	_	_	_
comp1416_c0_seq23	0	61.47	0	11.72	9.84e-08	7.02e-06	-3.5509	down	3.5509	yes	306	92-1012(+)	_	_	_	gi|299742110|ref|XP_001832254.2|	mandelate racemase/muconate lactonizing enzyme [Coprinopsis cinerea okayama7#130]	0.9	GO:0009063;GO:0003824	_	_	_	_	_	_	_	_
comp1426_c0_seq1	3	171.45	0.26	15.37	2.53e-09	3.13e-07	-5.88546	down	5.88546	yes	173	1631-2152(+)	_	_	_	gi|393212552|gb|EJC98052.1|	PEBP-like protein [Fomitiporia mediterranea MF3/22]	0.66	_	_	_	_	_	_	_	_	_
comp1426_c0_seq2	2	67.55	1.06	36.56	1.72e-06	7.75e-05	-5.10813	down	5.10813	yes	82	3-248(+)	_	_	_	gi|389740504|gb|EIM81695.1|	PEBP-like protein, partial [Stereum hirsutum FP-91666 SS1]	0.84	_	_	_	_	_	_	_	_	_
comp1429_c0_seq1	210	1070	11.47	59.73	0.000581469	0.00869796	-2.38059	down	2.38059	yes	485	234-1688(+)	_	_	_	gi|302692876|ref|XP_003036117.1|	expressed protein [Schizophyllum commune H4-8]	0.57	_	_	_	_	_	_	_	_	_
comp1435_c0_seq4	58	418	6.78	49.93	6.79e-05	0.00156596	-2.88055	down	2.88055	yes	474	190-1614(+)	_	_	_	gi|156122772|gb|ABU50337.1|	putative efflux transporter [Armillaria mellea]	0.82	GO:0055085;GO:0016021	29883.JGI298211	hypothetical protein	0.8366	COG0477	_	_	_	_
comp1435_c0_seq6	44.72	253.41	11.32	65.54	0.000469663	0.0073943	-2.5335	down	2.5335	yes	174	1-522(+)	_	_	_	gi|299750440|ref|XP_001836758.2|	efflux protein [Coprinopsis cinerea okayama7#130]	0.69	_	_	_	_	_	_	_	_	_
comp1435_c0_seq7	26.28	120.59	8.06	37.78	0.00297965	0.0302319	-2.22877	down	2.22877	yes	134	1-402(+)	_	_	_	gi|170100931|ref|XP_001881683.1|	predicted protein [Laccaria bicolor S238N-H82]	0.79	GO:0055085;GO:0016021	_	_	_	_	_	_	_	_
comp1444_c0_seq1	0	123.07	0	5.22	2.41e-10	4.25e-08	-2.38405	down	2.38405	yes	351	2-1054(+)	_	_	_	gi|336367899|gb|EGN96243.1|	hypothetical protein SERLA73DRAFT_185884 [Serpula lacrymans var. lacrymans S7.3]	0.7	_	29883.JGI315835	hypothetical protein	0.8549	_	KOG3194	_	K02830	HRAD1, RAD17
comp1452_c0_seq1	2	245	0.16	20.41	2.39e-11	6.01e-09	-6.99506	down	6.99506	yes	555	263-1927(-)	_	_	_	gi|170093976|ref|XP_001878209.1|	predicted protein [Laccaria bicolor S238N-H82]	0.9	_	_	_	_	_	_	_	_	_
comp14638_c0_seq1	1	20	0.13	2.59	0.00174368	0.0203647	-4.31637	down	4.31637	yes	491	3-1475(-)	_	_	_	_	_	_	_	_	_	_	_	_	_	_	_
comp1474_c0_seq1	73.17	304.76	3.88	16.53	0.00292194	0.0297067	-2.09096	down	2.09096	yes	1046	1-3138(+)	_	_	_	gi|170090798|ref|XP_001876621.1|	predicted protein [Laccaria bicolor S238N-H82]	0.81	GO:0005524;GO:0006355;GO:0009069;GO:0005622;GO:0006468;GO:0035556;GO:0000160;GO:0004674;GO:0045449;GO:0000156	29883.JGI311677	hypothetical protein	0.9435	COG0515;COG0784	KOG0605	_	K12767	RIM15
comp1477_c0_seq1	5	132	1.01	27.29	2.08e-07	1.32e-05	-4.75595	down	4.75595	yes	932	*	_	_	_	gi|395327765|gb|EJF60162.1|	hypothetical protein DICSQDRAFT_107867 [Dichomitus squalens LYAD-421 SS1]	0.67	_	29883.JGI305182	hypothetical protein	0.7907	_	_	NOG235397	_	_
comp1484_c0_seq3	2	22	0.64	7.25	0.00356754	0.0347621	-3.50184	down	3.50184	yes	585	*	_	_	_	gi|302918479|ref|XP_003052664.1|	hypothetical protein NECHADRAFT_35755 [Nectria haematococca mpVI 77-13-4]	0.53	_	_	_	_	_	_	_	_	_
comp1486_c0_seq1	277	1261	25.69	119.52	0.00122239	0.0154431	-2.21797	down	2.21797	yes	554	208-1869(-)	_	_	_	gi|170087216|ref|XP_001874831.1|	dicarbixylic amino acid permease [Laccaria bicolor S238N-H82]	0.9	GO:0003333;GO:0016021;GO:0015171	_	_	_	_	_	_	K03293	TC.AAT
comp1497_c0_seq7	6	35	1.3	7.76	0.00547185	0.0480937	-2.57755	down	2.57755	yes	145	435-872(+)	_	_	_	gi|390596319|gb|EIN05721.1|	NAD dependent epimerase/dehydratase [Punctularia strigosozonata HHB-11173 SS5]	0.76	GO:0008152	_	_	_	_	_	_	_	_
comp1498_c0_seq2	12	73.3	1.36	8.48	0.00132588	0.0165759	-2.64046	down	2.64046	yes	245	2-736(+)	_	_	_	gi|299755393|ref|XP_001828631.2|	hypothetical protein CC1G_13211 [Coprinopsis cinerea okayama7#130]	0.55	_	5306.JGI24906	.	0.95	_	_	NOG229377	_	_
comp1510_c0_seq1	10.04	312.47	0.55	17.65	4.48e-09	4.94e-07	-5.00409	down	5.00409	yes	1099	115-3411(-)	_	_	_	gi|390594934|gb|EIN04342.1|	acetyl-CoA synthetase-like protein [Punctularia strigosozonata HHB-11173 SS5]	0.62	_	_	_	_	_	_	_	_	_
comp1510_c0_seq2	10.96	67.82	0.62	3.91	0.0013699	0.017012	-2.65683	down	2.65683	yes	1099	50-3346(-)	_	_	_	gi|390594934|gb|EIN04342.1|	acetyl-CoA synthetase-like protein [Punctularia strigosozonata HHB-11173 SS5]	0.62	_	_	_	_	_	_	_	_	_
comp1523_c0_seq7	2.09	21.82	0.29	3.12	0.00356754	0.0347621	-3.42742	down	3.42742	yes	205	617-1231(+)	_	_	_	gi|170086782|ref|XP_001874614.1|	predicted protein [Laccaria bicolor S238N-H82]	0.78	_	29883.JGI229349	hypothetical protein	0.7949	_	_	NOG78550	_	_
comp1525_c0_seq2	43.41	303.29	15.18	108.42	0.000108536	0.00230703	-2.83639	down	2.83639	yes	539	*	_	_	_	gi|170094130|ref|XP_001878286.1|	predicted protein [Laccaria bicolor S238N-H82]	0.78	_	_	_	_	_	_	_	_	_
comp1542_c0_seq2	12.01	357.81	0.92	27.98	4.15e-09	4.65e-07	-4.92662	down	4.92662	yes	315	747-1691(-)	_	_	_	gi|170099734|ref|XP_001881085.1|	predicted protein [Laccaria bicolor S238N-H82]	0.85	GO:0016740	5306.JGI67184	.	0.7708	COG0435	KOG2903	_	K07393	ECM4
comp1542_c0_seq3	8.13	178.68	0.94	21.01	1.71e-07	1.1e-05	-4.48227	down	4.48227	yes	288	3-866(-)	_	_	_	gi|170099734|ref|XP_001881085.1|	predicted protein [Laccaria bicolor S238N-H82]	0.86	GO:0016740	_	_	_	_	_	_	K07393	ECM4
comp1569_c0_seq2	3.93	105.64	0.39	10.83	5.22e-07	2.79e-05	-4.79542	down	4.79542	yes	357	809-1879(-)	_	_	_	gi|403415746|emb|CCM02446.1|	predicted protein [Fibroporia radiculosa]	0.74	GO:0016310;GO:0000166;GO:0004672	_	_	_	_	_	_	K00924	E2.7.1.-
comp1587_c0_seq1	60.78	1625.94	3.8	103.91	8.5e-10	1.29e-07	-4.77319	down	4.77319	yes	384	173-1324(+)	_	_	_	gi|395332096|gb|EJF64475.1|	hypothetical protein DICSQDRAFT_166639 [Dichomitus squalens LYAD-421 SS1]	0.52	_	_	_	_	_	_	_	_	_
comp1600_c0_seq2	14.23	181.58	0.94	12.23	3.92e-06	0.000152817	-3.70162	down	3.70162	yes	619	1-1857(+)	_	_	_	gi|170097834|ref|XP_001880136.1|	predicted protein [Laccaria bicolor S238N-H82]	0.72	_	29883.JGI326385	hypothetical protein	0.9526	_	KOG2589	_	K11429	SUV420H
comp1602_c0_seq1	17.81	143	3.1	25.44	8.1e-05	0.00180013	-3.03676	down	3.03676	yes	205	258-872(+)	_	_	_	_	_	_	_	_	_	_	_	_	_	_	_
comp1602_c0_seq2	1.19	426	0.21	77.73	2.2e-14	1.65e-11	-8.53194	down	8.53194	yes	205	231-845(+)	_	_	_	_	_	_	_	_	_	_	_	_	_	_	_
comp1616_c0_seq12	0	49.59	0	16.45	5.43e-07	2.87e-05	-4.04002	down	4.04002	yes	193	3-581(-)	_	_	_	gi|170087790|ref|XP_001875118.1|	predicted protein [Laccaria bicolor S238N-H82]	0.63	_	_	_	_	_	_	_	_	_
comp161_c0_seq1	748	3041.65	129.26	537.2	0.00240318	0.0260485	-2.05518	down	2.05518	yes	363	2-1090(-)	_	_	_	gi|169868447|ref|XP_001840796.1|	carboxylic acid transporter [Coprinopsis cinerea okayama7#130]	0.89	GO:0055085;GO:0016021;GO:0022857	29883.JGI256686	hypothetical protein	0.8467	COG0477	KOG0255	_	K08178	JEN
comp1624_c0_seq1	7.58	414.42	1.03	57.61	3.97e-11	9.29e-09	-5.8056	down	5.8056	yes	403	1-1209(+)	_	_	_	gi|170118923|ref|XP_001890627.1|	APC amino acid permease [Laccaria bicolor S238N-H82]	0.9	GO:0003333;GO:0016021;GO:0015171	_	_	_	_	_	_	_	_
comp1624_c0_seq2	12.02	405.24	2.18	75.01	1.31e-09	1.88e-07	-5.10468	down	5.10468	yes	288	1-864(+)	_	_	_	gi|170118923|ref|XP_001890627.1|	APC amino acid permease [Laccaria bicolor S238N-H82]	0.92	GO:0003333;GO:0016021;GO:0015171	_	_	_	_	_	_	_	_
comp1624_c0_seq3	8	185	1.62	38.33	1.24e-07	8.63e-06	-4.56441	down	4.56441	yes	222	263-931(+)	_	_	_	gi|170118923|ref|XP_001890627.1|	APC amino acid permease [Laccaria bicolor S238N-H82]	0.88	GO:0003333;GO:0016021;GO:0015171	_	_	_	_	_	_	_	_
comp1624_c0_seq4	4.4	161.34	1.84	69.08	1.35e-08	1.31e-06	-5.23049	down	5.23049	yes	91	1-273(+)	_	_	_	gi|170118923|ref|XP_001890627.1|	APC amino acid permease [Laccaria bicolor S238N-H82]	0.87	GO:0003333;GO:0043581;GO:0016021;GO:0015171	_	_	_	_	_	_	_	_
comp1629_c0_seq4	44.76	185.72	2.72	11.54	0.00361151	0.0350879	-2.08496	down	2.08496	yes	435	1351-2655(-)	_	_	_	gi|299747937|ref|XP_001837351.2|	hypothetical protein CC1G_01263 [Coprinopsis cinerea okayama7#130]	0.71	_	_	_	_	_	_	_	_	_
comp1632_c0_seq2	199.41	792.25	29.26	118.8	0.00306892	0.0308973	-2.02153	down	2.02153	yes	1285	*	_	_	_	_	_	_	_	_	_	_	_	_	_	_	_
comp1633_c0_seq6	0	42.22	0	10.36	1.72e-06	7.75e-05	-3.37295	down	3.37295	yes	234	82-786(+)	_	_	_	gi|170097786|ref|XP_001880112.1|	predicted protein [Laccaria bicolor S238N-H82]	0.74	_	_	_	_	_	_	_	_	_
comp1635_c0_seq1	1	71	0.16	11.75	2.54e-07	1.56e-05	-6.19845	down	6.19845	yes	243	436-1167(+)	_	_	_	gi|169852822|ref|XP_001833093.1|	hypothetical protein CC1G_01155 [Coprinopsis cinerea okayama7#130]	0.75	_	5306.JGI72073	.	0.8267	COG5037	KOG4476	_	_	_
comp1642_c0_seq1	0	626.83	0	38.09	4.87e-17	1.22e-13	-5.25134	down	5.25134	yes	546	1534-3171(-)	_	_	_	gi|392559603|gb|EIW52787.1|	Creatinase/aminopeptidase [Trametes versicolor FP-101664 SS1]	0.8	_	104341.JGI106568	hypothetical protein	0.868	COG0006	KOG2737	_	K14213	PEPD
comp1648_c0_seq1	17	504	3.53	106.84	1.93e-09	2.52e-07	-4.91964	down	4.91964	yes	275	2-826(-)	_	_	_	_	_	_	_	_	_	_	_	_	_	_	_
comp1649_c0_seq1	43	470	11.26	125.78	2.88e-06	0.000119529	-3.48162	down	3.48162	yes	164	229-720(-)	_	_	_	gi|148824718|ref|YP_001289472.1|	PE-PGRS family protein [Mycobacterium tuberculosis F11]	0.37	_	_	_	_	_	_	_	_	_
comp1649_c0_seq2	11	252	5.4	126.45	5.41e-08	4.2e-06	-4.54946	down	4.54946	yes	384	*	_	_	_	gi|194749017|ref|XP_001956936.1|	GF24314 [Drosophila ananassae]	0.41	_	_	_	_	_	_	_	_	_
comp1654_c0_seq1	18	129	1.97	14.43	0.000236474	0.0042854	-2.8728	down	2.8728	yes	262	600-1385(+)	_	_	_	gi|390599124|gb|EIN08521.1|	hypothetical protein PUNSTDRAFT_103395 [Punctularia strigosozonata HHB-11173 SS5]	0.74	_	_	_	_	_	_	_	_	_
comp1654_c0_seq3	1	28	0.33	9.32	0.000243817	0.00440515	-4.81979	down	4.81979	yes	579	*	_	_	_	_	_	_	_	_	_	_	_	_	_	_	_
comp1660_c0_seq11	10.27	51	4.78	24.26	0.00496338	0.0443173	-2.3435	down	2.3435	yes	135	1-408(+)	_	_	_	gi|358053748|dbj|GAB00056.1|	hypothetical protein E5Q_06758 [Mixia osmundae IAM 14324]	0.74	_	_	_	_	_	_	_	_	_
comp1662_c0_seq1	16.01	78.78	2.45	12.3	0.00329509	0.0327654	-2.3278	down	2.3278	yes	327	194-1174(+)	_	_	_	gi|169853076|ref|XP_001833219.1|	adenylate kinase [Coprinopsis cinerea okayama7#130]	0.78	GO:0046034;GO:0005524;GO:0046939;GO:0009165;GO:0006144;GO:0004017;GO:0005737	29883.JGI162524	annotation not available	0.9441	COG0563	KOG3078	_	_	_
comp1665_c0_seq10	0	25.04	0	5	7.45e-05	0.00166693	-2.32193	down	2.32193	yes	112	3-338(-)	_	_	_	gi|336369500|gb|EGN97841.1|	hypothetical protein SERLA73DRAFT_109086 [Serpula lacrymans var. lacrymans S7.3]	0.67	_	_	_	_	_	_	_	_	_
comp1665_c0_seq11	3.09	25.04	0.64	5.3	0.00472911	0.0426701	-3.04985	down	3.04985	yes	112	3-338(-)	_	_	_	gi|336369500|gb|EGN97841.1|	hypothetical protein SERLA73DRAFT_109086 [Serpula lacrymans var. lacrymans S7.3]	0.67	_	_	_	_	_	_	_	_	_
comp1665_c0_seq14	5	34.13	1.6	11.18	0.00341955	0.0337033	-2.80478	down	2.80478	yes	90	1-270(+)	_	_	_	_	_	_	_	_	_	_	_	_	_	_	_
comp1665_c0_seq5	14.18	88.07	1.17	7.43	0.000858637	0.0118456	-2.66685	down	2.66685	yes	378	524-1657(-)	_	_	_	gi|336373011|gb|EGO01350.1|	hypothetical protein SERLA73DRAFT_167446 [Serpula lacrymans var. lacrymans S7.3]	0.62	_	_	_	_	_	_	_	_	_
comp1665_c0_seq6	20.34	275.81	1.9	26.28	1.23e-06	5.82e-05	-3.78989	down	3.78989	yes	378	262-1395(-)	_	_	_	gi|336373011|gb|EGO01350.1|	hypothetical protein SERLA73DRAFT_167446 [Serpula lacrymans var. lacrymans S7.3]	0.62	_	_	_	_	_	_	_	_	_
comp1665_c0_seq7	44.39	306.5	4.29	30.29	0.000117914	0.00247826	-2.81979	down	2.81979	yes	378	190-1323(-)	_	_	_	gi|336373011|gb|EGO01350.1|	hypothetical protein SERLA73DRAFT_167446 [Serpula lacrymans var. lacrymans S7.3]	0.62	_	_	_	_	_	_	_	_	_
comp1667_c0_seq2	0	146.4	0	8.02	4.92e-11	1.11e-08	-3.0036	down	3.0036	yes	332	3-998(+)	_	_	_	gi|392594059|gb|EIW83384.1|	hypothetical protein CONPUDRAFT_121930 [Coniophora puteana RWD-64-598 SS2]	0.79	GO:0005622;GO:0008270;GO:0003676	29883.JGI183375	hypothetical protein	0.9463	COG5152	KOG1813	NOG117959	K13127	RNF113A, CWC24
comp1667_c0_seq4	0	70.76	0	4.99	2.87e-08	2.46e-06	-2.31904	down	2.31904	yes	332	3-998(+)	_	_	_	gi|392594059|gb|EIW83384.1|	hypothetical protein CONPUDRAFT_121930 [Coniophora puteana RWD-64-598 SS2]	0.79	GO:0005622;GO:0008270;GO:0003676	29883.JGI183375	hypothetical protein	0.9463	COG5152	KOG1813	NOG117959	K13127	RNF113A, CWC24
comp1676_c0_seq4	90.88	378.62	16.98	72.3	0.00263558	0.0280443	-2.09016	down	2.09016	yes	335	3-1007(-)	_	_	_	gi|336364779|gb|EGN93133.1|	hypothetical protein SERLA73DRAFT_189997 [Serpula lacrymans var. lacrymans S7.3]	0.91	GO:0055114;GO:0016491	104341.JGI108606	annotation not available	0.7746	_	KOG1577	_	_	_
comp1686_c0_seq1	155	740	17.53	85.54	0.000970854	0.0130781	-2.28677	down	2.28677	yes	328	562-1545(+)	_	_	_	_	_	_	_	_	_	_	_	_	_	_	_
comp1691_c0_seq14	0	56.97	0	7.35	1.68e-07	1.09e-05	-2.87774	down	2.87774	yes	233	563-1261(+)	_	_	_	gi|242211363|ref|XP_002471520.1|	predicted protein [Postia placenta Mad-698-R]	0.77	_	104341.JGI87330	hypothetical protein	0.8364	COG5264	KOG4580	_	_	_
comp1691_c0_seq23	1.98	45.27	0.51	11.97	3.6e-05	0.000933448	-4.55278	down	4.55278	yes	163	3-491(-)	_	_	_	gi|392594979|gb|EIW84303.1|	DnaJ-domain-containing protein [Coniophora puteana RWD-64-598 SS2]	0.65	_	_	_	_	_	_	_	K09510	DNAJB4
comp1691_c0_seq25	0	17.49	0	4.88	0.000530405	0.00804032	-2.28688	down	2.28688	yes	229	3-689(-)	_	_	_	gi|392594979|gb|EIW84303.1|	DnaJ-domain-containing protein [Coniophora puteana RWD-64-598 SS2]	0.66	_	_	_	_	_	_	_	K09510	DNAJB4
comp1691_c0_seq6	12.64	71.23	1.21	6.97	0.00157806	0.0187665	-2.52615	down	2.52615	yes	449	371-1717(+)	_	_	_	gi|170089685|ref|XP_001876065.1|	predicted protein [Laccaria bicolor S238N-H82]	0.49	_	_	_	_	_	_	_	_	_
comp1694_c0_seq7	0	79.99	0	15.08	1.07e-08	1.06e-06	-3.91456	down	3.91456	yes	265	226-1023(+)	_	_	_	gi|170112035|ref|XP_001887220.1|	predicted protein [Laccaria bicolor S238N-H82]	0.88	GO:0000166;GO:0055114;GO:0016491	29883.JGI191812	hypothetical protein	0.875	COG0300	KOG1611	_	_	_
comp1696_c0_seq2	14.69	89.05	0.87	5.38	0.000797418	0.011098	-2.62852	down	2.62852	yes	485	1590-3044(+)	_	_	_	gi|393233017|gb|EJD40593.1|	release factor H-coupled R [Auricularia delicata TFB-10046 SS5]	0.64	_	_	_	_	_	_	_	_	_
comp1706_c0_seq2	0	95.66	0	11.68	2.26e-09	2.87e-07	-3.54597	down	3.54597	yes	470	169-1581(+)	_	_	_	gi|169843870|ref|XP_001828659.1|	hypothetical protein CC1G_10531 [Coprinopsis cinerea okayama7#130]	0.6	_	_	_	_	_	_	_	_	_
comp1707_c0_seq1	8.63	129.73	0.75	11.55	2.39e-06	0.000103031	-3.94486	down	3.94486	yes	336	867-1874(+)	_	_	_	_	_	_	_	_	_	_	_	_	_	_	_
comp1707_c0_seq2	19.37	302.18	1.8	28.67	3.96e-07	2.23e-05	-3.99347	down	3.99347	yes	336	734-1741(+)	_	_	_	_	_	_	_	_	_	_	_	_	_	_	_
comp1707_c0_seq4	0	382.09	0	67.05	6.01e-15	4.87e-12	-6.06717	down	6.06717	yes	269	2-808(+)	_	_	_	_	_	_	_	_	_	_	_	_	_	_	_
comp1707_c0_seq5	2	35	0.45	8.02	0.000230561	0.00419344	-4.15561	down	4.15561	yes	280	2-844(+)	_	_	_	_	_	_	_	_	_	_	_	_	_	_	_
comp1707_c0_seq6	14	87	3.45	21.88	0.00092503	0.0125935	-2.66494	down	2.66494	yes	252	1-756(+)	_	_	_	_	_	_	_	_	_	_	_	_	_	_	_
comp1712_c0_seq1	24.37	113.81	1.89	9.01	0.00265632	0.0282311	-2.25314	down	2.25314	yes	316	3-950(-)	_	_	_	gi|392568178|gb|EIW61352.1|	hypothetical protein TRAVEDRAFT_143036 [Trametes versicolor FP-101664 SS1]	0.65	_	_	_	_	_	_	_	_	_
comp1712_c0_seq5	3	33.54	1.43	16.36	0.000814859	0.0112936	-3.51609	down	3.51609	yes	131	3-395(-)	_	_	_	_	_	_	_	_	_	_	_	_	_	_	_
comp1714_c0_seq3	50.67	511.17	7.85	80.93	5.27e-06	0.000196468	-3.36591	down	3.36591	yes	1217	*	_	_	_	_	_	_	_	_	_	_	_	_	_	_	_
comp1714_c0_seq4	13	183.83	2.5	36.11	2.19e-06	9.5e-05	-3.8524	down	3.8524	yes	981	*	_	_	_	_	_	_	_	_	_	_	_	_	_	_	_
comp1715_c0_seq1	1	179	0.3	55.27	7.83e-11	1.65e-08	-7.52539	down	7.52539	yes	624	*	_	_	_	_	_	_	_	_	_	_	_	_	_	_	_
comp1716_c0_seq1	45.55	372.72	3.49	29.21	3.1e-05	0.000850275	-3.06516	down	3.06516	yes	422	1123-2388(-)	_	_	_	gi|170097926|ref|XP_001880182.1|	glutaryl-CoA dehydrogenase [Laccaria bicolor S238N-H82]	0.91	GO:0050660;GO:0006118;GO:0003995;GO:0055114	29883.JGI296371	glutaryl-CoA dehydrogenase	0.9514	COG1960	KOG0138	_	K00252	GCDH, gcdH
comp1716_c0_seq3	37.47	211.47	3.93	22.65	0.00054892	0.00829799	-2.52691	down	2.52691	yes	422	463-1728(-)	_	_	_	gi|170097926|ref|XP_001880182.1|	glutaryl-CoA dehydrogenase [Laccaria bicolor S238N-H82]	0.91	GO:0050660;GO:0006118;GO:0003995;GO:0055114	29883.JGI296371	glutaryl-CoA dehydrogenase	0.9514	COG1960	KOG0138	_	K00252	GCDH, gcdH
comp1716_c0_seq5	2	34	0.45	7.73	0.000277936	0.00495004	-4.10247	down	4.10247	yes	233	148-849(+)	_	_	_	gi|58737085|dbj|BAD89435.1|	DNA polymerase mu [Coprinopsis cinerea]	0.62	GO:0008152;GO:0016779	_	_	_	_	_	_	K10981	POL4
comp1719_c0_seq1	21.56	91	3.07	13.25	0.00545834	0.0480937	-2.10968	down	2.10968	yes	312	210-1145(-)	_	_	_	gi|392593183|gb|EIW82509.1|	hypothetical protein CONPUDRAFT_81986 [Coniophora puteana RWD-64-598 SS2]	0.58	_	_	_	_	_	_	_	_	_
comp1719_c0_seq2	7.44	68	2.06	19.21	0.000171134	0.00332211	-3.22114	down	3.22114	yes	114	341-682(-)	_	_	_	gi|392570376|gb|EIW63549.1|	hypothetical protein TRAVEDRAFT_43835 [Trametes versicolor FP-101664 SS1]	0.58	_	_	_	_	_	_	_	_	_
comp1720_c0_seq2	271.72	1077.09	27.54	111.58	0.00300277	0.0304356	-2.01848	down	2.01848	yes	576	8-1735(-)	_	_	_	gi|170093135|ref|XP_001877789.1|	predicted protein [Laccaria bicolor S238N-H82]	0.95	GO:0000103;GO:0005524;GO:0006144;GO:0004020;GO:0004781	29883.JGI183631	hypothetical protein	0.9669	COG2046	KOG0636	_	K00958	E2.7.7.4C, met3
comp1723_c0_seq5	7	50.89	3.29	24.45	0.0011219	0.014361	-2.89367	down	2.89367	yes	401	*	gi|170097584|ref|XM_001879977.1|	Laccaria bicolor S238N-H82 hypothetical protein partial mRNA	0.78	gi|170097585|ref|XP_001880012.1|	predicted protein [Laccaria bicolor S238N-H82]	0.88	_	_	_	_	_	_	_	K14521	NAT10, KRE33
comp1725_c0_seq5	40	524	6.28	84.14	6.58e-07	3.36e-05	-3.74396	down	3.74396	yes	328	88-1071(+)	_	_	_	gi|170109819|ref|XP_001886116.1|	predicted protein [Laccaria bicolor S238N-H82]	0.76	_	29883.JGI307419	hypothetical protein	0.7816	_	_	NOG48016	_	_
comp1727_c0_seq1	10	108	1.35	14.88	3.26e-05	0.000885619	-3.46234	down	3.46234	yes	1399	*	_	_	_	gi|299739898|ref|XP_001840333.2|	hypothetical protein CC1G_05219 [Coprinopsis cinerea okayama7#130]	0.77	_	_	_	_	_	_	_	_	_
comp1730_c0_seq1	68	525	7.9	62.37	3.7e-05	0.000956708	-2.98093	down	2.98093	yes	310	405-1334(+)	_	_	_	gi|186686505|ref|YP_001869701.1|	hypothetical protein Npun_R6495 [Nostoc punctiforme PCC 73102]	0.54	_	_	_	_	_	_	_	_	_
comp1735_c0_seq1	279	2130	29.72	231.88	2.69e-05	0.000762071	-2.96387	down	2.96387	yes	452	172-1527(+)	_	_	_	gi|299740321|ref|XP_001838886.2|	hypothetical protein CC1G_12360 [Coprinopsis cinerea okayama7#130]	0.72	_	_	_	_	_	_	_	_	_
comp173_c0_seq1	91.37	373.59	12.43	51.94	0.00306871	0.0308973	-2.06302	down	2.06302	yes	1386	*	_	_	_	gi|18479008|dbj|BAB84546.1|	hydrophobin-263 [Pholiota nameko]	0.72	_	_	_	_	_	_	_	_	_
comp173_c0_seq2	49.63	852.41	8.18	143.57	5.6e-08	4.34e-06	-4.13351	down	4.13351	yes	1144	*	_	_	_	gi|18479008|dbj|BAB84546.1|	hydrophobin-263 [Pholiota nameko]	0.73	GO:0009277;GO:0005199;GO:0042546	_	_	_	_	_	_	_	_
comp1740_c0_seq1	0.44	17.04	0.02	0.83	0.000726851	0.0102608	-5.37504	down	5.37504	yes	188	3139-3702(+)	_	_	_	gi|170107231|ref|XP_001884826.1|	predicted protein [Laccaria bicolor S238N-H82]	0.74	_	_	_	_	_	_	_	_	_
comp1740_c0_seq10	3.16	33.81	0.16	1.73	0.000814859	0.0112936	-3.43463	down	3.43463	yes	188	2960-3523(+)	_	_	_	gi|170107231|ref|XP_001884826.1|	predicted protein [Laccaria bicolor S238N-H82]	0.74	_	_	_	_	_	_	_	_	_
comp1740_c0_seq11	4.23	109.04	0.21	5.59	3.85e-07	2.22e-05	-4.73439	down	4.73439	yes	188	2957-3520(+)	_	_	_	gi|170107231|ref|XP_001884826.1|	predicted protein [Laccaria bicolor S238N-H82]	0.74	_	_	_	_	_	_	_	_	_
comp1740_c0_seq17	1.61	32.39	0.08	1.7	0.000336207	0.00571628	-4.40939	down	4.40939	yes	188	3025-3588(+)	_	_	_	gi|170107231|ref|XP_001884826.1|	predicted protein [Laccaria bicolor S238N-H82]	0.74	_	_	_	_	_	_	_	_	_
comp1740_c0_seq4	10.5	75.7	0.51	3.77	0.000423146	0.00675412	-2.886	down	2.886	yes	188	3071-3634(+)	_	_	_	gi|170107231|ref|XP_001884826.1|	predicted protein [Laccaria bicolor S238N-H82]	0.74	_	_	_	_	_	_	_	_	_
comp1740_c0_seq5	0.16	26.44	0.01	1.33	4.53e-05	0.00111514	-7.05528	down	7.05528	yes	188	3025-3588(+)	_	_	_	gi|170107231|ref|XP_001884826.1|	predicted protein [Laccaria bicolor S238N-H82]	0.74	_	_	_	_	_	_	_	_	_
comp1748_c0_seq2	8.78	61.35	0.74	5.32	0.00108001	0.0138901	-2.84583	down	2.84583	yes	370	3-1112(-)	_	_	_	_	_	_	_	_	_	_	_	_	_	_	_
comp1748_c0_seq4	123.93	716.54	10.8	63.8	0.000258953	0.00464956	-2.56253	down	2.56253	yes	350	3-1052(-)	_	_	_	_	_	_	_	_	_	_	_	_	_	_	_
comp1749_c0_seq1	279	1147	14.13	59.38	0.00241218	0.0261272	-2.07122	down	2.07122	yes	551	1475-3127(-)	_	_	_	gi|392558491|gb|EIW51679.1|	hypothetical protein TRAVEDRAFT_75701 [Trametes versicolor FP-101664 SS1]	0.73	_	_	_	_	_	_	_	_	_
comp1760_c1_seq3	0	283.88	0	63.24	1.05e-13	5.41e-11	-5.98277	down	5.98277	yes	235	38-742(-)	_	_	_	gi|170092527|ref|XP_001877485.1|	predicted protein [Laccaria bicolor S238N-H82]	0.56	_	_	_	_	_	_	_	_	_
comp1767_c0_seq1	0.01	60.46	0	5.58	1.12e-07	7.88e-06	-2.48027	down	2.48027	yes	437	217-1527(-)	_	_	_	gi|336382762|gb|EGO23912.1|	hypothetical protein SERLADRAFT_439223 [Serpula lacrymans var. lacrymans S7.9]	0.76	GO:0006094;GO:0006000;GO:0004332;GO:0006096;GO:0006020;GO:0006013;GO:0006098;GO:0015976	_	_	_	_	_	_	K01623	ALDO, fbaB
comp1767_c0_seq7	0	74.17	0	8.55	2.04e-08	1.83e-06	-3.09592	down	3.09592	yes	437	217-1527(-)	_	_	_	gi|336382762|gb|EGO23912.1|	hypothetical protein SERLADRAFT_439223 [Serpula lacrymans var. lacrymans S7.9]	0.76	GO:0006094;GO:0006000;GO:0004332;GO:0006096;GO:0006020;GO:0006013;GO:0006098;GO:0015976	_	_	_	_	_	_	K01623	ALDO, fbaB
comp1767_c0_seq9	2.25	139.92	0.3	19.35	3.97e-09	4.46e-07	-6.01123	down	6.01123	yes	416	1-1248(-)	_	_	_	gi|336382762|gb|EGO23912.1|	hypothetical protein SERLADRAFT_439223 [Serpula lacrymans var. lacrymans S7.9]	0.77	GO:0006094;GO:0006000;GO:0004332;GO:0006096;GO:0006020;GO:0006013;GO:0006098;GO:0015976	_	_	_	_	_	_	K01623	ALDO, fbaB
comp1777_c0_seq3	3	28	0.57	5.39	0.00254733	0.0272856	-3.24125	down	3.24125	yes	172	484-999(-)	_	_	_	_	_	_	_	_	_	_	_	_	_	_	_
comp1777_c0_seq7	6.91	60.84	2.61	23.45	0.000356572	0.00601818	-3.16747	down	3.16747	yes	166	1-501(+)	_	_	_	gi|238583404|ref|XP_002390230.1|	hypothetical protein MPER_10525 [Moniliophthora perniciosa FA553]	0.78	GO:0008236	_	_	_	_	_	_	K01279	TPP1, CLN2
comp1787_c0_seq1	30.83	186.07	2.72	16.79	0.000369931	0.00622265	-2.62592	down	2.62592	yes	431	844-2139(+)	_	_	_	_	_	_	_	_	_	_	_	_	_	_	_
comp1787_c0_seq4	0	127.46	0	27.02	1.81e-10	3.44e-08	-4.75596	down	4.75596	yes	195	2-586(+)	_	_	_	gi|299756295|ref|XP_001829231.2|	hypothetical protein CC1G_06568 [Coprinopsis cinerea okayama7#130]	0.65	_	_	_	_	_	_	_	_	_
comp1788_c0_seq1	1	27	0.25	6.97	0.000305695	0.00526013	-4.80116	down	4.80116	yes	130	160-549(+)	_	_	_	gi|392558675|gb|EIW51862.1|	hypothetical protein TRAVEDRAFT_32323 [Trametes versicolor FP-101664 SS1]	0.71	_	_	_	_	_	_	_	_	_
comp1794_c0_seq1	214.77	882.95	27.87	117.09	0.00243192	0.026303	-2.07083	down	2.07083	yes	350	120-1169(-)	_	_	_	gi|299751468|ref|XP_001830287.2|	aryl-alcohol dehydrogenase [Coprinopsis cinerea okayama7#130]	0.86	_	104341.JGI112859	annotation not available	0.8635	COG0667	KOG1575	_	_	_
comp1797_c0_seq2	24.88	115.43	1.07	5.05	0.00251704	0.0270701	-2.23867	down	2.23867	yes	596	2188-3975(-)	_	_	_	gi|336366183|gb|EGN94531.1|	hypothetical protein SERLA73DRAFT_171508 [Serpula lacrymans var. lacrymans S7.3]	0.85	GO:0006857;GO:0016021;GO:0005215	29883.JGI252700	oligopeptide transporter	0.8931	COG3104	KOG1237	_	K03305	TC.POT
comp1799_c0_seq1	20.43	198.1	1.6	15.86	1.81e-05	0.000545243	-3.30925	down	3.30925	yes	313	1037-1975(-)	_	_	_	gi|388581401|gb|EIM21710.1|	hypothetical protein WALSEDRAFT_32582 [Wallemia sebi CBS 633.66]	0.48	_	_	_	_	_	_	_	_	_
comp1799_c0_seq10	0.42	14.06	0.21	7.3	0.00199605	0.0222217	-5.11944	down	5.11944	yes	123	2-373(+)	_	_	_	_	_	_	_	_	_	_	_	_	_	_	_
comp1799_c0_seq2	0	100.29	0	8.3	1.46e-09	2.02e-07	-3.05311	down	3.05311	yes	313	1037-1975(-)	_	_	_	gi|393243251|gb|EJD50766.1|	hypothetical protein AURDEDRAFT_159913 [Auricularia delicata TFB-10046 SS5]	0.51	_	_	_	_	_	_	_	_	_
comp1799_c0_seq7	6.41	289.91	1.3	59.94	4.82e-10	7.86e-08	-5.52694	down	5.52694	yes	229	2-688(+)	_	_	_	gi|353235273|emb|CCA67288.1|	hypothetical protein PIIN_01121 [Piriformospora indica DSM 11827]	0.52	_	_	_	_	_	_	_	_	_
comp1799_c0_seq8	15.73	589.64	3.49	133.67	1.87e-10	3.52e-08	-5.2593	down	5.2593	yes	202	1-606(+)	_	_	_	gi|353235273|emb|CCA67288.1|	hypothetical protein PIIN_01121 [Piriformospora indica DSM 11827]	0.51	_	_	_	_	_	_	_	_	_
comp17_c0_seq1	1	19	0.33	6.43	0.00229484	0.0249974	-4.28428	down	4.28428	yes	569	*	_	_	_	_	_	_	_	_	_	_	_	_	_	_	_
comp17_c1_seq2	974	42578.1	146.55	6547.67	3.63e-12	1.13e-09	-5.48152	down	5.48152	yes	308	1-924(+)	_	_	_	gi|242220394|ref|XP_002475964.1|	predicted protein [Postia placenta Mad-698-R]	0.64	_	_	_	_	_	_	_	_	_
comp17_c1_seq3	0	2361.37	0	364.59	1e-22	1.67e-18	-8.51013	down	8.51013	yes	308	1-924(+)	_	_	_	gi|242220394|ref|XP_002475964.1|	predicted protein [Postia placenta Mad-698-R]	0.64	_	_	_	_	_	_	_	_	_
comp17_c1_seq5	0	2336.48	0	638.59	1.11e-22	1.67e-18	-9.31875	down	9.31875	yes	705	*	_	_	_	gi|408393242|gb|EKJ72508.1|	hypothetical protein FPSE_07389 [Fusarium pseudograminearum CS3096]	0.68	GO:0008233	_	_	_	_	_	_	_	_
comp1811_c0_seq1	78	306	7.28	29.19	0.00418529	0.0384929	-2.00346	down	2.00346	yes	194	1164-1745(+)	_	_	_	_	_	_	_	_	_	_	_	_	_	_	_
comp1827_c0_seq1	42	671	3.89	63.53	1.14e-07	7.97e-06	-4.0296	down	4.0296	yes	338	298-1311(-)	_	_	_	gi|169851208|ref|XP_001832295.1|	carbonic anhydrase [Coprinopsis cinerea okayama7#130]	0.74	_	_	_	_	_	_	_	_	_
comp1844_c0_seq2	1	385.6	0.17	68.8	5.72e-14	3.43e-11	-8.66073	down	8.66073	yes	359	3-1079(-)	_	_	_	gi|336372863|gb|EGO01202.1|	hypothetical protein SERLA73DRAFT_105819 [Serpula lacrymans var. lacrymans S7.3]	0.8	GO:0016706;GO:0005506;GO:0055114	29883.JGI306554	hypothetical protein	0.8195	COG3491	KOG0143	_	_	_
comp1844_c0_seq4	0	60.66	0	18.04	9.84e-08	7.02e-06	-4.17313	down	4.17313	yes	215	3-647(-)	_	_	_	gi|392558865|gb|EIW52051.1|	Clavaminate synthase-like protein [Trametes versicolor FP-101664 SS1]	0.76	GO:0016491	_	_	_	_	_	_	_	_
comp1844_c0_seq5	5	139.68	2.24	63.93	1.27e-07	8.82e-06	-4.83492	down	4.83492	yes	126	44-421(-)	_	_	_	gi|336372863|gb|EGO01202.1|	hypothetical protein SERLA73DRAFT_105819 [Serpula lacrymans var. lacrymans S7.3]	0.85	GO:0016706;GO:0005506;GO:0055114	_	_	_	_	_	_	_	_
comp1847_c0_seq1	25.93	313.51	2.26	27.88	1.97e-06	8.77e-05	-3.62484	down	3.62484	yes	157	1497-1967(+)	_	_	_	gi|238615951|ref|XP_002398957.1|	hypothetical protein MPER_00316 [Moniliophthora perniciosa FA553]	0.73	GO:0008152;GO:0016491	_	_	_	_	_	_	K00505	E1.14.18.1
comp1847_c0_seq2	15.07	665.25	1.32	59.45	6.01e-11	1.33e-08	-5.49307	down	5.49307	yes	322	991-1956(+)	_	_	_	gi|238615951|ref|XP_002398957.1|	hypothetical protein MPER_00316 [Moniliophthora perniciosa FA553]	0.68	_	_	_	_	_	_	_	K00505	E1.14.18.1
comp1852_c0_seq1	7.74	345.75	0.63	28.82	4.63e-10	7.64e-08	-5.51557	down	5.51557	yes	421	1-1263(+)	_	_	_	gi|393222039|gb|EJD07523.1|	calcium/proton exchanger [Fomitiporia mediterranea MF3/22]	0.82	GO:0015369;GO:0055085;GO:0006885;GO:0016021;GO:0006816	29883.JGI297131	hypothetical protein	0.771	COG0387	KOG1397	_	K07300	chaA
comp1852_c0_seq2	31.04	351.25	2.78	32.14	3.46e-06	0.000138979	-3.53121	down	3.53121	yes	352	1-1056(+)	_	_	_	gi|393222039|gb|EJD07523.1|	calcium/proton exchanger [Fomitiporia mediterranea MF3/22]	0.82	GO:0015369;GO:0055085;GO:0006885;GO:0016021;GO:0006816	29883.JGI297131	hypothetical protein	0.771	COG0387	KOG1397	_	K07300	chaA
comp1852_c0_seq4	4	57	1.09	15.94	5.98e-05	0.00139501	-3.87025	down	3.87025	yes	126	310-690(+)	_	_	_	_	_	_	_	_	_	_	_	_	_	_	_
comp1855_c0_seq1	0	91	0	16.91	3.58e-09	4.12e-07	-4.0798	down	4.0798	yes	319	79-1038(+)	_	_	_	gi|169613494|ref|XP_001800164.1|	hypothetical protein SNOG_09878 [Phaeosphaeria nodorum SN15]	0.74	_	148305.A4QZ87	hypothetical protein	0.77	_	KOG1399	_	_	_
comp1855_c0_seq2	1	145.74	0.38	56.39	5.13e-10	8.27e-08	-7.2133	down	7.2133	yes	125	2-376(+)	_	_	_	gi|169613494|ref|XP_001800164.1|	hypothetical protein SNOG_09878 [Phaeosphaeria nodorum SN15]	0.81	_	_	_	_	_	_	_	_	_
comp1855_c0_seq3	0	99.26	0	42.88	1.59e-09	2.14e-07	-5.42223	down	5.42223	yes	108	1-324(+)	_	_	_	gi|169613494|ref|XP_001800164.1|	hypothetical protein SNOG_09878 [Phaeosphaeria nodorum SN15]	0.8	_	_	_	_	_	_	_	_	_
comp1855_c0_seq4	1	21	0.53	11.37	0.00133434	0.0166332	-4.4231	down	4.4231	yes	118	1-357(+)	_	_	_	gi|169613494|ref|XP_001800164.1|	hypothetical protein SNOG_09878 [Phaeosphaeria nodorum SN15]	0.78	GO:0003824	_	_	_	_	_	_	K03379	E1.14.13.22
comp1859_c0_seq1	93	366	24.02	96.61	0.00394144	0.0379735	-2.00794	down	2.00794	yes	208	106-729(-)	_	_	_	gi|302680464|ref|XP_003029914.1|	hypothetical protein SCHCODRAFT_111720 [Schizophyllum commune H4-8]	0.63	_	_	_	_	_	_	_	_	_
comp185_c0_seq5	0	68.46	0	5.05	4.09e-08	3.33e-06	-2.33628	down	2.33628	yes	641	432-2354(-)	_	_	_	gi|170097147|ref|XP_001879793.1|	predicted protein [Laccaria bicolor S238N-H82]	0.68	_	_	_	_	_	_	_	_	_
comp1876_c0_seq1	18	578	2.42	79.5	8.28e-10	1.26e-07	-5.03788	down	5.03788	yes	225	238-912(+)	_	_	_	gi|169863021|ref|XP_001838134.1|	hypothetical protein CC1G_05615 [Coprinopsis cinerea okayama7#130]	0.83	GO:0015671;GO:0020037;GO:0005506;GO:0019825	29883.JGI153595	annotation not available	0.8415	_	_	NOG134247	_	_
comp1878_c0_seq2	11.28	81.77	0.47	3.49	0.000405476	0.00651368	-2.89249	down	2.89249	yes	483	207-1655(-)	_	_	_	gi|170093391|ref|XP_001877917.1|	predicted protein [Laccaria bicolor S238N-H82]	0.86	GO:0055085;GO:0016021	_	_	_	_	_	_	_	_
comp1879_c0_seq2	0	89.72	0	8.95	3.94e-09	4.44e-07	-3.16189	down	3.16189	yes	562	176-1861(-)	_	_	_	gi|392561042|gb|EIW54224.1|	hypothetical protein TRAVEDRAFT_132853, partial [Trametes versicolor FP-101664 SS1]	0.57	_	_	_	_	_	_	_	_	_
comp188_c0_seq1	10	3300.49	2.17	733.52	6.28e-19	3.88e-15	-8.401	down	8.401	yes	236	1-708(+)	_	_	_	gi|170093568|ref|XP_001878005.1|	predicted protein [Laccaria bicolor S238N-H82]	0.7	_	_	_	_	_	_	_	_	_
comp188_c0_seq3	0	350.52	0	91.52	1.38e-14	1.06e-11	-6.51602	down	6.51602	yes	193	1-579(+)	_	_	_	_	_	_	_	_	_	_	_	_	_	_	_
comp188_c0_seq4	0	301.95	0	80.58	5.68e-14	3.43e-11	-6.33235	down	6.33235	yes	193	1-579(+)	_	_	_	_	_	_	_	_	_	_	_	_	_	_	_
comp188_c0_seq5	0	13.04	0	5.39	0.00286389	0.0292255	-2.43029	down	2.43029	yes	466	*	_	_	_	gi|170093568|ref|XP_001878005.1|	predicted protein [Laccaria bicolor S238N-H82]	0.89	_	_	_	_	_	_	_	_	_
comp1891_c0_seq6	9.47	738.27	0.82	65.28	7.33e-13	2.89e-10	-6.31487	down	6.31487	yes	292	976-1851(+)	_	_	_	gi|170111316|ref|XP_001886862.1|	predicted protein [Laccaria bicolor S238N-H82]	0.76	GO:0006355;GO:0003676	29883.JGI309384	hypothetical protein	0.7638	COG1594	KOG1105	_	K03145	TFIIS
comp1897_c0_seq1	19.26	170.11	2.07	18.71	4.19e-05	0.00106568	-3.17611	down	3.17611	yes	344	391-1422(+)	_	_	_	gi|336372835|gb|EGO01174.1|	hypothetical protein SERLA73DRAFT_179274 [Serpula lacrymans var. lacrymans S7.3]	0.68	_	_	_	_	_	_	_	_	_
comp1899_c0_seq8	0	53.36	0	7.98	2.97e-07	1.79e-05	-2.99639	down	2.99639	yes	423	3-1271(+)	_	_	_	gi|170103424|ref|XP_001882927.1|	glycosyltransferase family 39 protein [Laccaria bicolor S238N-H82]	0.94	GO:0006493;GO:0000030;GO:0000136	104341.JGI123234	annotation not available	0.8803	_	KOG3358	_	K00728	POMT
comp1917_c0_seq8	0.59	21.84	0.09	3.46	0.00102803	0.01329	-5.2647	down	5.2647	yes	405	2-1219(+)	_	_	_	gi|407922854|gb|EKG15946.1|	Aspartate/glutamate/uridylate kinase [Macrophomina phaseolina MS6]	0.62	GO:0008152;GO:0016740	_	_	_	_	_	_	K00928	E2.7.2.4, lysC
comp1925_c0_seq1	89.44	368.99	7.07	29.81	0.00286371	0.0292255	-2.07601	down	2.07601	yes	637	344-2254(+)	_	_	_	gi|299744314|ref|XP_001840739.2|	copper radical oxidase [Coprinopsis cinerea okayama7#130]	0.76	_	29883.JGI151571	annotation not available	0.7978	_	_	NOG69967	_	_
comp1928_c0_seq2	9.8	50.46	0.43	2.27	0.00554519	0.0485864	-2.40028	down	2.40028	yes	309	1396-2322(-)	_	_	_	gi|170091142|ref|XP_001876793.1|	predicted protein [Laccaria bicolor S238N-H82]	0.76	_	29883.JGI312042	hypothetical protein	0.7558	COG3332	KOG2342	_	_	_
comp1928_c0_seq4	0	22.36	0	5.89	0.000125561	0.00256703	-2.55827	down	2.55827	yes	146	1-438(+)	_	_	_	gi|170092006|ref|XP_001877225.1|	actin-related protein Arp6 [Laccaria bicolor S238N-H82]	0.71	_	_	_	_	_	_	_	K11662	ACTR6, ARP6
comp1929_c0_seq1	108	597	8.01	45.27	0.000367357	0.00618281	-2.49868	down	2.49868	yes	371	1428-2540(-)	_	_	_	gi|170103635|ref|XP_001883032.1|	hypothetical protein LACBIDRAFT_300362 [Laccaria bicolor S238N-H82]	0.51	_	_	_	_	_	_	_	_	_
comp1930_c0_seq10	12.24	76.87	4.06	26.03	0.000943639	0.0128062	-2.68062	down	2.68062	yes	151	12-464(-)	_	_	_	gi|170117305|ref|XP_001889840.1|	clc channel [Laccaria bicolor clc channel [Laccaria bicolor S238N-H82]	0.82	GO:0055085;GO:0006821;GO:0016021;GO:0005247	_	_	_	_	_	_	_	_
comp1932_c0_seq1	27.59	399.37	2.59	38.3	4.32e-07	2.4e-05	-3.88632	down	3.88632	yes	171	540-1052(-)	_	_	_	gi|170109833|ref|XP_001886123.1|	predicted protein [Laccaria bicolor S238N-H82]	0.89	GO:0008152;GO:0003824	_	_	_	_	_	_	_	_
comp1936_c0_seq1	0	295.73	0	15.96	7.08e-14	3.87e-11	-3.99639	down	3.99639	yes	405	1-1215(-)	_	_	_	gi|336363954|gb|EGN92321.1|	hypothetical protein SERLA73DRAFT_117507 [Serpula lacrymans var. lacrymans S7.3]	0.66	GO:0005488;GO:0016491	_	_	_	_	_	_	_	_
comp1936_c0_seq3	0	695.56	0	38.16	1.78e-17	4.85e-14	-5.25399	down	5.25399	yes	541	1710-3332(-)	_	_	_	gi|403412311|emb|CCL99011.1|	predicted protein [Fibroporia radiculosa]	0.7	GO:0005488;GO:0016491	_	_	_	_	_	_	_	_
comp1936_c0_seq7	71.57	280.66	11.38	45.6	0.00411185	0.0383241	-2.00253	down	2.00253	yes	169	1-507(+)	_	_	_	gi|393214893|gb|EJD00385.1|	arginyl-tRNA synthetase [Fomitiporia mediterranea MF3/22]	0.83	GO:0000166;GO:0006418;GO:0004812	_	_	_	_	_	_	K01887	RARS, argS
comp1936_c0_seq8	10.43	78.34	2.68	20.54	0.000325979	0.00556763	-2.93813	down	2.93813	yes	152	280-735(-)	_	_	_	gi|336389026|gb|EGO30169.1|	hypothetical protein SERLADRAFT_454489 [Serpula lacrymans var. lacrymans S7.9]	0.79	GO:0009055;GO:0016705;GO:0020037;GO:0005506;GO:0006118;GO:0004497;GO:0055114	_	_	_	_	_	_	_	_
comp1936_c0_seq9	4.57	35.68	1.48	11.77	0.00138806	0.017012	-2.99145	down	2.99145	yes	134	3-404(-)	_	_	_	gi|403412311|emb|CCL99011.1|	predicted protein [Fibroporia radiculosa]	0.66	_	_	_	_	_	_	_	_	_
comp1941_c0_seq6	7	46	2.28	15.33	0.00209104	0.0230398	-2.74925	down	2.74925	yes	100	279-581(+)	_	_	_	gi|302674661|ref|XP_003027015.1|	hypothetical protein SCHCODRAFT_17723 [Schizophyllum commune H4-8]	0.87	GO:0010181;GO:0055114;GO:0016491	_	_	_	_	_	_	_	_
comp1943_c0_seq4	0	16.61	0	4.69	0.000726851	0.0102608	-2.22959	down	2.22959	yes	175	92-616(-)	_	_	_	gi|392596138|gb|EIW85461.1|	FAM96B protein [Coniophora puteana RWD-64-598 SS2]	0.81	_	29883.JGI149168	annotation not available	0.9223	COG5133	KOG3381	_	_	_
comp1944_c0_seq2	0	26.72	0	4.47	4.53e-05	0.00111514	-2.16027	down	2.16027	yes	205	2-616(-)	_	_	_	gi|348599970|dbj|BAL02925.1|	aspartic protease [Pholiota nameko]	0.88	GO:0006508;GO:0004190	_	_	_	_	_	_	_	_
comp1944_c0_seq4	3	74	0.83	20.88	3.11e-06	0.000125389	-4.65287	down	4.65287	yes	188	118-681(-)	_	_	_	gi|170101044|ref|XP_001881739.1|	aspartic peptidase A1 [Laccaria bicolor S238N-H82]	0.9	GO:0006508;GO:0004190	5306.JGI23063	.	0.8529	_	KOG1339	_	_	_
comp1949_c0_seq1	0	123.3	0	6.94	2.41e-10	4.25e-08	-2.79494	down	2.79494	yes	367	1048-2148(+)	_	_	_	gi|392594683|gb|EIW84007.1|	hypothetical protein CONPUDRAFT_119547 [Coniophora puteana RWD-64-598 SS2]	0.7	GO:0005525	_	_	_	_	_	_	_	_
comp1949_c0_seq10	12.17	86.04	3.68	26.57	0.000455672	0.00720428	-2.85202	down	2.85202	yes	624	*	_	_	_	gi|169860342|ref|XP_001836806.1|	Sim15 [Coprinopsis cinerea Sim15 [Coprinopsis cinerea okayama7#130]	0.75	GO:0016620;GO:0008152	_	_	_	_	_	_	_	_
comp1949_c0_seq11	6	47	2.05	16.41	0.00100214	0.0130781	-3.00088	down	3.00088	yes	150	101-553(+)	_	_	_	gi|170100142|ref|XP_001881289.1|	predicted protein [Laccaria bicolor S238N-H82]	0.73	_	_	_	_	_	_	_	_	_
comp1949_c0_seq12	8.53	69.59	3.47	28.96	0.000257011	0.0046185	-3.06105	down	3.06105	yes	154	2-466(+)	_	_	_	_	_	_	_	_	_	_	_	_	_	_	_
comp1949_c0_seq5	2.42	27.01	0.35	4.01	0.00114105	0.0145593	-3.51818	down	3.51818	yes	363	3-1091(-)	_	_	_	gi|390594164|gb|EIN03578.1|	aldehyde dehydrogenase [Punctularia strigosozonata HHB-11173 SS5]	0.78	GO:0016620;GO:0008152	_	_	_	_	_	_	K00129	E1.2.1.5
comp195_c0_seq1	9.69	1776	1.1	206.28	2.83e-16	4.72e-13	-7.55096	down	7.55096	yes	372	257-1372(-)	_	_	_	_	_	_	_	_	_	_	_	_	_	_	_
comp1962_c0_seq1	133.91	587.12	11.35	50.84	0.00177301	0.0206797	-2.16327	down	2.16327	yes	454	160-1521(-)	_	_	_	gi|389742774|gb|EIM83960.1|	S-adenosyl-L-methionine-dependent methyltransferase [Stereum hirsutum FP-91666 SS1]	0.72	_	_	_	_	_	_	_	_	_
comp1962_c0_seq2	82.53	362.81	7.5	33.71	0.00194147	0.0222217	-2.16821	down	2.16821	yes	454	9-1370(-)	_	_	_	gi|389742774|gb|EIM83960.1|	S-adenosyl-L-methionine-dependent methyltransferase [Stereum hirsutum FP-91666 SS1]	0.72	_	_	_	_	_	_	_	_	_
comp1962_c0_seq4	7.56	47.07	1.32	8.41	0.00184089	0.0214082	-2.67157	down	2.67157	yes	125	1-375(-)	_	_	_	gi|393214736|gb|EJD00229.1|	S-adenosyl-L-methionine-dependent methyltransferase [Fomitiporia mediterranea MF3/22]	0.6	_	_	_	_	_	_	_	_	_
comp1969_c0_seq1	3.64	70.33	0.46	9.02	1.35e-05	0.000428963	-4.29342	down	4.29342	yes	344	472-1503(-)	_	_	_	_	_	_	_	_	_	_	_	_	_	_	_
comp1971_c0_seq4	27	127.35	3.27	15.74	0.00257835	0.0275588	-2.26707	down	2.26707	yes	465	164-1561(+)	_	_	_	gi|170089135|ref|XP_001875790.1|	predicted protein [Laccaria bicolor S238N-H82]	0.74	GO:0016881	_	_	_	_	_	_	_	_
comp1971_c0_seq6	22	150.15	3.92	27.32	0.000265115	0.0047499	-2.80103	down	2.80103	yes	321	1-963(+)	_	_	_	gi|170089135|ref|XP_001875790.1|	predicted protein [Laccaria bicolor S238N-H82]	0.76	_	_	_	_	_	_	_	_	_
comp1978_c0_seq1	47	235	11.66	59.58	0.00102397	0.0132775	-2.35326	down	2.35326	yes	215	116-760(-)	_	_	_	gi|170111244|ref|XP_001886826.1|	predicted protein [Laccaria bicolor S238N-H82]	0.8	GO:0000166;GO:0055114;GO:0016491	_	_	_	_	_	_	_	_
comp197_c0_seq1	15.3	145.54	0.77	7.53	3.31e-05	0.000895927	-3.28972	down	3.28972	yes	387	2334-3494(+)	_	_	_	_	_	_	_	_	_	_	_	_	_	_	_
comp197_c0_seq2	429.12	2242.53	22.15	118.32	0.000441568	0.00699605	-2.41732	down	2.41732	yes	387	2262-3422(+)	_	_	_	_	_	_	_	_	_	_	_	_	_	_	_
comp197_c0_seq3	86.73	508.76	5.74	34.38	0.000252733	0.00455254	-2.58245	down	2.58245	yes	387	1461-2621(+)	_	_	_	_	_	_	_	_	_	_	_	_	_	_	_
comp197_c0_seq5	84.85	959.17	6.93	80.04	1.4e-06	6.59e-05	-3.52979	down	3.52979	yes	387	919-2079(+)	_	_	_	_	_	_	_	_	_	_	_	_	_	_	_
comp197_c0_seq7	89	476	16.85	92.09	0.000521185	0.00804032	-2.4503	down	2.4503	yes	282	150-998(+)	_	_	_	gi|336370977|gb|EGN99317.1|	hypothetical protein SERLA73DRAFT_123102 [Serpula lacrymans var. lacrymans S7.3]	0.8	_	_	_	_	_	_	_	_	_
comp1980_c0_seq4	0.51	19.48	0.05	2.12	0.000290613	0.0050522	-5.40599	down	5.40599	yes	1774	*	_	_	_	gi|395325211|gb|EJF57637.1|	alpha/beta-hydrolase [Dichomitus squalens LYAD-421 SS1]	0.73	GO:0016787	_	_	_	_	_	_	_	_
comp1981_c0_seq1	12.48	608.22	1.13	56.21	3e-11	7.32e-09	-5.63643	down	5.63643	yes	694	3-2084(-)	_	_	_	gi|169857957|ref|XP_001835625.1|	trehalase [Coprinopsis cinerea trehalase [Coprinopsis cinerea okayama7#130]	0.8	GO:0005982;GO:0004555;GO:0005985;GO:0005991	_	_	_	_	_	_	K01194	E3.2.1.28, treA
comp1981_c0_seq2	6.52	501.78	0.61	48.01	2.77e-12	9.12e-10	-6.29838	down	6.29838	yes	671	1-2013(-)	_	_	_	gi|169857957|ref|XP_001835625.1|	trehalase [Coprinopsis cinerea trehalase [Coprinopsis cinerea okayama7#130]	0.8	GO:0005982;GO:0004555;GO:0005985;GO:0005991	_	_	_	_	_	_	K01194	E3.2.1.28, treA
comp1981_c0_seq3	0	123	0	46.47	2.41e-10	4.25e-08	-5.53823	down	5.53823	yes	75	286-510(-)	_	_	_	gi|242216017|ref|XP_002473819.1|	hypothetical protein POSPLDRAFT_97540 [Postia placenta Mad-698-R]	0.7	GO:0008152;GO:0016798	_	_	_	_	_	_	K01194	E3.2.1.28, treA
comp1981_c0_seq4	0	100	0	52.36	1.59e-09	2.14e-07	-5.71039	down	5.71039	yes	84	117-368(-)	_	_	_	gi|170089057|ref|XP_001875751.1|	acid trehalase [Laccaria bicolor S238N-H82]	0.79	GO:0008152;GO:0016798	_	_	_	_	_	_	K01194	E3.2.1.28, treA
comp1993_c0_seq1	1	60	0.3	18.21	9.57e-07	4.69e-05	-5.92362	down	5.92362	yes	211	1-636(+)	_	_	_	gi|170086015|ref|XP_001874231.1|	predicted protein [Laccaria bicolor S238N-H82]	0.64	_	_	_	_	_	_	_	_	_
comp1999_c0_seq1	3	62.38	0.63	13.49	1.19e-05	0.000385565	-4.42039	down	4.42039	yes	190	3-572(-)	_	_	_	gi|393221149|gb|EJD06634.1|	hypothetical protein FOMMEDRAFT_17124 [Fomitiporia mediterranea MF3/22]	0.73	_	_	_	_	_	_	_	_	_
comp1999_c0_seq2	0	38.62	0	8.86	3.54e-06	0.000138999	-3.14731	down	3.14731	yes	173	3-521(-)	_	_	_	gi|393221149|gb|EJD06634.1|	hypothetical protein FOMMEDRAFT_17124 [Fomitiporia mediterranea MF3/22]	0.72	_	_	_	_	_	_	_	_	_
comp1999_c0_seq3	11	70	3.43	22.29	0.00114127	0.0145593	-2.70012	down	2.70012	yes	145	171-605(-)	_	_	_	gi|170103011|ref|XP_001882721.1|	predicted protein [Laccaria bicolor S238N-H82]	0.81	_	_	_	_	_	_	_	_	_
comp199_c0_seq1	964	3863	44.21	181.06	0.00261706	0.0278633	-2.03402	down	2.03402	yes	637	2-1912(+)	_	_	_	gi|299755724|ref|XP_001828840.2|	hypothetical protein CC1G_03634 [Coprinopsis cinerea okayama7#130]	0.59	_	_	_	_	_	_	_	_	_
comp2002_c0_seq1	0	471.2	0	27.44	7.99e-16	9.98e-13	-4.77821	down	4.77821	yes	606	1-1818(+)	_	_	_	gi|170104264|ref|XP_001883346.1|	predicted protein [Laccaria bicolor S238N-H82]	0.8	GO:0005525	29883.JGI302159	hypothetical protein	0.9468	COG1161	KOG2484	_	K14538	NUG1, GNL3
comp2003_c0_seq2	0	17	0	6.51	0.000726851	0.0102608	-2.70266	down	2.70266	yes	113	163-501(-)	_	_	_	_	_	_	_	_	_	_	_	_	_	_	_
comp2007_c0_seq1	36	569.38	5.02	81.15	1.41e-07	9.6e-06	-4.01483	down	4.01483	yes	290	275-1144(+)	_	_	_	gi|299746530|ref|XP_001838046.2|	hypothetical protein CC1G_07536 [Coprinopsis cinerea okayama7#130]	0.63	_	_	_	_	_	_	_	_	_
comp2007_c0_seq2	0	247.62	0	45.44	3.85e-13	1.63e-10	-5.50589	down	5.50589	yes	280	3-842(+)	_	_	_	gi|170107993|ref|XP_001885206.1|	predicted protein [Laccaria bicolor S238N-H82]	0.62	_	_	_	_	_	_	_	_	_
comp2020_c0_seq1	31.06	512	1.83	30.77	1.41e-07	9.6e-06	-4.07161	down	4.07161	yes	368	2059-3162(-)	_	_	_	gi|170095593|ref|XP_001879017.1|	predicted protein [Laccaria bicolor S238N-H82]	0.9	GO:0006777	5306.JGI63202	.	0.8571	COG1058	_	_	_	_
comp2022_c0_seq12	0	38.39	0	6.37	3.54e-06	0.000138999	-2.67129	down	2.67129	yes	256	3-770(+)	_	_	_	gi|389749898|gb|EIM91069.1|	DnaJ-domain-containing protein [Stereum hirsutum FP-91666 SS1]	0.87	GO:0006457;GO:0051082;GO:0031072	104341.JGI126027	annotation not available	0.9323	COG0484	KOG1150	_	K09528	DNAJC8
comp2022_c0_seq16	0	48.76	0	9.18	6.35e-07	3.26e-05	-3.19849	down	3.19849	yes	211	1-633(+)	_	_	_	gi|389749898|gb|EIM91069.1|	DnaJ-domain-containing protein [Stereum hirsutum FP-91666 SS1]	0.9	GO:0006457;GO:0051082;GO:0031072	29883.JGI161360	annotation not available	0.9062	COG0484	KOG1150	_	K09528	DNAJC8
comp2031_c0_seq3	15.52	141.68	3.09	28.83	4.08e-05	0.00104245	-3.22189	down	3.22189	yes	202	228-833(-)	_	_	_	gi|169860491|ref|XP_001836880.1|	hypothetical protein CC1G_00016 [Coprinopsis cinerea okayama7#130]	0.83	_	_	_	_	_	_	_	_	_
comp2041_c0_seq3	0.11	41.52	0.01	2.99	2.05e-06	8.96e-05	-8.224	down	8.224	yes	339	287-1303(-)	_	_	_	gi|170094796|ref|XP_001878619.1|	predicted protein [Laccaria bicolor S238N-H82]	0.75	_	_	_	_	_	_	_	_	_
comp2049_c0_seq1	0	66.94	0	4.85	4.62e-08	3.7e-06	-2.27798	down	2.27798	yes	369	103-1209(+)	_	_	_	gi|302689333|ref|XP_003034346.1|	hypothetical protein SCHCODRAFT_75213 [Schizophyllum commune H4-8]	0.8	GO:0008643;GO:0055085;GO:0015780;GO:0016021;GO:0005338	_	_	_	_	_	_	K15278	SLC35B4, YEA4
comp2060_c0_seq1	11.22	392.51	0.56	19.99	1e-09	1.5e-07	-5.15771	down	5.15771	yes	541	571-2193(+)	_	_	_	gi|336372486|gb|EGO00825.1|	hypothetical protein SERLA73DRAFT_105234 [Serpula lacrymans var. lacrymans S7.3]	0.9	GO:0046872;GO:0020037;GO:0010181;GO:0055114;GO:0016491	104341.JGI121561	annotation not available	0.892	COG5274;COG1304	KOG0537;KOG0538	_	K00101	E1.1.2.3, lldD
comp2061_c0_seq1	2	159	0.32	25.9	1.29e-09	1.87e-07	-6.33874	down	6.33874	yes	316	1-948(+)	_	_	_	gi|389743477|gb|EIM84661.1|	hypothetical protein STEHIDRAFT_158377 [Stereum hirsutum FP-91666 SS1]	0.8	GO:0003824	5141.NCU07506.1	hypothetical protein	0.75	COG0179	_	_	_	_
comp2061_c0_seq11	6	60	3.02	30.91	0.000206665	0.00391554	-3.35545	down	3.35545	yes	124	1-372(-)	_	_	_	_	_	_	_	_	_	_	_	_	_	_	_
comp2061_c0_seq12	3	56	1.52	29.01	2.5e-05	0.000717965	-4.25441	down	4.25441	yes	372	*	_	_	_	_	_	_	_	_	_	_	_	_	_	_	_
comp2061_c0_seq14	0	35.76	0	19.41	6.32e-06	0.000227433	-4.27873	down	4.27873	yes	118	1-354(-)	_	_	_	_	_	_	_	_	_	_	_	_	_	_	_
comp2065_c0_seq1	81	704	10.89	96.76	1.35e-05	0.000429234	-3.15141	down	3.15141	yes	196	418-1005(+)	_	_	_	gi|336376951|gb|EGO05286.1|	hypothetical protein SERLA73DRAFT_44150 [Serpula lacrymans var. lacrymans S7.3]	0.83	_	_	_	_	_	_	_	_	_
comp2071_c0_seq4	60	297	11.48	58.1	0.000993858	0.0130781	-2.33942	down	2.33942	yes	289	119-988(+)	_	_	_	gi|169861257|ref|XP_001837263.1|	xylitol dehydrogenase [Coprinopsis cinerea okayama7#130]	0.92	GO:0000166;GO:0008270;GO:0055114;GO:0016491	_	_	_	_	_	_	K00008	E1.1.1.14, gutB
comp2072_c0_seq3	26.22	124.07	2.28	11.04	0.00243383	0.0263046	-2.27563	down	2.27563	yes	320	1207-2166(-)	_	_	_	gi|336364883|gb|EGN93236.1|	hypothetical protein SERLA73DRAFT_189736 [Serpula lacrymans var. lacrymans S7.3]	0.89	_	29883.JGI187841	hypothetical protein	0.8849	COG1741	_	_	K06911	K06911
comp2074_c0_seq5	31.29	129.59	2.46	10.41	0.00472503	0.0426701	-2.08124	down	2.08124	yes	709	3-2129(+)	_	_	_	gi|170097946|ref|XP_001880192.1|	predicted protein [Laccaria bicolor S238N-H82]	0.85	GO:0045548;GO:0009821;GO:0009698;GO:0006570;GO:0005737;GO:0006559	29883.JGI291120	hypothetical protein	0.8848	COG2986	KOG0222	_	_	_
comp2075_c0_seq2	3	26	0.44	3.89	0.00383276	0.0370574	-3.14419	down	3.14419	yes	1289	*	_	_	_	_	_	_	_	_	_	_	_	_	_	_	_
comp2076_c0_seq1	0	187.35	0	7.47	5.25e-12	1.54e-09	-2.90111	down	2.90111	yes	1193	210-3788(-)	_	_	_	gi|299738296|ref|XP_001838251.2|	vacuole protein [Coprinopsis cinerea okayama7#130]	0.84	GO:0008272;GO:0015116;GO:0016021	104341.JGI114260	annotation not available	0.8104	COG0659	KOG0236	_	_	_
comp2082_c0_seq1	4	50	0.87	11.11	0.000147215	0.00296526	-3.6747	down	3.6747	yes	867	*	_	_	_	_	_	_	_	_	_	_	_	_	_	_	_
comp2085_c0_seq3	0	20.48	0	5.08	0.00021796	0.00398844	-2.34483	down	2.34483	yes	166	279-776(-)	_	_	_	gi|403418879|emb|CCM05579.1|	predicted protein [Fibroporia radiculosa]	0.72	GO:0006605;GO:0005742	_	_	_	_	_	_	_	_
comp2092_c0_seq2	0.02	32.63	0	7.47	1.17e-05	0.000380723	-2.90111	down	2.90111	yes	842	*	_	_	_	_	_	_	_	_	_	_	_	_	_	_	_
comp20_c0_seq1	283	10398	36.42	1367.61	2.28e-11	5.81e-09	-5.23078	down	5.23078	yes	1465	*	_	_	_	_	_	_	_	_	_	_	_	_	_	_	_
comp2101_c0_seq5	0	48.87	0	10.25	5.43e-07	2.87e-05	-3.35755	down	3.35755	yes	184	1-552(+)	_	_	_	gi|336363260|gb|EGN91668.1|	hypothetical protein SERLA73DRAFT_80222 [Serpula lacrymans var. lacrymans S7.3]	0.84	GO:0005524;GO:0008026;GO:0003676	_	_	_	_	_	_	K12820	DHX15, PRP43
comp2108_c0_seq1	19.2	99.37	1.56	8.28	0.00184465	0.0214436	-2.40808	down	2.40808	yes	2313	*	_	_	_	_	_	_	_	_	_	_	_	_	_	_	_
comp2109_c0_seq2	0	32.39	0	4.08	1.17e-05	0.000380723	-2.02857	down	2.02857	yes	217	2-652(-)	_	_	_	gi|390597085|gb|EIN06485.1|	hypothetical protein PUNSTDRAFT_121679 [Punctularia strigosozonata HHB-11173 SS5]	0.83	_	_	_	_	_	_	_	_	_
comp210_c0_seq1	86.14	464.16	8	44.08	0.000493266	0.00770122	-2.46205	down	2.46205	yes	142	3-428(-)	_	_	_	_	_	_	_	_	_	_	_	_	_	_	_
comp210_c0_seq3	15.86	259.65	1.51	25.26	4.54e-07	2.49e-05	-4.06423	down	4.06423	yes	126	1-378(-)	_	_	_	_	_	_	_	_	_	_	_	_	_	_	_
comp2123_c0_seq2	33.3	135.92	2.81	11.71	0.00505153	0.0449888	-2.0591	down	2.0591	yes	502	447-1952(-)	_	_	_	gi|392558942|gb|EIW52128.1|	MFS general substrate transporter [Trametes versicolor FP-101664 SS1]	0.86	_	_	_	_	_	_	_	_	_
comp2123_c0_seq3	7.7	91.08	0.86	10.36	4e-05	0.00102644	-3.59054	down	3.59054	yes	469	3-1409(-)	_	_	_	gi|392558942|gb|EIW52128.1|	MFS general substrate transporter [Trametes versicolor FP-101664 SS1]	0.87	_	_	_	_	_	_	_	_	_
comp2137_c1_seq12	0	19.28	0	7.02	0.000290613	0.0050522	-2.81147	down	2.81147	yes	529	*	_	_	_	gi|170089783|ref|XP_001876114.1|	predicted protein [Laccaria bicolor S238N-H82]	0.77	_	_	_	_	_	_	_	_	_
comp2151_c0_seq1	25.81	155.43	1.44	8.88	0.000431518	0.00687312	-2.62449	down	2.62449	yes	479	372-1808(-)	_	_	_	gi|392592415|gb|EIW81741.1|	hypothetical protein CONPUDRAFT_136535 [Coniophora puteana RWD-64-598 SS2]	0.54	_	_	_	_	_	_	_	_	_
comp2155_c0_seq1	9.59	677.53	0.81	58.81	1.68e-12	5.99e-10	-6.182	down	6.182	yes	739	3-2219(-)	_	_	_	gi|121701495|ref|XP_001269012.1|	class V chitinase, putative [Aspergillus clavatus NRRL 1]	0.78	GO:0004553;GO:0005975;GO:0005488	_	_	_	_	_	_	K01183	E3.2.1.14
comp2155_c0_seq3	2.73	70.7	0.34	8.9	4.28e-06	0.000163034	-4.7102	down	4.7102	yes	509	3-1529(-)	_	_	_	gi|121701495|ref|XP_001269012.1|	class V chitinase, putative [Aspergillus clavatus NRRL 1]	0.82	GO:0043169;GO:0006032;GO:0008061;GO:0016998;GO:0004568;GO:0005975	_	_	_	_	_	_	K01183	E3.2.1.14
comp2155_c0_seq7	3	36.07	0.76	9.35	0.000481147	0.00754342	-3.6209	down	3.6209	yes	743	*	_	_	_	gi|121701495|ref|XP_001269012.1|	class V chitinase, putative [Aspergillus clavatus NRRL 1]	0.84	GO:0043169;GO:0006032;GO:0008061;GO:0016998;GO:0004568;GO:0005975	_	_	_	_	_	_	K01183	E3.2.1.14
comp2155_c0_seq8	3	183.44	0.92	57.29	1.39e-09	1.94e-07	-5.96051	down	5.96051	yes	161	133-615(-)	_	_	_	gi|121701495|ref|XP_001269012.1|	class V chitinase, putative [Aspergillus clavatus NRRL 1]	0.54	GO:0003824	_	_	_	_	_	_	K01183	E3.2.1.14
comp2155_c0_seq9	5	356.56	1.56	113.56	2.76e-11	6.79e-09	-6.18576	down	6.18576	yes	157	133-603(-)	_	_	_	gi|121701495|ref|XP_001269012.1|	class V chitinase, putative [Aspergillus clavatus NRRL 1]	0.56	GO:0003824	_	_	_	_	_	_	K01183	E3.2.1.14
comp2163_c0_seq1	230	1199	20.63	109.91	0.000477518	0.00751009	-2.41351	down	2.41351	yes	606	2-1819(+)	_	_	_	gi|238595879|ref|XP_002393897.1|	hypothetical protein MPER_06298 [Moniliophthora perniciosa FA553]	0.64	_	_	_	_	_	_	_	_	_
comp2164_c0_seq1	14	83	1.84	11.12	0.00125261	0.0157851	-2.59538	down	2.59538	yes	218	207-860(-)	_	_	_	_	_	_	_	_	_	_	_	_	_	_	_
comp2165_c0_seq4	1.88	40	0.33	7.19	8.03e-05	0.00178636	-4.44545	down	4.44545	yes	1072	*	_	_	_	gi|302685117|ref|XP_003032239.1|	hypothetical protein SCHCODRAFT_234922 [Schizophyllum commune H4-8]	0.66	_	_	_	_	_	_	_	_	_
comp2172_c0_seq1	151	1125	8.19	62.38	3.67e-05	0.000951837	-2.92915	down	2.92915	yes	1090	111-3380(-)	_	_	_	gi|170116596|ref|XP_001889488.1|	predicted protein [Laccaria bicolor S238N-H82]	0.85	GO:0009055;GO:0020037;GO:0005506;GO:0006118;GO:0055114;GO:0006979;GO:0006804;GO:0016705;GO:0004601	29883.JGI315146	hypothetical protein	0.8571	_	KOG2408	_	K11987	PTGS2, COX2
comp2173_c1_seq2	91.63	526.29	5.14	30.16	0.000296386	0.00511462	-2.5528	down	2.5528	yes	263	2299-3087(+)	_	_	_	gi|170097449|ref|XP_001879944.1|	predicted protein [Laccaria bicolor S238N-H82]	0.76	GO:0016491	29883.JGI293843	hypothetical protein	0.7511	_	KOG3200	_	K10768	ALKBH6
comp2173_c1_seq5	4.1	32	1.27	10.11	0.00276276	0.0291558	-2.99288	down	2.99288	yes	142	184-609(-)	_	_	_	gi|395327779|gb|EJF60176.1|	hypothetical protein DICSQDRAFT_137754 [Dichomitus squalens LYAD-421 SS1]	0.78	GO:0003824	_	_	_	_	_	_	_	_
comp2184_c0_seq1	36.25	327.14	2.18	20.07	1.79e-05	0.000541599	-3.20264	down	3.20264	yes	743	3-2231(-)	_	_	_	gi|169842986|ref|XP_001828224.1|	hypothetical protein CC1G_02805 [Coprinopsis cinerea okayama7#130]	0.74	GO:0005524;GO:0017111	104341.JGI97899	hypothetical protein	0.8651	_	KOG0742	_	_	_
comp2184_c0_seq2	16.93	278.67	1.03	17.28	3.75e-07	2.17e-05	-4.06839	down	4.06839	yes	732	3-2198(-)	_	_	_	gi|169842986|ref|XP_001828224.1|	hypothetical protein CC1G_02805 [Coprinopsis cinerea okayama7#130]	0.74	GO:0005524;GO:0017111	104341.JGI97899	hypothetical protein	0.8651	_	KOG0742	_	_	_
comp2184_c0_seq3	9.48	78.64	0.77	6.57	0.000195315	0.00372262	-3.09296	down	3.09296	yes	466	2-1399(-)	_	_	_	gi|169842986|ref|XP_001828224.1|	hypothetical protein CC1G_02805 [Coprinopsis cinerea okayama7#130]	0.74	GO:0000166	_	_	_	_	_	_	_	_
comp2190_c0_seq1	27.77	157.92	2.51	14.59	0.000624398	0.00922055	-2.53922	down	2.53922	yes	269	37-843(-)	_	_	_	gi|170099433|ref|XP_001880935.1|	glycoside hydrolase family 79 protein [Laccaria bicolor S238N-H82]	0.73	_	_	_	_	_	_	_	_	_
comp2190_c0_seq2	108	747.86	12.38	87.6	6.9e-05	0.00158774	-2.82292	down	2.82292	yes	491	172-1644(-)	_	_	_	gi|170099433|ref|XP_001880935.1|	glycoside hydrolase family 79 protein [Laccaria bicolor S238N-H82]	0.77	_	_	_	_	_	_	_	_	_
comp2195_c0_seq1	36	170	3.56	17.2	0.00169972	0.0200306	-2.27246	down	2.27246	yes	390	547-1716(+)	_	_	_	gi|141493223|gb|ABL98208.2|	serine protease [Hypsizygus marmoreus]	0.89	GO:0004252;GO:0006508;GO:0042802;GO:0043086	_	_	_	_	_	_	_	_
comp2204_c0_seq2	32.84	129.83	4.16	16.8	0.00559606	0.0489892	-2.01381	down	2.01381	yes	305	1-915(+)	_	_	_	_	_	_	_	_	_	_	_	_	_	_	_
comp2204_c0_seq3	24.55	230.87	3.25	31.26	1.79e-05	0.000541599	-3.26581	down	3.26581	yes	283	1-849(+)	_	_	_	_	_	_	_	_	_	_	_	_	_	_	_
comp2212_c0_seq4	5.86	36.53	1.3	8.31	0.00470104	0.042532	-2.67634	down	2.67634	yes	241	1-723(+)	_	_	_	gi|336363954|gb|EGN92321.1|	hypothetical protein SERLA73DRAFT_117507 [Serpula lacrymans var. lacrymans S7.3]	0.8	GO:0009055;GO:0016705;GO:0020037;GO:0005506;GO:0006118;GO:0004497;GO:0055114	_	_	_	_	_	_	_	_
comp2219_c0_seq1	0.06	50.05	0	4.07	4.66e-07	2.52e-05	-2.02503	down	2.02503	yes	758	1-2274(+)	_	_	_	gi|170085219|ref|XP_001873833.1|	predicted protein [Laccaria bicolor S238N-H82]	0.86	GO:0006508;GO:0004222;GO:0008270	104341.JGI109123	annotation not available	0.8317	COG1026	KOG0961	_	_	_
comp2219_c0_seq3	0.03	48.07	0	4.01	6.35e-07	3.26e-05	-2.0036	down	2.0036	yes	738	1-2214(+)	_	_	_	gi|170085219|ref|XP_001873833.1|	predicted protein [Laccaria bicolor S238N-H82]	0.86	GO:0006508;GO:0004222;GO:0008270	104341.JGI109123	annotation not available	0.8317	COG1026	KOG0961	_	_	_
comp2219_c0_seq5	0.01	150.97	0	15.44	3.86e-11	9.12e-09	-3.9486	down	3.9486	yes	595	3-1787(+)	_	_	_	gi|170085219|ref|XP_001873833.1|	predicted protein [Laccaria bicolor S238N-H82]	0.86	GO:0006508;GO:0004222;GO:0008270	104341.JGI109123	annotation not available	0.8317	COG1026	KOG0961	_	_	_
comp2220_c0_seq2	0.16	203.22	0.02	21.92	2.47e-12	8.32e-10	-10.098	down	10.098	yes	209	2-628(+)	_	_	_	gi|299742244|ref|XP_001832337.2|	hypothetical protein CC1G_07724 [Coprinopsis cinerea okayama7#130]	0.87	GO:0000042	_	_	_	_	_	_	_	_
comp2234_c0_seq2	1	21	0.43	9.13	0.00133434	0.0166332	-4.40821	down	4.40821	yes	443	*	_	_	_	_	_	_	_	_	_	_	_	_	_	_	_
comp2237_c0_seq1	14	324	1.43	33.73	2.76e-08	2.4e-06	-4.55995	down	4.55995	yes	492	229-1704(+)	_	_	_	gi|170103013|ref|XP_001882722.1|	ammonium transporter [Laccaria bicolor S238N-H82]	0.89	GO:0008519;GO:0072488;GO:0016021	29883.JGI190906	ammonium transporter	0.8891	COG0004	KOG0682	_	_	_
comp2238_c0_seq1	60.72	538.29	5.01	45.39	1.34e-05	0.000427547	-3.17949	down	3.17949	yes	565	366-2060(-)	_	_	_	gi|170107873|ref|XP_001885146.1|	predicted protein [Laccaria bicolor S238N-H82]	0.58	_	_	_	_	_	_	_	_	_
comp2254_c0_seq3	12.22	72.42	1.77	10.74	0.00132588	0.0165759	-2.60117	down	2.60117	yes	355	235-1302(+)	_	_	_	gi|170104216|ref|XP_001883322.1|	predicted protein [Laccaria bicolor S238N-H82]	0.79	GO:0000166;GO:0008270;GO:0055114;GO:0016491	29883.JGI314919	hypothetical protein	0.7935	COG0604	KOG1198	_	_	_
comp2260_c0_seq3	17.62	349.65	3.52	71.45	5.22e-08	4.07e-06	-4.34329	down	4.34329	yes	188	309-872(-)	_	_	_	gi|170091360|ref|XP_001876902.1|	predicted protein [Laccaria bicolor S238N-H82]	0.81	_	29883.JGI292681	hypothetical protein	0.8302	_	_	NOG236774	_	_
comp2260_c0_seq5	40.98	310.56	12.21	94.54	5.6e-05	0.00134728	-2.95286	down	2.95286	yes	187	2-562(-)	_	_	_	gi|170091360|ref|XP_001876902.1|	predicted protein [Laccaria bicolor S238N-H82]	0.81	_	29883.JGI292681	hypothetical protein	0.8302	_	_	NOG236774	_	_
comp2266_c1_seq3	7.55	101.79	1.86	25.64	8.78e-06	0.000304829	-3.78502	down	3.78502	yes	132	368-763(-)	_	_	_	gi|336388565|gb|EGO29709.1|	hypothetical protein SERLADRAFT_379023 [Serpula lacrymans var. lacrymans S7.9]	0.77	_	_	_	_	_	_	_	_	_
comp2268_c0_seq1	1	21	0.42	9.03	0.00133434	0.0166332	-4.42626	down	4.42626	yes	149	1-447(-)	_	_	_	gi|393217835|gb|EJD03324.1|	homoserine acetyltransferase [Fomitiporia mediterranea MF3/22]	0.89	_	_	_	_	_	_	_	K00641	E2.3.1.31, metX
comp2268_c0_seq2	2	34	1	17.33	0.000277936	0.00495004	-4.1152	down	4.1152	yes	120	3-362(+)	_	_	_	_	_	_	_	_	_	_	_	_	_	_	_
comp2271_c0_seq13	0	50.24	0	10.28	4.66e-07	2.52e-05	-3.36177	down	3.36177	yes	179	405-941(-)	_	_	_	_	_	_	_	_	_	_	_	_	_	_	_
comp2271_c0_seq2	3.9	59.67	0.47	7.41	4.16e-05	0.00105814	-3.97874	down	3.97874	yes	516	3-1550(-)	_	_	_	gi|389743399|gb|EIM84584.1|	GMC oxidoreductase [Stereum hirsutum FP-91666 SS1]	0.74	GO:0016614;GO:0044710	_	_	_	_	_	_	_	_
comp2271_c0_seq23	0.1	11.37	0.04	4.25	0.00416566	0.0383241	-6.73132	down	6.73132	yes	171	3-515(-)	_	_	_	gi|389743399|gb|EIM84584.1|	GMC oxidoreductase [Stereum hirsutum FP-91666 SS1]	0.69	_	_	_	_	_	_	_	_	_
comp2279_c0_seq1	17.01	129.19	0.83	6.46	0.000170279	0.00330765	-2.96035	down	2.96035	yes	508	1976-3499(-)	_	_	_	gi|392597914|gb|EIW87236.1|	hypothetical protein CONPUDRAFT_161820 [Coniophora puteana RWD-64-598 SS2]	0.62	_	_	_	_	_	_	_	_	_
comp2280_c0_seq1	32.41	744.13	4.01	94.08	6.37e-09	6.75e-07	-4.55221	down	4.55221	yes	292	512-1387(+)	_	_	_	gi|336365815|gb|EGN94164.1|	hypothetical protein SERLA73DRAFT_188754 [Serpula lacrymans var. lacrymans S7.3]	0.86	GO:0000166;GO:0055114;GO:0016491	104341.JGI110134	annotation not available	0.8479	COG1028	KOG1200	_	K00059	fabG
comp2280_c0_seq3	0	87.23	0	14.16	4.77e-09	5.2e-07	-3.82375	down	3.82375	yes	335	183-1187(-)	_	_	_	gi|170085741|ref|XP_001874094.1|	predicted protein [Laccaria bicolor S238N-H82]	0.75	GO:0016020	_	_	_	_	_	_	K11246	SHO1
comp2280_c0_seq4	0	22	0	4.68	0.000164799	0.00320535	-2.22651	down	2.22651	yes	906	*	_	_	_	_	_	_	_	_	_	_	_	_	_	_	_
comp2280_c0_seq8	4.5	265.87	1.23	74.35	1.49e-10	2.95e-08	-5.9176	down	5.9176	yes	184	1-552(+)	_	_	_	gi|336365815|gb|EGN94164.1|	hypothetical protein SERLA73DRAFT_188754 [Serpula lacrymans var. lacrymans S7.3]	0.86	GO:0000166;GO:0055114;GO:0016491	_	_	_	_	_	_	K00059	fabG
comp2286_c0_seq1	165	1012	12.06	75.58	0.000153763	0.00308885	-2.64777	down	2.64777	yes	733	217-2415(-)	_	_	_	gi|170094480|ref|XP_001878461.1|	predicted protein [Laccaria bicolor S238N-H82]	0.91	GO:0016746	29883.JGI189447	hypothetical protein	0.9246	_	KOG3719	_	K00624	E2.3.1.7
comp2289_c0_seq1	8.79	60	0.46	3.18	0.00119786	0.0151779	-2.78932	down	2.78932	yes	777	1-2331(+)	_	_	_	gi|299747616|ref|XP_001837153.2|	IQ domain-containing protein-containing RasGAP [Coprinopsis cinerea okayama7#130]	0.9	GO:0007264;GO:0005622;GO:0032320;GO:0005099	_	_	_	_	_	_	K05767	IQGAP
comp2289_c0_seq2	33.13	186.93	1.88	10.84	0.000638926	0.00942118	-2.52756	down	2.52756	yes	673	2-2020(+)	_	_	_	gi|170091776|ref|XP_001877110.1|	predicted protein [Laccaria bicolor S238N-H82]	0.92	GO:0007264;GO:0005622;GO:0032320;GO:0005099	_	_	_	_	_	_	K05767	IQGAP
comp2294_c0_seq2	0	81.42	0	13.36	8.67e-09	8.91e-07	-3.73985	down	3.73985	yes	151	83-535(+)	_	_	_	gi|401885996|gb|EJT50072.1|	hypothetical protein A1Q1_00727 [Trichosporon asahii var. asahii CBS 2479]	0.78	_	_	_	_	_	_	_	K01061	E3.1.1.45
comp2294_c0_seq6	0	150.97	0	33.02	3.86e-11	9.12e-09	-5.04527	down	5.04527	yes	245	145-882(+)	_	_	_	gi|238595439|ref|XP_002393765.1|	hypothetical protein MPER_06449 [Moniliophthora perniciosa FA553]	0.67	_	_	_	_	_	_	_	K01061	E3.1.1.45
comp2297_c0_seq3	7	46	1.4	9.42	0.00209104	0.0230398	-2.7503	down	2.7503	yes	313	3-944(+)	_	_	_	gi|169843984|ref|XP_001828714.1|	DENN domain-containing protein [Coprinopsis cinerea okayama7#130]	0.86	_	_	_	_	_	_	_	_	_
comp2302_c0_seq12	3.89	46.75	0.24	2.96	0.00025588	0.00460093	-3.62449	down	3.62449	yes	326	1914-2891(+)	_	_	_	gi|389747594|gb|EIM88772.1|	hypothetical protein STEHIDRAFT_154493 [Stereum hirsutum FP-91666 SS1]	0.5	_	_	_	_	_	_	_	_	_
comp2302_c0_seq8	8.06	67.75	0.43	3.71	0.000312634	0.00536107	-3.10901	down	3.10901	yes	430	3-1292(-)	_	_	_	gi|389745581|gb|EIM86762.1|	MFS general substrate transporter [Stereum hirsutum FP-91666 SS1]	0.88	GO:0055085;GO:0016021	_	_	_	_	_	_	_	_
comp2305_c0_seq1	22	137	6.53	41.57	0.000496309	0.00773965	-2.67039	down	2.67039	yes	635	*	_	_	_	_	_	_	_	_	_	_	_	_	_	_	_
comp2319_c0_seq2	23	129	5.77	33.05	0.000956872	0.0129564	-2.51801	down	2.51801	yes	225	77-751(-)	_	_	_	gi|390602387|gb|EIN11780.1|	alcohol dehydrogenase IV [Punctularia strigosozonata HHB-11173 SS5]	0.86	GO:0046872;GO:0055114;GO:0016491	_	_	_	_	_	_	_	_
comp2323_c1_seq1	130	1284	15.6	157.49	3.88e-06	0.000151139	-3.33564	down	3.33564	yes	352	132-1187(-)	_	_	_	gi|405121843|gb|AFR96611.1|	alpha-ketoglutarate catabolism dioxygenase [Cryptococcus neoformans var. grubii H99]	0.62	GO:0016491	_	_	_	_	_	_	K03119	tauD
comp2324_c0_seq18	8.19	65.51	1.71	13.95	0.000422388	0.00674562	-3.0282	down	3.0282	yes	212	188-823(+)	_	_	_	gi|392571431|gb|EIW64603.1|	IlvN-domain-containing protein [Trametes versicolor FP-101664 SS1]	0.94	GO:0009099;GO:0009098;GO:0015940;GO:0000166;GO:0009097;GO:0004455;GO:0055114	_	_	_	_	_	_	K00053	ilvC
comp2324_c0_seq6	0	74.07	0	5.23	2.04e-08	1.83e-06	-2.38681	down	2.38681	yes	342	1620-2645(+)	_	_	_	gi|392571431|gb|EIW64603.1|	IlvN-domain-containing protein [Trametes versicolor FP-101664 SS1]	0.91	GO:0009099;GO:0009098;GO:0015940;GO:0000166;GO:0009097;GO:0004455;GO:0055114	104341.JGI126233	annotation not available	0.8952	COG0059	_	_	K00053	ilvC
comp2331_c0_seq1	19.33	192.59	1.34	13.6	1.59e-05	0.000492319	-3.3433	down	3.3433	yes	696	187-2274(-)	_	_	_	gi|170088288|ref|XP_001875367.1|	predicted protein [Laccaria bicolor S238N-H82]	0.76	GO:0006355;GO:0005488;GO:0006366	_	_	_	_	_	_	_	_
comp2331_c0_seq3	159.47	650.91	11.38	47.47	0.00270862	0.0286917	-2.06052	down	2.06052	yes	696	187-2274(-)	_	_	_	gi|170088288|ref|XP_001875367.1|	predicted protein [Laccaria bicolor S238N-H82]	0.76	GO:0006355;GO:0005488;GO:0006366	_	_	_	_	_	_	_	_
comp2344_c0_seq3	8.08	88.58	0.73	8.21	4.71e-05	0.00115248	-3.49141	down	3.49141	yes	431	434-1726(+)	_	_	_	gi|170103867|ref|XP_001883148.1|	O-methyltransferase [Laccaria bicolor S238N-H82]	0.69	GO:0008171	_	_	_	_	_	_	_	_
comp234_c1_seq1	420	3526	96.92	831.59	1.17e-05	0.00038156	-3.10101	down	3.10101	yes	168	3-506(+)	_	_	_	_	_	_	_	_	_	_	_	_	_	_	_
comp2353_c0_seq2	50.24	288.01	7.93	46.44	0.00038125	0.00631552	-2.54998	down	2.54998	yes	279	92-928(+)	_	_	_	gi|403417867|emb|CCM04567.1|	predicted protein [Fibroporia radiculosa]	0.66	_	_	_	_	_	_	_	_	_
comp2353_c0_seq3	77.08	326.63	12.39	53.65	0.00255952	0.0273672	-2.1144	down	2.1144	yes	272	92-907(+)	_	_	_	gi|403417867|emb|CCM04567.1|	predicted protein [Fibroporia radiculosa]	0.67	_	_	_	_	_	_	_	_	_
comp2379_c0_seq2	0	24.69	0	4.36	7.45e-05	0.00166693	-2.12433	down	2.12433	yes	282	246-1091(-)	_	_	_	gi|392564483|gb|EIW57661.1|	alpha/beta-hydrolase [Trametes versicolor FP-101664 SS1]	0.9	GO:0016042;GO:0046486;GO:0004806	_	_	_	_	_	_	_	_
comp2386_c0_seq1	28	382	2.35	32.82	8.29e-07	4.16e-05	-3.80384	down	3.80384	yes	380	201-1340(-)	_	_	_	gi|389750429|gb|EIM91600.1|	hypothetical protein STEHIDRAFT_153230 [Stereum hirsutum FP-91666 SS1]	0.48	_	_	_	_	_	_	_	_	_
comp2387_c0_seq1	22.99	650.35	1.11	32.03	1.73e-09	2.28e-07	-4.85079	down	4.85079	yes	506	2202-3719(-)	_	_	_	gi|169850254|ref|XP_001831824.1|	LAP1 [Coprinopsis cinerea LAP1 [Coprinopsis cinerea okayama7#130]	0.59	GO:0016787	_	_	_	_	_	_	_	_
comp2391_c0_seq7	2.95	123.65	0.48	20.45	4.31e-08	3.5e-06	-5.41292	down	5.41292	yes	309	3-929(+)	_	_	_	gi|336369198|gb|EGN97540.1|	hypothetical protein SERLA73DRAFT_184283 [Serpula lacrymans var. lacrymans S7.3]	0.81	GO:0006807;GO:0016811	5306.JGI66518	annotation not available	0.7527	COG2421	_	_	_	_
comp2408_c0_seq4	14.99	89.17	3.65	22.2	0.00105722	0.013638	-2.60459	down	2.60459	yes	115	2-346(+)	_	_	_	gi|170094816|ref|XP_001878629.1|	predicted protein [Laccaria bicolor S238N-H82]	0.76	_	_	_	_	_	_	_	_	_
comp2419_c0_seq3	0	90.4	0	6.51	3.58e-09	4.12e-07	-2.70266	down	2.70266	yes	654	330-2291(-)	_	_	_	gi|169859036|ref|XP_001836159.1|	phosphoketolase [Coprinopsis cinerea okayama7#130]	0.86	GO:0005975;GO:0016832	_	_	_	_	_	_	K01636	E4.1.2.-
comp2420_c0_seq5	0.21	32.15	0.03	4.88	1.17e-05	0.000380723	-7.34577	down	7.34577	yes	1269	*	_	_	_	gi|170108052|ref|XP_001885235.1|	predicted protein [Laccaria bicolor S238N-H82]	0.86	GO:0004674;GO:0005524;GO:0009069;GO:0006468	_	_	_	_	_	_	_	_
comp2422_c0_seq19	0	16.59	0	5.68	0.000726851	0.0102608	-2.50589	down	2.50589	yes	136	3-410(-)	_	_	_	_	_	_	_	_	_	_	_	_	_	_	_
comp2431_c0_seq1	1	107	0.52	56.49	7.7e-09	8.07e-07	-6.76334	down	6.76334	yes	121	2-364(-)	_	_	_	_	_	_	_	_	_	_	_	_	_	_	_
comp2434_c0_seq2	0	62.8	0	6.8	7.6e-08	5.67e-06	-2.76553	down	2.76553	yes	326	800-1780(+)	_	_	_	gi|299745570|ref|XP_001831807.2|	hypothetical protein CC1G_05906 [Coprinopsis cinerea okayama7#130]	0.73	_	_	_	_	_	_	_	_	_
comp2434_c0_seq4	5	117	1.79	42.78	5.63e-07	2.97e-05	-4.5789	down	4.5789	yes	145	2-436(+)	_	_	_	_	_	_	_	_	_	_	_	_	_	_	_
comp2434_c0_seq5	1	32	0.39	12.74	0.000103439	0.00220808	-5.02975	down	5.02975	yes	161	2-487(+)	_	_	_	gi|238598512|ref|XP_002394629.1|	hypothetical protein MPER_05452 [Moniliophthora perniciosa FA553]	0.85	GO:0004198;GO:0006508;GO:0005622	_	_	_	_	_	_	_	_
comp2445_c0_seq1	5.21	103.35	0.69	13.91	1.57e-06	7.21e-05	-4.33338	down	4.33338	yes	245	560-1294(+)	_	_	_	gi|389744555|gb|EIM85737.1|	aromatic compound dioxygenase [Stereum hirsutum FP-91666 SS1]	0.65	GO:0016491	_	_	_	_	_	_	_	_
comp2445_c0_seq2	19.79	241.65	2.72	33.91	2.64e-06	0.000110428	-3.64003	down	3.64003	yes	242	510-1235(+)	_	_	_	gi|389744555|gb|EIM85737.1|	aromatic compound dioxygenase [Stereum hirsutum FP-91666 SS1]	0.65	GO:0016491	_	_	_	_	_	_	_	_
comp2446_c0_seq10	7.31	88.38	1.59	19.62	2.47e-05	0.000712953	-3.62523	down	3.62523	yes	868	*	_	_	_	gi|170086083|ref|XP_001874265.1|	predicted protein [Laccaria bicolor S238N-H82]	0.79	GO:0005622;GO:0008270;GO:0003676	_	_	_	_	_	_	_	_
comp2446_c0_seq2	0.02	58.99	0	5.49	1.28e-07	8.82e-06	-2.45681	down	2.45681	yes	382	926-2071(-)	_	_	_	gi|170086083|ref|XP_001874265.1|	predicted protein [Laccaria bicolor S238N-H82]	0.76	GO:0005622;GO:0008270;GO:0003676	29883.JGI301763	hypothetical protein	0.7761	_	_	NOG281787	_	_
comp2450_c0_seq3	5.91	40	0.93	6.42	0.00261227	0.0278419	-2.78727	down	2.78727	yes	340	3-1022(+)	_	_	_	gi|389746834|gb|EIM88013.1|	hypothetical protein STEHIDRAFT_94886 [Stereum hirsutum FP-91666 SS1]	0.6	_	_	_	_	_	_	_	_	_
comp2452_c0_seq1	7	218	0.64	20.4	1.45e-08	1.37e-06	-4.99435	down	4.99435	yes	283	984-1832(+)	_	_	_	gi|393221479|gb|EJD06964.1|	hypothetical protein FOMMEDRAFT_17424 [Fomitiporia mediterranea MF3/22]	0.6	_	_	_	_	_	_	_	_	_
comp2452_c0_seq3	0	16	0	7.88	0.00100641	0.0130781	-2.9782	down	2.9782	yes	391	*	_	_	_	gi|390595693|gb|EIN05097.1|	hypothetical protein PUNSTDRAFT_74859 [Punctularia strigosozonata HHB-11173 SS5]	0.57	_	_	_	_	_	_	_	_	_
comp2463_c0_seq1	26	368	4.86	70.35	6.64e-07	3.39e-05	-3.85552	down	3.85552	yes	285	153-1010(+)	_	_	_	gi|299741443|ref|XP_001834462.2|	hypothetical protein CC1G_02198 [Coprinopsis cinerea okayama7#130]	0.75	_	_	_	_	_	_	_	_	_
comp2463_c0_seq2	5	33	1.99	13.44	0.0047504	0.0427208	-2.75569	down	2.75569	yes	473	*	_	_	_	_	_	_	_	_	_	_	_	_	_	_	_
comp2467_c0_seq4	73.31	458.57	6.87	43.92	0.000171492	0.00332475	-2.6765	down	2.6765	yes	352	797-1852(-)	_	_	_	gi|302679178|ref|XP_003029271.1|	expressed protein [Schizophyllum commune H4-8]	0.7	_	_	_	_	_	_	_	_	_
comp2467_c0_seq6	0	44	0	6.98	1.22e-06	5.8e-05	-2.80323	down	2.80323	yes	177	58-588(+)	_	_	_	gi|170099722|ref|XP_001881079.1|	predicted protein [Laccaria bicolor S238N-H82]	0.72	_	_	_	_	_	_	_	_	_
comp2469_c0_seq14	0	34	0	16.93	9.48e-06	0.000320742	-4.08151	down	4.08151	yes	97	2-292(+)	_	_	_	gi|242222440|ref|XP_002476939.1|	predicted protein [Postia placenta Mad-698-R]	0.71	_	_	_	_	_	_	_	_	_
comp2469_c0_seq8	0	21.44	0	4.15	0.000164799	0.00320535	-2.05311	down	2.05311	yes	297	105-998(+)	_	_	_	gi|403416511|emb|CCM03211.1|	predicted protein [Fibroporia radiculosa]	0.62	_	_	_	_	_	_	_	_	_
comp2470_c0_seq1	53.72	219.48	8.36	34.89	0.00374647	0.0363755	-2.06124	down	2.06124	yes	317	1-951(+)	_	_	_	gi|302690512|ref|XP_003034935.1|	hypothetical protein SCHCODRAFT_74136 [Schizophyllum commune H4-8]	0.86	GO:0006508;GO:0004197	_	_	_	_	_	_	_	_
comp2470_c0_seq2	47.28	207.52	8.64	38.75	0.00264054	0.0280833	-2.16509	down	2.16509	yes	257	1-771(+)	_	_	_	gi|302690512|ref|XP_003034935.1|	hypothetical protein SCHCODRAFT_74136 [Schizophyllum commune H4-8]	0.86	GO:0006508;GO:0004197	_	_	_	_	_	_	_	_
comp2488_c0_seq1	15	70	1.31	6.25	0.0049351	0.0441173	-2.25429	down	2.25429	yes	115	2-346(-)	_	_	_	_	_	_	_	_	_	_	_	_	_	_	_
comp2488_c0_seq3	2.06	34	0.63	10.6	0.000277936	0.00495004	-4.07257	down	4.07257	yes	176	3-530(+)	_	_	_	gi|170100116|ref|XP_001881276.1|	ectomycorrhiza-regulated small secreted protein [Laccaria bicolor S238N-H82]	0.72	_	_	_	_	_	_	_	_	_
comp2488_c0_seq4	8.41	46.33	2.72	15.31	0.00356069	0.0347621	-2.4928	down	2.4928	yes	110	153-482(-)	_	_	_	_	_	_	_	_	_	_	_	_	_	_	_
comp2488_c0_seq5	15.6	102.55	5.11	34.37	0.000431514	0.00687312	-2.74975	down	2.74975	yes	169	3-509(-)	_	_	_	gi|336375516|gb|EGO03852.1|	hypothetical protein SERLA73DRAFT_175533 [Serpula lacrymans var. lacrymans S7.3]	0.59	_	_	_	_	_	_	_	_	_
comp2491_c0_seq1	128	588	11.08	52.02	0.00129817	0.0162771	-2.23111	down	2.23111	yes	471	365-1777(+)	_	_	_	gi|395329403|gb|EJF61790.1|	chondroitin AC/alginate lyase [Dichomitus squalens LYAD-421 SS1]	0.75	_	_	_	_	_	_	_	_	_
comp2528_c0_seq1	14	124.87	1.43	13.03	7.05e-05	0.00161431	-3.18775	down	3.18775	yes	594	1-1782(+)	_	_	_	gi|390598540|gb|EIN07938.1|	small oligopeptide transporter [Punctularia strigosozonata HHB-11173 SS5]	0.88	GO:0055085	_	_	_	_	_	_	_	_
comp2531_c0_seq1	11	115	1.36	14.53	3.41e-05	0.000917888	-3.41736	down	3.41736	yes	316	558-1505(+)	_	_	_	gi|393244292|gb|EJD51804.1|	hypothetical protein AURDEDRAFT_111405 [Auricularia delicata TFB-10046 SS5]	0.65	_	_	_	_	_	_	_	_	_
comp2535_c0_seq1	0	116.29	0	4.93	4.03e-10	6.71e-08	-2.30159	down	2.30159	yes	418	86-1339(+)	_	_	_	gi|169865137|ref|XP_001839172.1|	CMGC/CDK/CDK8 protein kinase [Coprinopsis cinerea okayama7#130]	0.9	GO:0004674;GO:0005524;GO:0009069;GO:0006468	29883.JGI319506	hypothetical protein	0.9647	COG0515	KOG0666	_	K02208	CDK8_11
comp2535_c0_seq2	0	300.38	0	12.92	6.05e-14	3.49e-11	-3.69153	down	3.69153	yes	425	86-1360(+)	_	_	_	gi|169865137|ref|XP_001839172.1|	CMGC/CDK/CDK8 protein kinase [Coprinopsis cinerea okayama7#130]	0.9	GO:0004674;GO:0005524;GO:0009069;GO:0006468	29883.JGI319506	hypothetical protein	0.9647	COG0515	KOG0666	_	K02208	CDK8_11
comp2543_c0_seq1	10.6	65.27	0.96	6.03	0.0011681	0.01487	-2.65105	down	2.65105	yes	265	1289-2086(+)	_	_	_	gi|1582765|prf||2119294A	YFW1 gene	0.48	_	_	_	_	_	_	_	_	_
comp2545_c0_seq11	0	20.38	0	4.41	0.00021796	0.00398844	-2.14078	down	2.14078	yes	155	126-590(+)	_	_	_	_	_	_	_	_	_	_	_	_	_	_	_
comp2552_c0_seq7	12.86	62.05	1.71	8.43	0.00513967	0.0456603	-2.30154	down	2.30154	yes	472	3-1418(-)	_	_	_	gi|170096704|ref|XP_001879572.1|	predicted protein [Laccaria bicolor S238N-H82]	0.91	GO:0003866;GO:0003855;GO:0009094;GO:0016310;GO:0009423;GO:0004765;GO:0006571;GO:0005524;GO:0000162;GO:0003856;GO:0005737;GO:0055114;GO:0046872;GO:0004764	_	_	_	_	_	_	K13830	ARO1
comp2552_c0_seq9	0	51.32	0	8.74	4e-07	2.23e-05	-3.12763	down	3.12763	yes	377	1-1131(-)	_	_	_	gi|170096704|ref|XP_001879572.1|	predicted protein [Laccaria bicolor S238N-H82]	0.89	GO:0003866;GO:0003855;GO:0009094;GO:0016310;GO:0009423;GO:0004765;GO:0006571;GO:0005524;GO:0000162;GO:0003856;GO:0005737;GO:0055114;GO:0046872;GO:0004764	_	_	_	_	_	_	K13830	ARO1
comp2556_c0_seq1	0	76.99	0	6.87	1.47e-08	1.37e-06	-2.78031	down	2.78031	yes	443	831-2159(-)	_	_	_	_	_	_	_	_	_	_	_	_	_	_	_
comp2557_c0_seq1	1	26	0.33	8.8	0.000385253	0.00631552	-4.73697	down	4.73697	yes	569	*	_	_	_	_	_	_	_	_	_	_	_	_	_	_	_
comp2559_c0_seq4	32.55	184.55	7.52	43.58	0.000591373	0.0088417	-2.53486	down	2.53486	yes	223	63-731(+)	_	_	_	gi|392587457|gb|EIW76791.1|	hypothetical protein CONPUDRAFT_63831 [Coniophora puteana RWD-64-598 SS2]	0.76	_	_	_	_	_	_	_	_	_
comp255_c0_seq1	1613	6526	159.63	660.09	0.00243375	0.0263046	-2.04793	down	2.04793	yes	518	208-1761(-)	_	_	_	gi|392559715|gb|EIW52899.1|	MFS general substrate transporter [Trametes versicolor FP-101664 SS1]	0.53	_	_	_	_	_	_	_	_	_
comp2560_c0_seq5	0	15.34	0	7.17	0.00100641	0.0130781	-2.84197	down	2.84197	yes	87	78-338(+)	_	_	_	gi|170108182|ref|XP_001885300.1|	predicted protein [Laccaria bicolor S238N-H82]	0.92	GO:0000287;GO:0008193;GO:0006400	_	_	_	_	_	_	K10761	THG1
comp2562_c0_seq1	0.86	52.72	0.11	7.05	2.85e-06	0.000118393	-6.00205	down	6.00205	yes	455	76-1440(-)	_	_	_	gi|170092024|ref|XP_001877234.1|	predicted protein [Laccaria bicolor S238N-H82]	0.84	GO:0008762;GO:0006040;GO:0050660;GO:0055114	_	_	_	_	_	_	_	_
comp2562_c0_seq3	0.47	14.08	0.07	2	0.00199605	0.0222217	-4.8365	down	4.8365	yes	426	76-1353(-)	_	_	_	gi|170092024|ref|XP_001877234.1|	predicted protein [Laccaria bicolor S238N-H82]	0.84	GO:0008762;GO:0006040;GO:0050660;GO:0055114	_	_	_	_	_	_	_	_
comp2563_c0_seq3	49.1	538.59	6.6	74.02	2.51e-06	0.00010597	-3.48738	down	3.48738	yes	375	150-1274(-)	_	_	_	gi|336366402|gb|EGN94749.1|	hypothetical protein SERLA73DRAFT_187806 [Serpula lacrymans var. lacrymans S7.3]	0.58	_	_	_	_	_	_	_	_	_
comp2567_c0_seq1	27	128	2.5	12.12	0.00245575	0.0265129	-2.27739	down	2.27739	yes	202	537-1142(+)	_	_	_	gi|170097589|ref|XP_001880014.1|	predicted protein [Laccaria bicolor S238N-H82]	0.79	_	_	_	_	_	_	_	_	_
comp2569_c1_seq3	5.23	44.97	0.8	7.04	0.00065691	0.00963896	-3.1375	down	3.1375	yes	354	3-1064(-)	_	_	_	gi|390601789|gb|EIN11182.1|	cytochrome P450 [Punctularia strigosozonata HHB-11173 SS5]	0.64	_	_	_	_	_	_	_	_	_
comp2605_c0_seq1	12	191	1.31	21.24	9.92e-07	4.85e-05	-4.01915	down	4.01915	yes	424	462-1736(+)	_	_	_	gi|170094666|ref|XP_001878554.1|	glycoside hydrolase family 3 protein [Laccaria bicolor S238N-H82]	0.89	GO:0004553;GO:0005975	_	_	_	_	_	_	_	_
comp2605_c0_seq2	18.91	202	3.33	36.31	1.12e-05	0.000372463	-3.44677	down	3.44677	yes	285	1-855(+)	_	_	_	gi|170094666|ref|XP_001878554.1|	glycoside hydrolase family 3 protein [Laccaria bicolor S238N-H82]	0.85	GO:0004553;GO:0005975	_	_	_	_	_	_	_	_
comp2605_c0_seq3	21.09	161	4.58	35.74	0.000120908	0.00253232	-2.96412	down	2.96412	yes	217	1-651(+)	_	_	_	gi|170094666|ref|XP_001878554.1|	glycoside hydrolase family 3 protein [Laccaria bicolor S238N-H82]	0.84	GO:0004553;GO:0005975	_	_	_	_	_	_	_	_
comp2605_c0_seq5	5	51.19	2.12	22.17	0.000294417	0.00508356	-3.38647	down	3.38647	yes	148	2-448(+)	_	_	_	gi|170094666|ref|XP_001878554.1|	glycoside hydrolase family 3 protein [Laccaria bicolor S238N-H82]	0.89	GO:0004553;GO:0005975	_	_	_	_	_	_	_	_
comp2606_c0_seq3	52.3	233.77	5.75	26.26	0.00202778	0.0225332	-2.19123	down	2.19123	yes	220	229-888(-)	_	_	_	gi|392563467|gb|EIW56646.1|	hypothetical protein TRAVEDRAFT_73121 [Trametes versicolor FP-101664 SS1]	0.49	_	_	_	_	_	_	_	_	_
comp260_c0_seq8	1086	4585	201.32	868.7	0.00185083	0.0215072	-2.10937	down	2.10937	yes	205	226-840(-)	_	_	_	_	_	_	_	_	_	_	_	_	_	_	_
comp2616_c0_seq2	10	111.98	2.84	32.5	2.48e-05	0.000714598	-3.51648	down	3.51648	yes	221	1-663(-)	_	_	_	gi|299738371|ref|XP_002910072.1|	alpha/beta hydrolase domain-containing protein [Coprinopsis cinerea okayama7#130]	0.63	_	_	_	_	_	_	_	_	_
comp2618_c0_seq1	101	480	23.65	114.89	0.0010721	0.0138062	-2.28034	down	2.28034	yes	805	*	_	_	_	_	_	_	_	_	_	_	_	_	_	_	_
comp2625_c0_seq3	7	86	2.51	31.56	3.19e-05	0.000871452	-3.65234	down	3.65234	yes	111	1-333(+)	_	_	_	_	_	_	_	_	_	_	_	_	_	_	_
comp2631_c0_seq3	56.8	283.84	4.15	21.19	0.000987066	0.0130781	-2.3522	down	2.3522	yes	2581	*	_	_	_	gi|170098955|ref|XP_001880696.1|	predicted protein [Laccaria bicolor S238N-H82]	0.57	_	_	_	_	_	_	_	_	_
comp2632_c0_seq1	25.67	146.3	2.51	14.61	0.000647023	0.0095312	-2.5412	down	2.5412	yes	642	2-1930(+)	_	_	_	gi|170088410|ref|XP_001875428.1|	predicted protein [Laccaria bicolor S238N-H82]	0.78	GO:0004252;GO:0006508	29883.JGI322240	hypothetical protein	0.8701	COG1404;COG4935	KOG3526;KOG3525	_	K01341	E3.4.21.61
comp2632_c0_seq7	0	41.66	0	15.77	2.05e-06	8.96e-05	-3.97911	down	3.97911	yes	169	1-510(+)	_	_	_	gi|170088410|ref|XP_001875428.1|	predicted protein [Laccaria bicolor S238N-H82]	0.61	GO:0008236	_	_	_	_	_	_	K01341	E3.4.21.61
comp263_c0_seq1	0	149.5	0	19.24	4.1e-11	9.39e-09	-4.26604	down	4.26604	yes	438	183-1496(-)	_	_	_	_	_	_	_	_	_	_	_	_	_	_	_
comp263_c0_seq2	15	127.5	1.96	16.99	9.3e-05	0.00205136	-3.11576	down	3.11576	yes	421	183-1445(-)	_	_	_	_	_	_	_	_	_	_	_	_	_	_	_
comp2641_c0_seq3	0	92.85	0	10.38	2.98e-09	3.6e-07	-3.37573	down	3.37573	yes	446	209-1546(-)	_	_	_	gi|336368469|gb|EGN96812.1|	hypothetical protein SERLA73DRAFT_184981 [Serpula lacrymans var. lacrymans S7.3]	0.98	GO:0008601;GO:0007165;GO:0000159	29883.JGI171195	hypothetical protein	0.9634	COG5170	KOG1354	_	K04354	PPP2R2
comp2647_c0_seq7	11.54	58.64	3.24	16.84	0.00324234	0.0323716	-2.37783	down	2.37783	yes	116	3-350(+)	_	_	_	gi|392560700|gb|EIW53882.1|	FMN-linked oxidoreductase [Trametes versicolor FP-101664 SS1]	0.64	GO:0003824;GO:0044710	_	_	_	_	_	_	K05542	DUS1
comp2652_c0_seq3	23.19	135.13	3.44	20.47	0.000707854	0.0102608	-2.57303	down	2.57303	yes	345	38-1072(-)	_	_	_	gi|393215311|gb|EJD00802.1|	Aldo/keto reductase [Fomitiporia mediterranea MF3/22]	0.84	_	104341.JGI120860	annotation not available	0.8204	COG0667	KOG1575	NOG149253	_	_
comp2652_c0_seq8	3.06	51.96	0.82	14.18	4.23e-05	0.00107336	-4.11209	down	4.11209	yes	168	3-506(-)	_	_	_	gi|393215311|gb|EJD00802.1|	Aldo/keto reductase [Fomitiporia mediterranea MF3/22]	0.8	_	_	_	_	_	_	_	_	_
comp2664_c0_seq2	51.43	208.66	1.3	5.4	0.00411138	0.0383241	-2.05445	down	2.05445	yes	1181	3902-7444(-)	_	_	_	gi|170085707|ref|XP_001874077.1|	predicted protein [Laccaria bicolor S238N-H82]	0.83	GO:0016020	29883.JGI320917	hypothetical protein	0.8661	_	KOG2238	_	_	_
comp2664_c0_seq3	31.56	153.98	0.88	4.41	0.00165456	0.0195445	-2.3252	down	2.3252	yes	1181	3191-6733(-)	_	_	_	gi|170085707|ref|XP_001874077.1|	predicted protein [Laccaria bicolor S238N-H82]	0.83	GO:0016020	29883.JGI320917	hypothetical protein	0.8661	_	KOG2238	_	_	_
comp267_c0_seq1	383	3317	97.71	864.87	9.27e-06	0.000320411	-3.14591	down	3.14591	yes	153	150-608(+)	_	_	_	gi|403412954|emb|CCL99654.1|	predicted protein [Fibroporia radiculosa]	0.75	GO:0005488	_	_	_	_	_	_	_	_
comp2681_c0_seq3	0	145.89	0	10.67	5.23e-11	1.17e-08	-3.41549	down	3.41549	yes	403	210-1418(+)	_	_	_	gi|302693893|ref|XP_003036625.1|	hypothetical protein SCHCODRAFT_71979 [Schizophyllum commune H4-8]	0.73	GO:0006807;GO:0044238;GO:0003824;GO:0044249;GO:0005488	_	_	_	_	_	_	_	_
comp2692_c0_seq1	19.95	263.07	0.9	12.16	1.82e-06	8.19e-05	-3.75607	down	3.75607	yes	548	1774-3417(-)	_	_	_	gi|393241164|gb|EJD48687.1|	MFS general substrate transporter [Auricularia delicata TFB-10046 SS5]	0.82	GO:0055085;GO:0016021	_	_	_	_	_	_	_	_
comp2692_c0_seq15	0	61.04	0	9.09	9.84e-08	7.02e-06	-3.18428	down	3.18428	yes	180	3-542(-)	_	_	_	gi|393241164|gb|EJD48687.1|	MFS general substrate transporter [Auricularia delicata TFB-10046 SS5]	0.85	GO:0055085;GO:0016021	_	_	_	_	_	_	_	_
comp2692_c0_seq17	0	51.06	0	8.24	4e-07	2.23e-05	-3.04264	down	3.04264	yes	259	332-1108(+)	_	_	_	gi|393241165|gb|EJD48688.1|	NAD(P)-binding protein [Auricularia delicata TFB-10046 SS5]	0.87	GO:0008152	_	_	_	_	_	_	_	_
comp2692_c0_seq19	38	268.94	6.24	45.14	9.76e-05	0.00209338	-2.85479	down	2.85479	yes	354	1-1062(+)	_	_	_	gi|393241165|gb|EJD48688.1|	NAD(P)-binding protein [Auricularia delicata TFB-10046 SS5]	0.89	GO:0008152	_	_	_	_	_	_	_	_
comp2692_c0_seq5	0	86.58	0	5.27	5.26e-09	5.67e-07	-2.3978	down	2.3978	yes	548	768-2411(-)	_	_	_	gi|393241164|gb|EJD48687.1|	MFS general substrate transporter [Auricularia delicata TFB-10046 SS5]	0.82	GO:0055085;GO:0016021	_	_	_	_	_	_	_	_
comp2692_c0_seq7	13.57	130.3	1.13	11.09	3.46e-05	0.000928128	-3.29486	down	3.29486	yes	503	3-1511(-)	_	_	_	gi|302679738|ref|XP_003029551.1|	hypothetical protein SCHCODRAFT_58516 [Schizophyllum commune H4-8]	0.88	GO:0055085;GO:0016021	_	_	_	_	_	_	_	_
comp269_c0_seq3	20.92	102.44	10.11	50.61	0.0025923	0.027698	-2.32364	down	2.32364	yes	130	1-393(+)	_	_	_	gi|169845435|ref|XP_001829437.1|	enolase [Coprinopsis cinerea enolase [Coprinopsis cinerea okayama7#130]	0.93	GO:0000287;GO:0009094;GO:0006571;GO:0004634;GO:0006094;GO:0006096;GO:0000015;GO:0000162	_	_	_	_	_	_	K01689	ENO, eno
comp2710_c0_seq1	17	196	1.61	18.95	6.98e-06	0.000249298	-3.55707	down	3.55707	yes	348	599-1642(-)	_	_	_	gi|403413424|emb|CCM00124.1|	predicted protein [Fibroporia radiculosa]	0.79	_	104341.JGI106373	annotation not available	0.7744	COG0667	KOG1575	_	_	_
comp2711_c0_seq1	0	48.14	0	5.59	6.35e-07	3.26e-05	-2.48285	down	2.48285	yes	281	549-1391(-)	_	_	_	gi|302690011|ref|XP_003034685.1|	hypothetical protein SCHCODRAFT_75667 [Schizophyllum commune H4-8]	0.77	_	_	_	_	_	_	_	_	_
comp2714_c0_seq1	0	163.76	0	7	1.83e-11	4.77e-09	-2.80735	down	2.80735	yes	1129	152-3538(+)	_	_	_	gi|170107995|ref|XP_001885207.1|	predicted protein [Laccaria bicolor S238N-H82]	0.8	_	29883.JGI304921	hypothetical protein	0.8559	_	KOG1974	_	K10997	TOF1, SWI1
comp2714_c0_seq2	158	1186.24	6.69	51.34	3.44e-05	0.000924446	-2.94001	down	2.94001	yes	1097	195-3485(+)	_	_	_	gi|170107995|ref|XP_001885207.1|	predicted protein [Laccaria bicolor S238N-H82]	0.8	_	_	_	_	_	_	_	K10997	TOF1, SWI1
comp2716_c0_seq1	127	595	15.17	72.65	0.00113886	0.0145533	-2.25974	down	2.25974	yes	282	337-1182(+)	_	_	_	gi|302683236|ref|XP_003031299.1|	hypothetical protein SCHCODRAFT_16082 [Schizophyllum commune H4-8]	0.81	GO:0008152;GO:0003824	104341.JGI108007	annotation not available	0.7782	_	KOG1680	_	_	_
comp2717_c0_seq2	0	35.44	0	4.23	6.32e-06	0.000227433	-2.08066	down	2.08066	yes	1615	*	_	_	_	gi|238591946|ref|XP_002392758.1|	hypothetical protein MPER_07619 [Moniliophthora perniciosa FA553]	0.79	_	_	_	_	_	_	_	_	_
comp2717_c0_seq3	1	16.56	0.12	2	0.00406644	0.0383241	-4.05889	down	4.05889	yes	1598	*	_	_	_	gi|238591946|ref|XP_002392758.1|	hypothetical protein MPER_07619 [Moniliophthora perniciosa FA553]	0.79	_	_	_	_	_	_	_	_	_
comp2718_c0_seq1	0	271.56	0	26.01	1.57e-13	7.71e-11	-4.70099	down	4.70099	yes	427	732-2015(+)	_	_	_	gi|170109171|ref|XP_001885793.1|	predicted protein [Laccaria bicolor S238N-H82]	0.72	GO:0009055;GO:0016705;GO:0020037;GO:0005506;GO:0006118;GO:0055114	_	_	_	_	_	_	_	_
comp2723_c1_seq2	0	20.49	0	5.26	0.00021796	0.00398844	-2.39506	down	2.39506	yes	249	3-749(-)	_	_	_	gi|389744850|gb|EIM86032.1|	Metallo-dependent hydrolase [Stereum hirsutum FP-91666 SS1]	0.67	_	_	_	_	_	_	_	_	_
comp2729_c0_seq3	3	293	0.33	32.54	1.81e-11	4.77e-09	-6.6236	down	6.6236	yes	527	2-1582(+)	_	_	_	gi|392560337|gb|EIW53520.1|	cytochrome P450 [Trametes versicolor FP-101664 SS1]	0.79	_	_	_	_	_	_	_	_	_
comp2734_c0_seq1	32.62	179.36	4.58	25.71	0.00071246	0.0102608	-2.48891	down	2.48891	yes	305	322-1236(-)	_	_	_	gi|336387880|gb|EGO29024.1|	hypothetical protein SERLADRAFT_456343 [Serpula lacrymans var. lacrymans S7.9]	0.86	GO:0030246;GO:0016853;GO:0005975	104341.JGI111103	annotation not available	0.8488	COG0676	KOG1594	_	K01792	E5.1.3.15
comp2738_c1_seq4	0	292.32	0	15.17	7.8e-14	4.1e-11	-3.92315	down	3.92315	yes	486	213-1670(-)	_	_	_	gi|170087294|ref|XP_001874870.1|	predicted protein [Laccaria bicolor S238N-H82]	0.77	_	29883.JGI306015	hypothetical protein	0.7874	COG1597	KOG1116	_	K04718	E2.7.1.91
comp2739_c0_seq1	0	41.76	0	5.53	2.05e-06	8.96e-05	-2.46728	down	2.46728	yes	210	825-1454(-)	_	_	_	_	_	_	_	_	_	_	_	_	_	_	_
comp2739_c0_seq2	20.33	352.57	2.71	47.98	1.5e-07	1.01e-05	-4.14607	down	4.14607	yes	210	787-1416(-)	_	_	_	_	_	_	_	_	_	_	_	_	_	_	_
comp2739_c0_seq3	41.67	404.68	5.65	56.1	8.19e-06	0.000285881	-3.31168	down	3.31168	yes	159	754-1230(-)	_	_	_	_	_	_	_	_	_	_	_	_	_	_	_
comp273_c0_seq1	597	4353	127.18	947.76	3.56e-05	0.000928128	-2.89765	down	2.89765	yes	224	98-769(-)	_	_	_	gi|170090830|ref|XP_001876637.1|	cysteine peroxiredoxin [Laccaria bicolor S238N-H82]	0.96	GO:0016209;GO:0055114;GO:0051920	29883.JGI172363	cysteine peroxiredoxin	0.9679	COG0450	KOG0854	_	_	_
comp2745_c0_seq2	0	28.52	0	4.7	2.82e-05	0.000780816	-2.23266	down	2.23266	yes	362	3-1088(-)	_	_	_	gi|170104104|ref|XP_001883266.1|	predicted protein [Laccaria bicolor S238N-H82]	0.74	_	_	_	_	_	_	_	_	_
comp2751_c0_seq4	6.88	50.11	1.75	13.05	0.00126708	0.0159373	-2.89862	down	2.89862	yes	223	71-739(-)	_	_	_	gi|392570600|gb|EIW63772.1|	general substrate transporter [Trametes versicolor FP-101664 SS1]	0.85	GO:0008643;GO:0055085;GO:0016021;GO:0022891	_	_	_	_	_	_	K08139	HXT
comp2751_c0_seq6	0.04	13.21	0.01	4.53	0.00286389	0.0292255	-8.82337	down	8.82337	yes	144	131-562(-)	_	_	_	gi|392570600|gb|EIW63772.1|	general substrate transporter [Trametes versicolor FP-101664 SS1]	0.87	GO:0008643;GO:0055085;GO:0016021;GO:0022891	_	_	_	_	_	_	K08139	HXT
comp2765_c0_seq1	18.93	82.7	2.26	10.1	0.0056936	0.0496567	-2.15996	down	2.15996	yes	1577	*	_	_	_	_	_	_	_	_	_	_	_	_	_	_	_
comp2765_c0_seq8	0	22	0	5.86	0.000164799	0.00320535	-2.5509	down	2.5509	yes	83	475-726(+)	_	_	_	_	_	_	_	_	_	_	_	_	_	_	_
comp2771_c0_seq1	0	64.88	0	15.25	5.9e-08	4.53e-06	-3.93074	down	3.93074	yes	213	182-820(-)	_	_	_	_	_	_	_	_	_	_	_	_	_	_	_
comp2771_c0_seq4	0	100.99	0	30.36	1.46e-09	2.02e-07	-4.9241	down	4.9241	yes	153	182-640(-)	_	_	_	_	_	_	_	_	_	_	_	_	_	_	_
comp2771_c0_seq6	2	22	0.8	9.02	0.00356754	0.0347621	-3.49506	down	3.49506	yes	156	3-470(-)	_	_	_	_	_	_	_	_	_	_	_	_	_	_	_
comp2775_c0_seq1	26	317	6.27	78.11	2.34e-06	0.000101139	-3.63897	down	3.63897	yes	260	1-783(+)	_	_	_	gi|395330062|gb|EJF62446.1|	cytochrome P450 [Dichomitus squalens LYAD-421 SS1]	0.62	GO:0005488;GO:0016491	_	_	_	_	_	_	_	_
comp2776_c0_seq3	0	61.9	0	4.38	8.64e-08	6.32e-06	-2.13093	down	2.13093	yes	228	1541-2224(-)	_	_	_	_	_	_	_	_	_	_	_	_	_	_	_
comp2780_c0_seq2	8.37	67.78	0.62	5.12	0.000312634	0.00536107	-3.0458	down	3.0458	yes	2549	*	_	_	_	gi|169863271|ref|XP_001838257.1|	hypothetical protein CC1G_04701 [Coprinopsis cinerea okayama7#130]	0.67	_	_	_	_	_	_	_	_	_
comp2791_c0_seq3	0	45.66	0	14.24	1.03e-06	4.99e-05	-3.83188	down	3.83188	yes	161	63-545(-)	_	_	_	gi|169851736|ref|XP_001832557.1|	other/BUB protein kinase [Coprinopsis cinerea okayama7#130]	0.9	GO:0016310;GO:0016301	_	_	_	_	_	_	K06680	MAD3
comp2798_c0_seq9	0	17	0	5.18	0.000726851	0.0102608	-2.37295	down	2.37295	yes	210	3-635(+)	_	_	_	gi|170093241|ref|XP_001877842.1|	predicted protein [Laccaria bicolor S238N-H82]	0.8	_	_	_	_	_	_	_	_	_
comp27_c0_seq1	1603.35	19661.9	194.77	2441.1	4.5e-07	2.48e-05	-3.64769	down	3.64769	yes	236	657-1364(+)	_	_	_	gi|169852754|ref|XP_001833059.1|	carbonic anhydrase [Coprinopsis cinerea okayama7#130]	0.59	_	_	_	_	_	_	_	K01673	cynT, can
comp27_c0_seq2	1.65	26.06	0.34	5.46	0.0014195	0.0170773	-4.00529	down	4.00529	yes	88	657-923(+)	_	_	_	gi|170102693|ref|XP_001882562.1|	carbonic anhydrase [Laccaria bicolor S238N-H82]	0.71	_	_	_	_	_	_	_	K01673	cynT, can
comp2807_c0_seq1	19	158	1.56	13.22	7.56e-05	0.00168999	-3.0831	down	3.0831	yes	231	1282-1974(+)	_	_	_	gi|169851584|ref|XP_001832481.1|	hypothetical protein CC1G_03495 [Coprinopsis cinerea okayama7#130]	0.65	_	_	_	_	_	_	_	_	_
comp2825_c0_seq6	0	19	0	8.23	0.000390825	0.00631552	-3.04089	down	3.04089	yes	148	1-444(-)	_	_	_	gi|403417349|emb|CCM04049.1|	predicted protein [Fibroporia radiculosa]	0.89	_	_	_	_	_	_	_	_	_
comp2826_c0_seq2	6.67	80.13	1.06	12.97	5.42e-05	0.0013119	-3.61304	down	3.61304	yes	396	3-1190(-)	_	_	_	gi|336373668|gb|EGO02006.1|	glycoside hydrolase family 3 protein [Serpula lacrymans var. lacrymans S7.3]	0.79	GO:0004553;GO:0005975	_	_	_	_	_	_	K05349	bglX
comp2826_c0_seq6	0	16.29	0	4.18	0.000726851	0.0102608	-2.0635	down	2.0635	yes	212	1-636(-)	_	_	_	gi|302696929|ref|XP_003038143.1|	glycoside hydrolase family 3 protein [Schizophyllum commune H4-8]	0.9	GO:0004553;GO:0005975	_	_	_	_	_	_	K05349	bglX
comp2827_c0_seq5	0	55.51	0	10.34	2.23e-07	1.39e-05	-3.37016	down	3.37016	yes	344	1-1035(+)	_	_	_	gi|170101699|ref|XP_001882066.1|	predicted protein [Laccaria bicolor S238N-H82]	0.78	_	_	_	_	_	_	_	_	_
comp2842_c0_seq2	13.11	103.96	1.06	8.62	0.000174633	0.0033791	-3.02362	down	3.02362	yes	366	3-1100(-)	_	_	_	gi|170099698|ref|XP_001881067.1|	predicted protein [Laccaria bicolor S238N-H82]	0.6	_	_	_	_	_	_	_	_	_
comp2842_c0_seq5	0.18	139.7	0.02	15.84	7.62e-11	1.62e-08	-9.62936	down	9.62936	yes	266	2-799(+)	_	_	_	gi|170100074|ref|XP_001881255.1|	predicted protein [Laccaria bicolor S238N-H82]	0.85	_	_	_	_	_	_	_	_	_
comp2844_c0_seq1	34	261	3.8	29.78	5.69e-05	0.00136018	-2.97027	down	2.97027	yes	345	231-1265(-)	_	_	_	gi|336372504|gb|EGO00843.1|	hypothetical protein SERLA73DRAFT_159494 [Serpula lacrymans var. lacrymans S7.3]	0.55	_	_	_	_	_	_	_	_	_
comp2847_c0_seq2	10.64	55.29	1.27	6.74	0.0032194	0.0321854	-2.40792	down	2.40792	yes	428	3-1286(-)	_	_	_	_	_	_	_	_	_	_	_	_	_	_	_
comp2848_c0_seq1	97.76	543.64	8.78	49.91	0.000363559	0.00612525	-2.50704	down	2.50704	yes	241	503-1225(-)	_	_	_	gi|170107873|ref|XP_001885146.1|	predicted protein [Laccaria bicolor S238N-H82]	0.55	_	_	_	_	_	_	_	_	_
comp2848_c0_seq2	41.24	374.36	3.91	36.3	1.54e-05	0.000475758	-3.21473	down	3.21473	yes	241	391-1113(-)	_	_	_	gi|170107873|ref|XP_001885146.1|	predicted protein [Laccaria bicolor S238N-H82]	0.54	_	_	_	_	_	_	_	_	_
comp2864_c0_seq1	70	858	6.11	76.57	8.31e-07	4.16e-05	-3.64753	down	3.64753	yes	595	247-2031(+)	_	_	_	gi|170089285|ref|XP_001875865.1|	predicted protein [Laccaria bicolor S238N-H82]	0.84	GO:0006118;GO:0003995;GO:0055114	29883.JGI292578	hypothetical protein	0.8442	COG1960	KOG0137	_	_	_
comp2867_c0_seq5	0	56.38	0	6.29	1.94e-07	1.23e-05	-2.65306	down	2.65306	yes	498	76-1569(-)	_	_	_	gi|170092993|ref|XP_001877718.1|	predicted protein [Laccaria bicolor S238N-H82]	0.83	GO:0009055;GO:0016705;GO:0020037;GO:0005506;GO:0006118;GO:0004497;GO:0055114	29883.JGI183409	hypothetical protein	0.84	COG2124	KOG0157	_	_	_
comp286_c0_seq1	384.66	2925.5	19.35	150.44	2.66e-05	0.000756275	-2.95878	down	2.95878	yes	3747	*	_	_	_	gi|170102637|ref|XP_001882534.1|	predicted protein [Laccaria bicolor S238N-H82]	0.74	_	_	_	_	_	_	_	_	_
comp286_c0_seq2	8.34	236.5	3.5	101.49	1.45e-08	1.37e-06	-4.85784	down	4.85784	yes	449	*	_	_	_	gi|347600728|gb|AEP15215.1|	hypothetical protein EOVG_00278 [Emiliania huxleyi virus 88]	0.46	_	_	_	_	_	_	_	_	_
comp2876_c0_seq1	176	839	10.69	52.1	0.000936115	0.0127213	-2.28502	down	2.28502	yes	907	270-2990(-)	_	_	_	gi|395325599|gb|EJF58019.1|	alpha-glucosidase [Dichomitus squalens LYAD-421 SS1]	0.79	GO:0003824	104341.JGI55086	alpha-glucosidase	0.8107	COG1501	KOG1065	_	K01187	E3.2.1.20, malZ
comp2880_c0_seq1	5.57	107.49	0.47	9.17	1.16e-06	5.58e-05	-4.28619	down	4.28619	yes	299	1189-2085(+)	_	_	_	gi|170085253|ref|XP_001873850.1|	predicted protein [Laccaria bicolor S238N-H82]	0.85	_	_	_	_	_	_	_	_	_
comp2880_c0_seq3	0.02	98	0	8.69	1.9e-09	2.48e-07	-3.11936	down	3.11936	yes	299	1103-1999(+)	_	_	_	gi|170085253|ref|XP_001873850.1|	predicted protein [Laccaria bicolor S238N-H82]	0.85	_	_	_	_	_	_	_	_	_
comp2880_c0_seq5	0.62	141.32	0.06	12.84	6.99e-10	1.08e-07	-7.74147	down	7.74147	yes	416	700-1947(+)	_	_	_	gi|299755686|ref|XP_001828815.2|	hypothetical protein CC1G_06801 [Coprinopsis cinerea okayama7#130]	0.68	_	_	_	_	_	_	_	_	_
comp2888_c0_seq5	0	38.38	0	10.7	3.54e-06	0.000138999	-3.41954	down	3.41954	yes	189	1-567(+)	_	_	_	gi|169619148|ref|XP_001802987.1|	hypothetical protein SNOG_12769 [Phaeosphaeria nodorum SN15]	0.71	GO:0016491	_	_	_	_	_	_	K04125	E1.14.11.13
comp2888_c0_seq6	0	12	0	4.52	0.00416566	0.0383241	-2.17632	down	2.17632	yes	512	*	_	_	_	gi|67524395|ref|XP_660259.1|	hypothetical protein AN2655.2 [Aspergillus nidulans FGSC A4]	0.76	GO:0016491	_	_	_	_	_	_	_	_
comp2893_c0_seq7	0	64.43	0	10.8	6.69e-08	5.07e-06	-3.43296	down	3.43296	yes	350	58-1107(-)	_	_	_	gi|170085119|ref|XP_001873783.1|	indigoidine synthase A-like protein [Laccaria bicolor S238N-H82]	0.85	GO:0016773;GO:0016798	29883.JGI300612	indigoidine synthase A-like protein	0.8746	COG2313	_	_	_	_
comp2898_c0_seq3	51	242.51	9.83	47.78	0.00140825	0.017012	-2.28114	down	2.28114	yes	302	1-906(+)	_	_	_	gi|289655795|gb|ADD14021.1|	aryl-alcohol oxidase [Pleurotus eryngii]	0.69	GO:0016614	_	_	_	_	_	_	_	_
comp2898_c0_seq7	0	36.14	0	13.6	5.19e-06	0.000194041	-3.76553	down	3.76553	yes	118	2-355(+)	_	_	_	gi|390597154|gb|EIN06554.1|	FAD-linked reductases C-terminal domain-containing protein [Punctularia strigosozonata HHB-11173 SS5]	0.65	_	_	_	_	_	_	_	_	_
comp2899_c0_seq1	8	169	0.9	19.34	2.65e-07	1.62e-05	-4.42552	down	4.42552	yes	385	528-1685(+)	_	_	_	gi|170105146|ref|XP_001883786.1|	aspartic peptidase A1 [Laccaria bicolor S238N-H82]	0.78	GO:0008233	_	_	_	_	_	_	_	_
comp2899_c0_seq4	4	73.01	1.1	20.57	9.85e-06	0.000331421	-4.22497	down	4.22497	yes	684	*	gi|30140435|emb|AJ436989.1|	Procephalotrix spiralis partial H3 gene for histone H3	0.77	gi|393247122|gb|EJD54630.1|	histone-fold-containing protein [Auricularia delicata TFB-10046 SS5]	0.95	GO:0005634;GO:0003677;GO:0046982;GO:0006334;GO:0000786	_	_	_	_	_	_	K11253	H3
comp2904_c0_seq5	7	40	1.6	9.33	0.00463965	0.0420654	-2.54381	down	2.54381	yes	119	469-825(-)	_	_	_	_	_	_	_	_	_	_	_	_	_	_	_
comp290_c0_seq3	96.41	465.3	3.99	19.66	0.000999701	0.0130781	-2.3008	down	2.3008	yes	484	2791-4242(-)	_	_	_	gi|170098755|ref|XP_001880596.1|	major facilitator superfamily multidrug-resistance, DHA1 sub-family [Laccaria bicolor S238N-H82]	0.82	GO:0055085;GO:0016021;GO:0005886;GO:0005215	29883.JGI296931	major facilitator superfamily multidrug-resistance, DHA1 sub-family	0.9137	COG0477	_	_	_	_
comp290_c0_seq7	0	11.92	0	6.51	0.00416566	0.0383241	-2.70266	down	2.70266	yes	117	2-355(+)	_	_	_	gi|357619961|gb|EHJ72326.1|	trans-sialidase [Danaus plexippus]	0.43	_	_	_	_	_	_	_	_	_
comp2914_c0_seq2	27.58	118.63	2.85	12.53	0.00403646	0.0383241	-2.13635	down	2.13635	yes	608	1-1827(+)	_	_	_	gi|170109793|ref|XP_001886103.1|	predicted protein [Laccaria bicolor S238N-H82]	0.84	GO:0005634;GO:0003677;GO:0006357;GO:0000981;GO:0008270	_	_	_	_	_	_	_	_
comp2923_c0_seq3	4	32	0.87	7.14	0.00276276	0.0291558	-3.03684	down	3.03684	yes	227	2-682(-)	_	_	_	gi|170117023|ref|XP_001889700.1|	predicted protein [Laccaria bicolor S238N-H82]	0.73	_	_	_	_	_	_	_	K00463	INDO
comp2924_c0_seq3	0	154.73	0	10.18	3.05e-11	7.38e-09	-3.34767	down	3.34767	yes	976	3-2930(-)	_	_	_	gi|170114923|ref|XP_001888657.1|	predicted protein [Laccaria bicolor S238N-H82]	0.88	_	_	_	_	_	_	_	_	_
comp2935_c0_seq3	2.26	44.14	0.25	5.07	4.2e-05	0.00106656	-4.34199	down	4.34199	yes	239	160-876(-)	_	_	_	gi|336372347|gb|EGO00686.1|	hypothetical protein SERLA73DRAFT_133671 [Serpula lacrymans var. lacrymans S7.3]	0.83	GO:0004527;GO:0005622;GO:0003676	104341.JGI50485	annotation not available	0.8588	COG1949	KOG3242	_	K13288	orn, REX2, REXO2
comp2937_c0_seq1	129.17	522.22	10.33	42.69	0.00298529	0.030279	-2.04706	down	2.04706	yes	350	327-1376(-)	_	_	_	gi|390598767|gb|EIN08164.1|	hypothetical protein PUNSTDRAFT_126329, partial [Punctularia strigosozonata HHB-11173 SS5]	0.5	_	_	_	_	_	_	_	_	_
comp2940_c0_seq1	60.39	256.97	6.46	28.1	0.00260319	0.0277649	-2.12096	down	2.12096	yes	361	418-1500(+)	_	_	_	gi|390601793|gb|EIN11186.1|	hypothetical protein PUNSTDRAFT_131364 [Punctularia strigosozonata HHB-11173 SS5]	0.55	_	_	_	_	_	_	_	_	_
comp2942_c0_seq1	0	45	0	12.75	1.03e-06	4.99e-05	-3.67243	down	3.67243	yes	200	79-681(+)	_	_	_	_	_	_	_	_	_	_	_	_	_	_	_
comp2942_c0_seq2	1	20	0.34	6.88	0.00174368	0.0203647	-4.3388	down	4.3388	yes	560	*	_	_	_	_	_	_	_	_	_	_	_	_	_	_	_
comp2947_c0_seq10	7	40.8	2.6	15.48	0.00463965	0.0420654	-2.57382	down	2.57382	yes	508	*	_	_	_	gi|392576821|gb|EIW69951.1|	hypothetical protein TREMEDRAFT_73673 [Tremella mesenterica DSM 1558]	0.44	_	_	_	_	_	_	_	K01090	E3.1.3.16
comp2954_c0_seq5	0	43.59	0	5.01	1.45e-06	6.66e-05	-2.32481	down	2.32481	yes	558	1-1677(+)	_	_	_	gi|336372997|gb|EGO01336.1|	hypothetical protein SERLA73DRAFT_87912 [Serpula lacrymans var. lacrymans S7.3]	0.6	GO:0032555;GO:0004672;GO:0035639	_	_	_	_	_	_	_	_
comp296_c0_seq3	0	21.33	0	8.67	0.000164799	0.00320535	-3.11603	down	3.11603	yes	474	*	_	_	_	gi|170114360|ref|XP_001888377.1|	predicted protein [Laccaria bicolor S238N-H82]	0.7	_	_	_	_	_	_	_	_	_
comp2972_c0_seq1	21.43	285	4.13	56.09	1.31e-06	6.2e-05	-3.76353	down	3.76353	yes	186	3-560(-)	_	_	_	gi|170109490|ref|XP_001885952.1|	predicted protein [Laccaria bicolor S238N-H82]	0.66	_	_	_	_	_	_	_	_	_
comp2984_c0_seq3	0	46.87	0	9.77	7.45e-07	3.76e-05	-3.28836	down	3.28836	yes	173	82-600(-)	_	_	_	gi|390598407|gb|EIN07805.1|	alpha-glucosidase [Punctularia strigosozonata HHB-11173 SS5]	0.75	GO:0004553;GO:0030246;GO:0005975	_	_	_	_	_	_	K01811	yicI
comp2988_c0_seq1	69.3	371.35	6.82	37.33	0.000536805	0.00812304	-2.45249	down	2.45249	yes	502	411-1916(-)	_	_	_	gi|170112324|ref|XP_001887364.1|	predicted protein [Laccaria bicolor S238N-H82]	0.78	GO:0008152;GO:0016491	29883.JGI175070	hypothetical protein	0.7846	COG1012	KOG2450	_	_	_
comp2988_c0_seq2	18.7	103.65	2.47	14.01	0.00107702	0.0138576	-2.50387	down	2.50387	yes	452	70-1425(-)	_	_	_	gi|170112324|ref|XP_001887364.1|	predicted protein [Laccaria bicolor S238N-H82]	0.78	GO:0008152;GO:0016491	104341.JGI61437	hypothetical protein	0.776	_	KOG2456	_	_	_
comp2997_c0_seq1	0	115.82	0	30.12	4.03e-10	6.71e-08	-4.91265	down	4.91265	yes	224	1-672(+)	_	_	_	gi|389743477|gb|EIM84661.1|	hypothetical protein STEHIDRAFT_158377 [Stereum hirsutum FP-91666 SS1]	0.87	GO:0008152;GO:0003824	5141.NCU07506.1	hypothetical protein	0.7594	COG0179	_	_	_	_
comp2997_c0_seq3	0	22	0	6.96	0.000164799	0.00320535	-2.79909	down	2.79909	yes	106	292-612(+)	_	_	_	gi|389743477|gb|EIM84661.1|	hypothetical protein STEHIDRAFT_158377 [Stereum hirsutum FP-91666 SS1]	0.7	_	_	_	_	_	_	_	_	_
comp3016_c0_seq1	20	206	2.15	22.62	1.33e-05	0.000426128	-3.39519	down	3.39519	yes	520	118-1677(-)	_	_	_	gi|83415007|dbj|BAE53769.1|	laccase [Termitomyces sp. NS/Mg]	0.86	GO:0046274;GO:0052716;GO:0005507;GO:0005576;GO:0055114	_	_	_	_	_	_	_	_
comp3026_c0_seq13	4.54	90.27	0.51	10.4	1.79e-06	8.03e-05	-4.34994	down	4.34994	yes	484	1-1452(+)	_	_	_	gi|299744478|ref|XP_001831064.2|	RING finger protein [Coprinopsis cinerea okayama7#130]	0.7	GO:1901363;GO:0097159;GO:0046872	29883.JGI304978	annotation not available	0.7844	_	KOG1812	_	_	_
comp3027_c0_seq1	57	395	8.15	57.7	9.16e-05	0.00202356	-2.8237	down	2.8237	yes	311	250-1182(+)	_	_	_	gi|336365153|gb|EGN93505.1|	carbohydrate esterase family 16 protein [Serpula lacrymans var. lacrymans S7.3]	0.67	_	_	_	_	_	_	_	_	_
comp3032_c0_seq2	56.49	272.96	7.44	36.73	0.00128321	0.0161097	-2.30358	down	2.30358	yes	446	93-1433(+)	_	_	_	gi|170098258|ref|XP_001880348.1|	predicted protein [Laccaria bicolor S238N-H82]	0.87	GO:0045548;GO:0009821;GO:0009800;GO:0006570;GO:0005737;GO:0006559	_	_	_	_	_	_	_	_
comp3032_c0_seq3	116.53	502.63	17.44	76.87	0.00205894	0.0228062	-2.14002	down	2.14002	yes	344	1-1032(+)	_	_	_	gi|170098258|ref|XP_001880348.1|	predicted protein [Laccaria bicolor S238N-H82]	0.85	GO:0045548;GO:0009821;GO:0009698;GO:0006570;GO:0005737;GO:0006559	_	_	_	_	_	_	_	_
comp3043_c0_seq3	0.24	116.37	0.02	7.87	4.03e-10	6.71e-08	-8.62022	down	8.62022	yes	286	1686-2543(+)	_	_	_	gi|302674864|ref|XP_003027116.1|	hypothetical protein SCHCODRAFT_258666 [Schizophyllum commune H4-8]	0.64	_	_	_	_	_	_	_	_	_
comp3043_c0_seq5	0.13	30.15	0.01	2.04	1.8e-05	0.000541599	-7.67243	down	7.67243	yes	286	1682-2539(+)	_	_	_	gi|302674864|ref|XP_003027116.1|	hypothetical protein SCHCODRAFT_258666 [Schizophyllum commune H4-8]	0.64	_	_	_	_	_	_	_	_	_
comp3053_c0_seq1	92	463	7.02	36.1	0.000787856	0.0110358	-2.36246	down	2.36246	yes	720	312-2471(-)	_	_	_	gi|299752693|ref|XP_001841181.2|	phospholipid-translocating ATPase [Coprinopsis cinerea okayama7#130]	0.77	GO:0000287;GO:0015662;GO:0005524;GO:0015917;GO:0006812;GO:0015914;GO:0016021;GO:0004012	_	_	_	_	_	_	_	_
comp3062_c0_seq1	6.17	43.51	1.05	7.58	0.00171465	0.0201669	-2.85181	down	2.85181	yes	158	3-476(-)	_	_	_	gi|170108941|ref|XP_001885678.1|	predicted protein [Laccaria bicolor S238N-H82]	0.66	_	_	_	_	_	_	_	_	_
comp3076_c0_seq1	0	48	0	6.58	6.35e-07	3.26e-05	-2.71809	down	2.71809	yes	350	171-1220(+)	_	_	_	gi|393214613|gb|EJD00106.1|	alpha/beta-hydrolase [Fomitiporia mediterranea MF3/22]	0.65	_	_	_	_	_	_	_	_	_
comp3085_c0_seq1	97	398.82	9.67	40.64	0.0027939	0.0292255	-2.07131	down	2.07131	yes	588	128-1891(-)	_	_	_	gi|169860915|ref|XP_001837092.1|	sodium transport ATPase [Coprinopsis cinerea okayama7#130]	0.82	GO:0006754;GO:0046872;GO:0005524;GO:0015662;GO:0016021;GO:0006812	_	_	_	_	_	_	_	_
comp3085_c0_seq4	0	37.84	0	8.31	4.28e-06	0.000163034	-3.05485	down	3.05485	yes	214	1-642(-)	_	_	_	gi|302688729|ref|XP_003034044.1|	hypothetical protein SCHCODRAFT_53464 [Schizophyllum commune H4-8]	0.81	GO:0006754;GO:0046872;GO:0005524;GO:0015662;GO:0016021;GO:0006812	_	_	_	_	_	_	K01537	E3.6.3.8
comp3094_c0_seq7	6.77	110.77	1.86	31.11	4.53e-06	0.000171675	-4.064	down	4.064	yes	210	17-646(-)	_	_	_	gi|392564621|gb|EIW57799.1|	hypothetical protein TRAVEDRAFT_126817 [Trametes versicolor FP-101664 SS1]	0.8	_	29883.JGI297232	hypothetical protein	0.7603	_	KOG3238	_	K05019	CLNS1A
comp3101_c0_seq1	26.88	167.13	4.14	26.33	0.00032643	0.00557216	-2.669	down	2.669	yes	336	3-1010(+)	_	_	_	_	_	_	_	_	_	_	_	_	_	_	_
comp3101_c0_seq7	27.74	121.77	5.79	25.98	0.00330014	0.0327654	-2.16577	down	2.16577	yes	230	1-690(+)	_	_	_	_	_	_	_	_	_	_	_	_	_	_	_
comp3103_c0_seq4	70.26	375.7	7.25	39.6	0.000538782	0.00814883	-2.44945	down	2.44945	yes	285	444-1298(-)	_	_	_	gi|390604695|gb|EIN14086.1|	NAD(P)-binding protein [Punctularia strigosozonata HHB-11173 SS5]	0.85	GO:0000166;GO:0055114;GO:0016491	104341.JGI53252	hypothetical protein	0.8314	COG1028	KOG0725	_	_	_
comp3103_c0_seq6	0.15	66.64	0.02	7.88	4.62e-08	3.7e-06	-8.62205	down	8.62205	yes	285	246-1100(-)	_	_	_	gi|390604695|gb|EIN14086.1|	NAD(P)-binding protein [Punctularia strigosozonata HHB-11173 SS5]	0.85	GO:0000166;GO:0055114;GO:0016491	5306.JGI67230	.	0.8101	COG1028	KOG0725	_	_	_
comp3105_c0_seq1	42.74	231.76	3.89	21.54	0.000653065	0.00960133	-2.46918	down	2.46918	yes	406	703-1920(+)	_	_	_	gi|299756166|ref|XP_001829138.2|	NADH:flavin oxidoreductase/NADH oxidase [Coprinopsis cinerea okayama7#130]	0.8	GO:0010181;GO:0055114;GO:0016491	104341.JGI43394	hypothetical protein	0.7877	COG1902	KOG0134	_	_	_
comp3105_c0_seq10	7.8	71.86	2.16	20.3	0.000212047	0.00398228	-3.23238	down	3.23238	yes	195	98-682(-)	_	_	_	gi|392597727|gb|EIW87049.1|	Ketosamine-3-kinase [Coniophora puteana RWD-64-598 SS2]	0.78	GO:0016772	_	_	_	_	_	_	_	_
comp3105_c0_seq7	25.6	110.04	6.09	26.74	0.00409429	0.0383241	-2.13449	down	2.13449	yes	213	2-640(+)	_	_	_	gi|336376996|gb|EGO05331.1|	hypothetical protein SERLA73DRAFT_174441 [Serpula lacrymans var. lacrymans S7.3]	0.82	GO:0010181;GO:0055114;GO:0016491	_	_	_	_	_	_	_	_
comp3106_c0_seq1	0	250	0	43.48	3.44e-13	1.52e-10	-5.44228	down	5.44228	yes	194	327-908(-)	_	_	_	gi|390595691|gb|EIN05095.1|	hypothetical protein PUNSTDRAFT_107391 [Punctularia strigosozonata HHB-11173 SS5]	0.56	_	_	_	_	_	_	_	_	_
comp310_c0_seq1	433.29	2547.26	35.77	214.9	0.000190191	0.0036542	-2.58684	down	2.58684	yes	217	1219-1869(-)	_	_	_	gi|170095601|ref|XP_001879021.1|	predicted protein [Laccaria bicolor S238N-H82]	0.76	_	_	_	_	_	_	_	_	_
comp310_c0_seq4	37	681	5.71	107.47	3.56e-08	2.97e-06	-4.2343	down	4.2343	yes	180	680-1222(+)	_	_	_	gi|393214719|gb|EJD00212.1|	hypothetical protein FOMMEDRAFT_170199 [Fomitiporia mediterranea MF3/22]	0.66	_	_	_	_	_	_	_	_	_
comp3110_c0_seq1	42	368	3.36	30.06	1.74e-05	0.0005366	-3.16131	down	3.16131	yes	716	112-2259(-)	_	_	_	gi|299745570|ref|XP_001831807.2|	hypothetical protein CC1G_05906 [Coprinopsis cinerea okayama7#130]	0.74	_	29883.JGI306873	hypothetical protein	0.7636	_	KOG0045	_	_	_
comp3111_c0_seq7	0	37.4	0	6.15	4.28e-06	0.000163034	-2.62059	down	2.62059	yes	285	3-857(+)	_	_	_	_	_	_	_	_	_	_	_	_	_	_	_
comp3114_c0_seq5	0	431.29	0	32.99	1.86e-15	1.93e-12	-5.04396	down	5.04396	yes	366	1420-2520(+)	_	_	_	gi|403413523|emb|CCM00223.1|	predicted protein [Fibroporia radiculosa]	0.86	GO:0005634;GO:0030261;GO:0007165;GO:0005524;GO:0006281;GO:0005694;GO:0007062;GO:0006310	_	_	_	_	_	_	K06674	SMC2
comp3118_c0_seq1	40.38	430.29	5.83	63.53	4.14e-06	0.000160701	-3.44587	down	3.44587	yes	402	3-1208(-)	_	_	_	gi|170089699|ref|XP_001876072.1|	predicted protein [Laccaria bicolor S238N-H82]	0.78	_	29883.JGI308654	hypothetical protein	0.8867	COG3673	_	_	_	_
comp311_c1_seq3	35	397.52	13.66	158.59	2.42e-06	0.000103809	-3.53727	down	3.53727	yes	483	*	_	_	_	_	_	_	_	_	_	_	_	_	_	_	_
comp3126_c0_seq5	6.87	42.87	2.29	14.62	0.00353459	0.0346323	-2.67452	down	2.67452	yes	93	287-565(-)	_	_	_	gi|392562714|gb|EIW55894.1|	hypothetical protein TRAVEDRAFT_60041 [Trametes versicolor FP-101664 SS1]	0.64	_	_	_	_	_	_	_	_	_
comp3136_c0_seq1	33	139.47	3.91	16.88	0.00359072	0.0348972	-2.11007	down	2.11007	yes	258	171-944(-)	_	_	_	gi|238578080|ref|XP_002388594.1|	hypothetical protein MPER_12367 [Moniliophthora perniciosa FA553]	0.75	_	_	_	_	_	_	_	_	_
comp3136_c0_seq2	0	30.33	0	5.73	1.8e-05	0.000541599	-2.51854	down	2.51854	yes	185	3-557(-)	_	_	_	gi|395334798|gb|EJF67174.1|	alpha/beta-hydrolase [Dichomitus squalens LYAD-421 SS1]	0.72	_	_	_	_	_	_	_	_	_
comp3144_c0_seq2	0.17	103.51	0.02	9.68	1.13e-09	1.65e-07	-8.91886	down	8.91886	yes	364	610-1701(-)	_	_	_	gi|170106026|ref|XP_001884225.1|	transaldolase [Laccaria bicolor transaldolase [Laccaria bicolor S238N-H82]	0.77	GO:0005975;GO:0003824	_	_	_	_	_	_	_	_
comp3147_c0_seq3	0	25.15	0	5.26	7.45e-05	0.00166693	-2.39506	down	2.39506	yes	130	532-924(+)	_	_	_	_	_	_	_	_	_	_	_	_	_	_	_
comp3148_c0_seq1	5	126	0.54	14	3.06e-07	1.83e-05	-4.69632	down	4.69632	yes	1734	*	_	_	_	gi|390595691|gb|EIN05095.1|	hypothetical protein PUNSTDRAFT_107391 [Punctularia strigosozonata HHB-11173 SS5]	0.59	_	_	_	_	_	_	_	_	_
comp3151_c0_seq1	42.93	219.65	8.84	46.2	0.000934762	0.0127119	-2.38577	down	2.38577	yes	195	1-585(-)	_	_	_	gi|170116573|ref|XP_001889477.1|	predicted protein [Laccaria bicolor S238N-H82]	0.77	GO:0044710;GO:0016491	_	_	_	_	_	_	_	_
comp3162_c0_seq4	9.41	46.25	2.28	11.44	0.00571617	0.0498225	-2.32698	down	2.32698	yes	217	2-652(-)	_	_	_	gi|336384341|gb|EGO25489.1|	hypothetical protein SERLADRAFT_368889 [Serpula lacrymans var. lacrymans S7.9]	0.81	GO:0030729;GO:0006629	_	_	_	_	_	_	K01907	AACS, acsA
comp3165_c0_seq3	0	530.98	0	17.79	2.48e-16	4.38e-13	-4.15299	down	4.15299	yes	496	2553-4040(+)	_	_	_	gi|336367732|gb|EGN96076.1|	hypothetical protein SERLA73DRAFT_124916 [Serpula lacrymans var. lacrymans S7.3]	0.84	GO:0016706;GO:0055114	29883.JGI232887	hypothetical protein	0.8217	COG3145	_	_	_	_
comp3166_c0_seq1	0	65.61	0	8.44	5.22e-08	4.07e-06	-3.07724	down	3.07724	yes	299	2-898(+)	_	_	_	gi|170093117|ref|XP_001877780.1|	predicted protein [Laccaria bicolor S238N-H82]	0.85	GO:0006281;GO:0006355;GO:0000439	_	_	_	_	_	_	K03143	TFIIH3, GTF2H3, TFB4
comp3169_c0_seq1	87.71	590.42	6.8	46.8	9.07e-05	0.00200549	-2.7829	down	2.7829	yes	323	1408-2376(-)	_	_	_	gi|299748471|ref|XP_001839156.2|	WD repeat-containing protein 61 [Coprinopsis cinerea okayama7#130]	0.88	_	104341.JGI46520	annotation not available	0.796	COG2319	KOG4155	_	K12602	WDR61, REC14, SKI8
comp316_c0_seq1	11	1811	1.08	181.75	4.44e-16	6.34e-13	-7.39478	down	7.39478	yes	152	204-659(-)	_	_	_	_	_	_	_	_	_	_	_	_	_	_	_
comp3171_c0_seq2	0	96.99	0	7.76	2.07e-09	2.67e-07	-2.95606	down	2.95606	yes	597	439-2229(-)	_	_	_	gi|336369880|gb|EGN98221.1|	hypothetical protein SERLA73DRAFT_183134 [Serpula lacrymans var. lacrymans S7.3]	0.94	GO:0009099;GO:0009098;GO:0015940;GO:0004160;GO:0009097	29883.JGI177029	hypothetical protein	0.9541	COG0129	KOG2448	_	K01687	ilvD
comp3178_c0_seq2	64	464	7.87	58.28	6.18e-05	0.00144064	-2.88857	down	2.88857	yes	315	197-1141(-)	_	_	_	gi|119511732|ref|ZP_01630836.1|	hypothetical protein N9414_03628 [Nodularia spumigena CCY9414]	0.51	_	_	_	_	_	_	_	_	_
comp3194_c0_seq2	8.08	145.78	0.69	12.76	9.35e-07	4.6e-05	-4.20889	down	4.20889	yes	299	917-1813(-)	_	_	_	gi|169848952|ref|XP_001831180.1|	lipase [Coprinopsis cinerea lipase [Coprinopsis cinerea okayama7#130]	0.82	GO:0016042;GO:0046486;GO:0004806	29883.JGI305031	hypothetical protein	0.8229	_	KOG4569	NOG247618	_	_
comp3195_c0_seq5	0	16.07	0	5.34	0.00100641	0.0130781	-2.41684	down	2.41684	yes	141	158-580(-)	_	_	_	gi|170088270|ref|XP_001875358.1|	predicted protein [Laccaria bicolor S238N-H82]	1	GO:0005524;GO:0008026;GO:0003676	_	_	_	_	_	_	K12858	DDX23, PRP28
comp3196_c0_seq8	0.05	40.33	0.01	4.86	2.45e-06	0.000103809	-8.92481	down	8.92481	yes	484	1-1452(+)	_	_	_	gi|170083947|ref|XP_001873197.1|	predicted protein [Laccaria bicolor S238N-H82]	0.75	_	_	_	_	_	_	_	_	_
comp3198_c0_seq1	2.16	56.59	0.35	9.42	7.49e-06	0.00026603	-4.7503	down	4.7503	yes	212	1-636(-)	_	_	_	gi|170117355|ref|XP_001889865.1|	predicted protein [Laccaria bicolor S238N-H82]	0.86	_	_	_	_	_	_	_	_	_
comp3198_c0_seq2	4.84	51.41	0.85	9.21	0.000294417	0.00508356	-3.43767	down	3.43767	yes	184	3-554(-)	_	_	_	gi|170117355|ref|XP_001889865.1|	predicted protein [Laccaria bicolor S238N-H82]	0.85	_	_	_	_	_	_	_	_	_
comp3198_c0_seq3	4	121.11	1.11	34.27	1.63e-07	1.07e-05	-4.94831	down	4.94831	yes	140	262-681(-)	_	_	_	gi|170117355|ref|XP_001889865.1|	predicted protein [Laccaria bicolor S238N-H82]	0.54	_	_	_	_	_	_	_	_	_
comp3198_c0_seq4	0	109.67	0	38.35	6.94e-10	1.08e-07	-5.26115	down	5.26115	yes	183	3-551(-)	_	_	_	gi|299751892|ref|XP_001830562.2|	hypothetical protein CC1G_06828 [Coprinopsis cinerea okayama7#130]	0.9	_	_	_	_	_	_	_	_	_
comp3198_c0_seq5	10	191.89	3.7	72.5	3.21e-07	1.91e-05	-4.29238	down	4.29238	yes	140	91-510(-)	_	_	_	gi|170117355|ref|XP_001889865.1|	predicted protein [Laccaria bicolor S238N-H82]	0.54	_	_	_	_	_	_	_	_	_
comp3198_c0_seq6	1	19.33	0.47	9.33	0.00174368	0.0203647	-4.31114	down	4.31114	yes	132	3-398(-)	_	_	_	gi|299751892|ref|XP_001830562.2|	hypothetical protein CC1G_06828 [Coprinopsis cinerea okayama7#130]	0.9	_	_	_	_	_	_	_	_	_
comp3202_c0_seq1	0	194.21	0	21.27	3.75e-12	1.16e-09	-4.41075	down	4.41075	yes	262	278-1063(-)	_	_	_	gi|389743001|gb|EIM84186.1|	hypothetical protein STEHIDRAFT_158883 [Stereum hirsutum FP-91666 SS1]	0.63	_	_	_	_	_	_	_	_	_
comp3215_c0_seq1	1.74	35.87	0.17	3.58	0.000191901	0.00367997	-4.39635	down	4.39635	yes	495	1-1485(+)	_	_	_	gi|170088164|ref|XP_001875305.1|	predicted protein [Laccaria bicolor S238N-H82]	0.55	_	_	_	_	_	_	_	_	_
comp3215_c0_seq12	0	65.34	0	10.15	5.9e-08	4.53e-06	-3.34341	down	3.34341	yes	265	1-795(+)	_	_	_	gi|170088164|ref|XP_001875305.1|	predicted protein [Laccaria bicolor S238N-H82]	0.61	_	_	_	_	_	_	_	_	_
comp3215_c0_seq22	13.75	84.92	3.44	21.73	0.00107529	0.0138413	-2.65921	down	2.65921	yes	251	1-756(+)	_	_	_	gi|170088164|ref|XP_001875305.1|	predicted protein [Laccaria bicolor S238N-H82]	0.63	_	_	_	_	_	_	_	_	_
comp3215_c0_seq29	0	12	0	6.17	0.00416566	0.0383241	-2.62527	down	2.62527	yes	124	3-374(-)	_	_	_	gi|299747213|ref|XP_001836883.2|	5'-3' exoribonuclease 2 [Coprinopsis cinerea okayama7#130]	0.89	GO:0006397;GO:0006353;GO:0005634;GO:0004534;GO:0006355;GO:0006364;GO:0003676;GO:0090305;GO:0008270	_	_	_	_	_	_	K12619	XRN2, RAT1
comp3215_c0_seq8	1.08	15.61	0.14	2.1	0.00547934	0.0480937	-3.90689	down	3.90689	yes	476	1-1431(+)	_	_	_	gi|170088164|ref|XP_001875305.1|	predicted protein [Laccaria bicolor S238N-H82]	0.56	_	_	_	_	_	_	_	_	_
comp3219_c0_seq1	0	39.97	0	4.93	2.45e-06	0.000103809	-2.30159	down	2.30159	yes	1561	*	_	_	_	gi|392559749|gb|EIW52933.1|	glycoside hydrolase [Trametes versicolor FP-101664 SS1]	0.79	_	_	_	_	_	_	_	_	_
comp321_c0_seq2	315.82	1265.61	31.06	127.21	0.00280365	0.0292255	-2.03408	down	2.03408	yes	638	3-1916(-)	_	_	_	gi|170098008|ref|XP_001880223.1|	predicted protein [Laccaria bicolor S238N-H82]	0.78	GO:0016310;GO:0004672	29883.JGI296465	hypothetical protein	0.8612	_	KOG0583	_	_	_
comp3220_c0_seq1	12	72.43	1.41	8.67	0.00132588	0.0165759	-2.62034	down	2.62034	yes	264	1-792(+)	_	_	_	gi|302696821|ref|XP_003038089.1|	expressed protein [Schizophyllum commune H4-8]	0.49	_	_	_	_	_	_	_	_	_
comp3220_c0_seq2	6	38.57	1.03	6.79	0.00349079	0.0342942	-2.72077	down	2.72077	yes	303	2-910(+)	_	_	_	gi|302696821|ref|XP_003038089.1|	expressed protein [Schizophyllum commune H4-8]	0.46	_	_	_	_	_	_	_	_	_
comp3221_c0_seq3	0	42.67	0	7.65	1.72e-06	7.75e-05	-2.93546	down	2.93546	yes	290	3-872(-)	_	_	_	gi|170100501|ref|XP_001881468.1|	predicted protein [Laccaria bicolor S238N-H82]	0.72	_	_	_	_	_	_	_	_	_
comp3225_c0_seq3	6	60	1.78	18.21	0.000206665	0.00391554	-3.35478	down	3.35478	yes	635	*	_	_	_	gi|299744611|ref|XP_001831146.2|	cytochrome P450 [Coprinopsis cinerea okayama7#130]	0.92	GO:0009055;GO:0016705;GO:0020037;GO:0005506;GO:0006118;GO:0004497;GO:0055114	_	_	_	_	_	_	_	_
comp3225_c0_seq5	0	23.13	0	9.97	0.000125561	0.00256703	-3.31759	down	3.31759	yes	148	3-446(-)	_	_	_	gi|336365283|gb|EGN93634.1|	hypothetical protein SERLA73DRAFT_189361 [Serpula lacrymans var. lacrymans S7.3]	0.71	GO:0005488;GO:0016491	_	_	_	_	_	_	_	_
comp3225_c0_seq8	2.52	31.01	1.27	16.02	0.000497338	0.00774866	-3.65697	down	3.65697	yes	373	*	_	_	_	gi|170087536|ref|XP_001874991.1|	predicted protein [Laccaria bicolor S238N-H82]	0.75	GO:0046872;GO:0016491	_	_	_	_	_	_	_	_
comp3238_c0_seq1	0	58.38	0	5.37	1.47e-07	9.87e-06	-2.42492	down	2.42492	yes	517	392-1942(-)	_	_	_	gi|169867671|ref|XP_001840414.1|	hypothetical protein CC1G_05300 [Coprinopsis cinerea okayama7#130]	0.79	GO:0016020;GO:0015238;GO:0015297;GO:0006855	104341.JGI58600	hypothetical protein	0.807	COG0534	KOG1347	NOG271506	K03327	TC.MATE, SLC47A, norM, mdtK, dinF
comp3250_c0_seq2	46.57	685.95	1.93	29.02	2.29e-07	1.42e-05	-3.91037	down	3.91037	yes	700	184-2283(-)	_	_	_	gi|389739667|gb|EIM80860.1|	hypothetical protein STEHIDRAFT_162624 [Stereum hirsutum FP-91666 SS1]	0.62	_	_	_	_	_	_	_	_	_
comp3254_c0_seq1	17.86	107.51	5.71	35.11	0.000840711	0.0116196	-2.62032	down	2.62032	yes	590	*	_	_	_	_	_	_	_	_	_	_	_	_	_	_	_
comp3260_c0_seq1	0	281.21	0	67.82	1.12e-13	5.68e-11	-6.08364	down	6.08364	yes	142	79-504(-)	_	_	_	_	_	_	_	_	_	_	_	_	_	_	_
comp3260_c0_seq5	7	91	1.93	25.67	2.1e-05	0.000620891	-3.73341	down	3.73341	yes	227	1-684(+)	_	_	_	gi|169845808|ref|XP_001829622.1|	taurine catabolism dioxygenase TauD [Coprinopsis cinerea okayama7#130]	0.81	GO:0016702;GO:0055114	_	_	_	_	_	_	_	_
comp3260_c0_seq6	12	141.79	3.32	40.06	1.12e-05	0.000372128	-3.59291	down	3.59291	yes	109	1-327(+)	_	_	_	gi|169845808|ref|XP_001829622.1|	taurine catabolism dioxygenase TauD [Coprinopsis cinerea okayama7#130]	0.87	GO:0016702;GO:0055114	_	_	_	_	_	_	_	_
comp3260_c0_seq7	7	86	2.03	25.49	3.19e-05	0.000871452	-3.65038	down	3.65038	yes	216	1-651(+)	_	_	_	gi|169845808|ref|XP_001829622.1|	taurine catabolism dioxygenase TauD [Coprinopsis cinerea okayama7#130]	0.81	GO:0016702;GO:0055114	_	_	_	_	_	_	_	_
comp3261_c0_seq3	0	82.74	0	10.25	7.83e-09	8.18e-07	-3.35755	down	3.35755	yes	277	3-833(+)	_	_	_	gi|170089393|ref|XP_001875919.1|	predicted protein [Laccaria bicolor S238N-H82]	0.67	GO:0006810	_	_	_	_	_	_	_	_
comp3263_c0_seq1	35.96	144.29	3.45	14.13	0.00473804	0.0427208	-2.03409	down	2.03409	yes	1967	*	_	_	_	gi|299740867|ref|XP_001834062.2|	hypothetical protein CC1G_11032 [Coprinopsis cinerea okayama7#130]	0.72	_	_	_	_	_	_	_	_	_
comp3266_c0_seq3	19.55	82.77	2.45	10.6	0.0056936	0.0496567	-2.11321	down	2.11321	yes	501	3-1505(-)	_	_	_	_	_	_	_	_	_	_	_	_	_	_	_
comp3288_c0_seq1	0	218	0	68.41	1.28e-12	4.73e-10	-6.09614	down	6.09614	yes	158	140-613(-)	_	_	_	_	_	_	_	_	_	_	_	_	_	_	_
comp3292_c0_seq1	26.09	418.22	1.66	27.16	2.21e-07	1.39e-05	-4.03223	down	4.03223	yes	372	330-1445(+)	_	_	_	gi|170109143|ref|XP_001885779.1|	predicted protein [Laccaria bicolor S238N-H82]	0.71	GO:0005488	_	_	_	_	_	_	K11976	RNF216
comp3292_c0_seq2	0	63.78	0	10.39	6.69e-08	5.07e-06	-3.37712	down	3.37712	yes	284	330-1184(+)	_	_	_	gi|170109143|ref|XP_001885779.1|	predicted protein [Laccaria bicolor S238N-H82]	0.73	GO:0046872	_	_	_	_	_	_	K11976	RNF216
comp3302_c0_seq3	5.04	34.28	0.53	3.66	0.00341955	0.0337033	-2.78778	down	2.78778	yes	372	1-1116(+)	_	_	_	gi|302673566|ref|XP_003026469.1|	hypothetical protein SCHCODRAFT_258820 [Schizophyllum commune H4-8]	0.92	GO:0003723	29883.JGI321144	hypothetical protein	0.9572	COG5099	KOG1488	NOG229776	_	_
comp3308_c0_seq1	15	91	4.21	26.13	0.000984126	0.0130781	-2.63381	down	2.63381	yes	671	*	_	_	_	gi|358383180|gb|EHK20848.1|	glycoside hydrolase family 18 protein [Trichoderma virens Gv29-8]	0.61	GO:0016787	_	_	_	_	_	_	_	_
comp331_c0_seq1	161.81	1021.78	11.23	72.49	0.000124827	0.00256703	-2.69042	down	2.69042	yes	841	128-2650(-)	_	_	_	gi|170083969|ref|XP_001873208.1|	polysaccharide lyase family 8 protein [Laccaria bicolor S238N-H82]	0.75	GO:0016829	29883.JGI300689	polysaccharide lyase family 8 protein	0.7513	_	_	NOG47513	_	_
comp331_c0_seq2	112.45	923.23	7.93	66.58	1.86e-05	0.00055837	-3.0697	down	3.0697	yes	841	84-2606(-)	_	_	_	gi|170083969|ref|XP_001873208.1|	polysaccharide lyase family 8 protein [Laccaria bicolor S238N-H82]	0.75	GO:0016829	29883.JGI300689	polysaccharide lyase family 8 protein	0.753	_	_	NOG47513	_	_
comp331_c0_seq3	21.74	298.99	2.47	34.75	8.57e-07	4.28e-05	-3.81443	down	3.81443	yes	530	3-1592(-)	_	_	_	gi|170083969|ref|XP_001873208.1|	polysaccharide lyase family 8 protein [Laccaria bicolor S238N-H82]	0.79	GO:0016837;GO:0030246;GO:0005975;GO:0005576	_	_	_	_	_	_	_	_
comp3323_c0_seq1	87	465	7.28	39.79	0.00052556	0.00804032	-2.4504	down	2.4504	yes	329	1188-2174(+)	_	_	_	gi|242215920|ref|XP_002473771.1|	predicted protein [Postia placenta Mad-698-R]	0.86	_	_	_	_	_	_	_	_	_
comp3325_c0_seq1	0	56.65	0	8.02	1.94e-07	1.23e-05	-3.0036	down	3.0036	yes	168	524-1027(+)	_	_	_	gi|170089803|ref|XP_001876124.1|	ectomycorrhiza-regulated esterase/lipase/thioesterase family protein [Laccaria bicolor ectomycorrhiza-regulated esterase/lipase	0.78	_	_	_	_	_	_	_	_	_
comp3325_c0_seq2	90	498.35	13.24	74.9	0.000404376	0.00649949	-2.50006	down	2.50006	yes	291	76-948(+)	_	_	_	gi|336382587|gb|EGO23737.1|	hypothetical protein SERLADRAFT_470020 [Serpula lacrymans var. lacrymans S7.9]	0.79	_	29883.JGI308796	ectomycorrhiza-regulated esterase/lipase/thioesterase family protein	0.7568	_	KOG4667	_	_	_
comp3335_c0_seq3	54.72	230.49	8.19	35.25	0.00308765	0.0310754	-2.10569	down	2.10569	yes	307	1-921(+)	_	_	_	gi|169853380|ref|XP_001833370.1|	nudix hydrolase 20 [Coprinopsis cinerea okayama7#130]	0.81	GO:0016787	_	_	_	_	_	_	_	_
comp3336_c0_seq3	44.06	274.23	3.74	23.8	0.000230943	0.00419784	-2.66985	down	2.66985	yes	276	191-1018(+)	_	_	_	_	_	_	_	_	_	_	_	_	_	_	_
comp3349_c0_seq1	54	372	7.79	54.84	9.76e-05	0.00209323	-2.81553	down	2.81553	yes	352	192-1247(+)	_	_	_	_	_	_	_	_	_	_	_	_	_	_	_
comp334_c0_seq1	564	3036	78.24	430.46	0.000352632	0.00595839	-2.4599	down	2.4599	yes	267	138-938(+)	_	_	_	gi|302694209|ref|XP_003036783.1|	hypothetical protein SCHCODRAFT_230819 [Schizophyllum commune H4-8]	0.53	_	_	_	_	_	_	_	_	_
comp3350_c0_seq1	24.09	204.33	4.26	36.93	4.64e-05	0.00113923	-3.11587	down	3.11587	yes	212	2-637(+)	_	_	_	gi|302692086|ref|XP_003035722.1|	hypothetical protein SCHCODRAFT_255898 [Schizophyllum commune H4-8]	0.81	GO:0055085;GO:0016021	_	_	_	_	_	_	_	_
comp3350_c0_seq2	11	115.39	1.99	21.36	3.41e-05	0.000917888	-3.42407	down	3.42407	yes	309	115-1044(+)	_	_	_	gi|392563183|gb|EIW56362.1|	MFS general substrate transporter [Trametes versicolor FP-101664 SS1]	0.85	GO:0055085;GO:0016021	_	_	_	_	_	_	_	_
comp3350_c0_seq3	13.91	69.67	3.39	17.34	0.00357069	0.0347815	-2.35475	down	2.35475	yes	115	1-345(+)	_	_	_	gi|302692086|ref|XP_003035722.1|	hypothetical protein SCHCODRAFT_255898 [Schizophyllum commune H4-8]	0.81	GO:0055085;GO:0016021	_	_	_	_	_	_	_	_
comp3350_c0_seq4	2	25.61	0.81	10.57	0.0014195	0.0170773	-3.70591	down	3.70591	yes	155	1-468(+)	_	_	_	gi|392563183|gb|EIW56362.1|	MFS general substrate transporter [Trametes versicolor FP-101664 SS1]	0.88	GO:0055085;GO:0016021	_	_	_	_	_	_	_	_
comp3351_c0_seq7	0	22.62	0	7.12	0.000125561	0.00256703	-2.83188	down	2.83188	yes	204	1-615(+)	_	_	_	gi|170089221|ref|XP_001875833.1|	predicted protein [Laccaria bicolor S238N-H82]	0.76	GO:0004674;GO:0005524;GO:0009069;GO:0006468	_	_	_	_	_	_	_	_
comp3356_c0_seq3	46	265	6.76	39.8	0.000393099	0.00634885	-2.55767	down	2.55767	yes	1283	*	_	_	_	_	_	_	_	_	_	_	_	_	_	_	_
comp3360_c0_seq4	0	19.09	0	4.14	0.000390825	0.00631552	-2.04963	down	2.04963	yes	181	1-543(+)	_	_	_	gi|170091084|ref|XP_001876764.1|	predicted protein [Laccaria bicolor S238N-H82]	0.89	_	_	_	_	_	_	_	_	_
comp3360_c0_seq5	35	189.91	7.87	43.67	0.000687925	0.0100449	-2.47221	down	2.47221	yes	164	1-492(+)	_	_	_	gi|170091084|ref|XP_001876764.1|	predicted protein [Laccaria bicolor S238N-H82]	0.91	_	_	_	_	_	_	_	_	_
comp336_c0_seq2	193	2021	70.52	754.69	2.14e-06	9.33e-05	-3.41978	down	3.41978	yes	516	*	_	_	_	gi|299748910|ref|XP_002911329.1|	hypothetical protein CC1G_14324 [Coprinopsis cinerea okayama7#130]	0.81	_	_	_	_	_	_	_	_	_
comp336_c1_seq2	5	40	1.61	13.13	0.00134785	0.0167807	-3.02773	down	3.02773	yes	195	2-586(-)	_	_	_	_	_	_	_	_	_	_	_	_	_	_	_
comp336_c1_seq5	0	14	0	5.84	0.00199605	0.0222217	-2.54597	down	2.54597	yes	154	1-462(-)	_	_	_	gi|299738414|ref|XP_001838342.2|	hypothetical protein CC1G_04786 [Coprinopsis cinerea okayama7#130]	0.68	_	_	_	_	_	_	_	_	_
comp3371_c0_seq10	6.85	68.49	0.89	9.06	0.000154729	0.00310617	-3.34763	down	3.34763	yes	348	413-1456(-)	_	_	_	gi|392593988|gb|EIW83313.1|	hypothetical protein CONPUDRAFT_136385 [Coniophora puteana RWD-64-598 SS2]	0.44	_	_	_	_	_	_	_	_	_
comp3371_c0_seq2	48.32	244	4.12	21.25	0.00103775	0.013404	-2.36675	down	2.36675	yes	230	3-692(-)	_	_	_	_	_	_	_	_	_	_	_	_	_	_	_
comp3371_c0_seq4	13.18	92.1	1.17	8.39	0.000436013	0.0069218	-2.84216	down	2.84216	yes	2116	*	_	_	_	_	_	_	_	_	_	_	_	_	_	_	_
comp3371_c0_seq8	13	146	1.41	16.2	1.43e-05	0.000451731	-3.52223	down	3.52223	yes	497	246-1736(-)	_	_	_	gi|392588790|gb|EIW78121.1|	hypothetical protein CONPUDRAFT_156131 [Coniophora puteana RWD-64-598 SS2]	0.45	_	_	_	_	_	_	_	_	_
comp3376_c0_seq4	1.7	21.51	0.22	2.84	0.00356754	0.0347621	-3.69032	down	3.69032	yes	147	2-442(+)	_	_	_	gi|302681109|ref|XP_003030236.1|	hypothetical protein SCHCODRAFT_236140 [Schizophyllum commune H4-8]	0.71	_	_	_	_	_	_	_	_	_
comp3376_c0_seq5	18.74	250.73	3.15	43.14	1.32e-06	6.25e-05	-3.7756	down	3.7756	yes	247	378-1121(+)	_	_	_	gi|302694297|ref|XP_003036827.1|	hypothetical protein SCHCODRAFT_103113 [Schizophyllum commune H4-8]	0.73	_	_	_	_	_	_	_	_	_
comp3376_c0_seq7	16.59	157	5.62	54.31	2.81e-05	0.000780816	-3.27258	down	3.27258	yes	147	2-442(+)	_	_	_	gi|302681109|ref|XP_003030236.1|	hypothetical protein SCHCODRAFT_236140 [Schizophyllum commune H4-8]	0.71	_	_	_	_	_	_	_	_	_
comp339_c0_seq1	57	922	5.4	89.27	8.28e-08	6.13e-06	-4.04714	down	4.04714	yes	1990	*	_	_	_	gi|322697291|gb|EFY89072.1|	O-methylsterigmatocystin oxidoreductase, putative [Metarhizium acridum CQMa 102]	0.66	GO:0005488;GO:0016491	_	_	_	_	_	_	_	_
comp339_c0_seq2	103.55	1572.04	28.01	434.59	1.05e-07	7.46e-06	-3.95564	down	3.95564	yes	157	226-696(-)	_	_	_	gi|380479862|emb|CCF42763.1|	cytochrome P450 1A2 [Colletotrichum higginsianum]	0.73	GO:0005488;GO:0016491	_	_	_	_	_	_	_	_
comp339_c0_seq3	4.45	135.96	1.39	43.3	6.09e-08	4.66e-06	-4.96121	down	4.96121	yes	160	125-604(-)	_	_	_	gi|380479862|emb|CCF42763.1|	cytochrome P450 1A2 [Colletotrichum higginsianum]	0.71	GO:0005488;GO:0016491	_	_	_	_	_	_	_	_
[truncated: 975 more rows]
